# Supplementary material for: Generation of a Transcriptome in a Model Lepidopteran Pest, Heliothis virescens, Using Multiple Sequencing Strategies for Profiling Midgut Gene Expression
Source: PLoS One. 2015 Jun 5;10(6):e0128563. doi: 10.1371/journal.pone.0128563 (PMC4457788; doi:10.1371/journal.pone.0128563)
Supplement: S1 Table — (XLSX) [file pone.0128563.s001.xlsx]

## Sheet: Table S1
Contig Number	Seq. Name	Seq. Description	Sequencelength	Cumulative contig length	Best Hit Accession	Number of Hits	Minimum E-Value	Mean Similarity	Number of GO trems	GO terms	Enzyme Codes	InterProScan
19547	Hv_Contig_19547	anionic antimicrobial peptide 2 [Galleria melonella]	736	6119511	BAM19875.1	3	7.61462e-15	0.67	8	P:killing of cells of other organism; P:immune system process; P:defense response to fungus; C:extracellular space; P:defense response to Gram-positive bacterium; C:extracellular region; P:innate immune response; P:defense response to bacterium
14634	Hv_Contig_14634	- -binding domain-containing protein 6-like protein	902	8457277	EHJ65203.1	3	8.96631e-126	0.6367	0	-
25561	Hv_Contig_25561	dehydrogenase	598	4089473	EHJ69335.1	1	1.32559e-05	0.77	0	-
7605	Hv_Contig_7605	desaturase	1322	13453101	EHJ69993.1	10	4.80709e-90	0.652	0	-		IPR015876 (PRINTS); PTHR11351 (PANTHER); NON_CYTOPLASMIC_DOMAIN (PHOBIUS); TRANSMEMBRANE (PHOBIUS); CYTOPLASMIC_DOMAIN (PHOBIUS); TMhelix (TMHMM)
8080	Hv_Contig_8080	desaturase	1277	13002857	EHJ68613.1	10	0	0.655	0	-
10722	Hv_Contig_10722	desaturase	1093	10896862	EHJ69993.1	10	2.44389e-123	0.669	0	-
11285	Hv_Contig_11285	desaturase	1061	10520875	EHJ66506.1	10	2.90987e-57	0.56	0	-
12873	Hv_Contig_12873	desaturase	978	9488349	EHJ70677.1	9	6.01592e-32	0.7156	0	-
26419	Hv_Contig_26419	desaturase	586	3881068	EHJ70677.1	10	1.1729e-51	0.684	0	-
27169	Hv_Contig_27169	desaturase	575	3687951	EHJ68613.1	10	4.0825e-69	0.695	0	-
4663	Hv_Contig_4663	dioxygenase peroxisomal precursor	1696	16809119	EHJ64607.1	4	3.09329e-152	0.53	0	-		G3DSA:2.60.120.620 (GENE3D); IPR008775 (PFAM); PTHR20883 (PANTHER); SSF51197 (SUPERFAMILY)
13046	Hv_Contig_13046	dioxygenase peroxisomal precursor	968	9380272	EHJ64813.1	4	4.31504e-90	0.485	0	-
16682	Hv_Contig_16682	dioxygenase peroxisomal precursor	822	7390637	EHJ64813.1	4	3.71778e-55	0.4725	0	-
21302	Hv_Contig_21302	dioxygenase peroxisomal precursor	687	5402220	EHJ64813.1	4	1.11818e-114	0.535	0	-
7667	Hv_Contig_7667	-galactosyltransferase	1317	13389746	EHJ69507.1	5	1.99568e-87	0.578	0	-		no IPS match
39328	Hv_Contig_39328	- -glucan recognition protein 3	315	1340557	EHJ65185.1	1	0.000807085	0.49	0	-
8382	Hv_Contig_8382	isoform a	1253	12742194	EHJ74040.1	10	2.75014e-101	0.482	0	-
12063	Hv_Contig_12063	isoform a	1019	9988425	EHJ70370.1	10	4.73484e-96	0.473	0	-
21816	Hv_Contig_21816	isoform a	673	5217917	EHJ74040.1	10	1.87259e-129	0.461	0	-
24885	Hv_Contig_24885	isoform a	609	4280974	EHJ74040.1	1	2.96726e-12	0.51	0	-
26819	Hv_Contig_26819	isoform a	580	3779134	EHJ65548.1	10	1.33574e-92	0.514	0	-
36748	Hv_Contig_36748	isoform a	371	1695497	EHJ74040.1	1	1.70287e-05	0.48	0	-
9934	Hv_Contig_9934	isoform b	1142	11479942	EHJ73686.1	4	1.40642e-151	0.7325	0	-
12299	Hv_Contig_12299	isoform b	1006	9828477	EHJ73686.1	4	2.63992e-152	0.7325	0	-
41984	Hv_Contig_41984	partial	270	1061473	AFC01240.1	3	4.35451e-18	0.8533	2	F:DNA binding; F:chromatin binding	-	coil (COIL), seg (SEG)
19661	Hv_Contig_19661	- thioesterase 13	732	6064449	EHJ70148.1	1	3.08847e-12	0.54	0	-
24474	Hv_Contig_24474	transporting atp synthase subunit d	616	4401024	EHJ65909.1	2	4.24873e-69	0.72	0	-
23170	Hv_Contig_23170	transporting atp synthase subunit e	640	4777782	EHJ71421.1	1	1.23319e-32	0.87	0	-
23307	Hv_Contig_23307	transporting atp synthase subunit e	637	4735622	EHJ71421.1	1	6.06124e-17	0.9	0	-
24324	Hv_Contig_24324	transporting atp synthase subunit e	618	4440534	EHJ71421.1	1	9.38574e-30	0.94	0	-
24790	Hv_Contig_24790	transporting atp synthase subunit e	610	4307194	EHJ71421.1	1	2.12713e-29	0.94	0	-
7715	Hv_Contig_7715	+ transporting atp synthase beta subunit isoform 2	1313	13337125	EHJ64315.1	4	4.88503e-114	0.725	0	-		IPR000793 (PFAM); IPR000194 (PFAM); IPR024034 (G3DSA:1.10.1140.GENE3D); IPR027417 (G3DSA:3.40.50.GENE3D); PTHR15184 (PANTHER); PTHR15184:SF32 (PANTHER); IPR020003 (PROSITE_PATTERNS); IPR000793 (SUPERFAMILY); IPR027417 (SUPERFAMILY)
19179	Hv_Contig_19179	-01 protein	747	6270882	EHJ76975.1	2	6.04933e-103	0.62	0	-
10784	Hv_Contig_10784	1 light chain	1090	10851007	EHJ71652.1	4	6.70135e-63	0.5825	0	-
11939	Hv_Contig_11939	1 light chain	1025	10064077	EHJ71652.1	7	2.40263e-77	0.5486	0	-
9999	Hv_Contig_9999	1 partial	1137	11429804	BAM18740.1	10	4.34919e-158	0.778	0	-
6874	Hv_Contig_6874	1 precursor	1394	14136235	EHJ76446.1	10	4.43647e-174	0.632	0	-		IPR025483 (PIRSF); IPR000073 (PFAM); IPR029058 (G3DSA:3.40.50.GENE3D); IPR006693 (PFAM); PTHR11005:SF6 (PANTHER); PTHR11005 (PANTHER); SIGNAL_PEPTIDE_N_REGION (PHOBIUS); SIGNAL_PEPTIDE_H_REGION (PHOBIUS); SIGNAL_PEPTIDE (PHOBIUS); NON_CYTOPLASMIC_DOMAIN (PHOBIUS); SIGNAL_PEPTIDE_C_REGION (PHOBIUS); SignalP-noTM (SIGNALP_GRAM_NEGATIVE); SignalP-TM (SIGNALP_GRAM_POSITIVE); SignalP-noTM (SIGNALP_EUK…
10002	Hv_Contig_10002	1 precursor	1137	11426393	EHJ76446.1	10	2.57004e-87	0.648	0	-
19156	Hv_Contig_19156	1 precursor	748	6278355	EHJ76446.1	10	2.17138e-79	0.61	0	-
20088	Hv_Contig_20088	1 precursor	720	5889474	EHJ76684.1	10	1.09299e-44	0.588	0	-
10567	Hv_Contig_10567	-1 protein	1102	11006633	EHJ69173.1	1	1.04524e-93	0.95	0	-
19023	Hv_Contig_19023	10 kda heat shock	751	6342828	AGQ42769.1	5	1.22009e-62	0.93	3	C:cytoplasm; F:ATP binding; P:protein folding	-
942	Hv_Contig_942	110 kDa aminopeptidase [Heliothis virescens]	3072	24081201	AAK58066.1	20	0	0.816	4	F:peptidase activity; P:protein metabolic process; P:catabolic process; F:binding	EC:3.4.11.0	IPR014782 (PRINTS); IPR024571 (PFAM); G3DSA:1.10.390.10 (GENE3D); IPR014782 (PFAM); PTHR11533:SF147 (PANTHER); IPR001930 (PANTHER); CYTOPLASMIC_DOMAIN (PHOBIUS); TRANSMEMBRANE (PHOBIUS); NON_CYTOPLASMIC_DOMAIN (PHOBIUS); SSF55486 (SUPERFAMILY); SSF63737 (SUPERFAMILY)
3550	Hv_Contig_3550	110 kDa aminopeptidase [Heliothis virescens]	1912	18528769	AAK58066.1	20	0	0.8265	4	F:peptidase activity; P:protein metabolic process; P:catabolic process; F:binding	EC:3.4.11.0	IPR014782 (PRINTS); IPR014782 (PFAM); G3DSA:1.10.390.10 (GENE3D); IPR001930 (PANTHER); PTHR11533:SF147 (PANTHER); SSF63737 (SUPERFAMILY); SSF55486 (SUPERFAMILY)
14892	Hv_Contig_14892	110 kDa aminopeptidase [Heliothis virescens]	892	8315585	AAK58066.1	20	5.78274e-71	0.744	4	F:peptidase activity; P:protein metabolic process; P:catabolic process; F:binding	EC:3.4.11.0
966	Hv_Contig_966	116 kda u5 small nuclear ribonucleoprotein component-like	3048	24010837	XP_004928683.1	20	0	0.8185	12	C:U5 snRNP; C:cytosol; C:viral nucleocapsid; C:precatalytic spliceosome; C:catalytic step 2 spliceosome; F:translation elongation factor activity; F:GTPase activity; F:GTP binding; P:mRNA splicing, via spliceosome; P:translational elongation; P:positive regulation of Ras protein signal transduction; P:positive regulation of ERK1 and ERK2 cascade	-	IPR000795 (PRINTS); G3DSA:3.30.70.870 (GENE3D); IPR004161 (PFAM); IPR027417 (G3DSA:3.40.50.GENE3D); G3DSA:3.90.1430.10 (GENE3D); IPR009022 (PFAM); G3DSA:2.40.30.10 (GENE3D); IPR005225 (TIGRFAM); IPR014721 (G3DSA:3.30.230.GENE3D); IPR000795 (PFAM); PTHR23115 (PANTHER); PTHR23115:SF5 (PANTHER); IPR027417 (SUPERFAMILY); IPR009022 (SUPERFAMILY); IPR020568 (SUPERFAMILY); IPR009000 (SUPERFAMILY)
31619	Hv_Contig_31619	116 kda u5 small nuclear ribonucleoprotein component-like	492	2652184	XP_004928683.1	5	1.08549e-89	0.84	2	F:GTPase activity; F:GTP binding	-	G3DSA:3.90.1430.10 (GENE3D), SSF52540 (SUPERFAMILY)
24728	Hv_Contig_24728	11K-like peptide [Plutella xylostella multiple nucleopolyhedrovirus]	612	4328584	YP_758614.1	20	1.21004e-09	0.588	3	C:extracellular region; P:carbohydrate metabolic process; F:carbohydrate binding	-	IPR002557 (G3DSA:2.170.140.GENE3D); PTHR23301 (PANTHER), seg (SEG)
30264	Hv_Contig_30264	12 kda heat shock protein	522	2958732	CDK28444.1	5	4.61847e-26	0.726	1	P:response to stress	-	IPR007250 (PFAM)
26991	Hv_Contig_26991	14 kDa subunit splicing factor 3b [Bombyx mori]	577	3735176	NP_001037588.1	20	6.66497e-83	0.9315	5	C:nucleoplasm; F:RNA binding; C:nucleus; P:nucleobase-containing compound metabolic process; F:nucleotide binding	-	IPR000504 (PFAM); IPR012677 (G3DSA:3.30.70.GENE3D); PTHR22630 (PANTHER), SSF54928 (SUPERFAMILY)
27468	Hv_Contig_27468	14 kDa subunit splicing factor 3b [Bombyx mori]	571	3615242	NP_001037588.1	20	6.14709e-83	0.9315	5	C:nucleoplasm; F:RNA binding; C:nucleus; P:nucleobase-containing compound metabolic process; F:nucleotide binding	-	IPR000504 (PFAM); IPR012677 (G3DSA:3.30.70.GENE3D); PTHR22630 (PANTHER), SSF54928 (SUPERFAMILY)
1789	Hv_Contig_1789	14-3-3 epsilon [Plutella xylostella]	2475	21897820	ADK12634.1	20	4.10823e-171	0.931	22	P:multicellular organismal development; P:signal transduction; P:reproduction; P:cell differentiation; P:cytoskeleton organization; P:response to stress; P:cell cycle; P:response to abiotic stimulus; C:cytoplasm; F:protein binding; C:extracellular region; P:regulation of biological process; P:organelle organization; F:catalytic activity; P:growth; P:behavior; C:chromosome; F:enzyme regulator acti…	-	Coil (COILS); IPR000308 (PRINTS); IPR000308 (PIRSF); IPR023410 (SMART); G3DSA:1.20.190.20 (GENE3D); IPR023410 (PFAM); IPR000308 (PANTHER); IPR023409 (PROSITE_PATTERNS); IPR023409 (PROSITE_PATTERNS); IPR023410 (SUPERFAMILY)
1985	Hv_Contig_1985	14-3-3 epsilon protein [Bombyx mori]	2393	21457318	NP_001091764.1	20	7.42446e-157	0.944	22	P:multicellular organismal development; P:signal transduction; P:reproduction; P:cell differentiation; P:cytoskeleton organization; P:response to stress; P:cell cycle; P:response to abiotic stimulus; C:cytoplasm; F:protein binding; C:extracellular region; P:regulation of biological process; P:organelle organization; F:catalytic activity; P:growth; P:behavior; C:chromosome; F:enzyme regulator acti…	-	Coil (COILS); IPR000308 (PRINTS); IPR000308 (PIRSF); IPR023410 (SMART); G3DSA:1.20.190.20 (GENE3D); IPR023410 (PFAM); IPR000308 (PANTHER); IPR023409 (PROSITE_PATTERNS); IPR023409 (PROSITE_PATTERNS); IPR023410 (SUPERFAMILY)
17750	Hv_Contig_17750	14-3-3 family protein	789	6916412	XP_002768247.1	5	2.87133e-86	0.788	1	F:protein domain specific binding	-
40741	Hv_Contig_40741	14-3-3 partial	289	1178472	ADU53582.1	5	7.78627e-52	0.962	1	F:protein domain specific binding	-	IPR000308 (PRINTS); IPR023410 (G3DSA:1.20.190.GENE3D)
13728	Hv_Contig_13728	14-3-3 zeta	940	8973905	EHJ77988.1	5	2.8473e-16	1	2	C:cytoplasm; F:protein domain specific binding	-
42184	Hv_Contig_42184	14-3-3 zeta	267	1042975	ADU53543.1	5	5.66232e-53	0.98	1	F:protein domain specific binding	-	IPR000308 (PRINTS); IPR023410 (G3DSA:1.20.190.GENE3D)
4243	Hv_Contig_4243	14-3-3 zeta [Heliothis virescens]	1775	17436405	ACR07788.1	20	3.63291e-169	0.9665	23	P:signal transduction; P:anatomical structure morphogenesis; P:cell differentiation; P:multicellular organismal development; P:reproduction; P:cytoskeleton organization; P:protein metabolic process; P:behavior; P:cell proliferation; P:metabolic process; P:regulation of biological process; C:cytoplasm; F:protein binding; C:extracellular region; F:enzyme regulator activity; P:biological_process; C:…	-	Coil (COILS); IPR000308 (PRINTS); IPR000308 (PIRSF); IPR023410 (SMART); IPR023410 (PFAM); G3DSA:1.20.190.20 (GENE3D); IPR000308 (PANTHER); IPR023409 (PROSITE_PATTERNS); IPR023409 (PROSITE_PATTERNS); IPR023410 (SUPERFAMILY)
4398	Hv_Contig_4398	14-3-3 zeta [Heliothis virescens]	1743	17197294	ACR07788.1	20	2.4926e-169	0.9665	23	P:signal transduction; P:anatomical structure morphogenesis; P:cell differentiation; P:multicellular organismal development; P:reproduction; P:cytoskeleton organization; P:protein metabolic process; P:behavior; P:cell proliferation; P:metabolic process; P:regulation of biological process; C:cytoplasm; F:protein binding; C:extracellular region; F:enzyme regulator activity; P:biological_process; C:…	-	Coil (COILS); IPR000308 (PRINTS); IPR023410 (SMART); IPR000308 (PIRSF); G3DSA:1.20.190.20 (GENE3D); IPR023410 (PFAM); IPR000308 (PANTHER); IPR023409 (PROSITE_PATTERNS); IPR023409 (PROSITE_PATTERNS); IPR023410 (SUPERFAMILY)
4530	Hv_Contig_4530	14-3-3 zeta [Heliothis virescens]	1717	17010547	ACR07788.1	20	1.90031e-169	0.9665	23	P:signal transduction; P:anatomical structure morphogenesis; P:cell differentiation; P:multicellular organismal development; P:reproduction; P:cytoskeleton organization; P:protein metabolic process; P:behavior; P:cell proliferation; P:metabolic process; P:regulation of biological process; C:cytoplasm; F:protein binding; C:extracellular region; F:enzyme regulator activity; P:biological_process; C:…	-	Coil (COILS); IPR000308 (PRINTS); IPR023410 (SMART); IPR000308 (PIRSF); G3DSA:1.20.190.20 (GENE3D); IPR023410 (PFAM); IPR000308 (PANTHER); IPR023409 (PROSITE_PATTERNS); IPR023409 (PROSITE_PATTERNS); IPR023410 (SUPERFAMILY)
5111	Hv_Contig_5111	14-3-3 zeta [Heliothis virescens]	1626	16188154	ACR07788.1	20	3.71874e-169	0.9625	23	P:signal transduction; P:anatomical structure morphogenesis; P:cell differentiation; P:multicellular organismal development; P:reproduction; P:cytoskeleton organization; P:protein metabolic process; P:behavior; P:cell proliferation; P:metabolic process; P:regulation of biological process; C:cytoplasm; F:protein binding; C:extracellular region; F:enzyme regulator activity; P:biological_process; C:…	-	Coil (COILS); IPR000308 (PRINTS); IPR000308 (PIRSF); IPR023410 (SMART); IPR023410 (PFAM); G3DSA:1.20.190.20 (GENE3D); IPR000308 (PANTHER); IPR023409 (PROSITE_PATTERNS); IPR023410 (SUPERFAMILY)
20973	Hv_Contig_20973	14-3-3 zeta [Heliothis virescens]	696	5528122	ACR07788.1	20	2.32377e-85	0.959	2	C:cytoplasm; F:protein binding	-	IPR000308 (PRINTS); IPR023409 (PROSITE); IPR023410 (G3DSA:1.20.190.GENE3D)
40650	Hv_Contig_40650	14-3-3-like protein	291	1188333	BAH36879.1	5	1.19522e-30	0.75	2	F:protein domain specific binding; C:cytoplasm		IPR000308 (PANTHER); IPR023409 (PROSITE); IPR023410 (G3DSA:1.20.190.GENE3D); coil (COIL)
14405	Hv_Contig_14405	15-hydroxyprostaglandin dehydrogenase	911	8584179	EHJ72860.1	5	3.16764e-118	0.814	2	F:oxidoreductase activity; P:oxidation-reduction process	-
17093	Hv_Contig_17093	16 kda salivary protein	809	7208055	EHJ69021.1	5	2.3494e-94	0.844	2	C:endoplasmic reticulum; C:integral component of membrane	-
17917	Hv_Contig_17917	16 kda salivary protein	784	6836181	EHJ69021.1	5	1.75699e-94	0.844	2	C:endoplasmic reticulum; C:integral component of membrane	-
16089	Hv_Contig_16089	17-beta-hydroxysteroid dehydrogenase 14-like	844	7705615	XP_004922777.1	5	1.56313e-86	0.726	1	P:metabolic process	-
17650	Hv_Contig_17650	18 wheeler precursor [Bombyx mori]	792	6955943	NP_001116821.1	20	4.68567e-35	0.653	5	F:phosphoprotein phosphatase activity; C:cell; P:signal transduction; P:response to stress; F:receptor activity	EC:3.1.3.16
19734	Hv_Contig_19734	18 wheeler precursor [Bombyx mori]	730	6036674	NP_001116821.1	20	9.85646e-111	0.5755	4	P:signal transduction; P:response to stress; C:cell; F:receptor activity	-
20834	Hv_Contig_20834	19.5 kDa heat shock protein [Bombyx mori]	700	5581911	NP_001164470.1	20	3.62206e-95	0.573	1	P:response to stress	-	IPR001436 (PRINTS); IPR002068 (PFAM); IPR008978 (SUPERFAMILY); G3DSA:2.60.40.790 (GENE3D), PTHR11527 (PANTHER)
36648	Hv_Contig_36648	19.5 kDa heat shock protein [Bombyx mori]	373	1709620	NP_001164470.1	1	4.77024e-07	0.72	1	P:response to stress	-	no IPS match
46458	Hv_Contig_46458	1-acylglycerophosphocholine o-acyltransferase 1 isoform x1	212	692882	XP_004924153.1	5	9.00914e-41	0.958	3	F:calcium ion binding; F:transferase activity, transferring acyl groups; P:metabolic process	-	IPR002123 (PFAM); PTHR23063 (PANTHER), PTHR23063:SF1 (PANTHER)
45184	Hv_Contig_45184	1-acylglycerophosphocholine o-acyltransferase 1-like	227	790790	XP_004924153.1	5	5.54878e-45	0.946	3	F:calcium ion binding; F:transferase activity, transferring acyl groups; P:metabolic process	-	PTHR23063 (PANTHER), SignalP-NN(euk) (SIGNALP)
14128	Hv_Contig_14128	-1a-like protein	924	8735482	EHJ73649.1	2	1.46214e-150	0.72	0	-
11353	Hv_Contig_11353	1-Cys peroxiredoxin [Bombyx mori]	1057	10463680	ABV32570.1	20	7.71242e-128	0.7725	10	P:response to stress; P:catabolic process; P:cellular homeostasis; P:regulation of biological process; C:organelle; C:intracellular; F:catalytic activity; F:antioxidant activity; C:cytosol; P:metabolic process	EC:1.11.1.9
20529	Hv_Contig_20529	1-like protein	708	5706579	EHJ67811.1	10	3.19369e-06	0.541	0	-
58957	Hv_Contig_58957	1-like protein	115	66111	EHJ70521.1	1	4.13991e-16	0.94	0	-
9261	Hv_Contig_9261	1-phosphatase inositol phosphatase	1191	12006282	EHJ63384.1	6	2.226e-95	0.6083	0	-
22821	Hv_Contig_22821	1-phosphatase inositol phosphatase	648	4880880	EHJ71983.1	3	5.52969e-06	0.6267	0	-
5573	Hv_Contig_5573	1-phosphatidylinositol 3-phosphate 5-kinase isoform x3	1556	15598289	EHJ78110.1	20	5.63959e-127	0.5615	6	F:binding; F:kinase activity; P:phosphate-containing compound metabolic process; P:primary metabolic process; P:single-organism cellular process; P:organic substance metabolic process	-	no IPS match
30685	Hv_Contig_30685	1-phosphatidylinositol 3-phosphate 5-kinase-like	513	2859800	XP_004931690.1	5	1.21258e-59	0.792	2	F:ion binding; P:phosphatidylinositol metabolic process	-	IPR000742 (PROFILE); IPR002049 (PFAM); IPR013032 (PROSITE); G3DSA:2.10.25.10 (GENE3D), SSF57196 (SUPERFAMILY)
34032	Hv_Contig_34032	1-phosphatidylinositol 3-phosphate 5-kinase-like	436	2162286	XP_004931614.1	5	1.52867e-54	0.762	6	F:ATP binding; F:phosphatidylinositol phosphate kinase activity; F:metal ion binding; P:intracellular signal transduction; P:cellular protein metabolic process; P:phosphatidylinositol phosphorylation	EC:2.7.1	IPR002498 (PFAM); IPR016034 (SMART); IPR023610 (PANTHER); G3DSA:3.30.810.10 (GENE3D), PTHR23086:SF7 (PANTHER), SSF56104 (SUPERFAMILY)
41812	Hv_Contig_41812	1-phosphatidylinositol 3-phosphate 5-kinase-like	272	1075583	XP_004931690.1	5	8.68591e-30	0.61	1	P:cellular process	-	no IPS match
42214	Hv_Contig_42214	1-phosphatidylinositol 3-phosphate 5-kinase-like	266	1040041	EHJ78110.1	5	1.77396e-39	0.692	6	F:ATP binding; F:phosphatidylinositol phosphate kinase activity; F:metal ion binding; P:intracellular signal transduction; P:cellular protein metabolic process; P:phosphatidylinositol phosphorylation	EC:2.7.1	IPR002423 (PANTHER); G3DSA:3.30.260.10 (GENE3D), G3DSA:3.50.7.10 (GENE3D), SignalP-NN(euk) (SIGNALP), SSF52029 (SUPERFAMILY)
45670	Hv_Contig_45670	1-phosphatidylinositol 3-phosphate 5-kinase-like	221	753577	XP_004931690.1	3	6.93536e-33	0.8167	6	F:ATP binding; F:phosphatidylinositol phosphate kinase activity; F:metal ion binding; P:intracellular signal transduction; P:cellular protein metabolic process; P:phosphatidylinositol phosphorylation	EC:2.7.1	no IPS match
51082	Hv_Contig_51082	1-phosphatidylinositol 3-phosphate 5-kinase-like	158	375729	XP_004931690.1	5	1.91776e-28	0.848	6	F:ATP binding; F:phosphatidylinositol phosphate kinase activity; F:metal ion binding; P:intracellular signal transduction; P:cellular protein metabolic process; P:phosphatidylinositol phosphorylation	EC:2.7.1	IPR013083 (G3DSA:3.30.40.GENE3D); tmhmm (TMHMM)
570	Hv_Contig_570	1-phosphatidylinositol-4,5-bisphosphate phosphodiesterase beta-4 [Bombyx mori]	3618	25273854	NP_001165393.1	20	0	0.856	4	F:signal transducer activity; F:hydrolase activity; F:calcium ion binding; P:lipid metabolic process	EC:3.1.4.11	Coil (COILS); Coil (COILS); Coil (COILS); IPR001192 (PRINTS); IPR000008 (SMART); IPR001711 (SMART); IPR000909 (SMART); IPR016280 (PIRSF); IPR011993 (G3DSA:2.30.29.GENE3D); IPR015359 (PFAM); G3DSA:1.20.1230.10 (GENE3D); IPR011992 (G3DSA:1.10.238.GENE3D); IPR000008 (PFAM); IPR000909 (PFAM); IPR000008 (G3DSA:2.60.40.GENE3D); IPR009535 (PFAM); IPR017946 (G3DSA:3.20.20.GENE3D); IPR001711 (PFAM); IPR00…
31888	Hv_Contig_31888	1-phosphatidylinositol-4,5-bisphosphate phosphodiesterase beta-4 [Bombyx mori]	487	2594420	NP_001165393.1	20	8.92973e-78	0.805	5	P:lipid metabolic process; F:signal transducer activity; C:intracellular; F:hydrolase activity; F:calcium ion binding	EC:3.1.4.11
60399	Hv_Contig_60399	-1-related protein 1	110	33781	EHJ69121.1	2	3.39913e-14	0.805	0	-
9738	Hv_Contig_9738	1-related rna binding protein	1157	11636247	EHJ74278.1	10	2.93325e-27	0.684	0	-
8066	Hv_Contig_8066	1-tetrahydrofolate cytoplasmic	1278	13014356	EHJ73977.1	2	2.21154e-144	0.74	0	-
23977	Hv_Contig_23977	1-tetrahydrofolate cytoplasmic	625	4542509	EHJ73062.1	2	2.8153e-59	0.715	0	-
24337	Hv_Contig_24337	1-tetrahydrofolate cytoplasmic	618	4435590	EHJ73062.1	2	1.12551e-78	0.71	0	-
24174	Hv_Contig_24174	2 isoform d	621	4477104	EHJ71878.1	3	4.14478e-09	0.5267	0	-
4726	Hv_Contig_4726	2 -phosphodiesterase 12	1685	16722875	XP_004929279.1	20	0	0.69	1	F:transferase activity, transferring phosphorus-containing groups	-	PTHR12121 (PANTHER); PTHR12121:SF37 (PANTHER)
11217	Hv_Contig_11217	2 -phosphodiesterase 12 isoform x1	1065	10560201	XP_004929279.1	3	4.11428e-12	0.6067	0	-
2663	Hv_Contig_2663	22-kinase	2136	20106959	EHJ76549.1	10	1.1729e-39	0.489	0	-		IPR015897 (SMART); IPR004119 (PFAM); G3DSA:3.90.1200.10 (GENE3D); PTHR11012:SF5 (PANTHER); PTHR11012 (PANTHER); IPR011009 (SUPERFAMILY)
6294	Hv_Contig_6294	22-kinase	1459	14743130	EHJ76354.1	10	1.26565e-29	0.467	0	-		IPR015897 (SMART); G3DSA:3.90.1200.10 (GENE3D); IPR004119 (PFAM); PTHR11012 (PANTHER); IPR011009 (SUPERFAMILY)
7003	Hv_Contig_7003	22-kinase	1382	14014079	EHJ66235.1	10	8.66699e-34	0.478	0	-		IPR015897 (SMART); IPR004119 (PFAM); G3DSA:3.90.1200.10 (GENE3D); PTHR11012:SF5 (PANTHER); PTHR11012 (PANTHER); IPR011009 (SUPERFAMILY)
7689	Hv_Contig_7689	22-kinase	1315	13362099	EHJ76354.1	10	7.44738e-31	0.466	0	-		IPR015897 (SMART); G3DSA:3.90.1200.10 (GENE3D); IPR004119 (PFAM); PTHR11012 (PANTHER); IPR011009 (SUPERFAMILY)
7726	Hv_Contig_7726	22-kinase	1313	13323995	EHJ66235.1	10	2.06384e-33	0.471	0	-		IPR015897 (SMART); IPR004119 (PFAM); G3DSA:3.90.1200.10 (GENE3D); PTHR11012 (PANTHER); IPR011009 (SUPERFAMILY)
7768	Hv_Contig_7768	22-kinase	1309	13285998	EHJ66235.1	10	6.57853e-30	0.482	0	-		NON_CYTOPLASMIC_DOMAIN (PHOBIUS); TRANSMEMBRANE (PHOBIUS); CYTOPLASMIC_DOMAIN (PHOBIUS); TMhelix (TMHMM)
7829	Hv_Contig_7829	22-kinase	1303	13232463	EHJ65167.1	10	2.72057e-38	0.489	0	-		IPR015897 (SMART); IPR004119 (PFAM); G3DSA:3.90.1200.10 (GENE3D); PTHR11012 (PANTHER); TRANSMEMBRANE (PHOBIUS); CYTOPLASMIC_DOMAIN (PHOBIUS); NON_CYTOPLASMIC_DOMAIN (PHOBIUS); IPR011009 (SUPERFAMILY)
7888	Hv_Contig_7888	22-kinase	1296	13171398	EHJ78467.1	10	5.44013e-128	0.497	0	-
7927	Hv_Contig_7927	22-kinase	1292	13136453	EHJ76354.1	10	9.32124e-32	0.443	0	-
7976	Hv_Contig_7976	22-kinase	1287	13084889	EHJ66241.1	10	1.29744e-22	0.471	0	-
8118	Hv_Contig_8118	22-kinase	1274	12963312	EHJ66235.1	10	2.51835e-32	0.471	0	-
12505	Hv_Contig_12505	22-kinase	996	9712375	EHJ66747.1	10	1.44872e-68	0.543	0	-
13860	Hv_Contig_13860	22-kinase	934	8897056	EHJ76550.1	10	1.45071e-08	0.503	0	-
16162	Hv_Contig_16162	22-kinase	842	7654190	EHJ66789.1	10	3.04624e-116	0.508	0	-
16846	Hv_Contig_16846	22-kinase	817	7324275	EHJ64193.1	10	1.561e-33	0.553	0	-
23860	Hv_Contig_23860	22-kinase	627	4576926	EHJ78467.1	10	5.92149e-17	0.521	0	-
24106	Hv_Contig_24106	22-kinase	622	4499487	EHJ78467.1	10	5.97681e-54	0.546	0	-
25231	Hv_Contig_25231	22-kinase	604	4180890	EHJ78467.1	10	3.66137e-19	0.511	0	-
55637	Hv_Contig_55637	22-kinase	129	168134	EHJ71347.1	9	1.90969e-06	0.62	0	-
56448	Hv_Contig_56448	22-kinase	125	140091	EHJ71347.1	6	7.00215e-07	0.5917	0	-
3314	Hv_Contig_3314	24-dehydrocholesterol reductase	1961	18937493	XP_004926865.1	20	0	0.751	8	C:intracellular membrane-bounded organelle; F:UDP-N-acetylmuramate dehydrogenase activity; F:flavin adenine dinucleotide binding; P:sterol metabolic process; P:protein metabolic process; P:negative regulation of apoptotic process; P:organ development; P:oxidation-reduction process	EC:1.1.1.158	IPR016169 (G3DSA:3.30.465.GENE3D); IPR006094 (PFAM); PTHR10801:SF0 (PANTHER); PTHR10801 (PANTHER); NON_CYTOPLASMIC_DOMAIN (PHOBIUS); CYTOPLASMIC_DOMAIN (PHOBIUS); TRANSMEMBRANE (PHOBIUS); IPR016166 (PROSITE_PROFILES); IPR016164 (SUPERFAMILY); IPR016166 (SUPERFAMILY); TMhelix (TMHMM)
20620	Hv_Contig_20620	25 kda subunit	706	5667688	EHJ74121.1	8	1.51905e-81	0.5625	0	-
5782	Hv_Contig_5782	26s protease regulatory subunit 4	1526	15343973	BAM19425.1	20	0	0.979	10	C:cytoplasm; C:proteasome regulatory particle, base subcomplex; F:endopeptidase activity; F:ATP binding; F:ATPase activity; P:mitotic spindle elongation; P:cellular response to DNA damage stimulus; P:cell proliferation; P:proteasome-mediated ubiquitin-dependent protein catabolic process; P:mitotic spindle assembly	EC:3.6.1.3	IPR003593 (SMART); IPR003959 (PFAM); G3DSA:1.10.8.60 (GENE3D); IPR005937 (TIGRFAM); IPR027417 (G3DSA:3.40.50.GENE3D); PTHR23073:SF9 (PANTHER); PTHR23073 (PANTHER); IPR003960 (PROSITE_PATTERNS); IPR027417 (SUPERFAMILY)
3969	Hv_Contig_3969	26s protease regulatory subunit 6a	1825	17843077	EHJ68433.1	20	8.36176e-147	0.9805	6	C:cytoplasm; C:proteasome regulatory particle, base subcomplex; F:endopeptidase activity; F:ATP binding; F:nucleoside-triphosphatase activity; P:proteasome-mediated ubiquitin-dependent protein catabolic process	EC:3.6.1.15	IPR001314 (PRINTS); IPR001254 (SMART); G3DSA:2.40.10.10 (GENE3D); IPR001254 (PFAM); G3DSA:2.40.10.10 (GENE3D); PTHR24276 (PANTHER); IPR018114 (PROSITE_PATTERNS); SIGNAL_PEPTIDE_C_REGION (PHOBIUS); SIGNAL_PEPTIDE_H_REGION (PHOBIUS); NON_CYTOPLASMIC_DOMAIN (PHOBIUS); SIGNAL_PEPTIDE_N_REGION (PHOBIUS); SIGNAL_PEPTIDE (PHOBIUS); IPR001254 (PROSITE_PROFILES); SignalP-noTM (SIGNALP_EUK); SignalP-TM (SI…
6378	Hv_Contig_6378	26s protease regulatory subunit 6a-like	1448	14664654	XP_004923401.1	20	0	0.9715	6	C:cytoplasm; C:proteasome regulatory particle, base subcomplex; F:endopeptidase activity; F:ATP binding; F:nucleoside-triphosphatase activity; P:proteasome-mediated ubiquitin-dependent protein catabolic process	EC:3.6.1.15	IPR003593 (SMART); IPR005937 (TIGRFAM); IPR003959 (PFAM); G3DSA:1.10.8.60 (GENE3D); IPR027417 (G3DSA:3.40.50.GENE3D); PTHR23073:SF7 (PANTHER); PTHR23073 (PANTHER); IPR003960 (PROSITE_PATTERNS); IPR027417 (SUPERFAMILY)
6403	Hv_Contig_6403	26s protease regulatory subunit 6b	1445	14638608	P46507.1	20	0	0.9535	10	C:proteasome complex; C:nucleus; C:cytoplasm; F:nucleic acid binding; F:ATP binding; F:peptidase activity; F:microtubule-severing ATPase activity; P:proteolysis; P:DNA integration; P:protein catabolic process	EC:3.6.4.3	Coil (COILS); IPR001270 (PRINTS); IPR003593 (SMART); IPR003959 (PFAM); G3DSA:1.10.8.60 (GENE3D); IPR027417 (G3DSA:3.40.50.GENE3D); IPR005937 (TIGRFAM); PTHR23073:SF8 (PANTHER); PTHR23073 (PANTHER); IPR003960 (PROSITE_PATTERNS); IPR027417 (SUPERFAMILY)
6465	Hv_Contig_6465	26s protease regulatory subunit 6b	1439	14573701	P46507.1	20	0	0.9435	10	C:proteasome complex; C:nucleus; C:cytoplasm; F:nucleic acid binding; F:ATP binding; F:peptidase activity; F:microtubule-severing ATPase activity; P:proteolysis; P:DNA integration; P:protein catabolic process	EC:3.6.4.3	Coil (COILS); IPR001270 (PRINTS); IPR003593 (SMART); IPR005937 (TIGRFAM); G3DSA:1.10.8.60 (GENE3D); IPR027417 (G3DSA:3.40.50.GENE3D); IPR003959 (PFAM); PTHR23073 (PANTHER); PTHR23073:SF8 (PANTHER); IPR003960 (PROSITE_PATTERNS); IPR027417 (SUPERFAMILY)
4960	Hv_Contig_4960	26s protease regulatory subunit 7	1648	16391266	BAM18332.1	20	0	0.97	5	C:cytoplasm; F:ATP binding; F:peptidase activity; P:proteolysis; P:protein catabolic process	-	IPR003593 (SMART); IPR003959 (PFAM); IPR027417 (G3DSA:3.40.50.GENE3D); IPR005937 (TIGRFAM); G3DSA:1.10.8.60 (GENE3D); PTHR23073 (PANTHER); PTHR23073:SF13 (PANTHER); IPR003960 (PROSITE_PATTERNS); IPR027417 (SUPERFAMILY)
14477	Hv_Contig_14477	26s protease regulatory subunit 7-like isoform x1	908	8546879	XP_004923974.1	5	3.43975e-135	0.99	5	C:cytoplasm; F:ATP binding; F:peptidase activity; P:proteolysis; P:protein catabolic process	-
6875	Hv_Contig_6875	26s protease regulatory subunit 8-like	1394	14145993	P54814.1	20	0	0.982	8	C:proteasome complex; C:nucleus; C:cytoplasm; F:ATP binding; F:peptidase activity; F:nucleoside-triphosphatase activity; P:proteolysis; P:protein catabolic process	EC:3.6.1.15	Coil (COILS); IPR003593 (SMART); IPR027417 (G3DSA:3.40.50.GENE3D); IPR005937 (TIGRFAM); IPR003959 (PFAM); G3DSA:1.10.8.60 (GENE3D); PTHR23073:SF12 (PANTHER); PTHR23073 (PANTHER); IPR003960 (PROSITE_PATTERNS); IPR027417 (SUPERFAMILY)
27821	Hv_Contig_27821	26s protease regulatory subunit partial	565	3534594	EFX89917.1	5	6.6945e-59	0.754	9	C:cytoplasmic mRNA processing body; C:nucleus; C:membrane; C:proteasome accessory complex; C:perinuclear region of cytoplasm; F:nucleotide binding; F:hydrolase activity; P:blastocyst development; P:protein metabolic process	-	coil (COIL), PTHR23073 (PANTHER), PTHR23073:SF7 (PANTHER), seg (SEG)
15364	Hv_Contig_15364	26s protease regulatory subunit rpt1	873	8085130	BAM18332.1	5	9.77666e-125	0.862	5	C:cytoplasm; F:ATP binding; F:peptidase activity; P:proteolysis; P:protein catabolic process	-
30596	Hv_Contig_30596	26s proteasome complex subunit dss1	515	2876766	XP_004930732.1	5	3.90676e-16	0.926	1	C:proteasome complex	-	IPR007834 (PANTHER); coil (COIL), seg (SEG)
19748	Hv_Contig_19748	26s proteasome non-atpase regulatory	730	6041054	EHJ69957.1	5	1.94246e-55	0.794	4	C:proteasome complex; F:enzyme regulator activity; P:regulation of protein catabolic process; P:regulation of catalytic activity	-
735	Hv_Contig_735	26s proteasome non-atpase regulatory subunit 1	3313	24717096	EHJ67899.1	20	0	0.845	4	C:proteasome complex; F:enzyme regulator activity; P:regulation of protein catabolic process; P:regulation of catalytic activity	-	no IPS match
759	Hv_Contig_759	26s proteasome non-atpase regulatory subunit 1	3293	24641075	EHJ67899.1	20	0	0.8375	4	C:proteasome complex; F:enzyme regulator activity; P:regulation of protein catabolic process; P:regulation of catalytic activity	-	no IPS match
13649	Hv_Contig_13649	26s proteasome non-atpase regulatory subunit 1	943	9021931	XP_004928163.1	5	7.31503e-48	0.848	6	C:proteasome complex; F:intramolecular transferase activity, phosphotransferases; F:enzyme regulator activity; P:metabolic process; P:regulation of protein catabolic process; P:regulation of catalytic activity	-
28919	Hv_Contig_28919	26s proteasome non-atpase regulatory subunit 1	547	3278411	EHJ67899.1	5	3.20073e-56	0.934	4	C:proteasome complex; F:enzyme regulator activity; P:regulation of protein catabolic process; P:regulation of catalytic activity	-	PTHR10943 (PANTHER), PTHR10943:SF2 (PANTHER), seg (SEG), SignalP-NN(euk) (SIGNALP)
30215	Hv_Contig_30215	26s proteasome non-atpase regulatory subunit 10-like isoform x1	523	2971794	EHJ63814.1	5	7.245e-43	0.832	0	-		no IPS match
4015	Hv_Contig_4015	26s proteasome non-atpase regulatory subunit 11-like	1817	17762961	XP_004925184.1	20	0	0.864	1	C:proteasome complex	-	IPR013143 (SMART); IPR011990 (G3DSA:1.25.40.GENE3D); PTHR10678 (PANTHER); PTHR10678:SF2 (PANTHER)
4196	Hv_Contig_4196	26s proteasome non-atpase regulatory subunit 11-like	1781	17514646	XP_004925184.1	20	0	0.898	1	C:proteasome complex	-	IPR000717 (SMART); IPR013143 (SMART); IPR011990 (G3DSA:1.25.40.GENE3D); IPR011991 (G3DSA:1.10.10.GENE3D); IPR000717 (PFAM); PTHR10678 (PANTHER); PTHR10678:SF2 (PANTHER); SSF46785 (SUPERFAMILY)
8105	Hv_Contig_8105	26S proteasome non-ATPase regulatory subunit 13 [Bombyx mori]	1275	12976056	NP_001040331.1	20	9.16326e-173	0.6985	2	C:intracellular; C:protein complex	-
31612	Hv_Contig_31612	26S proteasome non-ATPase regulatory subunit 13 [Bombyx mori]	493	2653663	NP_001040331.1	20	3.25556e-50	0.7235	3	C:intracellular; C:protein complex; P:cell cycle	-	tmhmm (TMHMM)
34290	Hv_Contig_34290	26s proteasome non-atpase regulatory subunit 14	430	2115948	KGB36667.1	5	1.22093e-20	0.836	9	C:nucleus; C:proteasome regulatory particle, lid subcomplex; C:extracellular vesicular exosome; F:endopeptidase activator activity; F:proteasome binding; P:double-strand break repair via homologous recombination; P:double-strand break repair via nonhomologous end joining; P:positive regulation of endopeptidase activity; P:regulation of proteasomal protein catabolic process	-	seg (SEG)
8344	Hv_Contig_8344	26S proteasome non-ATPase regulatory subunit 14 [Bombyx mori]	1255	12763515	NP_001040263.1	20	0	0.973	7	C:cytoskeleton; C:protein complex; C:intracellular; P:biological_process; P:protein metabolic process; P:catabolic process; F:peptidase activity	-
11590	Hv_Contig_11590	26S proteasome non-ATPase regulatory subunit 14 [Bombyx mori]	1043	10293612	NP_001040263.1	20	9.24202e-25	0.472	6	P:biological_process; C:intracellular; C:protein complex; P:protein metabolic process; P:catabolic process; F:catalytic activity	-
979	Hv_Contig_979	26s proteasome non-atpase regulatory subunit 2	3038	23974323	XP_004932217.1	20	0	0.767	4	C:proteasome complex; F:enzyme regulator activity; P:regulation of protein catabolic process; P:regulation of catalytic activity	-	Coil (COILS); IPR016643 (PIRSF); IPR002015 (PFAM); PTHR10943 (PANTHER); IPR016643 (PTHR10943:PANTHER); IPR016024 (SUPERFAMILY)
1745	Hv_Contig_1745	26s proteasome non-atpase regulatory subunit 2	2500	22004774	XP_004932217.1	20	0	0.774	4	C:proteasome complex; F:enzyme regulator activity; P:regulation of protein catabolic process; P:regulation of catalytic activity	-	IPR016643 (PIRSF); IPR002015 (PFAM); IPR011989 (G3DSA:1.25.10.GENE3D); PTHR10943 (PANTHER); IPR016643 (PTHR10943:PANTHER); IPR016024 (SUPERFAMILY)
12626	Hv_Contig_12626	26s proteasome non-atpase regulatory subunit 8	990	9643842	EHJ77072.1	1	4.71106e-167	0.93	0	-
14726	Hv_Contig_14726	26s proteasome non-atpase regulatory subunit 8	898	8408667	BAM18345.1	5	1.66063e-164	0.868	2	C:proteasome regulatory particle; P:proteolysis	-
31743	Hv_Contig_31743	26s proteasome non-atpase regulatory subunit 8	490	2623702	BAM20644.1	5	4.542e-32	0.734	1	C:proteasome complex	-	seg (SEG)
41317	Hv_Contig_41317	26s proteasome non-atpase regulatory subunit 9	280	1119155	XP_001664093.1	5	2.17122e-19	0.706	1	C:proteasome complex		PTHR12651 (PANTHER)
35564	Hv_Contig_35564	26s proteasome regulatory atpase	399	1890292	EHJ69590.1	5	8.63538e-83	0.922	4	C:proteasome complex; F:ATP binding; F:microtubule-severing ATPase activity; P:metabolic process	EC:3.6.4.3	seg (SEG)
1578	Hv_Contig_1578	26S proteasome regulatory ATPase subunit 10b (S10b) [Manduca sexta]	2592	22399017	CAA11285.1	20	0	0.966	8	F:hydrolase activity; C:cytoplasm; F:nucleotide binding; C:intracellular; C:protein complex; P:protein metabolic process; P:catabolic process; F:peptidase activity	EC:3.6.1.15	no IPS match
6279	Hv_Contig_6279	26S proteasome regulatory ATPase subunit 10b (S10b) [Manduca sexta]	1461	14759191	CAA11285.1	20	0	0.966	8	F:hydrolase activity; C:cytoplasm; F:nucleotide binding; C:protein complex; C:intracellular; P:protein metabolic process; P:catabolic process; F:peptidase activity	EC:3.6.1.15	Coil (COILS); IPR003593 (SMART); IPR027417 (G3DSA:3.40.50.GENE3D); G3DSA:1.10.8.60 (GENE3D); IPR003959 (PFAM); IPR005937 (TIGRFAM); PTHR23073 (PANTHER); PTHR23073:SF24 (PANTHER); IPR003960 (PROSITE_PATTERNS); IPR027417 (SUPERFAMILY)
4206	Hv_Contig_4206	28s ribosomal protein mitochondrial	1780	17500401	XP_004929655.1	20	0	0.6575	4	C:mitochondrion; C:ribosome; F:structural constituent of ribosome; P:translation	-	IPR010793 (PFAM); PTHR13014 (PANTHER); PTHR13014:SF2 (PANTHER)
27870	Hv_Contig_27870	28s ribosomal protein mitochondrial	564	3520469	XP_004922412.1	5	3.41758e-101	0.858	3	C:ribosome; F:structural constituent of ribosome; P:translation	-	IPR000266 (PRODOM); IPR012340 (G3DSA:2.40.50.GENE3D); IPR016027 (SUPERFAMILY); PTHR24088 (PANTHER)
29308	Hv_Contig_29308	28s ribosomal protein mitochondrial	540	3191545	EHJ74813.1	5	5.25916e-43	0.684	1	C:ribonucleoprotein complex	-	PTHR23321 (PANTHER), PTHR23321:SF4 (PANTHER)
32669	Hv_Contig_32669	28s ribosomal protein mitochondrial	469	2430885	XP_004928867.1	5	1.91423e-39	0.748	3	C:ribosome; F:structural constituent of ribosome; P:translation	-	IPR009068 (G3DSA:1.10.287.GENE3D); PD157043 (PRODOM), PTHR23321 (PANTHER), PTHR23321:SF4 (PANTHER)
6004	Hv_Contig_6004	28s ribosomal protein mitochondrial-like	1493	15072469	XP_004926248.1	20	0	0.736	4	C:mitochondrial small ribosomal subunit; F:structural constituent of ribosome; P:translation; P:apoptotic process	-	IPR008092 (PRINTS); IPR019368 (PFAM); IPR027417 (G3DSA:3.40.50.GENE3D); PTHR12810:SF0 (PANTHER); PTHR12810 (PANTHER)
17637	Hv_Contig_17637	28s ribosomal protein mitochondrial-like	793	6978924	XP_004922386.1	5	3.32873e-102	0.808	3	C:ribosome; F:structural constituent of ribosome; P:translation	-
19410	Hv_Contig_19410	28s ribosomal protein mitochondrial-like	740	6174892	XP_004926251.1	5	4.86771e-88	0.804	3	C:ribosome; F:structural constituent of ribosome; P:translation	-
20100	Hv_Contig_20100	28s ribosomal protein mitochondrial-like	720	5894514	XP_004926248.1	5	1.01969e-125	0.798	3	C:mitochondrial ribosome; C:small ribosomal subunit; P:apoptotic process	-
31319	Hv_Contig_31319	28s ribosomal protein mitochondrial-like	499	2721072	XP_004926248.1	5	9.74384e-76	0.778	3	C:mitochondrial ribosome; C:small ribosomal subunit; P:apoptotic process	-	IPR008092 (PRINTS); IPR019368 (PFAM); PTHR12810 (PANTHER)
8852	Hv_Contig_8852	28s ribosomal protein s18c	1218	12362866	EHJ70696.1	2	5.9441e-100	0.735	0	-
9178	Hv_Contig_9178	28s ribosomal protein s18c	1196	12081470	EHJ70696.1	2	9.52432e-99	0.73	0	-
23727	Hv_Contig_23727	28s ribosomal protein s18c	629	4610834	EHJ76625.1	2	2.73055e-88	0.68	0	-
6454	Hv_Contig_6454	2-acylglycerol o-acyltransferase 2-a-like	1440	14585219	AIN34693.1	20	0	0.737	3	F:transferase activity, transferring acyl groups other than amino-acyl groups; P:metabolic process; P:single-organism process	-	no IPS match
4687	Hv_Contig_4687	2-amino-3-ketobutyrate coenzyme a mitochondrial-like	1692	16776915	XP_004933427.1	20	0	0.805	6	C:mitochondrion; F:glycine C-acetyltransferase activity; F:ligase activity; F:pyridoxal phosphate binding; P:cellular amino acid metabolic process; P:biosynthetic process	EC:2.3.1.29	IPR015421 (G3DSA:3.40.640.GENE3D); IPR004839 (PFAM); IPR011282 (TIGRFAM); IPR015422 (G3DSA:3.90.1150.GENE3D); PTHR13693 (PANTHER); PTHR13693:SF57 (PANTHER); IPR001917 (PROSITE_PATTERNS); IPR015424 (SUPERFAMILY)
4728	Hv_Contig_4728	2-amino-3-ketobutyrate coenzyme a mitochondrial-like	1685	16721190	XP_004933427.1	20	0	0.802	6	C:mitochondrion; F:glycine C-acetyltransferase activity; F:ligase activity; F:pyridoxal phosphate binding; P:cellular amino acid metabolic process; P:biosynthetic process	EC:2.3.1.29	IPR015421 (G3DSA:3.40.640.GENE3D); IPR015422 (G3DSA:3.90.1150.GENE3D); IPR004839 (PFAM); PTHR13693 (PANTHER); PTHR13693:SF57 (PANTHER); IPR001917 (PROSITE_PATTERNS); IPR015424 (SUPERFAMILY)
3402	Hv_Contig_3402	2-aminoethanethiol dioxygenase	1943	18775463	EHJ68937.1	1	3.76259e-105	0.84	0	-		no IPS match
16534	Hv_Contig_16534	2-aminoethanethiol dioxygenase	827	7466496	EHJ68937.1	1	5.97582e-110	0.84	0	-
45290	Hv_Contig_45290	2-deoxy-d-gluconate 3-dehydrogenase	226	782865	AGQ45606.1	5	5.06998e-18	0.762	2	F:oxidoreductase activity; P:oxidation-reduction process	-	SignalP-NN(euk) (SIGNALP)
11981	Hv_Contig_11981	2-deoxyglucose-6-phosphate phosphatase	1023	10038465	EHJ78212.1	4	1.61898e-115	0.7425	0	-
15766	Hv_Contig_15766	2-deoxyglucose-6-phosphate phosphatase	856	7868855	EHJ64206.1	5	1.69353e-109	0.766	2	F:hydrolase activity; P:metabolic process	-
21699	Hv_Contig_21699	2-deoxyglucose-6-phosphate phosphatase	676	5259734	EHJ78212.1	4	5.53481e-95	0.71	0	-
970	Hv_Contig_970	2-hydroxyphytanoyl-CoA lyase [Bombyx mori]	3044	23995608	NP_001040193.1	20	0	0.789	3	P:metabolic process; F:catalytic activity; F:binding	EC:4.1.1.8	IPR029035 (G3DSA:3.40.50.GENE3D); IPR029061 (G3DSA:3.40.50.GENE3D); IPR012001 (PFAM); IPR012000 (PFAM); IPR029061 (G3DSA:3.40.50.GENE3D); IPR011766 (PFAM); PTHR18968:SF6 (PANTHER); PTHR18968 (PANTHER); IPR029061 (SUPERFAMILY); IPR029061 (SUPERFAMILY); IPR029035 (SUPERFAMILY)
3269	Hv_Contig_3269	2-hydroxyphytanoyl-CoA lyase [Bombyx mori]	1972	19012207	NP_001040193.1	20	0	0.789	3	P:metabolic process; F:catalytic activity; F:binding	EC:4.1.1.8	IPR011766 (PFAM); IPR029061 (G3DSA:3.40.50.GENE3D); IPR029061 (G3DSA:3.40.50.GENE3D); IPR029035 (G3DSA:3.40.50.GENE3D); IPR012000 (PFAM); IPR012001 (PFAM); PTHR18968 (PANTHER); PTHR18968:SF6 (PANTHER); IPR029061 (SUPERFAMILY); IPR029061 (SUPERFAMILY); IPR029035 (SUPERFAMILY)
27548	Hv_Contig_27548	2-hydroxyphytanoyl-CoA lyase [Bombyx mori]	569	3597001	NP_001040193.1	18	5.17412e-14	0.986667	3	P:metabolic process; F:catalytic activity; F:binding	EC:4.1.1.8	G3DSA:3.40.50.970 (GENE3D), PTHR18968 (PANTHER), PTHR18968:SF6 (PANTHER), seg (SEG), SignalP-NN(euk) (SIGNALP), tmhmm (TMHMM)
486	Hv_Contig_486	2-oxoglutarate dehydrogenase	3786	25581291	XP_004926429.1	20	0	0.899	3	F:oxoglutarate dehydrogenase (succinyl-transferring) activity; F:thiamine pyrophosphate binding; P:tricarboxylic acid cycle	EC:1.2.4.2	IPR005475 (SMART); IPR029061 (G3DSA:3.40.50.GENE3D); IPR005475 (PFAM); IPR029061 (G3DSA:3.40.50.GENE3D); IPR001017 (PFAM); IPR011603 (PANTHER); IPR029061 (SUPERFAMILY); IPR029061 (SUPERFAMILY)
4445	Hv_Contig_4445	2-oxoglutarate dehydrogenase	1733	17138212	XP_004923544.1	20	0	0.6895	3	F:oxoglutarate dehydrogenase (succinyl-transferring) activity; F:thiamine pyrophosphate binding; P:tricarboxylic acid cycle	EC:1.2.4.2	IPR029061 (G3DSA:3.40.50.GENE3D); IPR001017 (PFAM); PTHR23152:SF4 (PANTHER); IPR011603 (PANTHER); IPR029061 (SUPERFAMILY)
37394	Hv_Contig_37394	2-oxoglutarate dehydrogenase	356	1595186	EHJ70943.1	5	1.95242e-50	0.678	3	F:oxoglutarate dehydrogenase (succinyl-transferring) activity; F:thiamine pyrophosphate binding; P:tricarboxylic acid cycle	EC:1.2.4.2	IPR011603 (PANTHER)
41583	Hv_Contig_41583	2-oxoglutarate dehydrogenase	276	1097222	EHJ70943.1	5	1.89383e-43	0.768	3	F:oxoglutarate dehydrogenase (succinyl-transferring) activity; F:thiamine pyrophosphate binding; P:tricarboxylic acid cycle	EC:1.2.4.2	IPR005475 (PFAM); IPR011603 (PANTHER)
43546	Hv_Contig_43546	2-oxoglutarate dehydrogenase	247	920329	EHJ66870.1	5	1.46715e-41	0.918	3	F:oxoglutarate dehydrogenase (succinyl-transferring) activity; F:thiamine pyrophosphate binding; P:tricarboxylic acid cycle	EC:1.2.4.2	IPR011603 (PANTHER); SSF52518 (SUPERFAMILY)
44166	Hv_Contig_44166	2-oxoglutarate dehydrogenase	240	870387	EHJ70943.1	5	1.64857e-39	0.766	3	F:oxoglutarate dehydrogenase (succinyl-transferring) activity; F:thiamine pyrophosphate binding; P:tricarboxylic acid cycle	EC:1.2.4.2	IPR011603 (PANTHER); SSF52518 (SUPERFAMILY)
50478	Hv_Contig_50478	2-oxoglutarate dehydrogenase	164	413066	EHJ70943.1	5	2.53794e-14	0.738	3	F:oxoglutarate dehydrogenase (succinyl-transferring) activity; F:thiamine pyrophosphate binding; P:tricarboxylic acid cycle	EC:1.2.4.2	IPR011603 (PANTHER); SSF52518 (SUPERFAMILY)
55441	Hv_Contig_55441	2-oxoglutarate dehydrogenase	130	174597	EHJ70943.1	1	1.58226e-08	0.77	2	F:oxidoreductase activity, acting on the aldehyde or oxo group of donors, disulfide as acceptor; P:oxidation-reduction process	-
53243	Hv_Contig_53243	2-oxoglutarate e2 dihydrolipoamide succinyltransferase	142	267345	XP_004921892.1	5	3.20909e-21	0.892	4	C:oxoglutarate dehydrogenase complex; F:dihydrolipoyllysine-residue succinyltransferase activity; P:tricarboxylic acid cycle; P:L-lysine catabolic process to acetyl-CoA via saccharopine	EC:2.3.1.61	IPR001078 (PFAM); IPR023213 (G3DSA:3.30.559.GENE3D); PTHR23151 (PANTHER), PTHR23151:SF8 (PANTHER), tmhmm (TMHMM), SSF52777 (SUPERFAMILY)
53857	Hv_Contig_53857	2-oxoglutarate mitochondrial- partial	138	240107	XP_009079389.1	5	1.93961e-15	0.858	3	F:oxoglutarate dehydrogenase (succinyl-transferring) activity; F:thiamine pyrophosphate binding; P:tricarboxylic acid cycle	EC:1.2.4.2	IPR001017 (PFAM); IPR011603 (PANTHER); G3DSA:3.40.50.970 (GENE3D)
185	Hv_Contig_185	2-oxoglutarate mitochondrial-like isoform x1	4780	26804024	XP_004926429.1	5	0	0.864	3	F:oxoglutarate dehydrogenase (succinyl-transferring) activity; F:thiamine pyrophosphate binding; P:tricarboxylic acid cycle	EC:1.2.4.2	IPR005475 (SMART); IPR011603 (PIRSF); IPR011603 (TIGRFAM); IPR029061 (G3DSA:3.40.50.GENE3D); IPR005475 (PFAM); IPR001017 (PFAM); IPR029061 (G3DSA:3.40.50.GENE3D); PTHR23152:SF6 (PANTHER); IPR011603 (PANTHER); IPR029061 (SUPERFAMILY); IPR029061 (SUPERFAMILY)
19211	Hv_Contig_19211	2-oxoglutarate mitochondrial-like isoform x1	746	6261171	EHJ66871.1	5	5.77041e-91	0.712	3	F:oxoglutarate dehydrogenase (succinyl-transferring) activity; F:thiamine pyrophosphate binding; P:tricarboxylic acid cycle	EC:1.2.4.2
17516	Hv_Contig_17516	2-oxoisovalerate dehydrogenase subunit mitochondrial-like isoform x1	797	7034590	XP_004922925.1	5	6.0997e-89	0.874	2	F:catalytic activity; P:metabolic process	-
11322	Hv_Contig_11322	3 complex p21 subunit	1059	10492247	EHJ71208.1	2	1.23956e-121	0.815	0	-
12080	Hv_Contig_12080	3 complex p21 subunit	1018	9975180	EHJ71208.1	2	8.92599e-122	0.815	0	-
13150	Hv_Contig_13150	3 complex p21 subunit	964	9319414	EHJ71208.1	2	3.90351e-122	0.815	0	-
10463	Hv_Contig_10463	3 light chain	1109	11086246	EHJ75770.1	10	2.30031e-96	0.573	0	-
11568	Hv_Contig_11568	30-like protein	1045	10317620	EHJ76066.1	1	2.11443e-45	0.96	0	-
11591	Hv_Contig_11591	30-like protein	1043	10302999	EHJ76066.1	1	2.06663e-45	0.96	0	-
40119	Hv_Contig_40119	363_100_1 protein	301	1247722	XP_004926755.1	5	4.94832e-11	0.546	0	-		no IPS match
21489	Hv_Contig_21489	37-kDa protease precursor [Bombyx mori]	682	5329679	NP_001128675.1	20	3.20104e-26	0.772	3	F:peptidase activity; P:protein metabolic process; P:catabolic process	EC:3.4.21.0	no IPS match
9715	Hv_Contig_9715	39s ribosomal protein l44	1158	11653615	EHJ79087.1	1	5.57898e-156	0.85	0	-
603	Hv_Contig_603	39s ribosomal protein mitochondrial	3537	25159602	XP_004930944.1	20	7.93102e-173	0.713	3	C:ribosome; F:structural constituent of ribosome; P:translation	-	G3DSA:4.10.960.10 (GENE3D); IPR000597 (PFAM); PTHR11229:SF3 (PANTHER); IPR019927 (PANTHER); IPR009000 (SUPERFAMILY)
5308	Hv_Contig_5308	39s ribosomal protein mitochondrial	1595	15945099	XP_004930944.1	20	0	0.7205	3	C:ribosome; F:structural constituent of ribosome; P:translation	-	G3DSA:4.10.960.10 (GENE3D); IPR000597 (PFAM); PTHR11229:SF3 (PANTHER); IPR019927 (PANTHER); IPR009000 (SUPERFAMILY)
11179	Hv_Contig_11179	39s ribosomal protein mitochondrial	1067	10590051	EHJ64516.1	1	0	0.93	0	-
16304	Hv_Contig_16304	39s ribosomal protein mitochondrial	836	7583722	XP_004933534.1	5	2.60466e-156	0.82	3	C:ribosome; F:structural constituent of ribosome; P:translation	-
18941	Hv_Contig_18941	39s ribosomal protein mitochondrial	754	6384980	XP_004923214.1	5	4.66709e-89	0.806	4	C:ribosome; F:structural constituent of ribosome; F:rRNA binding; P:translation	-
31522	Hv_Contig_31522	39s ribosomal protein mitochondrial	494	2673894	EHJ73190.1	5	1.53991e-59	0.772	3	C:ribosome; F:structural constituent of ribosome; P:translation	-	IPR003256 (PANTHER); IPR005824 (PFAM); IPR005825 (PROSITE); IPR008991 (SUPERFAMILY); IPR014723 (G3DSA:2.30.30.GENE3D)
32348	Hv_Contig_32348	39s ribosomal protein mitochondrial	477	2496207	XP_004921863.1	5	3.79295e-36	0.948	3	C:ribosome; F:structural constituent of ribosome; P:translation	-	IPR000911 (PANTHER); IPR020784 (G3DSA:3.30.1550.GENE3D); PD001367 (PRODOM), seg (SEG)
9441	Hv_Contig_9441	39s ribosomal protein mitochondrial precursor	1177	11857011	EHJ68181.1	2	2.10527e-42	0.81	0	-
10216	Hv_Contig_10216	39s ribosomal protein mitochondrial-like	1124	11264823	EHJ75482.1	10	1.28295e-171	0.738	4	C:ribosome; F:ATP binding; F:ligase activity, forming aminoacyl-tRNA and related compounds; P:tRNA aminoacylation	-
14723	Hv_Contig_14723	39s ribosomal protein mitochondrial-like	898	8409565	XP_004923214.1	5	2.65786e-132	0.802	4	F:structural constituent of ribosome; P:translation; C:ribosome; F:rRNA binding
15045	Hv_Contig_15045	39s ribosomal protein mitochondrial-like	886	8238237	XP_004931963.1	5	9.82383e-141	0.77	4	C:mitochondrial ribosome; F:structural constituent of ribosome; F:peptidase activity; P:translation	-
17809	Hv_Contig_17809	39s ribosomal protein mitochondrial-like	787	6893548	XP_004928241.1	5	6.37429e-93	0.808	3	C:ribosome; F:structural constituent of ribosome; P:translation	-
18003	Hv_Contig_18003	39s ribosomal protein mitochondrial-like	781	6800945	XP_004926126.1	5	5.08879e-74	0.756	3	C:ribosome; F:structural constituent of ribosome; P:translation	-
18485	Hv_Contig_18485	39s ribosomal protein mitochondrial-like	766	6576630	XP_004921574.1	5	5.03289e-81	0.794	4	C:ribosome; F:RNA binding; F:structural constituent of ribosome; P:translation	-
29324	Hv_Contig_29324	39s ribosomal protein mitochondrial-like	539	3187769	XP_004926447.1	5	5.05117e-27	0.846	1	C:ribosome	-	no IPS match
29840	Hv_Contig_29840	39s ribosomal protein mitochondrial-like	530	3070726	EHJ65918.1	5	2.52776e-68	0.724	3	C:ribosome; F:structural constituent of ribosome; P:translation	-	IPR000244 (PANTHER); PTHR21368:SF16 (PANTHER)
30092	Hv_Contig_30092	39s ribosomal protein mitochondrial-like	525	3006902	XP_004932362.1	5	8.78893e-50	0.72	0	-		IPR019346 (PFAM); PTHR13450 (PANTHER)
30760	Hv_Contig_30760	39s ribosomal protein mitochondrial-like	512	2843905	KDR22533.1	5	5.96228e-23	0.81	1	C:ribosome	-	no IPS match
31840	Hv_Contig_31840	39s ribosomal protein mitochondrial-like	488	2606109	XP_004929612.1	5	1.64642e-34	0.73	3	C:ribosome; F:structural constituent of ribosome; P:translation	-	IPR000271 (PRODOM); SignalP-NN(euk) (SIGNALP)
32502	Hv_Contig_32502	39s ribosomal protein mitochondrial-like	474	2467208	KDR22533.1	5	7.78571e-25	0.832	1	C:ribosome	-	IPR018615 (PFAM); seg (SEG)
34378	Hv_Contig_34378	39s ribosomal protein mitochondrial-like	428	2100082	XP_004932362.1	5	2.7611e-50	0.72	0	-		IPR019346 (PFAM); PTHR13450 (PANTHER)
40810	Hv_Contig_40810	39s ribosomal protein mitochondrial-like	288	1170099	BAM20050.1	5	2.5155e-19	0.8	1	C:ribosome	-	coil (COIL), seg (SEG)
16671	Hv_Contig_16671	39s ribosomal protein mitochondrial-like isoform x1	822	7399679	XP_004921862.1	5	3.09442e-115	0.93	3	C:ribosome; F:structural constituent of ribosome; P:translation	-
15383	Hv_Contig_15383	3-dehydroecdysone 3alpha-reductase	872	8072913	XP_004922777.1	5	2.1943e-61	0.708	1	P:metabolic process	-
15792	Hv_Contig_15792	3-dehydroecdysone 3alpha-reductase	855	7855159	AAF70499.1	5	1.00757e-101	0.722	2	F:oxidoreductase activity; P:oxidation-reduction process	-
15832	Hv_Contig_15832	3-dehydroecdysone 3alpha-reductase	854	7842337	XP_004922777.1	5	4.93215e-84	0.714	1	P:metabolic process	-
38398	Hv_Contig_38398	3-dehydroecdysone 3alpha-reductase	335	1453552	XP_004922760.1	5	6.58457e-29	0.788	2	F:oxidoreductase activity; P:oxidation-reduction process	-	IPR002198 (PFAM); IPR002347 (PRINTS); IPR016040 (G3DSA:3.40.50.GENE3D); PTHR24322 (PANTHER), PTHR24322:SF76 (PANTHER), seg (SEG), SSF51735 (SUPERFAMILY)
41841	Hv_Contig_41841	3-dehydroecdysone 3alpha-reductase	272	1070959	AAF70499.1	5	1.54226e-18	0.76	1	P:metabolic process	-	seg (SEG), SignalP-NN(euk) (SIGNALP)
753	Hv_Contig_753	3-hydroxy-3-methylglutaryl coenzyme A reductase [Helicoverpa armigera]	3302	24660872	ADM13643.1	20	0	0.722	13	P:nucleobase-containing compound metabolic process; P:metabolic process; C:cell; F:catalytic activity; P:embryo development; P:reproduction; F:nucleotide binding; P:multicellular organismal development; C:endoplasmic reticulum; P:behavior; P:response to external stimulus; P:biosynthetic process; P:lipid metabolic process	EC:1.1.1.34	IPR002202 (PRINTS); PF12349 (PFAM); IPR009023 (G3DSA:3.30.70.GENE3D); IPR002202 (PFAM); IPR023074 (G3DSA:3.90.770.GENE3D); G3DSA:1.20.1640.10 (GENE3D); IPR004554 (TIGRFAM); IPR023282 (G3DSA:1.10.3270.GENE3D); IPR002202 (PANTHER); PTHR10572:SF2 (PANTHER); IPR023076 (PROSITE_PATTERNS); IPR023076 (PROSITE_PATTERNS); IPR023076 (PROSITE_PATTERNS); NON_CYTOPLASMIC_DOMAIN (PHOBIUS); SIGNAL_PEPTIDE_H_REG…
24083	Hv_Contig_24083	3-hydroxy-3-methylglutaryl coenzyme A reductase [Helicoverpa armigera]	623	4506959	ADM13643.1	20	1.61069e-59	0.818	13	P:nucleobase-containing compound metabolic process; P:metabolic process; C:cell; F:catalytic activity; P:embryo development; P:reproduction; F:nucleotide binding; P:multicellular organismal development; C:endoplasmic reticulum; P:behavior; P:response to external stimulus; P:biosynthetic process; P:lipid metabolic process	EC:1.1.1.34	IPR002202 (PRINTS); IPR009029 (SUPERFAMILY); IPR023074 (G3DSA:3.90.770.GENE3D); IPR023076 (PROSITE); seg (SEG)
25474	Hv_Contig_25474	3-hydroxy-3-methylglutaryl coenzyme A reductase [Helicoverpa armigera]	600	4109840	ADM13643.1	20	2.39512e-108	0.8715	13	P:nucleobase-containing compound metabolic process; P:metabolic process; C:cell; F:catalytic activity; P:embryo development; P:reproduction; F:nucleotide binding; P:multicellular organismal development; C:endoplasmic reticulum; P:behavior; P:response to external stimulus; P:biosynthetic process; P:lipid metabolic process	EC:1.1.1.34	IPR002202 (PRINTS); IPR009023 (G3DSA:3.30.70.GENE3D); IPR009029 (SUPERFAMILY); IPR023074 (G3DSA:3.90.770.GENE3D); IPR023076 (PROSITE); seg (SEG)
29523	Hv_Contig_29523	3-hydroxy-3-methylglutaryl coenzyme A reductase [Helicoverpa armigera]	536	3146392	ADM13643.1	20	7.19756e-38	0.6485	10	F:catalytic activity; P:embryo development; P:reproduction; F:binding; P:multicellular organismal development; C:endoplasmic reticulum; P:behavior; P:response to external stimulus; P:biosynthetic process; P:lipid metabolic process	EC:1.1.1.34	no IPS match
10791	Hv_Contig_10791	3-hydroxy-3-methylglutaryl-CoA synthase [Bombyx mori]	1089	10837929	NP_001093297.1	20	3.11545e-137	0.8485	9	P:embryo development; F:binding; F:transferase activity; P:response to endogenous stimulus; P:biosynthetic process; P:lipid metabolic process; F:catalytic activity; C:cytosol; F:protein binding	EC:2.3.3.10
19565	Hv_Contig_19565	3-hydroxy-3-methylglutaryl-CoA synthase [Bombyx mori]	735	6101124	NP_001093297.1	20	1.33305e-57	0.842	3	P:biosynthetic process; P:lipid metabolic process; F:transferase activity	EC:2.3.3.10
31358	Hv_Contig_31358	3-hydroxy-3-methyl-glutaryl-CoA-synthase [Heliconius melpomene melpomene]	498	2712604	ADI81213.1	20	3.56587e-101	0.904	3	P:biosynthetic process; P:lipid metabolic process; F:transferase activity	EC:2.3.3.10	IPR013746 (PFAM); IPR016039 (SUPERFAMILY); PTHR11877 (PANTHER), PTHR11877:SF10 (PANTHER)
13763	Hv_Contig_13763	3-hydroxyacyl- dehydrogenase type-2	938	8950421	AID66691.1	5	6.33446e-160	0.858	2	F:steroid dehydrogenase activity, acting on the CH-OH group of donors, NAD or NADP as acceptor; P:oxidation-reduction process	EC:1.1.1
7020	Hv_Contig_7020	3-hydroxyacyl-CoA dehydrogenase [Bombyx mori]	1379	13994752	ADW77640.1	20	0	0.7995	4	P:lipid metabolic process; F:nucleotide binding; F:catalytic activity; P:metabolic process	EC:1.1.1.35	no IPS match
7223	Hv_Contig_7223	3-hydroxyacyl-CoA dehydrogenase [Bombyx mori]	1359	13792091	ADW77640.1	20	0	0.8	4	P:lipid metabolic process; F:nucleotide binding; F:catalytic activity; P:metabolic process	EC:1.1.1.35	no IPS match
28177	Hv_Contig_28177	3-hydroxyacyl-CoA dehydrogenase [Bombyx mori]	559	3453049	ADW77640.1	1	9.12955e-05	0.91	4	P:lipid metabolic process; F:nucleotide binding; F:catalytic activity; P:metabolic process	EC:1.1.1.35	no IPS match
9651	Hv_Contig_9651	3-hydroxyacyl-CoA dehydrogenase [Bombyx mori]	1164	11700060	NP_001040414.1	20	6.32282e-154	0.7385	4	P:lipid metabolic process; F:nucleotide binding; F:catalytic activity; P:metabolic process	EC:1.1.1.35
10318	Hv_Contig_10318	3-hydroxyacyl-CoA dehydrogenase [Bombyx mori]	1117	11186419	NP_001040414.1	20	1.30571e-163	0.755	4	P:lipid metabolic process; F:nucleotide binding; F:catalytic activity; P:metabolic process	EC:1.1.1.35
11257	Hv_Contig_11257	3-hydroxyacyl-CoA dehydrogenase [Bombyx mori]	1062	10534680	NP_001040424.1	20	7.01101e-151	0.793	11	P:biosynthetic process; P:multicellular organismal development; P:lipid metabolic process; C:cytosol; F:catalytic activity; C:cytoskeleton; C:protein complex; F:binding; P:metabolic process; C:mitochondrion; C:lipid particle	EC:1.1.1.201; EC:1.1.1.36; EC:1.1.1.63; EC:1.1.1.35; EC:1.1.1.62; EC:1.1.1.239
11313	Hv_Contig_11313	3-hydroxyacyl-CoA dehydrogenase [Bombyx mori]	1059	10489070	NP_001040424.1	20	6.7575e-113	0.8085	11	P:biosynthetic process; P:multicellular organismal development; P:lipid metabolic process; C:cytosol; F:catalytic activity; C:cytoskeleton; C:protein complex; F:binding; P:metabolic process; C:mitochondrion; C:lipid particle	EC:1.1.1.201; EC:1.1.1.178; EC:1.1.1.36; EC:1.1.1.63; EC:1.1.1.35; EC:1.1.1.159; EC:1.1.1.62; EC:1.1.1.239
12152	Hv_Contig_12152	3-hydroxyacyl-CoA dehydrogenase [Bombyx mori]	1014	9925402	NP_001040424.1	20	9.88991e-147	0.793	11	P:biosynthetic process; P:multicellular organismal development; P:lipid metabolic process; C:cytosol; F:catalytic activity; C:cytoskeleton; C:protein complex; F:binding; P:metabolic process; C:mitochondrion; C:lipid particle	EC:1.1.1.201; EC:1.1.1.36; EC:1.1.1.63; EC:1.1.1.35; EC:1.1.1.62; EC:1.1.1.239
8732	Hv_Contig_8732	3-hydroxyacyl-coa dehyrogenase	1227	12458229	EHJ63930.1	4	6.83977e-107	0.5725	0	-
11352	Hv_Contig_11352	3-hydroxyisobutyrate dehydrogenase [Bombyx mori]	1057	10464737	NP_001124349.1	20	0	0.6675	7	F:nucleotide binding; F:catalytic activity; P:nucleobase-containing compound metabolic process; P:carbohydrate metabolic process; P:catabolic process; P:secondary metabolic process; P:cellular amino acid metabolic process	EC:1.1.1.31; EC:1.1.1.44
11716	Hv_Contig_11716	3-hydroxyisobutyrate dehydrogenase [Bombyx mori]	1037	10209400	NP_001124349.1	20	0	0.667	7	F:nucleotide binding; F:catalytic activity; P:nucleobase-containing compound metabolic process; P:carbohydrate metabolic process; P:catabolic process; P:secondary metabolic process; P:cellular amino acid metabolic process	EC:1.1.1.31; EC:1.1.1.44
3711	Hv_Contig_3711	3-hydroxyisobutyryl- mitochondrial-like	1879	18255848	XP_004931208.1	20	0	0.7465	2	F:3-hydroxyisobutyryl-CoA hydrolase activity; P:metabolic process	EC:3.1.2.4	CYTOPLASMIC_DOMAIN (PHOBIUS); TRANSMEMBRANE (PHOBIUS); NON_CYTOPLASMIC_DOMAIN (PHOBIUS); TMhelix (TMHMM)
4651	Hv_Contig_4651	3-hydroxyisobutyryl- mitochondrial-like	1699	16832883	XP_004931208.1	20	0	0.7465	2	F:3-hydroxyisobutyryl-CoA hydrolase activity; P:metabolic process	EC:3.1.2.4	IPR029045 (G3DSA:3.90.226.GENE3D); PF13766 (PFAM); IPR001753 (PFAM); PTHR11941 (PANTHER); PTHR11941:SF53 (PANTHER); IPR029045 (SUPERFAMILY)
4917	Hv_Contig_4917	3-ketoacyl- mitochondrial	1655	16454037	AGG54999.1	20	0	0.872	2	F:acetyl-CoA C-acetyltransferase activity; P:metabolic process	EC:2.3.1.9	IPR002155 (PIRSF); IPR020617 (PFAM); IPR016038 (G3DSA:3.40.47.GENE3D); IPR002155 (TIGRFAM); IPR020616 (PFAM); IPR016038 (G3DSA:3.40.47.GENE3D); PTHR18919:SF67 (PANTHER); PTHR18919 (PANTHER); IPR020615 (PROSITE_PATTERNS); IPR020610 (PROSITE_PATTERNS); IPR016039 (SUPERFAMILY); IPR016039 (SUPERFAMILY)
5122	Hv_Contig_5122	3-ketoacyl- mitochondrial	1625	16178398	AGG54999.1	20	0	0.872	2	F:acetyl-CoA C-acetyltransferase activity; P:metabolic process	EC:2.3.1.9	IPR002155 (PIRSF); IPR020617 (PFAM); IPR016038 (G3DSA:3.40.47.GENE3D); IPR002155 (TIGRFAM); IPR020616 (PFAM); IPR016038 (G3DSA:3.40.47.GENE3D); PTHR18919:SF67 (PANTHER); PTHR18919 (PANTHER); IPR020610 (PROSITE_PATTERNS); IPR020615 (PROSITE_PATTERNS); IPR016039 (SUPERFAMILY); IPR016039 (SUPERFAMILY)
5293	Hv_Contig_5293	3-ketoacyl- mitochondrial	1596	15961058	AGG54999.1	20	0	0.872	2	F:acetyl-CoA C-acetyltransferase activity; P:metabolic process	EC:2.3.1.9	IPR002155 (PIRSF); IPR002155 (TIGRFAM); IPR016038 (G3DSA:3.40.47.GENE3D); IPR020616 (PFAM); IPR016038 (G3DSA:3.40.47.GENE3D); IPR020617 (PFAM); PTHR18919:SF67 (PANTHER); PTHR18919 (PANTHER); IPR020615 (PROSITE_PATTERNS); IPR020610 (PROSITE_PATTERNS); IPR016039 (SUPERFAMILY); IPR016039 (SUPERFAMILY)
10641	Hv_Contig_10641	3-ketodihydrosphingosine reductase-like	1098	10953831	XP_004932635.1	10	1.32845e-156	0.669	2	F:oxidoreductase activity; P:oxidation-reduction process	-
32268	Hv_Contig_32268	3-ketodihydrosphingosine reductase-like	479	2514836	XP_004932635.1	5	1.94952e-78	0.754	2	F:oxidoreductase activity; P:oxidation-reduction process	-	IPR002198 (PFAM); IPR002347 (PRINTS); IPR016040 (G3DSA:3.40.50.GENE3D); PTHR24320 (PANTHER), PTHR24320:SF40 (PANTHER), tmhmm (TMHMM), SSF51735 (SUPERFAMILY)
21629	Hv_Contig_21629	3-kinase 60	678	5280046	EHJ74634.1	5	2.82107e-105	0.576	0	-
548	Hv_Contig_548	3-phosphoinositide-dependent protein kinase 1	3662	25357662	XP_004931453.1	20	0	0.7315	10	C:cell part; F:protein serine/threonine kinase activity; F:ATP binding; P:protein phosphorylation; P:signal transduction; P:regulation of signal transduction; P:positive regulation of cellular process; P:negative regulation of cellular process; P:regulation of catalytic activity; P:regulation of cellular localization	EC:2.7.11	IPR002290 (SMART); G3DSA:1.10.510.10 (GENE3D); IPR000719 (PFAM); PF14593 (PFAM); IPR011993 (G3DSA:2.30.29.GENE3D); G3DSA:3.30.200.20 (GENE3D); PTHR24352 (PANTHER); IPR008271 (PROSITE_PATTERNS); IPR017441 (PROSITE_PATTERNS); IPR000719 (PROSITE_PROFILES); IPR011009 (SUPERFAMILY); SSF50729 (SUPERFAMILY)
6649	Hv_Contig_6649	3-phosphoinositide-dependent protein kinase 1	1418	14383670	XP_004931453.1	20	6.53464e-118	0.8355	3	F:protein serine/threonine kinase activity; F:ATP binding; P:protein phosphorylation	EC:2.7.11	IPR002290 (SMART); G3DSA:3.30.200.20 (GENE3D); G3DSA:1.10.510.10 (GENE3D); IPR000719 (PFAM); PTHR24352 (PANTHER); IPR008271 (PROSITE_PATTERNS); IPR017441 (PROSITE_PATTERNS); IPR000719 (PROSITE_PROFILES); IPR011009 (SUPERFAMILY)
3750	Hv_Contig_3750	40s ribosomal protein	1869	18195866	EHJ74242.1	20	0	0.694	9	C:nucleus; F:sequence-specific DNA binding transcription factor activity; F:ubiquitin-specific protease activity; P:response to oxidative stress; P:determination of adult lifespan; P:protein deubiquitination; P:stress-activated protein kinase signaling cascade; P:defense response to bacterium; P:acylglycerol homeostasis	-	IPR000938 (SMART); IPR000938 (G3DSA:2.30.30.GENE3D); IPR000938 (PFAM); PTHR11830:SF4 (PANTHER); PTHR11830 (PANTHER); IPR028889 (PROSITE_PROFILES); IPR000938 (SUPERFAMILY); SSF54001 (SUPERFAMILY)
19482	Hv_Contig_19482	40s ribosomal protein	738	6148266	XP_765053.1	5	4.72226e-94	0.79	3	C:ribosome; F:structural constituent of ribosome; P:translation	-
19632	Hv_Contig_19632	40s ribosomal protein	733	6079832	XP_625422.1	5	6.06994e-99	0.874	4	C:small ribosomal subunit; F:RNA binding; F:structural constituent of ribosome; P:translation	-
19953	Hv_Contig_19953	40s ribosomal protein	724	5952299	CDR95115.1	5	2.08805e-83	0.85	4	C:small ribosomal subunit; F:structural constituent of ribosome; F:rRNA binding; P:translation	-
34154	Hv_Contig_34154	40s ribosomal protein	433	2141845	CDJ64179.1	5	6.19083e-48	0.864	3	C:cytosolic small ribosomal subunit; F:structural constituent of ribosome; P:translation	-	IPR001593 (PANTHER); seg (SEG)
34218	Hv_Contig_34218	40s ribosomal protein	432	2129304	BAN20300.1	5	2.017e-33	0.874	3	C:ribosome; F:structural constituent of ribosome; P:translation	-	IPR001971 (G3DSA:3.30.420.GENE3D); PTHR11759:SF1 (PANTHER), tmhmm (TMHMM), SSF53137 (SUPERFAMILY)
34077	Hv_Contig_34077	40s ribosomal protein s10	435	2154007	XP_008818164.1	5	1.77505e-30	0.738	1	C:ribosome		IPR005326 (PFAM); PTHR12146 (PANTHER)
36868	Hv_Contig_36868	40S ribosomal protein S13 [Heliconius melpomene]	368	1675552	CAY54153.1	20	1.50256e-57	0.9765	3	C:ribosome; F:structural molecule activity; P:translation	-	IPR000589 (PFAM); IPR009068 (SUPERFAMILY); PTHR11885 (PANTHER)
31490	Hv_Contig_31490	40s ribosomal protein s18	495	2679339	EYE97130.1	5	9.89791e-63	0.802	5	C:extracellular region; C:ribosome; F:RNA binding; F:structural constituent of ribosome; P:translation	-	IPR001892 (PIR); IPR010979 (SUPERFAMILY); G3DSA:1.10.8.50 (GENE3D), G3DSA:4.10.910.10 (GENE3D), PTHR10871:SF2 (PANTHER), seg (SEG)
35607	Hv_Contig_35607	40s ribosomal protein s23	398	1882322	ABI52808.1	5	1.56791e-35	0.9	3	C:small ribosomal subunit; F:structural constituent of ribosome; P:translation	-	no IPS match
50588	Hv_Contig_50588	40s ribosomal protein s23	163	407185	EPY24255.1	5	1.71166e-06	0.79	6	F:structural constituent of ribosome; P:translation; C:small ribosomal subunit; C:ribonucleoprotein complex; C:ribosome; C:intracellular		no IPS match
52017	Hv_Contig_52017	40s ribosomal protein s23	151	329399	KFB44290.1	5	7.64115e-21	0.93	3	C:small ribosomal subunit; F:structural constituent of ribosome; P:translation	-	IPR006032 (PANTHER); IPR012340 (G3DSA:2.40.50.GENE3D)
19176	Hv_Contig_19176	40s ribosomal protein s24	747	6276111	EFN71100.1	5	3.20599e-51	0.97	4	C:ribosome; F:nucleotide binding; F:structural constituent of ribosome; P:translation	-
6270	Hv_Contig_6270	-40s ribosomal protein s27a	1463	14769423	EHJ68407.1	6	7.00604e-84	0.655	0	-		IPR019956 (PRINTS); IPR000626 (SMART); G3DSA:3.10.20.90 (GENE3D); IPR000626 (PFAM); PTHR10666:SF109 (PANTHER); PTHR10666 (PANTHER); IPR000626 (PROSITE_PROFILES); IPR029071 (SUPERFAMILY)
12876	Hv_Contig_12876	-40s ribosomal protein s27a	978	9486393	EHJ77179.1	9	7.05233e-86	0.8	0	-
13427	Hv_Contig_13427	-40s ribosomal protein s27a	952	9156481	EHJ77179.1	9	5.07717e-87	0.8011	0	-
21733	Hv_Contig_21733	-40s ribosomal protein s27a	675	5248925	EHJ77179.1	1	5.66658e-14	0.73	0	-
62312	Hv_Contig_62312	-40s ribosomal protein s27a	103	5423	EHJ77179.1	5	8.90939e-17	0.97	0	-
13882	Hv_Contig_13882	40S ribosomal protein S28 [Bombyx mori]	933	8883991	NP_001037680.1	20	5.02906e-24	0.909	5	F:structural molecule activity; C:lipid particle; C:ribosome; C:cytosol; P:translation	-
32022	Hv_Contig_32022	40S ribosomal protein S28 [Bombyx mori]	484	2565805	NP_001037680.1	20	1.12581e-25	0.909	5	F:structural molecule activity; C:lipid particle; C:ribosome; C:cytosol; P:translation	-	no IPS match
32512	Hv_Contig_32512	40S ribosomal protein S28 [Bombyx mori]	473	2464368	NP_001037680.1	20	3.20086e-24	0.889	5	F:structural molecule activity; C:lipid particle; C:ribosome; C:cytosol; P:translation	-	no IPS match
34566	Hv_Contig_34566	40S ribosomal protein S28 [Bombyx mori]	423	2067756	NP_001037680.1	20	5.57296e-26	0.909	5	F:structural molecule activity; C:lipid particle; C:ribosome; C:cytosol; P:translation	-	no IPS match
34982	Hv_Contig_34982	40S ribosomal protein S28 [Bombyx mori]	413	1991264	NP_001037680.1	20	5.02352e-26	0.909	5	F:structural molecule activity; C:lipid particle; C:ribosome; C:cytosol; P:translation	-	no IPS match
35240	Hv_Contig_35240	40s ribosomal protein s30	406	1947870	CDS08101.1	5	2.31775e-17	0.782	3	C:ribosome; F:structural constituent of ribosome; P:translation	-	IPR006846 (PANTHER); PTHR12650:SF8 (PANTHER)
10939	Hv_Contig_10939	40S ribosomal protein SA [Bombyx mori]	1080	10745733	NP_001106143.1	20	4.27421e-159	0.8285	5	F:structural molecule activity; P:multicellular organismal development; C:ribosome; C:nucleus; P:translation	-
11605	Hv_Contig_11605	40S ribosomal protein SA [Bombyx mori]	1043	10288397	NP_001106143.1	20	4.97819e-157	0.86	5	F:structural molecule activity; P:multicellular organismal development; C:ribosome; C:nucleus; P:translation	-
23294	Hv_Contig_23294	40S ribosomal protein SA [Bombyx mori]	638	4742639	NP_001106143.1	20	2.15363e-106	0.9205	5	F:structural molecule activity; P:multicellular organismal development; C:ribosome; C:nucleus; P:translation	-	IPR001865 (PRINTS); IPR005707 (PANTHER); IPR018130 (PROSITE); IPR023591 (SUPERFAMILY)
770	Hv_Contig_770	46 kda fk506-binding nuclear protein	3275	24604924	Q26486.1	20	1.49209e-148	0.825	7	C:nucleolus; F:DNA binding; F:peptidyl-prolyl cis-trans isomerase activity; F:FK506 binding; F:carbohydrate binding; P:histone peptidyl-prolyl isomerization; P:protein folding	EC:5.2.1.8	IPR026257 (PIRSF); G3DSA:3.10.50.40 (GENE3D); IPR001179 (PFAM); IPR023566 (PANTHER); IPR001179 (PROSITE_PROFILES); SSF54534 (SUPERFAMILY)
2163	Hv_Contig_2163	46 kda fk506-binding nuclear protein	2323	21082507	Q26486.1	20	1.69634e-118	0.8205	7	C:nucleolus; F:DNA binding; F:peptidyl-prolyl cis-trans isomerase activity; F:FK506 binding; F:carbohydrate binding; P:histone peptidyl-prolyl isomerization; P:protein folding	EC:5.2.1.8	PTHR31802 (PANTHER); PTHR31802:SF3 (PANTHER)
31277	Hv_Contig_31277	4-aminobutyrate aminotransferase	500	2730056	XP_001656148.1	5	1.97349e-32	0.674	1	F:transferase activity	-	IPR004631 (PTHR11986:PANTHER); IPR005814 (PANTHER); IPR015422 (G3DSA:3.90.1150.GENE3D); IPR015424 (SUPERFAMILY)
3872	Hv_Contig_3872	4-aminobutyrate mitochondrial-like	1845	18000877	EHJ72994.1	20	3.1117e-176	0.753	3	F:4-aminobutyrate transaminase activity; F:pyridoxal phosphate binding; P:gamma-aminobutyric acid metabolic process	EC:2.6.1.19	IPR005814 (PIRSF); IPR005814 (PFAM); IPR015422 (G3DSA:3.90.1150.GENE3D); IPR015421 (G3DSA:3.40.640.GENE3D); IPR005814 (PANTHER); IPR004631 (PTHR11986:PANTHER); IPR015424 (SUPERFAMILY)
5025	Hv_Contig_5025	4-aminobutyrate mitochondrial-like	1641	16310688	EHJ72994.1	20	0	0.7375	3	F:transaminase activity; F:organic cyclic compound binding; F:heterocyclic compound binding	-	IPR005814 (PIRSF); IPR005814 (PFAM); IPR004631 (TIGRFAM); IPR015422 (G3DSA:3.90.1150.GENE3D); IPR015421 (G3DSA:3.40.640.GENE3D); IPR004631 (PTHR11986:PANTHER); IPR005814 (PANTHER); IPR015424 (SUPERFAMILY)
30983	Hv_Contig_30983	4-coumarate-- ligase-like 9-like	507	2796530	XP_004922802.1	5	3.28787e-56	0.576	2	P:metabolic process; F:catalytic activity		IPR000873 (PFAM); G3DSA:2.30.38.10 (GENE3D), G3DSA:3.30.300.30 (GENE3D), PTHR24096 (PANTHER), PTHR24096:SF43 (PANTHER), seg (SEG), SSF56801 (SUPERFAMILY)
42945	Hv_Contig_42945	4-hydroxybenzoate mitochondrial-like	256	973449	XP_004924222.1	5	1.39229e-40	0.804	3	C:integral component of membrane; F:prenyltransferase activity; P:ubiquinone biosynthetic process	EC:2.5.1	IPR000537 (PFAM); PTHR11048 (PANTHER), PTHR11048:SF2 (PANTHER), SignalP-NN(euk) (SIGNALP), tmhmm (TMHMM)
45886	Hv_Contig_45886	4-hydroxybenzoate mitochondrial-like	219	735747	EHJ68587.1	5	1.28239e-33	0.864	3	C:integral component of membrane; F:prenyltransferase activity; P:ubiquinone biosynthetic process	EC:2.5.1	IPR000537 (PFAM); PTHR11048 (PANTHER), PTHR11048:SF2 (PANTHER), SignalP-NN(euk) (SIGNALP), tmhmm (TMHMM)
1457	Hv_Contig_1457	4-hydroxybutyrate -transferase	2667	22701258	XP_004933631.1	20	0	0.8245	6	C:mitochondrion; C:lipid particle; F:4-hydroxybutyrate CoA-transferase activity; F:hydrolase activity; P:acetyl-CoA metabolic process; P:neurogenesis	-	G3DSA:3.40.810.20 (GENE3D); G3DSA:3.40.1080.10 (GENE3D); IPR026888 (PFAM); IPR003702 (PFAM); PTHR21432 (PANTHER); IPR003702 (PTHR21432:PANTHER); SSF100950 (SUPERFAMILY); SSF100950 (SUPERFAMILY)
1971	Hv_Contig_1971	4-hydroxybutyrate -transferase	2400	21495672	XP_004933631.1	20	0	0.824	6	C:mitochondrion; C:lipid particle; F:4-hydroxybutyrate CoA-transferase activity; F:hydrolase activity; P:acetyl-CoA metabolic process; P:neurogenesis	-	no IPS match
2387	Hv_Contig_2387	4-hydroxybutyrate -transferase	2234	20626537	XP_004933631.1	20	0	0.8245	6	C:mitochondrion; C:lipid particle; F:4-hydroxybutyrate CoA-transferase activity; F:hydrolase activity; P:acetyl-CoA metabolic process; P:neurogenesis	-	IPR026888 (PFAM); IPR003702 (PFAM); G3DSA:3.40.810.20 (GENE3D); G3DSA:3.40.1080.10 (GENE3D); PTHR21432 (PANTHER); IPR003702 (PTHR21432:PANTHER); SSF100950 (SUPERFAMILY); SSF100950 (SUPERFAMILY)
12448	Hv_Contig_12448	4-hydroxyphenylpyruvate dioxygenase	999	9746286	EHJ69714.1	3	1.31314e-91	0.8733	0	-
21665	Hv_Contig_21665	4-hydroxyphenylpyruvate dioxygenase	677	5269206	EHJ69714.1	2	1.17984e-18	0.825	0	-
29735	Hv_Contig_29735	4-hydroxyphenylpyruvate dioxygenase-like	532	3097795	EHJ69714.1	5	2.77346e-70	0.736	3	F:4-hydroxyphenylpyruvate dioxygenase activity; P:aromatic amino acid family metabolic process; P:oxidation-reduction process	EC:1.13.11.27	IPR004360 (PFAM); IPR005956 (PANTHER); G3DSA:3.10.180.10 (GENE3D), SSF54593 (SUPERFAMILY)
4418	Hv_Contig_4418	4-nitrophenylphosphatase [Bombyx mori]	1738	17164238	NP_001040333.1	20	1.48571e-129	0.5695	2	P:metabolic process; F:hydrolase activity	-	no IPS match
6593	Hv_Contig_6593	4-nitrophenylphosphatase [Bombyx mori]	1425	14437706	NP_001040333.1	20	3.04917e-114	0.572	2	P:metabolic process; F:hydrolase activity	-	IPR006357 (TIGRFAM); IPR006357 (PFAM); IPR023215 (G3DSA:3.40.50.GENE3D); IPR023214 (G3DSA:3.40.50.GENE3D); PTHR19288 (PANTHER); PTHR19288:SF4 (PANTHER); IPR023214 (SUPERFAMILY)
10389	Hv_Contig_10389	4-nitrophenylphosphatase [Bombyx mori]	1113	11128441	NP_001040333.1	20	2.9816e-133	0.572	2	P:metabolic process; F:hydrolase activity	-
30055	Hv_Contig_30055	4-nitrophenylphosphatase [Bombyx mori]	526	3012155	NP_001040333.1	20	5.29024e-70	0.5405	2	F:hydrolase activity; P:metabolic process	-	IPR023214 (G3DSA:3.40.50.GENE3D); IPR023215 (G3DSA:3.40.50.GENE3D); PTHR19288 (PANTHER), PTHR19288:SF4 (PANTHER)
40303	Hv_Contig_40303	4-nitrophenylphosphatase [Bombyx mori]	297	1227105	NP_001040333.1	1	1.08932e-08	0.7	2	F:hydrolase activity; P:metabolic process		no IPS match
393	Hv_Contig_393	5 -3 exoribonuclease 1-like	3998	25932001	XP_004932066.1	5	0	0.638	3	F:nucleic acid binding; F:exonuclease activity; P:nucleic acid phosphodiester bond hydrolysis		PTHR12341 (PANTHER), PTHR12341:SF7 (PANTHER), seg (SEG)
3798	Hv_Contig_3798	5 -3 exoribonuclease 1-like isoform x1	1860	18123132	EHJ75231.1	20	0	0.807	3	F:nucleic acid binding; F:exonuclease activity; P:nucleic acid phosphodiester bond hydrolysis	-	IPR004859 (PFAM); IPR027073 (PANTHER); PTHR12341:SF9 (PANTHER)
830	Hv_Contig_830	5 -3 exoribonuclease 2 homolog	3213	24416706	XP_004925723.1	20	0	0.7725	5	C:nucleus; F:nucleic acid binding; F:5'-3' exoribonuclease activity; F:zinc ion binding; P:RNA phosphodiester bond hydrolysis, exonucleolytic	EC:3.1.13	IPR017151 (PIRSF); IPR004859 (PFAM); IPR027073 (PANTHER)
6904	Hv_Contig_6904	5 -3 exoribonuclease 2 homolog	1392	14111157	XP_004925723.1	20	3.47849e-140	0.656	1	P:nucleobase-containing compound metabolic process	-	IPR027073 (PANTHER)
19838	Hv_Contig_19838	5 -amp-activated protein kinase subunit gamma-2 isoform x1	727	5994406	EHJ63780.1	5	2.05988e-61	0.688	1	F:adenyl nucleotide binding
22653	Hv_Contig_22653	5 -monophosphate dehydrogenase	652	4931585	EHJ76325.1	1	1.07426e-13	0.53	0	-
26924	Hv_Contig_26924	5 -monophosphate synthase	578	3753665	EHJ78040.1	2	4.00925e-72	0.81	0	-
4079	Hv_Contig_4079	5 nucleotidase	1804	17677845	XP_004928875.1	20	0	0.6415	4	F:nucleotide binding; F:hydrolase activity, acting on ester bonds; F:metal ion binding; P:nucleotide catabolic process	-	IPR006179 (PRINTS); IPR008334 (G3DSA:3.90.780.GENE3D); IPR008334 (PFAM); IPR004843 (PFAM); IPR029052 (G3DSA:3.60.21.GENE3D); IPR006179 (PANTHER); PTHR11575:SF20 (PANTHER); IPR006146 (PROSITE_PATTERNS); SIGNAL_PEPTIDE_H_REGION (PHOBIUS); SIGNAL_PEPTIDE_C_REGION (PHOBIUS); NON_CYTOPLASMIC_DOMAIN (PHOBIUS); SIGNAL_PEPTIDE (PHOBIUS); SIGNAL_PEPTIDE_N_REGION (PHOBIUS); SignalP-noTM (SIGNALP_EUK); Sign…
4495	Hv_Contig_4495	5 nucleotidase	1723	17063886	XP_004928875.1	20	0	0.6425	4	F:nucleotide binding; F:hydrolase activity, acting on ester bonds; F:metal ion binding; P:nucleotide catabolic process	-	Coil (COILS); IPR006179 (PRINTS); IPR004843 (PFAM); IPR008334 (G3DSA:3.90.780.GENE3D); IPR008334 (PFAM); IPR029052 (G3DSA:3.60.21.GENE3D); PTHR11575:SF20 (PANTHER); IPR006179 (PANTHER); IPR006146 (PROSITE_PATTERNS); SIGNAL_PEPTIDE_C_REGION (PHOBIUS); SIGNAL_PEPTIDE (PHOBIUS); SIGNAL_PEPTIDE_H_REGION (PHOBIUS); SIGNAL_PEPTIDE_N_REGION (PHOBIUS); NON_CYTOPLASMIC_DOMAIN (PHOBIUS); SignalP-noTM (SIGN…
40554	Hv_Contig_40554	5 nucleotidase	293	1200579	ETN63933.1	5	3.04185e-18	0.576	5	P:nucleotide catabolic process; F:hydrolase activity; F:metal ion binding; F:hydrolase activity, acting on ester bonds; F:nucleotide binding		IPR006179 (PANTHER); IPR008334 (G3DSA:3.90.780.GENE3D); PTHR11575:SF7 (PANTHER)
50909	Hv_Contig_50909	5 nucleotidase	160	387667	XP_004928875.1	5	1.68593e-15	0.71	2	F:binding; F:hydrolase activity	-	no IPS match
36489	Hv_Contig_36489	5 -nucleotidase nt5-like2	377	1736987	XP_004928875.1	5	2.08479e-51	0.69	2	F:binding; F:hydrolase activity	-	IPR006179 (PANTHER); IPR008334 (G3DSA:3.90.780.GENE3D); PTHR11575:SF7 (PANTHER)
52061	Hv_Contig_52061	5- partial	151	326832	KFM64568.1	5	6.97544e-21	0.906	2	F:hydrolase activity; P:metabolic process	-	IPR002821 (PFAM); PTHR11365 (PANTHER), SignalP-NN(euk) (SIGNALP)
9624	Hv_Contig_9624	5 -phosphate-dependent protein beta subunit	1165	11715200	EHJ70067.1	4	4.08234e-115	0.6075	0	-
27744	Hv_Contig_27744	5 -triphosphate nucleotidohydrolase	566	3549301	EHJ64263.1	1	0.000113124	0.52	0	-
6158	Hv_Contig_6158	50 kda midgut protein	1477	14900202	EHJ77858.1	2	0	0.845	0	-		no IPS match
3337	Hv_Contig_3337	50kDa lectin [Bombyx mori]	1957	18890481	NP_001037313.1	20	2.12996e-107	0.482	3	F:binding; P:multicellular organismal development; P:reproduction	-	IPR000504 (SMART); IPR000504 (PFAM); IPR012677 (G3DSA:3.30.70.GENE3D); PTHR16274 (PANTHER); PTHR16274:SF8 (PANTHER); IPR000504 (PROSITE_PROFILES); SSF54928 (SUPERFAMILY)
31611	Hv_Contig_31611	50kDa lectin [Bombyx mori]	493	2654156	NP_001037313.1	1	1.16429e-12	0.54	1	F:DNA binding	-	IPR017956 (PFAM); IPR020478 (PRINTS); seg (SEG)
7182	Hv_Contig_7182	50s ribosomal protein l20	1364	13837019	EHJ64199.1	10	9.69641e-86	0.658	0	-		IPR001841 (SMART); IPR013083 (G3DSA:3.30.40.GENE3D); IPR001841 (PFAM); PTHR13644 (PANTHER); SIGNAL_PEPTIDE_C_REGION (PHOBIUS); SIGNAL_PEPTIDE_H_REGION (PHOBIUS); SIGNAL_PEPTIDE_N_REGION (PHOBIUS); SIGNAL_PEPTIDE (PHOBIUS); NON_CYTOPLASMIC_DOMAIN (PHOBIUS); IPR001841 (PROSITE_PROFILES); SSF57850 (SUPERFAMILY)
9629	Hv_Contig_9629	52 kda repressor of the inhibitor of the protein kinase	1165	11708210	XP_011051118.1	10	2.06295e-06	0.498	3	F:kinase activity; F:nucleic acid binding; P:phosphorylation
9456	Hv_Contig_9456	5-3 exoribonuclease 1	1176	11833479	EHJ67026.1	2	9.38277e-12	0.585	0	-
12832	Hv_Contig_12832	5-3 exoribonuclease 1	980	9523607	EHJ69836.1	2	1.95717e-34	0.61	0	-
21421	Hv_Contig_21421	5-3 exoribonuclease 1	684	5356990	EHJ69836.1	2	2.36225e-101	0.72	0	-
41230	Hv_Contig_41230	530_224_1 protein	282	1127306	XP_004925654.1	3	4.70767e-06	0.69	0	-		seg (SEG)
24084	Hv_Contig_24084	5-aminoimidazole-4-carboxamide ribonucleotide formyltransferase imp cyclohydrolase	623	4506336	EHJ67479.1	1	5.84646e-71	0.92	0	-
3429	Hv_Contig_3429	5-aminolevulinate erythroid- mitochondrial	1938	18730839	XP_004922915.1	20	0	0.7325	4	C:mitochondrial matrix; F:5-aminolevulinate synthase activity; F:pyridoxal phosphate binding; P:protoporphyrinogen IX biosynthetic process	EC:2.3.1.37	IPR015422 (G3DSA:3.90.1150.GENE3D); IPR004839 (PFAM); IPR010961 (TIGRFAM); IPR015421 (G3DSA:3.40.640.GENE3D); PTHR13693:SF55 (PANTHER); PTHR13693 (PANTHER); IPR015424 (SUPERFAMILY)
14436	Hv_Contig_14436	5-aminolevulinate mitochondrial-like	910	8569606	EHJ71532.1	5	1.34837e-54	0.764	4	C:mitochondrial matrix; F:5-aminolevulinate synthase activity; F:pyridoxal phosphate binding; P:protoporphyrinogen IX biosynthetic process	EC:2.3.1.37
15369	Hv_Contig_15369	5-formyltetrahydrofolate cyclo-ligase	873	8084257	XP_004932772.1	5	7.10089e-99	0.742	0	-
29967	Hv_Contig_29967	5-formyltetrahydrofolate cyclo-ligase	527	3035323	XP_004932772.1	5	2.67636e-69	0.716	2	F:ligase activity; P:metabolic process		IPR002698 (PIR); IPR024185 (G3DSA:3.40.50.GENE3D); PTHR23407 (PANTHER), SSF100950 (SUPERFAMILY)
54516	Hv_Contig_54516	5-hydroxytryptamine receptor 1- partial	135	212263	XP_003492437.1	5	2.39776e-18	0.984	4	C:plasma membrane; C:integral component of membrane; F:adrenergic receptor activity; P:adrenergic receptor signaling pathway	-	no IPS match
30054	Hv_Contig_30054	5-methylcytosine rrna methyltransferase nsun4-like	526	3012681	XP_004926296.1	5	6.63524e-69	0.756	3	F:methyltransferase activity; F:transferase activity; P:methylation		IPR001678 (PFAM); IPR023267 (PRINTS); G3DSA:3.40.50.150 (GENE3D), PTHR22808 (PANTHER), PTHR22808:SF3 (PANTHER), SignalP-NN(euk) (SIGNALP), tmhmm (TMHMM), SSF53335 (SUPERFAMILY)
11245	Hv_Contig_11245	5'-methylthioadenosine phosphorylase [Bombyx mori]	1063	10543181	NP_001040514.1	20	2.70969e-175	0.734	3	P:metabolic process; F:transferase activity; P:nucleobase-containing compound metabolic process	EC:2.4.2.28
11680	Hv_Contig_11680	5'-methylthioadenosine phosphorylase [Bombyx mori]	1038	10229108	NP_001040514.1	20	1.91077e-175	0.734	3	P:metabolic process; F:transferase activity; P:nucleobase-containing compound metabolic process	EC:2.4.2.28
1491	Hv_Contig_1491	5-oxoprolinase-like isoform x3	2644	22613559	XP_004922533.1	20	0	0.7795	2	F:catalytic activity; P:metabolic process	-	IPR003692 (PFAM); IPR002821 (PFAM); PTHR11365 (PANTHER); PTHR11365:SF2 (PANTHER)
14467	Hv_Contig_14467	-6 adenine-specific dna methyltransferase 2	908	8545063	EHJ70250.1	1	3.34855e-117	0.86	0	-
6386	Hv_Contig_6386	-6 protein	1447	14653073	EHJ63602.1	5	0	0.534	0	-		TRANSMEMBRANE (PHOBIUS); CYTOPLASMIC_DOMAIN (PHOBIUS); NON_CYTOPLASMIC_DOMAIN (PHOBIUS); TMhelix (TMHMM)
10435	Hv_Contig_10435	-6 protein	1110	11103998	EHJ74293.1	7	3.62579e-166	0.5414	0	-
2219	Hv_Contig_2219	60 kda heat shock mitochondrial-like	2305	20969114	ACT52824.1	20	0	0.926	6	C:cytoplasm; C:integral component of membrane; F:ATP binding; F:solute:proton antiporter activity; P:protein refolding; P:hydrogen ion transmembrane transport	-	Coil (COILS); IPR001844 (PRINTS); IPR027413 (G3DSA:1.10.560.GENE3D); IPR027409 (G3DSA:3.50.7.GENE3D); IPR001844 (TIGRFAM); IPR002423 (PFAM); IPR027413 (G3DSA:1.10.560.GENE3D); IPR002423 (PANTHER); IPR018370 (PROSITE_PATTERNS); IPR001844 (HAMAP); SSF54849 (SUPERFAMILY); IPR027409 (SUPERFAMILY); IPR002423 (SUPERFAMILY)
2733	Hv_Contig_2733	60 kda heat shock mitochondrial-like	2116	19979381	ACT52824.1	20	0	0.926	6	C:cytoplasm; C:integral component of membrane; F:ATP binding; F:solute:proton antiporter activity; P:protein refolding; P:hydrogen ion transmembrane transport	-	NON_CYTOPLASMIC_DOMAIN (PHOBIUS); NON_CYTOPLASMIC_DOMAIN (PHOBIUS); CYTOPLASMIC_DOMAIN (PHOBIUS); CYTOPLASMIC_DOMAIN (PHOBIUS); TRANSMEMBRANE (PHOBIUS); TRANSMEMBRANE (PHOBIUS); TRANSMEMBRANE (PHOBIUS)
3957	Hv_Contig_3957	60 kda heat shock mitochondrial-like	1828	17866825	P25420.1	20	0	0.8465	3	C:mitochondrion; F:ATP binding; P:protein refolding	-	Coil (COILS); IPR001844 (PRINTS); IPR001844 (TIGRFAM); IPR027413 (G3DSA:1.10.560.GENE3D); IPR002423 (PFAM); IPR027409 (G3DSA:3.50.7.GENE3D); IPR027413 (G3DSA:1.10.560.GENE3D); PTHR11353:SF75 (PANTHER); IPR002423 (PANTHER); IPR018370 (PROSITE_PATTERNS); SSF54849 (SUPERFAMILY); IPR027409 (SUPERFAMILY); IPR002423 (SUPERFAMILY)
3974	Hv_Contig_3974	60 kda heat shock mitochondrial-like	1825	17839427	P25420.1	20	0	0.8375	3	C:mitochondrion; F:ATP binding; P:protein refolding	-	Coil (COILS); IPR001844 (PRINTS); IPR027413 (G3DSA:1.10.560.GENE3D); IPR027413 (G3DSA:1.10.560.GENE3D); IPR001844 (TIGRFAM); IPR002423 (PFAM); IPR027409 (G3DSA:3.50.7.GENE3D); PTHR11353:SF75 (PANTHER); IPR002423 (PANTHER); IPR018370 (PROSITE_PATTERNS); IPR027409 (SUPERFAMILY); IPR002423 (SUPERFAMILY); SSF54849 (SUPERFAMILY)
4365	Hv_Contig_4365	60 kda heat shock mitochondrial-like	1750	17247926	ACT52824.1	20	0	0.9305	3	C:cytoplasm; F:ATP binding; P:protein refolding	-	Coil (COILS); IPR001844 (PRINTS); IPR027409 (G3DSA:3.50.7.GENE3D); IPR002423 (PFAM); IPR027413 (G3DSA:1.10.560.GENE3D); IPR027413 (G3DSA:1.10.560.GENE3D); PTHR11353:SF75 (PANTHER); IPR002423 (PANTHER); IPR018370 (PROSITE_PATTERNS); IPR002423 (SUPERFAMILY); SSF54849 (SUPERFAMILY); IPR027409 (SUPERFAMILY)
32395	Hv_Contig_32395	60s acidic ribosomal protein	476	2487630	XP_001347719.1	5	6.3708e-19	0.726	3	C:large ribosomal subunit; F:structural constituent of ribosome; P:translation	-	IPR001813 (PFAM); PTHR21141 (PANTHER), PTHR21141:SF6 (PANTHER)
13870	Hv_Contig_13870	60s acidic ribosomal protein p1	933	8893321	AAL62466.1	5	4.86258e-20	0.944	3	C:ribosome; F:structural constituent of ribosome; P:translational elongation	-
28207	Hv_Contig_28207	60s acidic ribosomal protein p1	559	3444664	AAL62466.1	5	1.19032e-28	0.916	3	C:ribosome; F:structural constituent of ribosome; P:translational elongation	-	IPR001813 (PFAM); PTHR21141 (PANTHER), seg (SEG)
31834	Hv_Contig_31834	60s acidic ribosomal protein p1	488	2607085	AAL62466.1	5	1.11391e-38	0.996	3	C:ribosome; F:structural constituent of ribosome; P:translational elongation	-	IPR001813 (PFAM); PTHR21141 (PANTHER), seg (SEG)
33887	Hv_Contig_33887	60s acidic ribosomal protein p1	440	2184178	AAL62466.1	5	1.12171e-37	0.996	3	C:ribosome; F:structural constituent of ribosome; P:translational elongation	-	IPR001813 (PFAM); PTHR21141 (PANTHER), seg (SEG)
39597	Hv_Contig_39597	60s acidic ribosomal protein p1	310	1303650	AAL62466.1	5	7.0505e-11	0.88	3	C:ribosome; F:structural constituent of ribosome; P:translational elongation	-	no IPS match
27905	Hv_Contig_27905	60s acidic ribosomal protein p2	563	3509754	AAL62467.1	5	3.84526e-33	0.932	3	C:ribosome; F:structural constituent of ribosome; P:translational elongation	-	IPR001813 (PFAM); IPR001859 (PRINTS); coil (COIL), PTHR21141 (PANTHER), seg (SEG), SignalP-NN(euk) (SIGNALP)
41194	Hv_Contig_41194	60s acidic ribosomal protein p2	282	1132100	BAD26688.1	5	6.0175e-10	0.712	2	C:ribonucleoprotein complex; P:translation	-	SignalP-NN(euk) (SIGNALP)
28840	Hv_Contig_28840	60s ribosomal export protein nmd3	548	3298666	XP_004925198.1	5	4.19835e-07	0.48	0	-		no IPS match
4527	Hv_Contig_4527	60s ribosomal export protein nmd3-like	1717	17015698	XP_004925198.1	20	0	0.8555	0	-		IPR007064 (PFAM); PTHR12746 (PANTHER); PTHR12746:SF2 (PANTHER)
19040	Hv_Contig_19040	60s ribosomal protein	751	6336069	EZG72992.1	5	3.56546e-47	0.684	1	C:ribonucleoprotein complex	-
18661	Hv_Contig_18661	60s ribosomal protein l13a	762	6509356	XP_001609803.1	5	1.73398e-70	0.724	1	C:ribosome	-
20249	Hv_Contig_20249	60s ribosomal protein l18-2	716	5825553	BAJ90421.1	5	1.27654e-68	0.758	1	C:ribonucleoprotein complex	-
28003	Hv_Contig_28003	60s ribosomal protein l23a-like	562	3488377	KDD76537.1	5	5.92777e-45	0.736	1	C:ribonucleoprotein complex	-	IPR005633 (PFAM); IPR012677 (G3DSA:3.30.70.GENE3D); IPR012678 (SUPERFAMILY); IPR013025 (PFAM); PTHR11620 (PANTHER)
19957	Hv_Contig_19957	60s ribosomal protein l27a	724	5950127	XP_004683130.1	5	2.32074e-47	0.79	5	C:membrane; C:cytosolic large ribosomal subunit; F:structural constituent of ribosome; F:poly(A) RNA binding; P:translation	-
49022	Hv_Contig_49022	60s ribosomal protein l31	179	505670	EGI60224.1	5	2.3159e-23	0.92	3	C:ribosome; F:structural constituent of ribosome; P:translation	-	IPR000054 (PRODOM); IPR023621 (G3DSA:3.10.440.GENE3D)
30114	Hv_Contig_30114	60s ribosomal protein l35-like	525	2999552	CAJ17418.1	5	1.21154e-28	0.908	3	C:ribosome; F:structural constituent of ribosome; P:translation	-	IPR001854 (G3DSA:1.10.287.GENE3D); IPR018254 (PROSITE); coil (COIL), PTHR13872 (PANTHER), PTHR13872:SF8 (PANTHER), seg (SEG)
35287	Hv_Contig_35287	60s ribosomal protein l37	405	1938536	XP_002554293.1	5	1.10339e-41	0.932	5	C:ribosome; F:structural constituent of ribosome; F:rRNA binding; F:metal ion binding; P:translation	-	IPR001569 (PRODOM); IPR011331 (G3DSA:2.20.25.GENE3D); IPR011332 (SUPERFAMILY); IPR018267 (PROSITE); seg (SEG)
45265	Hv_Contig_45265	60s ribosomal protein l44	226	784673	BAD26653.1	5	9.63693e-25	0.884	3	C:ribosome; F:structural constituent of ribosome; P:translation	-	seg (SEG), SignalP-NN(euk) (SIGNALP), tmhmm (TMHMM)
35082	Hv_Contig_35082	60s ribosomal protein l6	410	1977276	XP_002141133.1	5	1.38006e-28	0.716	1	C:ribonucleoprotein complex	-	SignalP-NN(euk) (SIGNALP)
30818	Hv_Contig_30818	60s ribosomal protein partial	510	2828057	XP_004008784.1	5	1.46415e-09	0.62	6	F:structural constituent of ribosome; F:RNA binding; P:translation; C:large ribosomal subunit; C:ribonucleoprotein complex; C:ribosome		no IPS match
13147	Hv_Contig_13147	6-phosphofructo-2-kinase fructose- -biphosphatase 4	964	9321342	EHJ68517.1	2	3.29737e-34	0.795	0	-
22950	Hv_Contig_22950	6-phosphofructo-2-kinase fructose- -biphosphatase 4	645	4840135	EHJ68517.1	2	4.33114e-43	0.83	0	-
1605	Hv_Contig_1605	6-phosphofructo-2-kinase fructose- -bisphosphatase short form	2576	22334426	XP_004923663.1	20	0	0.8895	7	F:6-phosphofructo-2-kinase activity; F:fructose-2,6-bisphosphate 2-phosphatase activity; F:ATP binding; P:fructose metabolic process; P:fructose 2,6-bisphosphate metabolic process; P:dephosphorylation; P:carbohydrate phosphorylation	EC:3.1.3.46; EC:2.7.1.105	IPR003094 (PRINTS); IPR013078 (SMART); IPR016260 (PIRSF); IPR029033 (G3DSA:3.40.50.GENE3D); IPR013079 (PFAM); IPR027417 (G3DSA:3.40.50.GENE3D); IPR013078 (PFAM); IPR003094 (PANTHER); IPR001345 (PROSITE_PATTERNS); IPR029033 (SUPERFAMILY); IPR027417 (SUPERFAMILY)
5010	Hv_Contig_5010	6-phosphofructo-2-kinase fructose- -bisphosphatase short form	1642	16325464	XP_004923662.1	20	0	0.897	7	F:6-phosphofructo-2-kinase activity; F:fructose-2,6-bisphosphate 2-phosphatase activity; F:ATP binding; P:fructose metabolic process; P:fructose 2,6-bisphosphate metabolic process; P:dephosphorylation; P:carbohydrate phosphorylation	EC:3.1.3.46; EC:2.7.1.105	IPR003094 (PRINTS); IPR016260 (PIRSF); IPR013078 (SMART); IPR027417 (G3DSA:3.40.50.GENE3D); IPR029033 (G3DSA:3.40.50.GENE3D); IPR013078 (PFAM); IPR013079 (PFAM); IPR003094 (PANTHER); IPR001345 (PROSITE_PATTERNS); IPR029033 (SUPERFAMILY); IPR027417 (SUPERFAMILY)
701	Hv_Contig_701	6-phosphofructo-2-kinase fructose- -bisphosphatase-like	3376	24827657	XP_004926314.1	20	0	0.725	7	F:6-phosphofructo-2-kinase activity; F:fructose-2,6-bisphosphate 2-phosphatase activity; F:ATP binding; P:fructose metabolic process; P:fructose 2,6-bisphosphate metabolic process; P:dephosphorylation; P:carbohydrate phosphorylation	EC:3.1.3.46; EC:2.7.1.105	Coil (COILS); IPR003094 (PRINTS); IPR016260 (PIRSF); IPR013078 (SMART); IPR027417 (G3DSA:3.40.50.GENE3D); IPR027417 (G3DSA:3.40.50.GENE3D); IPR029033 (G3DSA:3.40.50.GENE3D); IPR013078 (PFAM); IPR013079 (PFAM); IPR003094 (PANTHER); TRANSMEMBRANE (PHOBIUS); TRANSMEMBRANE (PHOBIUS); NON_CYTOPLASMIC_DOMAIN (PHOBIUS); CYTOPLASMIC_DOMAIN (PHOBIUS); NON_CYTOPLASMIC_DOMAIN (PHOBIUS); IPR027417 (SUPERFAMI…
740	Hv_Contig_740	6-phosphofructo-2-kinase fructose- -bisphosphatase-like	3309	24700538	XP_004926314.1	20	0	0.725	7	F:6-phosphofructo-2-kinase activity; F:fructose-2,6-bisphosphate 2-phosphatase activity; F:ATP binding; P:fructose metabolic process; P:fructose 2,6-bisphosphate metabolic process; P:dephosphorylation; P:carbohydrate phosphorylation	EC:3.1.3.46; EC:2.7.1.105	no IPS match
14224	Hv_Contig_14224	6-phosphofructo-2-kinase fructose- -bisphosphatase-like isoform x2	919	8688503	XP_004923663.1	5	3.30875e-144	0.904	7	F:6-phosphofructo-2-kinase activity; F:fructose-2,6-bisphosphate 2-phosphatase activity; F:ATP binding; P:fructose metabolic process; P:fructose 2,6-bisphosphate metabolic process; P:dephosphorylation; P:carbohydrate phosphorylation	EC:3.1.3.46; EC:2.7.1.105
720	Hv_Contig_720	6-phosphofructokinase-like isoform x2	3347	24763742	XP_004930182.1	20	0	0.8935	6	C:cytoplasm; F:6-phosphofructokinase activity; F:ATP binding; P:fructose 6-phosphate metabolic process; P:glycolytic process; P:carbohydrate phosphorylation	EC:2.7.1.11	IPR022953 (PRINTS); IPR009161 (PIRSF); G3DSA:3.40.50.450 (GENE3D); G3DSA:3.40.50.450 (GENE3D); IPR009161 (TIGRFAM); IPR000023 (PFAM); PTHR13697 (PANTHER); PTHR13697:SF4 (PANTHER); IPR015912 (PROSITE_PATTERNS); IPR015912 (PROSITE_PATTERNS); IPR022953 (HAMAP); IPR000023 (SUPERFAMILY); IPR000023 (SUPERFAMILY)
17325	Hv_Contig_17325	6-phosphofructokinase-like isoform x2	802	7112956	XP_004930182.1	5	0	0.938	6	C:cytoplasm; F:6-phosphofructokinase activity; F:ATP binding; P:fructose 6-phosphate metabolic process; P:glycolytic process; P:carbohydrate phosphorylation	EC:2.7.1.11
19664	Hv_Contig_19664	6-phosphogluconate dehydrogenase	732	6069573	XP_002681464.1	5	9.08322e-78	0.766	7	F:oxidoreductase activity, acting on the CH-OH group of donors, NAD or NADP as acceptor; F:coenzyme binding; P:cellular metabolic process; P:primary metabolic process; P:small molecule metabolic process; P:single-organism cellular process; P:organic substance metabolic process	-
20246	Hv_Contig_20246	6-phosphogluconate dehydrogenase	716	5826269	WP_012935766.1	5	1.69786e-35	0.648	1	F:oxidoreductase activity	-
2619	Hv_Contig_2619	6-phosphogluconate dehydrogenase [Bombyx mori]	2147	20186166	NP_001040525.1	20	0	0.8545	8	C:cytoplasm; F:nucleotide binding; P:biosynthetic process; P:carbohydrate metabolic process; F:catalytic activity; P:nucleobase-containing compound metabolic process; P:catabolic process; P:secondary metabolic process	EC:1.1.1.44	PR00076 (PRINTS); IPR006113 (PIRSF); IPR013328 (G3DSA:1.10.1040.GENE3D); IPR012284 (G3DSA:1.20.5.GENE3D); IPR006115 (PFAM); IPR006114 (PFAM); IPR016040 (G3DSA:3.40.50.GENE3D); IPR006113 (TIGRFAM); PTHR11811 (PANTHER); IPR006184 (PROSITE_PATTERNS); IPR008927 (SUPERFAMILY); SSF51735 (SUPERFAMILY)
27100	Hv_Contig_27100	6-phosphogluconate dehydrogenase [Bombyx mori]	576	3705203	NP_001040525.1	20	2.10468e-39	0.8415	19	F:nucleotide binding; P:multicellular organismal development; P:cell cycle; C:cell; P:cellular amino acid metabolic process; P:embryo development; P:metabolic process; P:regulation of biological process; P:cellular component organization; P:biosynthetic process; P:carbohydrate metabolic process; F:catalytic activity; P:cell differentiation; F:binding; P:nucleobase-containing compound metabolic pr…	EC:1.1.1.95; EC:1.1.1.43; EC:1.1.1.44	IPR006115 (PFAM); IPR016040 (G3DSA:3.40.50.GENE3D); PTHR11811 (PANTHER), SSF51735 (SUPERFAMILY)
8213	Hv_Contig_8213	6-phosphogluconate dehydrogenase [Heliothis virescens]	1267	12883303	ACV89300.1	11	1.15025e-05	0.445455	6	F:catalytic activity; P:nucleobase-containing compound metabolic process; P:carbohydrate metabolic process; P:catabolic process; P:secondary metabolic process; F:nucleotide binding	EC:1.1.1.44	IPR006114 (PFAM); seg (SEG)
10468	Hv_Contig_10468	6-phosphogluconolactonase [Bombyx mori]	1108	11070724	NP_001091839.1	20	2.13777e-95	0.662	1	P:carbohydrate metabolic process	-
16152	Hv_Contig_16152	6-pyruvoyl-tetrahydropterin synthase [Papilio xuthus]	842	7658400	BAI87830.1	20	4.35876e-103	0.801	5	F:binding; F:catalytic activity; P:biosynthetic process; C:mitochondrion; F:protein binding	EC:4.2.3.12
4884	Hv_Contig_4884	71 kDa protein [Bombyx mori]	1659	16492155	NP_001233145.1	20	0	0.5435	1	F:binding	-	PTHR13347 (PANTHER); PTHR13347:SF1 (PANTHER); IPR016024 (SUPERFAMILY)
30312	Hv_Contig_30312	71 kDa protein [Bombyx mori]	521	2947255	NP_001233145.1	20	1.45212e-66	0.577	1	F:binding	-	IPR011989 (G3DSA:1.25.10.GENE3D); IPR016024 (SUPERFAMILY); PTHR13347 (PANTHER)
16293	Hv_Contig_16293	80 kd mcm3-associated protein	836	7581214	EHJ78044.1	2	1.59007e-98	0.65	0	-
40897	Hv_Contig_40897	80 kd mcm3-associated protein	287	1160888	EHJ68308.1	1	1.51876e-18	0.92	0	-
38793	Hv_Contig_38793	80 kda mcm3-associated	326	1405605	XP_004921583.1	1	1.84316e-08	0.71	0	-		no IPS match
36968	Hv_Contig_36968	85 88 kda calcium-independent phospholipase a2-like	366	1660146	AIN39484.1	5	8.15666e-72	0.82	1	P:lipid metabolic process	-	PTHR24133 (PANTHER), PTHR24133:SF94 (PANTHER)
56950	Hv_Contig_56950	85 kda calcium-independent phospholipase a2	123	122228	XP_004931589.1	5	4.70977e-17	0.944	1	P:lipid metabolic process	-
26161	Hv_Contig_26161	9 superfamily protein member 4	589	3942771	EHJ75341.1	3	5.68512e-23	0.7433	0	-
12044	Hv_Contig_12044	a beta-subunit	1020	10000660	EHJ78967.1	8	1.93725e-132	0.5288	0	-
15720	Hv_Contig_15720	a binding protein	858	7888574	EHJ71687.1	10	1.23009e-51	0.548	0	-
16687	Hv_Contig_16687	a binding protein	822	7388993	EHJ67260.1	1	2.64963e-107	0.83	0	-
18775	Hv_Contig_18775	a binding protein	759	6452313	EHJ75940.1	6	1.36511e-06	0.54	0	-
24612	Hv_Contig_24612	a binding protein	614	4363513	EHJ77641.1	1	2.277e-68	0.89	0	-
20776	Hv_Contig_20776	a binding protein precursor	702	5602244	EHJ67806.1	1	4.4175e-08	0.69	0	-
23365	Hv_Contig_23365	a binding protein precursor	636	4712064	EHJ71643.1	2	4.12844e-12	0.555	0	-
60669	Hv_Contig_60669	a binding protein precursor	109	29527	EHJ67806.1	1	4.19776e-05	0.63	0	-
8633	Hv_Contig_8633	a complex subunit bre	1234	12540704	EHJ76150.1	1	0	0.86	0	-
8715	Hv_Contig_8715	a complex subunit bre	1229	12476653	EHJ76150.1	1	0	0.86	0	-
1226	Hv_Contig_1226	A disintegrin and metalloproteinase with thrombospondin motifs 1 precursor [Bombyx mori]	2831	23291430	NP_001036981.1	20	0	0.474	5	F:peptidase activity; P:signal transduction; P:protein metabolic process; P:catabolic process; F:binding	EC:3.4.24.0	IPR013273 (PRINTS); IPR006586 (SMART); IPR000884 (SMART); IPR001590 (PFAM); IPR000884 (PFAM); IPR002870 (PFAM); G3DSA:2.20.100.10 (GENE3D); IPR024079 (G3DSA:3.40.390.GENE3D); PTHR13723 (PANTHER); IPR000884 (PROSITE_PROFILES); IPR000884 (PROSITE_PROFILES); IPR001590 (PROSITE_PROFILES); IPR000884 (PROSITE_PROFILES); IPR000884 (SUPERFAMILY); IPR000884 (SUPERFAMILY); SSF55486 (SUPERFAMILY)
9692	Hv_Contig_9692	a disintegrin and metalloproteinase with thrombospondin motifs 19-like	1160	11662889	XP_004933456.1	10	3.47569e-75	0.529	2	F:binding; F:hydrolase activity	-
181	Hv_Contig_181	a disintegrin and metalloproteinase with thrombospondin motifs 7 isoform x1	4794	26823185	EHJ69100.1	5	0	0.742	4	C:proteinaceous extracellular matrix; F:metalloendopeptidase activity; F:zinc ion binding; P:proteolysis	EC:3.4.24	no IPS match
11064	Hv_Contig_11064	a disintegrin and metalloproteinase with thrombospondin motifs 7-like	1073	10660686	XP_004929767.1	2	1.24846e-08	0.72	6	P:proteolysis; F:metallopeptidase activity; C:extracellular matrix; F:zinc ion binding; C:proteinaceous extracellular matrix; F:metalloendopeptidase activity
14558	Hv_Contig_14558	a disintegrin and metalloproteinase with thrombospondin motifs 7-like	905	8499740	EHJ69100.1	5	5.42767e-83	0.652	4	C:proteinaceous extracellular matrix; F:metalloendopeptidase activity; F:zinc ion binding; P:proteolysis	EC:3.4.24
51934	Hv_Contig_51934	a disintegrin and metalloproteinase with thrombospondin motifs like precursor	151	333627	NP_001036935.1	5	7.08991e-24	0.962	3	F:metalloendopeptidase activity; P:proteolysis; P:integrin-mediated signaling pathway	EC:3.4.24	PTHR13723 (PANTHER), PTHR13723:SF8 (PANTHER)
52355	Hv_Contig_52355	a disintegrin and metalloproteinase with thrombospondin motifs like precursor	149	310663	NP_001036935.1	5	1.40749e-14	0.736	3	F:metalloendopeptidase activity; P:proteolysis; P:integrin-mediated signaling pathway	EC:3.4.24	no IPS match
57177	Hv_Contig_57177	a disintegrin and metalloproteinase with thrombospondin motifs like precursor	122	112554	NP_001036935.1	1	1.08416e-08	0.85	3	F:metalloendopeptidase activity; P:proteolysis; P:integrin-mediated signaling pathway	EC:3.4.24
18503	Hv_Contig_18503	A disintegrin and metalloproteinase with thrombospondin motifs like precursor [Bombyx mori]	766	6562076	NP_001036935.1	20	4.664e-122	0.9415	5	F:peptidase activity; P:protein metabolic process; P:catabolic process; P:cell proliferation; P:signal transduction	EC:3.4.24.0
43313	Hv_Contig_43313	A disintegrin and metalloproteinase with thrombospondin motifs like precursor [Bombyx mori]	251	939511	NP_001036935.1	20	8.59567e-32	0.5935	4	F:peptidase activity; P:protein metabolic process; P:catabolic process; P:signal transduction	EC:3.4.24.0	no IPS match
51617	Hv_Contig_51617	a disintegrin and metalloproteinase with thrombospondin motifs like protein	154	349061	EHJ77852.1	1	1.41854e-16	0.86	3	F:metalloendopeptidase activity; P:proteolysis; P:integrin-mediated signaling pathway	EC:3.4.24	SignalP-NN(euk) (SIGNALP)
4780	Hv_Contig_4780	a kinase anchor protein	1677	16642196	EHJ66267.1	6	0	0.535	0	-		no IPS match
14068	Hv_Contig_14068	a3-like protein	926	8773397	EHJ75573.1	2	6.50933e-59	0.55	0	-
48712	Hv_Contig_48712	aaa atpase	183	529868	EHJ63112.1	5	3.336e-24	0.862	11	C:spindle pole; C:cytoplasm; C:centrosome; C:microtubule; F:ATP binding; F:microtubule binding; F:microtubule-severing ATPase activity; P:mitotic nuclear division; P:metabolic process; P:microtubule severing; P:cell division	EC:3.6.4.3	PTHR23074 (PANTHER), PTHR23074:SF19 (PANTHER)
55802	Hv_Contig_55802	aaa atpase	128	162870	EHJ63112.1	1	1.85239e-06	0.82	18	P:cell division; P:mitotic nuclear division; F:hydrolase activity; P:obsolete ATP catabolic process; F:ATP binding; P:cell cycle; C:spindle; F:microtubule binding; P:metabolic process; C:microtubule organizing center; C:centrosome; F:nucleotide binding; C:microtubule; C:cytoplasm; P:microtubule severing; C:spindle pole; C:cytoskeleton; F:microtubule-severing ATPase activity
8166	Hv_Contig_8166	AAA family ATPase [Bombyx mori]	1270	12926419	NP_001040375.1	20	1.54555e-175	0.695	2	F:hydrolase activity; F:nucleotide binding	EC:3.6.1.3
44060	Hv_Contig_44060	aaa family cdc48 subfamily	241	879527	XP_004925834.1	5	1.89724e-40	0.714	4	C:peroxisomal membrane; F:ATP binding; F:ATPase activity, coupled; P:protein targeting to peroxisome	-	seg (SEG)
44688	Hv_Contig_44688	AaceriADL125Cp	233	829454	AGO11653.1	5	2.2192e-16	0.892	3	C:ribosome; F:structural constituent of ribosome; P:translation	-	IPR002673 (PRODOM); seg (SEG)
45743	Hv_Contig_45743	aael001570- partial	221	746726	XP_002430480.1	5	5.86608e-11	0.818	0	-		seg (SEG)
45186	Hv_Contig_45186	aael001914- partial	227	790336	XP_001603928.2	5	5.27197e-19	0.74	4	F:scavenger receptor activity; F:carbohydrate binding; C:membrane; P:receptor-mediated endocytosis		seg (SEG)
36154	Hv_Contig_36154	aael002168- partial	385	1787223	XP_004922319.1	3	5.56542e-16	0.75	0	-		coil (COIL), seg (SEG)
35494	Hv_Contig_35494	aael002839- partial	401	1902281	XP_004922603.1	5	8.61639e-80	0.87	3	C:cytoskeleton; F:calcium ion binding; P:cell cycle arrest	-	G3DSA:1.20.58.60 (GENE3D), PTHR25069 (PANTHER), SSF46966 (SUPERFAMILY)
35503	Hv_Contig_35503	aael006778- partial	400	1901080	XP_004927411.1	5	1.56198e-45	0.952	4	C:integral component of membrane; F:transmembrane signaling receptor activity; P:multicellular organismal development; P:Wnt signaling pathway	-	seg (SEG)
53178	Hv_Contig_53178	aael007264- partial	143	269771	EHJ75392.1	5	2.4833e-19	0.85	0	-		no IPS match
37744	Hv_Contig_37744	aael008273- partial	349	1545126	EHJ63437.1	5	1.5552e-23	0.884	0	-		coil (COIL), seg (SEG)
53331	Hv_Contig_53331	aael010215- partial	142	264505	XP_004924709.1	5	3.2787e-19	0.756	1	F:actin binding		IPR017868 (PROFILE)
38657	Hv_Contig_38657	aael011947- partial	329	1419697	XP_004930808.1	5	2.9365e-42	0.682	2	C:cytoskeleton; P:signal transduction	-	no IPS match
55900	Hv_Contig_55900	aael011947- partial	127	158137	XP_004930808.1	5	2.05583e-15	0.868	2	C:cytoskeleton; P:signal transduction	-
51672	Hv_Contig_51672	aael011948- partial	153	345368	XP_001662102.1	5	1.03555e-16	0.968	2	C:cytoskeleton; P:signal transduction	-	seg (SEG)
37944	Hv_Contig_37944	aael013251- partial	344	1516384	EAT34511.2	5	4.04616e-09	0.512	6	F:GPI anchor binding; P:rhythmic process; P:regulation of circadian sleep/wake cycle, sleep; C:membrane; C:anchored component of membrane; C:plasma membrane		SignalP-NN(euk) (SIGNALP), tmhmm (TMHMM)
16289	Hv_Contig_16289	abc partial ABC-type antimicrobial peptide transport system	836	7587066	BAM19837.1	5	4.81851e-74	0.774	3	C:membrane; F:ATP binding; F:ATPase activity	EC:3.6.1.3
357	Hv_Contig_357	abc transporter ;Protein_white	4082	26069511	EHJ70109.1	5	0	0.702	3	C:membrane; F:ATP binding; F:ATPase activity	EC:3.6.1.3	SIGNAL_PEPTIDE_C_REGION (PHOBIUS); SIGNAL_PEPTIDE_N_REGION (PHOBIUS); SIGNAL_PEPTIDE_H_REGION (PHOBIUS); NON_CYTOPLASMIC_DOMAIN (PHOBIUS); SIGNAL_PEPTIDE (PHOBIUS)
4830	Hv_Contig_4830	abc transporter; ABC transporter G family	1668	16580318	XP_004933088.1	20	0	0.8585	6	C:membrane; F:ATP binding; F:ferric-transporting ATPase activity; P:metabolic process; P:ferric iron transport; P:transmembrane transport	EC:3.6.3.30	IPR000412 (PRINTS); PF12698 (PFAM); PTHR30294 (PANTHER); PTHR30294:SF12 (PANTHER); NON_CYTOPLASMIC_DOMAIN (PHOBIUS); CYTOPLASMIC_DOMAIN (PHOBIUS); TRANSMEMBRANE (PHOBIUS); NON_CYTOPLASMIC_DOMAIN (PHOBIUS); CYTOPLASMIC_DOMAIN (PHOBIUS); CYTOPLASMIC_DOMAIN (PHOBIUS); TRANSMEMBRANE (PHOBIUS); TRANSMEMBRANE (PHOBIUS); TRANSMEMBRANE (PHOBIUS); NON_CYTOPLASMIC_DOMAIN (PHOBIUS); TRANSMEMBRANE (PHOBIUS);…
8917	Hv_Contig_8917	abc transporter; Protein_white	1214	12300829	EHJ64497.1	10	3.80227e-84	0.651	0	-
10781	Hv_Contig_10781	abc transporter; ABC-2 type transporter	1090	10852097	EHJ76132.1	2	7.92032e-115	0.545	0	-
11109	Hv_Contig_11109	abc transporter; Protein_white	1071	10643536	EHJ70109.1	8	6.78611e-97	0.5863	0	-
20210	Hv_Contig_20210	abc transporter; Protein_white	717	5842757	XP_004932997.1	5	6.45931e-23	0.788	4	F:nucleotide binding; F:ATPase activity; P:single-organism transport; P:organic substance transport	EC:3.6.1.3
23292	Hv_Contig_23292	abc transporter; ABC2_membrane	638	4743277	EHJ69795.1	10	3.37506e-56	0.52	0	-
23986	Hv_Contig_23986	abc transporter; Protein_white	625	4538759	EHJ70109.1	10	9.41166e-65	0.521	0	-
27090	Hv_Contig_27090	abc transporter	576	3710963	EHJ79030.1	10	1.86701e-96	0.697	0	-
34434	Hv_Contig_34434	abc transporter; ABC transporter G family	426	2088559	XP_004933046.1	5	3.46736e-41	0.84	4	C:membrane; F:ATP binding; F:ATPase activity, coupled to transmembrane movement of substances; P:transmembrane transport	-	PTHR24220 (PANTHER), PTHR24220:SF151 (PANTHER)
35947	Hv_Contig_35947	abc transporter; ABC2_membrane	390	1824778	XP_004929582.1	5	2.23912e-35	0.732	2	C:membrane; F:nucleotide binding	-	IPR013525 (PFAM); PTHR19241 (PANTHER), seg (SEG), tmhmm (TMHMM)
39249	Hv_Contig_39249	abc transporter; ABC2_membrane	317	1349719	XP_004929582.1	5	3.81579e-42	0.716	1	C:membrane	-	IPR013525 (PFAM); IPR020064 (PTHR19241:PANTHER); PTHR19241 (PANTHER), SignalP-NN(euk) (SIGNALP), tmhmm (TMHMM)
54282	Hv_Contig_54282	ABC-type Na+ transport system	136	222415	EHJ78794.1	5	4.1304e-21	0.946	4	C:membrane; F:ATP binding; F:ATPase activity, coupled to transmembrane movement of substances; P:transmembrane transport	-	no IPS match
58926	Hv_Contig_58926	abc transporter; ABC2_membrane	115	66801	EHJ76132.1	1	2.16443e-05	0.7	0	-
265	Hv_Contig_265	ABC transporter [Bombyx mori];ABCC_MRP_domain1	4394	26447249	BAK86406.1	20	0	0.678	7	P:transport; C:cell; F:hydrolase activity; F:transporter activity; P:nucleobase-containing compound metabolic process; P:catabolic process; F:nucleotide binding	-	IPR003593 (SMART); IPR027417 (G3DSA:3.40.50.GENE3D); IPR003439 (PFAM); IPR011527 (PFAM); G3DSA:1.20.1560.10 (GENE3D); PTHR24223 (PANTHER); IPR017871 (PROSITE_PATTERNS); IPR017871 (PROSITE_PATTERNS); TRANSMEMBRANE (PHOBIUS); TRANSMEMBRANE (PHOBIUS); NON_CYTOPLASMIC_DOMAIN (PHOBIUS); CYTOPLASMIC_DOMAIN (PHOBIUS); TRANSMEMBRANE (PHOBIUS); TRANSMEMBRANE (PHOBIUS); TRANSMEMBRANE (PHOBIUS); CYTOPLASMIC…
15185	Hv_Contig_15185	ABC transporter [Bombyx mori];ABCG_EPDR	881	8168450	BAH03523.1	3	1.50487e-09	0.91	6	F:hydrolase activity; P:transport; P:nucleobase-containing compound metabolic process; P:catabolic process; F:nucleotide binding; C:cell	EC:3.6.1.3
25717	Hv_Contig_25717	ABC transporter [Bombyx mori];ABCC_MRP_domain1	596	4054247	BAK86406.1	20	3.97973e-66	0.811	7	P:transport; C:cell; F:hydrolase activity; F:transporter activity; P:nucleobase-containing compound metabolic process; P:catabolic process; F:nucleotide binding	-	IPR003439 (PFAM); G3DSA:3.40.50.300 (GENE3D), PTHR24223 (PANTHER), PTHR24223:SF97 (PANTHER), SSF52540 (SUPERFAMILY)
42425	Hv_Contig_42425	ABC transporter [Bombyx mori];ABCG_EPDR	263	1019667	BAH03523.1	20	2.82515e-50	0.858	6	F:hydrolase activity; P:transport; P:nucleobase-containing compound metabolic process; P:catabolic process; F:nucleotide binding; C:cell	EC:3.6.1.3	IPR013525 (PFAM); PTHR19241 (PANTHER), PTHR19241:SF30 (PANTHER), SignalP-NN(euk) (SIGNALP), tmhmm (TMHMM)
47181	Hv_Contig_47181	ABC transporter [Bombyx mori];ABCG_EPDR	203	642371	BAH03523.1	3	4.12206e-13	0.83	6	F:hydrolase activity; P:transport; P:nucleobase-containing compound metabolic process; P:catabolic process; F:nucleotide binding; C:cell	EC:3.6.1.3	seg (SEG)
49767	Hv_Contig_49767	ABC transporter [Bombyx mori];ABCG_EPDR	171	459544	BAH03523.1	20	7.69536e-30	0.917	6	F:hydrolase activity; P:transport; P:nucleobase-containing compound metabolic process; P:catabolic process; F:nucleotide binding; C:cell	EC:3.6.1.3	IPR013525 (PFAM); PTHR19241 (PANTHER), PTHR19241:SF30 (PANTHER), SignalP-NN(euk) (SIGNALP), tmhmm (TMHMM)
327	Hv_Contig_327	ABC transporter family C protein ABCC2 [Heliothis virescens]	4172	26189185	ADH16740.1	20	0	0.7135	7	P:transport; C:cell; F:hydrolase activity; F:transporter activity; P:nucleobase-containing compound metabolic process; P:catabolic process; F:nucleotide binding	-	IPR003593 (SMART); IPR011527 (PFAM); IPR003439 (PFAM); G3DSA:1.20.1560.10 (GENE3D); IPR027417 (G3DSA:3.40.50.GENE3D); PTHR24223 (PANTHER); IPR017871 (PROSITE_PATTERNS); CYTOPLASMIC_DOMAIN (PHOBIUS); CYTOPLASMIC_DOMAIN (PHOBIUS); NON_CYTOPLASMIC_DOMAIN (PHOBIUS); TRANSMEMBRANE (PHOBIUS); CYTOPLASMIC_DOMAIN (PHOBIUS); TRANSMEMBRANE (PHOBIUS); TRANSMEMBRANE (PHOBIUS); TRANSMEMBRANE (PHOBIUS); TRANSM…
8943	Hv_Contig_8943	ABC transporter family C protein ABCC2 [Heliothis virescens]	1213	12275345	ADH16740.1	20	0	0.7565	7	P:transport; C:cell; F:hydrolase activity; F:transporter activity; P:nucleobase-containing compound metabolic process; P:catabolic process; F:nucleotide binding	-
26695	Hv_Contig_26695	ABC transporter family C protein ABCC2 [Heliothis virescens]	581	3813383	ADH16740.1	20	1.07274e-82	0.8515	9	P:transport; C:cell; F:hydrolase activity; F:transporter activity; P:nucleobase-containing compound metabolic process; P:catabolic process; F:nucleotide binding; P:ion transport; F:ion channel activity	-	IPR003439 (PFAM); G3DSA:3.40.50.300 (GENE3D), PTHR24223 (PANTHER), PTHR24223:SF97 (PANTHER), SignalP-NN(euk) (SIGNALP), SSF52540 (SUPERFAMILY)
39754	Hv_Contig_39754	ABC transporter family C protein ABCC2 [Heliothis virescens]	308	1285412	ADH16740.1	4	2.82403e-06	0.4575	9	F:ATPase activity, coupled to transmembrane movement of substances; C:integral component of membrane; P:transport; P:obsolete ATP catabolic process; F:nucleotide binding; F:nucleoside-triphosphatase activity; F:ATP binding; F:ATPase activity; P:transmembrane transport		tmhmm (TMHMM)
18908	Hv_Contig_18908	ABC transporter family C protein ABCC3 [Heliothis subflexa]	755	6391015	ADH16743.1	20	3.16196e-28	0.869	9	P:transport; P:metabolic process; F:hydrolase activity; F:transporter activity; C:cell; P:nucleobase-containing compound metabolic process; P:catabolic process; F:nucleotide binding; F:catalytic activity	EC:3.6.3.44; EC:1.3.1.74
19182	Hv_Contig_19182	ABC transporter family C protein ABCC3 [Heliothis subflexa]	747	6269388	ADH16743.1	20	1.29254e-45	0.792	16	P:response to external stimulus; P:response to stress; P:response to endogenous stimulus; C:cell; C:plasma membrane; P:transport; P:regulation of biological process; P:cell proliferation; P:biological_process; C:cytoplasmic membrane-bounded vesicle; F:transporter activity; F:hydrolase activity; F:catalytic activity; P:nucleobase-containing compound metabolic process; P:catabolic process; F:nucleo…	EC:1.1.1.141
19225	Hv_Contig_19225	ABC transporter family C protein ABCC3 [Heliothis subflexa]	746	6251473	ADH16743.1	1	1.37519e-06	0.79	7	P:transport; C:cell; F:hydrolase activity; F:transporter activity; P:nucleobase-containing compound metabolic process; P:catabolic process; F:nucleotide binding	-	no IPS match
24208	Hv_Contig_24208	ABC transporter family C protein ABCC3 [Heliothis subflexa]	621	4470273	ADH16743.1	20	3.16397e-50	0.868	11	P:transport; P:metabolic process; F:hydrolase activity; F:transporter activity; C:cell; P:nucleobase-containing compound metabolic process; P:catabolic process; F:nucleotide binding; P:ion transport; F:catalytic activity; F:ion channel activity	EC:3.6.3.44; EC:1.3.1.74	G3DSA:3.40.50.300 (GENE3D), PTHR24223 (PANTHER), PTHR24223:SF97 (PANTHER), seg (SEG), SSF52540 (SUPERFAMILY)
29097	Hv_Contig_29097	ABC transporter family C protein ABCC3 [Heliothis subflexa]	543	3241344	ADH16743.1	1	1.72926e-08	0.64	1	F:hydrolase activity	EC:3.6.1.15	no IPS match
48302	Hv_Contig_48302	abc transporter family protein	188	559337	XP_004930842.1	5	6.25705e-16	0.8	4	C:integral component of membrane; F:ATP binding; F:ATPase activity, coupled to transmembrane movement of substances; P:transmembrane transport	-	G3DSA:3.40.50.300 (GENE3D), PTHR24223 (PANTHER), SSF52540 (SUPERFAMILY)
18322	Hv_Contig_18322	abc transporter g family member 20	771	6655815	XP_004933046.1	5	1.23164e-38	0.85	4	C:membrane; F:ATP binding; F:ATPase activity, coupled to transmembrane movement of substances; P:transmembrane transport	-
207	Hv_Contig_207	abc transporter g family member 20 isoform x2	4660	26699999	EHJ72145.1	5	0	0.668	2	F:ATP binding; F:ATPase activity	EC:3.6.1.3	IPR003593 (SMART); PF12698 (PFAM); IPR027417 (G3DSA:3.40.50.GENE3D); IPR003439 (PFAM); PTHR24220 (PANTHER); PTHR24220:SF417 (PANTHER); IPR017871 (PROSITE_PATTERNS); TRANSMEMBRANE (PHOBIUS); CYTOPLASMIC_DOMAIN (PHOBIUS); NON_CYTOPLASMIC_DOMAIN (PHOBIUS); NON_CYTOPLASMIC_DOMAIN (PHOBIUS); TRANSMEMBRANE (PHOBIUS); TRANSMEMBRANE (PHOBIUS); CYTOPLASMIC_DOMAIN (PHOBIUS); NON_CYTOPLASMIC_DOMAIN (PHOBIUS…
28388	Hv_Contig_28388	abc transporter g family member 20 isoform x2	556	3406226	XP_004933088.1	5	2.52317e-37	0.792	4	C:membrane; F:ATP binding; F:ATPase activity, coupled to transmembrane movement of substances; P:transmembrane transport	-	PTHR24220 (PANTHER), PTHR24220:SF151 (PANTHER)
29317	Hv_Contig_29317	abc transporter g family member 20 isoform x2	540	3190465	XP_004933088.1	5	2.08045e-107	0.834	4	C:membrane; F:ATP binding; F:ATPase activity, coupled to transmembrane movement of substances; P:transmembrane transport	-	PTHR24220 (PANTHER), PTHR24220:SF151 (PANTHER), tmhmm (TMHMM)
17313	Hv_Contig_17313	abc transporter g family member 20-like	803	7118577	XP_004933088.1	5	6.85538e-116	0.922	6	C:membrane; F:ATP binding; F:ferric-transporting ATPase activity; P:metabolic process; P:ferric iron transport; P:transmembrane transport	EC:3.6.3.30
28869	Hv_Contig_28869	abc transporter g family member 20-like	547	3287710	XP_004933046.1	5	2.7388e-48	0.812	4	C:membrane; F:ATP binding; F:ATPase activity, coupled to transmembrane movement of substances; P:transmembrane transport	-	seg (SEG), SignalP-NN(euk) (SIGNALP), tmhmm (TMHMM)
13317	Hv_Contig_13317	abhydrolase domain containing 11	957	9217599	EHJ79180.1	3	2.47474e-42	0.6567	0	-
19392	Hv_Contig_19392	abhydrolase domain containing 11	741	6180817	EHJ79183.1	5	7.52626e-34	0.552	0	-
19986	Hv_Contig_19986	abhydrolase domain containing 11	723	5930591	EHJ79183.1	10	2.85496e-37	0.489	0	-
20686	Hv_Contig_20686	abhydrolase domain containing 11	704	5641604	EHJ79183.1	6	6.69514e-36	0.5633	0	-
10638	Hv_Contig_10638	abhydrolase domain containing 11 [Bombyx mori]	1098	10954929	NP_001040335.1	20	6.9437e-173	0.6455	3	P:metabolic process; F:hydrolase activity; C:mitochondrion	-
5426	Hv_Contig_5426	abhydrolase domain-containing protein 2	1576	15781674	EHJ64548.1	20	0	0.8365	2	F:hydrolase activity; P:metabolic process	-	IPR012020 (PIRSF); IPR000073 (PFAM); IPR029058 (G3DSA:3.40.50.GENE3D); PTHR10794:SF35 (PANTHER); PTHR10794 (PANTHER); IPR000952 (PROSITE_PATTERNS); SIGNAL_PEPTIDE_H_REGION (PHOBIUS); SIGNAL_PEPTIDE_C_REGION (PHOBIUS); SIGNAL_PEPTIDE (PHOBIUS); SIGNAL_PEPTIDE_N_REGION (PHOBIUS); NON_CYTOPLASMIC_DOMAIN (PHOBIUS); SignalP-noTM (SIGNALP_EUK); IPR029058 (SUPERFAMILY); TMhelix (TMHMM)
1531	Hv_Contig_1531	abhydrolase domain-containing protein 3	2618	22516248	EHJ74456.1	20	2.34383e-146	0.686	2	F:hydrolase activity, acting on ester bonds; P:metabolic process	-	IPR012020 (PIRSF); IPR029058 (G3DSA:3.40.50.GENE3D); IPR000073 (PFAM); PTHR10794 (PANTHER); NON_CYTOPLASMIC_DOMAIN (PHOBIUS); CYTOPLASMIC_DOMAIN (PHOBIUS); TRANSMEMBRANE (PHOBIUS); NON_CYTOPLASMIC_DOMAIN (PHOBIUS); TRANSMEMBRANE (PHOBIUS); IPR029058 (SUPERFAMILY); TMhelix (TMHMM)
34489	Hv_Contig_34489	abhydrolase domain-containing protein 3-like	425	2079196	EHJ74456.1	5	4.90577e-42	0.762	2	F:hydrolase activity; P:metabolic process		PTHR10794 (PANTHER), seg (SEG), SignalP-NN(euk) (SIGNALP), tmhmm (TMHMM)
3246	Hv_Contig_3246	abhydrolase domain-containing protein 7	1977	19055651	XP_004927786.1	20	5.94353e-110	0.6865	1	F:catalytic activity	-	IPR000073 (PRINTS); IPR000639 (PRINTS); IPR000073 (PFAM); IPR029058 (G3DSA:3.40.50.GENE3D); PTHR10992:SF721 (PANTHER); PTHR10992 (PANTHER); CYTOPLASMIC_DOMAIN (PHOBIUS); TRANSMEMBRANE (PHOBIUS); NON_CYTOPLASMIC_DOMAIN (PHOBIUS); IPR029058 (SUPERFAMILY); TMhelix (TMHMM)
1939	Hv_Contig_1939	abhydrolase domain-containing protein fam108c1-like	2414	21560684	EHJ66420.1	20	1.8529e-126	0.949	2	F:hydrolase activity; P:metabolic process	-	IPR029058 (G3DSA:3.40.50.GENE3D); IPR029059 (PFAM); PTHR12277:SF55 (PANTHER); PTHR12277 (PANTHER); IPR029058 (SUPERFAMILY)
5435	Hv_Contig_5435	abhydrolase domain-containing protein fam108c1-like	1575	15769070	EHJ66420.1	20	1.65773e-134	0.9725	2	F:hydrolase activity; P:metabolic process	-	no IPS match
3651	Hv_Contig_3651	abl interactor 2	1891	18361450	XP_004924030.1	20	0	0.6795	1	C:cytoplasm		IPR001452 (PRINTS); IPR001452 (SMART); G3DSA:2.30.30.40 (GENE3D); IPR001452 (PFAM); IPR012849 (PFAM); IPR028457 (PANTHER); IPR001452 (PROSITE_PROFILES); IPR001452 (SUPERFAMILY)
763	Hv_Contig_763	abnormal cell migration protein 10-like isoform x2	3288	24627912	XP_004929883.1	20	0	0.714	1	P:signal transduction	-	Coil (COILS); IPR001849 (SMART); IPR011993 (G3DSA:2.30.29.GENE3D); IPR001849 (PFAM); PTHR11243 (PANTHER); PTHR11243:SF23 (PANTHER); IPR001849 (PROSITE_PROFILES); SSF50729 (SUPERFAMILY)
48511	Hv_Contig_48511	abnormal spindle	185	544950	XP_001990056.1	5	3.70301e-10	0.744	19	C:spindle pole; C:centrosome; C:microtubule associated complex; F:microtubule binding; F:myosin light chain binding; P:establishment of mitotic spindle orientation; P:mitotic spindle organization; P:nuclear migration; P:cystoblast division; P:actin filament reorganization involved in cell cycle; P:germarium-derived oocyte differentiation; P:ovarian fusome organization; P:astral microtubule nuclea…	-	IPR000048 (PFAM); coil (COIL)
45595	Hv_Contig_45595	abnormal spindle-like microcephaly-associated protein homolog	222	758900	XP_004922021.1	5	6.18495e-16	0.666	0	-		IPR000048 (PFAM); PTHR13140 (PANTHER), PTHR13140:SF146 (PANTHER)
1248	Hv_Contig_1248	abnormal wing disc-like protein	2811	23235009	AEC12435.1	20	2.83482e-106	0.8935	20	C:microtubule; C:microtubule associated complex; C:plasma membrane; F:magnesium ion binding; F:nucleoside diphosphate kinase activity; F:ATP binding; F:GTP binding; F:microtubule binding; P:nucleoside diphosphate phosphorylation; P:GTP biosynthetic process; P:UTP biosynthetic process; P:CTP biosynthetic process; P:microtubule-based process; P:mitotic nuclear division; P:epithelial cell migration,…	EC:2.7.4.6	IPR001564 (PRINTS); IPR001564 (SMART); IPR001564 (PFAM); IPR001564 (G3DSA:3.30.70.GENE3D); PTHR11349 (PANTHER); PTHR11349:SF46 (PANTHER); IPR023005 (PROSITE_PATTERNS); SIGNAL_PEPTIDE_N_REGION (PHOBIUS); SIGNAL_PEPTIDE_H_REGION (PHOBIUS); SIGNAL_PEPTIDE (PHOBIUS); SIGNAL_PEPTIDE_C_REGION (PHOBIUS); NON_CYTOPLASMIC_DOMAIN (PHOBIUS); IPR001564 (HAMAP); SignalP-noTM (SIGNALP_EUK); IPR001564 (SUPERFAM…
40206	Hv_Contig_40206	abnormal wing disc-like protein [Bombyx mori]	299	1237524	NP_001093284.1	20	2.49984e-41	0.8575	4	P:nucleobase-containing compound metabolic process; F:kinase activity; P:biosynthetic process; F:nucleotide binding	EC:2.7.4.6	IPR001564 (PRINTS)
33017	Hv_Contig_33017	ac transposable element-derived protein partial	461	2362997	XP_004212934.1	5	3.31566e-15	0.598	0	-		no IPS match
30398	Hv_Contig_30398	AC006228_1F5J5.1	519	2924880	AAF18630.1	1	0.000550632	0.63	0	-		PTHR11439 (PANTHER), PS51257 (PROFILE), SignalP-NN(euk) (SIGNALP)
3506	Hv_Contig_3506	ac055769_6copia-type 28768-32772	1920	18605402	AAG51247.1	20	1.35501e-24	0.6855	1	F:metal ion binding	-	no IPS match
269	Hv_Contig_269	ac1147-like protein	4386	26429684	CDW61368.1	5	1.70805e-50	0.752	0	-		IPR002657 (PANTHER); PTHR10361:SF9 (PANTHER), SignalP-NN(euk) (SIGNALP)
53933	Hv_Contig_53933	ac1147-like protein	138	237485	XP_003698913.1	5	6.07066e-13	0.8	0	-		no IPS match
5207	Hv_Contig_5207	acetoacetyl-CoA thiolase [Bombyx mori]	1611	16079713	NP_001093296.1	20	0	0.8595	14	F:transferase activity; C:cytoskeleton; C:protein complex; P:biosynthetic process; P:lipid metabolic process; C:mitochondrion; P:metabolic process; P:regulation of biological process; P:cellular homeostasis; F:electron carrier activity; P:cytoskeleton organization; P:cell cycle; C:lipid particle; F:catalytic activity	EC:2.3.1.9	IPR002155 (TIGRFAM); IPR016038 (G3DSA:3.40.47.GENE3D); IPR020617 (PFAM); IPR016038 (G3DSA:3.40.47.GENE3D); IPR020616 (PFAM); PTHR18919:SF79 (PANTHER); PTHR18919 (PANTHER); IPR020615 (PROSITE_PATTERNS); IPR020613 (PROSITE_PATTERNS); IPR020610 (PROSITE_PATTERNS); IPR016039 (SUPERFAMILY); IPR016039 (SUPERFAMILY)
6595	Hv_Contig_6595	acetoacetyl-CoA thiolase [Bombyx mori]	1425	14436281	NP_001093296.1	20	0	0.8565	14	F:transferase activity; C:cytoskeleton; C:protein complex; P:biosynthetic process; P:lipid metabolic process; C:mitochondrion; P:metabolic process; P:regulation of biological process; P:cellular homeostasis; F:electron carrier activity; P:cytoskeleton organization; P:cell cycle; C:lipid particle; F:catalytic activity	EC:2.3.1.9	no IPS match
20	Hv_Contig_20	acetyl- carboxylase	7400	27724697	AID66639.1	5	0	0.9	5	F:acetyl-CoA carboxylase activity; F:biotin carboxylase activity; F:ATP binding; F:metal ion binding; P:fatty acid biosynthetic process	EC:6.4.1.2; EC:6.3.4.14	Coil (COILS); Coil (COILS); Coil (COILS); IPR005482 (SMART); IPR029045 (G3DSA:3.90.226.GENE3D); IPR013537 (PFAM); IPR029045 (G3DSA:3.90.226.GENE3D); G3DSA:2.40.50.100 (GENE3D); IPR005482 (PFAM); IPR000022 (PFAM); IPR013816 (G3DSA:3.30.470.GENE3D); IPR000089 (PFAM); IPR005479 (PFAM); PTHR18866:SF84 (PANTHER); PTHR18866 (PANTHER); IPR005479 (PROSITE_PATTERNS); IPR001882 (PROSITE_PATTERNS); IPR01176…
37	Hv_Contig_37	acetyl- carboxylase	6873	27618252	AID66639.1	5	0	0.91	5	F:acetyl-CoA carboxylase activity; F:biotin carboxylase activity; F:ATP binding; F:metal ion binding; P:fatty acid biosynthetic process	EC:6.4.1.2; EC:6.3.4.14	Coil (COILS); Coil (COILS); Coil (COILS); IPR005482 (SMART); IPR013815 (G3DSA:3.30.1490.GENE3D); IPR000022 (PFAM); G3DSA:2.40.50.100 (GENE3D); IPR005479 (PFAM); IPR029045 (G3DSA:3.90.226.GENE3D); IPR013537 (PFAM); IPR005481 (PFAM); IPR029045 (G3DSA:3.90.226.GENE3D); IPR000089 (PFAM); IPR013816 (G3DSA:3.30.470.GENE3D); IPR016185 (G3DSA:3.40.50.GENE3D); IPR005482 (PFAM); PTHR18866:SF84 (PANTHER); P…
59187	Hv_Contig_59187	acetyl- mitochondrial	114	63007	EHJ68573.1	5	7.73764e-12	0.802	2	F:transferase activity, transferring acyl groups other than amino-acyl groups; P:metabolic process	-
3302	Hv_Contig_3302	acetylcholine receptor subunit alpha 9	1963	18957113	EHJ78274.1	3	5.64851e-11	0.44	0	-		IPR006202 (G3DSA:2.70.170.GENE3D); IPR022041 (PFAM); IPR006202 (PFAM); CYTOPLASMIC_DOMAIN (PHOBIUS); TRANSMEMBRANE (PHOBIUS); CYTOPLASMIC_DOMAIN (PHOBIUS); NON_CYTOPLASMIC_DOMAIN (PHOBIUS); NON_CYTOPLASMIC_DOMAIN (PHOBIUS); TRANSMEMBRANE (PHOBIUS); NON_CYTOPLASMIC_DOMAIN (PHOBIUS); TRANSMEMBRANE (PHOBIUS); TRANSMEMBRANE (PHOBIUS); IPR006202 (SUPERFAMILY); TMhelix (TMHMM); TMhelix (TMHMM); TMhelix…
3704	Hv_Contig_3704	acetylcholine receptor subunit alpha 9	1880	18261486	EHJ78274.1	3	5.36785e-11	0.4467	0	-		IPR006202 (G3DSA:2.70.170.GENE3D); IPR006202 (PFAM); IPR022041 (PFAM); NON_CYTOPLASMIC_DOMAIN (PHOBIUS); TRANSMEMBRANE (PHOBIUS); TRANSMEMBRANE (PHOBIUS); CYTOPLASMIC_DOMAIN (PHOBIUS); NON_CYTOPLASMIC_DOMAIN (PHOBIUS); TRANSMEMBRANE (PHOBIUS); CYTOPLASMIC_DOMAIN (PHOBIUS); IPR006202 (SUPERFAMILY); TMhelix (TMHMM); TMhelix (TMHMM); TMhelix (TMHMM)
31785	Hv_Contig_31785	acetylcholinesterase [Helicoverpa armigera]	489	2617342	AAM90333.1	20	5.49193e-102	0.9475	5	C:extracellular region; P:cell-cell signaling; P:catabolic process; P:cellular amino acid metabolic process; F:hydrolase activity	EC:3.1.1.7	IPR001445 (PRINTS); IPR002018 (PFAM); IPR019819 (PROSITE); G3DSA:3.40.50.1820 (GENE3D), PTHR11559 (PANTHER), PTHR11559:SF33 (PANTHER), seg (SEG), SignalP-NN(euk) (SIGNALP), SSF53474 (SUPERFAMILY)
43345	Hv_Contig_43345	acetylcholinesterase [Helicoverpa armigera]	250	936507	AAN37403.1	20	3.37662e-54	0.9315	5	C:extracellular region; P:cell-cell signaling; P:catabolic process; P:cellular amino acid metabolic process; F:hydrolase activity	EC:3.1.1.7	no IPS match
45261	Hv_Contig_45261	acetylcholinesterase [Helicoverpa armigera]	226	785351	AAT97410.1	20	1.60423e-48	0.9865	5	C:extracellular region; P:cell-cell signaling; P:catabolic process; P:cellular amino acid metabolic process; F:hydrolase activity	EC:3.1.1.7	IPR002018 (PFAM); G3DSA:3.40.50.1820 (GENE3D), PTHR11559 (PANTHER), PTHR11559:SF33 (PANTHER), SSF53474 (SUPERFAMILY)
40480	Hv_Contig_40480	acetyl-CoA carboxylase [Heliothis virescens]	294	1207908	ACX53705.1	20	4.66584e-64	0.9795	18	P:metabolic process; P:regulation of biological process; F:protein binding; F:catalytic activity; P:cellular component organization; P:biological_process; P:transcription, DNA-templated; P:generation of precursor metabolites and energy; C:cytosol; P:biosynthetic process; P:lipid metabolic process; F:binding; P:protein metabolic process; C:lipid particle; C:cell; C:nucleus; F:nucleotide binding; C…	EC:6.4.1.2; EC:6.3.4.14	IPR005481 (PFAM); IPR011764 (PROFILE); IPR013817 (G3DSA:3.40.50.GENE3D); IPR016185 (SUPERFAMILY); PTHR18866 (PANTHER), PTHR18866:SF6 (PANTHER)
17611	Hv_Contig_17611	acetyl-coenzyme a synthetase	793	6984475	EHJ69315.1	5	3.46686e-139	0.848	4	F:acetate-CoA ligase activity; F:ATP binding; F:AMP binding; P:acetyl-CoA biosynthetic process from acetate	EC:6.2.1.1
50151	Hv_Contig_50151	acetyl-coenzyme a synthetase	167	434741	XP_008544917.1	5	9.86749e-23	0.908	4	F:acetate-CoA ligase activity; F:ATP binding; F:AMP binding; P:acetyl-CoA biosynthetic process from acetate	EC:6.2.1.1	no IPS match
41445	Hv_Contig_41445	acetyl-coenzyme a synthetase-like	278	1109945	EFN74005.1	5	3.11249e-12	0.684	4	F:acetate-CoA ligase activity; F:ATP binding; F:AMP binding; P:acetyl-CoA biosynthetic process from acetate	EC:6.2.1.1	no IPS match
34880	Hv_Contig_34880	acetylglucosamine-6-phosphate deacetylase	415	2009064	EHJ78731.1	1	7.57564e-09	0.61	0	-
43507	Hv_Contig_43507	acetylglucosaminyltransferase [Bombyx mori]	248	924297	NP_001233218.1	20	8.43375e-41	0.7635	7	C:Golgi apparatus; F:transferase activity; F:binding; P:biosynthetic process; P:cellular protein modification process; P:carbohydrate metabolic process; C:cell	EC:2.4.1.101	no IPS match
44300	Hv_Contig_44300	acetylglucosaminyltransferase [Bombyx mori]	238	859171	NP_001233218.1	20	3.00384e-30	0.6655	8	F:binding; P:multicellular organismal development; P:behavior; P:biosynthetic process; P:cellular protein modification process; P:carbohydrate metabolic process; F:transferase activity; C:Golgi apparatus	EC:2.4.1.101	IPR004139 (PANTHER); G3DSA:3.10.180.20 (GENE3D), SSF53448 (SUPERFAMILY)
14222	Hv_Contig_14222	acetyltransferase [Heliothis virescens]	919	8685746	ACX53709.1	20	5.2899e-77	0.8155	8	F:transferase activity; C:cytoskeleton; C:protein complex; C:mitochondrion; P:metabolic process; P:catabolic process; P:lipid metabolic process; C:lipid particle	EC:2.3.1.9
16442	Hv_Contig_16442	acetyltransferase [Heliothis virescens]	830	7512913	ACX53710.1	20	2.17843e-109	0.9015	2	P:metabolic process; F:transferase activity	EC:2.3.1.88
17820	Hv_Contig_17820	acetyltransferase [Heliothis virescens]	787	6880956	ACX53786.1	20	7.7557e-48	0.754	2	P:metabolic process; F:transferase activity	EC:2.3.1.0
23769	Hv_Contig_23769	acetyltransferase [Heliothis virescens]	628	4600145	ACX53710.1	20	3.8106e-45	0.922	7	C:cytoplasm; P:cellular component organization; P:cellular protein modification process; F:protein binding; F:transferase activity; C:nucleus; F:binding	EC:2.3.1.88	IPR016181 (G3DSA:3.40.630.GENE3D); PTHR23091 (PANTHER), PTHR23091:SF4 (PANTHER)
24149	Hv_Contig_24149	acetyltransferase [Heliothis virescens]	622	4483315	ACX53710.1	20	2.36589e-48	0.9235	7	C:cytoplasm; P:cellular component organization; P:cellular protein modification process; F:protein binding; F:transferase activity; C:nucleus; F:binding	EC:2.3.1.88	IPR016181 (G3DSA:3.40.630.GENE3D); PTHR23091 (PANTHER), PTHR23091:SF4 (PANTHER)
25313	Hv_Contig_25313	acetyltransferase [Heliothis virescens]	602	4147708	ACX53709.1	20	2.70165e-40	0.862	7	C:cytoskeleton; C:protein complex; C:lipid particle; F:transferase activity; P:catabolic process; P:lipid metabolic process; C:mitochondrion	EC:2.3.1.9	IPR002155 (PANTHER); IPR016038 (G3DSA:3.40.47.GENE3D); IPR016039 (SUPERFAMILY); IPR020617 (PFAM); PTHR18919:SF10 (PANTHER), seg (SEG)
27598	Hv_Contig_27598	acetyltransferase [Heliothis virescens]	569	3582776	ACX53799.1	20	1.89093e-30	0.792	2	F:transferase activity; P:metabolic process	EC:2.3.1.9	no IPS match
33684	Hv_Contig_33684	acetyltransferase [Heliothis virescens]	445	2223546	ACX53799.1	20	4.5835e-39	0.619	5	C:cytoskeleton; C:protein complex; C:lipid particle; P:metabolic process; F:transferase activity	EC:2.3.1.16	IPR002155 (PANTHER); IPR016038 (G3DSA:3.40.47.GENE3D); IPR016039 (SUPERFAMILY); IPR020615 (PROSITE); IPR020616 (PFAM); PTHR18919:SF10 (PANTHER)
45276	Hv_Contig_45276	acetyltransferase [Heliothis virescens]	226	783769	ACX53783.1	20	1.67794e-30	0.7325	2	F:transferase activity; P:catabolic process	EC:2.3.1.0	IPR002155 (PANTHER); IPR016038 (G3DSA:3.40.47.GENE3D); IPR016039 (SUPERFAMILY); IPR020616 (PFAM); PTHR18919:SF10 (PANTHER), seg (SEG)
5987	Hv_Contig_5987	acetyltransferase 1	1495	15091898	AGG55002.1	20	0	0.8115	2	F:transferase activity, transferring acyl groups other than amino-acyl groups; P:metabolic process	-	IPR002155 (PIRSF); IPR016038 (G3DSA:3.40.47.GENE3D); IPR016038 (G3DSA:3.40.47.GENE3D); IPR020617 (PFAM); IPR002155 (TIGRFAM); IPR020616 (PFAM); PTHR18919 (PANTHER); PTHR18919:SF67 (PANTHER); IPR020613 (PROSITE_PATTERNS); IPR020610 (PROSITE_PATTERNS); IPR020615 (PROSITE_PATTERNS); IPR016039 (SUPERFAMILY); IPR016039 (SUPERFAMILY)
6963	Hv_Contig_6963	acetyltransferase 1	1386	14054214	AGG55002.1	20	0	0.8025	2	F:transferase activity, transferring acyl groups other than amino-acyl groups; P:metabolic process	-	IPR002155 (PIRSF); IPR002155 (TIGRFAM); IPR020617 (PFAM); IPR016038 (G3DSA:3.40.47.GENE3D); IPR020616 (PFAM); IPR016038 (G3DSA:3.40.47.GENE3D); PTHR18919:SF67 (PANTHER); PTHR18919 (PANTHER); IPR020613 (PROSITE_PATTERNS); IPR020615 (PROSITE_PATTERNS); IPR020610 (PROSITE_PATTERNS); IPR016039 (SUPERFAMILY); IPR016039 (SUPERFAMILY)
13363	Hv_Contig_13363	-acetyltransferase 11	955	9190825	EHJ73764.1	2	2.31352e-80	0.905	0	-
22348	Hv_Contig_22348	acetyltransferase c complex catalytic subunit mak3	660	5029975	EHJ75033.1	1	1.68873e-11	0.47	0	-
21016	Hv_Contig_21016	acetyltransferase tip60	696	5512810	EHJ73324.1	4	8.98783e-60	0.6675	0	-
19044	Hv_Contig_19044	achaete-scute-like protein [Bombyx mori]	751	6327808	NP_001037416.1	20	3.67118e-81	0.662	4	F:DNA binding; C:nucleus; P:transcription, DNA-templated; P:regulation of biological process	-
19533	Hv_Contig_19533	AChain A, Crystal Structure Of Autophagy-Related Protein Atg8 From The Silkworm Bombyx Mori	736	6115831	3M95	20	3.53765e-79	0.9805	4	F:receptor activity; P:multicellular organismal development; P:regulation of biological process; P:cellular protein modification process	-
20882	Hv_Contig_20882	AChain A, Crystal Structure Of Autophagy-Related Protein Atg8 From The Silkworm Bombyx Mori	699	5565120	3M95	20	3.3893e-74	0.9805	4	F:receptor activity; P:multicellular organismal development; P:cellular protein modification process; P:regulation of biological process	-	IPR004241 (PANTHER); G3DSA:3.10.20.90 (GENE3D), PTHR10969:SF5 (PANTHER), SSF54236 (SUPERFAMILY)
21347	Hv_Contig_21347	AChain A, Crystal Structure Of Autophagy-Related Protein Atg8 From The Silkworm Bombyx Mori	686	5383003	3M95	20	1.97191e-79	0.9795	4	P:multicellular organismal development; F:receptor activity; P:cellular protein modification process; P:regulation of biological process	-	IPR004241 (PANTHER); G3DSA:3.10.20.90 (GENE3D), PTHR10969:SF5 (PANTHER), SignalP-NN(euk) (SIGNALP), SSF54236 (SUPERFAMILY)
7038	Hv_Contig_7038	AChain A, Crystal Structure Of The Carboxypeptidase A From Helicoverpa Armigera	1378	13982346	1JQG	20	0	0.7215	4	P:protein metabolic process; P:catabolic process; F:peptidase activity; F:binding	EC:3.4.17.0	Coil (COILS); IPR000834 (PRINTS); IPR000834 (SMART); IPR003146 (G3DSA:3.30.70.GENE3D); IPR000834 (PFAM); IPR003146 (PFAM); G3DSA:3.40.630.10 (GENE3D); PTHR11705 (PANTHER); TRANSMEMBRANE (PHOBIUS); CYTOPLASMIC_DOMAIN (PHOBIUS); NON_CYTOPLASMIC_DOMAIN (PHOBIUS); SSF53187 (SUPERFAMILY); IPR009020 (SUPERFAMILY); TMhelix (TMHMM)
34367	Hv_Contig_34367	achain crystal structure of a mouse tankyrase-axin complex	428	2102650	XP_004927342.1	5	8.7038e-85	0.92	2	F:NAD+ ADP-ribosyltransferase activity; P:metabolic process	EC:2.4.2.30	IPR002110 (PRINTS); IPR020683 (G3DSA:1.25.40.GENE3D); PTHR24180 (PANTHER), PTHR24180:SF309 (PANTHER)
28251	Hv_Contig_28251	achain crystal structure of beta-glucosidase from kluyveromyces marxianus in complex with glucose	558	3436848	EIF45415.1	5	2.02007e-45	0.656	2	F:hydrolase activity, acting on glycosyl bonds; P:carbohydrate metabolic process	-	IPR002772 (PFAM); IPR011658 (PFAM); G3DSA:3.90.182.10 (GENE3D), seg (SEG), SSF56988 (SUPERFAMILY)
57431	Hv_Contig_57431	achain crystal structure of r1bm endonuclease domain	121	108046	2EI9	3	3.21931e-09	0.76	2	P:RNA-dependent DNA replication; F:RNA-directed DNA polymerase activity
34416	Hv_Contig_34416	achain crystal structure of retinol dehydratase in complex with androsterone and inactive cofactor pap	427	2092394	1X8J	5	1.25433e-26	0.738	1	F:transferase activity	-	IPR000863 (PFAM); G3DSA:3.40.50.300 (GENE3D), PTHR11783 (PANTHER), PTHR11783:SF3 (PANTHER), SSF52540 (SUPERFAMILY)
32694	Hv_Contig_32694	achain crystal structure of the nsl1-wds	469	2424319	4CY3	5	4.29238e-74	0.876	0	-		IPR001680 (PFAM); IPR011047 (SUPERFAMILY); IPR015943 (G3DSA:2.130.10.GENE3D); IPR017986 (PROFILE); PTHR22847 (PANTHER), PTHR22847:SF117 (PANTHER), seg (SEG)
15872	Hv_Contig_15872	achain solution structure of the dna-binding domain from the dead ringer protein	852	7819303	1C20	5	4.02604e-14	0.976	2	C:intracellular; F:DNA binding	-
28563	Hv_Contig_28563	achain structural basis of the resistance of an insect carboxypeptidase to plant protease inhibitors	552	3364686	2C1C	5	1.11653e-89	0.85	3	F:metallocarboxypeptidase activity; F:zinc ion binding; P:proteolysis	EC:3.4.17	IPR000834 (PRINTS); G3DSA:3.40.630.10 (GENE3D), PTHR11705 (PANTHER), PTHR11705:SF10 (PANTHER), SSF53187 (SUPERFAMILY)
33216	Hv_Contig_33216	achain the superhelical tpr domain of o-linked glcnac transferase reveals structural similarities to importin	456	2322175	EHJ65577.1	5	9.37315e-80	0.874	36	C:histone acetyltransferase complex; C:mitochondrion; C:microtubule organizing center; C:cytosol; C:plasma membrane; C:MLL5-L complex; F:protein binding; F:phosphatidylinositol-3,4,5-trisphosphate binding; F:enzyme activator activity; F:protein N-acetylglucosaminyltransferase activity; F:histone acetyltransferase activity (H4-K5 specific); F:histone acetyltransferase activity (H4-K8 specific); F:…	EC:2.4.1.94	IPR001440 (PFAM); IPR011990 (G3DSA:1.25.40.GENE3D); IPR013026 (PROFILE); IPR019734 (SMART); PTHR23083 (PANTHER), PTHR23083:SF21 (PANTHER), SignalP-NN(euk) (SIGNALP), SSF48452 (SUPERFAMILY)
30106	Hv_Contig_30106	ACHI protein [Bombyx mori]	525	3003227	ACR78435.1	12	2.94311e-13	0.836667	5	F:sequence-specific DNA binding transcription factor activity; F:DNA binding; C:nucleus; P:regulation of biological process; P:transcription, DNA-templated	-	seg (SEG)
9899	Hv_Contig_9899	ACHI protein [Bombyx mori]	1144	11509659	ACL54971.1	20	9.02525e-139	0.724	5	F:sequence-specific DNA binding transcription factor activity; F:DNA binding; C:nucleus; P:transcription, DNA-templated; P:regulation of biological process	-
8405	Hv_Contig_8405	acid alpha-glucosidase	1251	12714645	EHJ75914.1	4	0	0.535	0	-
8442	Hv_Contig_8442	acid alpha-glucosidase	1248	12684649	EHJ67228.1	4	0	0.6325	0	-
14362	Hv_Contig_14362	acid alpha-glucosidase	913	8611548	XP_004932972.1	5	1.15123e-81	0.632	2	F:hydrolase activity, acting on glycosyl bonds; P:metabolic process	-
41612	Hv_Contig_41612	acid alpha-glucosidase	275	1094471	EHJ73408.1	1	7.93167e-28	0.85	0	-
22670	Hv_Contig_22670	acid cluster protein 33	651	4925067	EHJ78091.1	1	6.26266e-55	0.94	0	-
26071	Hv_Contig_26071	acid phosphatase	591	3969335	EHJ66245.1	1	6.61314e-12	0.69	0	-
32366	Hv_Contig_32366	acid phosphatase	477	2492391	BAM18597.1	5	8.8018e-68	0.68	2	F:acid phosphatase activity; P:dephosphorylation	EC:3.1.3.2	IPR000560 (PFAM); G3DSA:3.40.50.1240 (GENE3D), PTHR11567 (PANTHER), PTHR11567:SF22 (PANTHER), seg (SEG), SSF53254 (SUPERFAMILY)
46344	Hv_Contig_46344	acid phosphatase	214	703949	BAM20407.1	5	1.86696e-34	0.848	2	F:acid phosphatase activity; P:dephosphorylation	EC:3.1.3.2	G3DSA:3.40.50.1240 (GENE3D), PTHR11567 (PANTHER), PTHR11567:SF22 (PANTHER), SSF53254 (SUPERFAMILY)
59232	Hv_Contig_59232	acid phosphatase	114	60157	EHJ66245.1	1	4.88466e-08	0.77	0	-
62143	Hv_Contig_62143	acid phosphatase	104	8333	EHJ66245.1	1	0.000423268	0.58	0	-
16539	Hv_Contig_16539	acid phosphatase isoenzyme [Bombyx mori]	827	7463188	NP_001040167.1	20	4.21893e-98	0.7185	6	C:cytoplasm; F:phosphoprotein phosphatase activity; C:cell; F:hydrolase activity; C:plasma membrane; C:nucleus	EC:3.1.3.2
17476	Hv_Contig_17476	acid phosphatase isoenzyme [Bombyx mori]	798	7045752	NP_001040167.1	20	4.26163e-98	0.7215	6	C:cytoplasm; F:phosphoprotein phosphatase activity; C:cell; F:hydrolase activity; C:plasma membrane; C:nucleus	EC:3.1.3.2
25041	Hv_Contig_25041	acid phosphatase isoenzyme [Bombyx mori]	607	4232335	NP_001040167.1	20	4.51055e-100	0.7225	6	C:cytoplasm; F:phosphoprotein phosphatase activity; C:cell; F:hydrolase activity; C:plasma membrane; C:nucleus	EC:3.1.3.2	IPR000106 (PRINTS); IPR002115 (PRINTS); IPR017867 (PANTHER); IPR023485 (PFAM); G3DSA:3.40.50.270 (GENE3D), PTHR11717:SF7 (PANTHER)
3930	Hv_Contig_3930	acid phosphatase-1	1831	17903412	EHJ63779.1	20	9.16229e-144	0.641	2	P:dephosphorylation; F:acid phosphatase activity		IPR000560 (PFAM); IPR029033 (G3DSA:3.40.50.GENE3D); PTHR11567 (PANTHER); PTHR11567:SF26 (PANTHER); IPR000560 (PROSITE_PATTERNS); SIGNAL_PEPTIDE_N_REGION (PHOBIUS); TRANSMEMBRANE (PHOBIUS); SIGNAL_PEPTIDE (PHOBIUS); SIGNAL_PEPTIDE_C_REGION (PHOBIUS); NON_CYTOPLASMIC_DOMAIN (PHOBIUS); CYTOPLASMIC_DOMAIN (PHOBIUS); SIGNAL_PEPTIDE_H_REGION (PHOBIUS); SignalP-TM (SIGNALP_EUK); SignalP-TM (SIGNALP_GRAM…
24220	Hv_Contig_24220	acid synthase	620	4467170	EHJ74309.1	1	3.71871e-40	0.98	0	-
11356	Hv_Contig_11356	acid transport protein	1057	10471079	EHJ69315.1	5	0	0.52	0	-
21420	Hv_Contig_21420	acid transport protein	684	5357674	EHJ68759.1	9	1.24114e-97	0.5322	0	-
5136	Hv_Contig_5136	acid transporter	1623	16162156	EHJ78252.1	10	9.59891e-137	0.618	0	-		IPR013057 (PFAM); PTHR22950 (PANTHER); PTHR22950:SF216 (PANTHER); TRANSMEMBRANE (PHOBIUS); NON_CYTOPLASMIC_DOMAIN (PHOBIUS); TRANSMEMBRANE (PHOBIUS); CYTOPLASMIC_DOMAIN (PHOBIUS); NON_CYTOPLASMIC_DOMAIN (PHOBIUS); TMhelix (TMHMM); TMhelix (TMHMM)
5269	Hv_Contig_5269	acid transporter	1600	15997820	EHJ77834.1	10	0	0.621	0	-		IPR013057 (PFAM); PTHR22950 (PANTHER); PTHR22950:SF147 (PANTHER); NON_CYTOPLASMIC_DOMAIN (PHOBIUS); CYTOPLASMIC_DOMAIN (PHOBIUS); NON_CYTOPLASMIC_DOMAIN (PHOBIUS); CYTOPLASMIC_DOMAIN (PHOBIUS); CYTOPLASMIC_DOMAIN (PHOBIUS); NON_CYTOPLASMIC_DOMAIN (PHOBIUS); TRANSMEMBRANE (PHOBIUS); TRANSMEMBRANE (PHOBIUS); TRANSMEMBRANE (PHOBIUS); TRANSMEMBRANE (PHOBIUS); TRANSMEMBRANE (PHOBIUS); TMhelix (TMHMM);…
5282	Hv_Contig_5282	acid transporter	1598	15973835	EHJ77833.1	10	8.48938e-140	0.649	0	-		IPR013057 (PFAM); PTHR22950 (PANTHER); PTHR22950:SF147 (PANTHER); NON_CYTOPLASMIC_DOMAIN (PHOBIUS); TRANSMEMBRANE (PHOBIUS); NON_CYTOPLASMIC_DOMAIN (PHOBIUS); CYTOPLASMIC_DOMAIN (PHOBIUS); CYTOPLASMIC_DOMAIN (PHOBIUS); CYTOPLASMIC_DOMAIN (PHOBIUS); TRANSMEMBRANE (PHOBIUS); TRANSMEMBRANE (PHOBIUS); TRANSMEMBRANE (PHOBIUS); TRANSMEMBRANE (PHOBIUS); TRANSMEMBRANE (PHOBIUS); TRANSMEMBRANE (PHOBIUS); …
8226	Hv_Contig_8226	acid transporter	1266	12876972	EHJ64600.1	10	0	0.624	0	-
13923	Hv_Contig_13923	acid transporter	931	8855103	EHJ78252.1	10	1.75561e-111	0.595	0	-
17204	Hv_Contig_17204	acid transporter	806	7157995	EHJ75670.1	10	1.98824e-25	0.591	0	-
25416	Hv_Contig_25416	acid transporter	601	4126051	EHJ77833.1	10	2.63532e-35	0.663	0	-
53832	Hv_Contig_53832	acid transporter	139	242324	EHJ74057.1	1	3.34862e-06	0.6	0	-
57940	Hv_Contig_57940	acid transporter	119	91939	EHJ72266.1	10	2.10421e-13	0.781	0	-
61776	Hv_Contig_61776	acid transporter	105	12616	EHJ72266.1	2	1.83037e-09	0.82	0	-
15569	Hv_Contig_15569	acid trehalase-like protein 1-like	865	7974746	EHJ78352.1	5	9.1037e-57	0.622	2	P:carbohydrate metabolic process; F:catalytic activity
34209	Hv_Contig_34209	acid trehalase-like protein 1-like	432	2131896	XP_004930884.1	5	2.19086e-73	0.76	2	F:catalytic activity; P:carbohydrate metabolic process	-	IPR005195 (PFAM); IPR008928 (SUPERFAMILY); IPR012341 (G3DSA:1.50.10.GENE3D); PTHR11051 (PANTHER), PTHR11051:SF4 (PANTHER)
21870	Hv_Contig_21870	acid-binding protein 2	672	5202453	EHJ79279.1	5	1.53118e-34	0.522	0	-
22356	Hv_Contig_22356	acid-binding protein 2	660	5027995	EHJ79282.1	5	2.45126e-15	0.494	0	-
5626	Hv_Contig_5626	acidic fibroblast growth factor intracellular-binding	1548	15526868	XP_004930744.1	20	9.78339e-174	0.8105	1	F:fibroblast growth factor binding	-	SignalP-TM (SIGNALP_GRAM_POSITIVE)
45214	Hv_Contig_45214	acidic fibroblast growth factor intracellular-binding	227	789428	BAM20040.1	5	5.53118e-38	0.926	1	F:fibroblast growth factor binding	-	IPR008614 (PANTHER)
31970	Hv_Contig_31970	acidic fibroblast growth factor intracellular-binding protein	485	2577424	EHJ76641.1	5	1.92615e-65	0.796	1	F:fibroblast growth factor binding	-	no IPS match
4453	Hv_Contig_4453	acidic leucine-rich nuclear phosphoprotein 32 family member a-like isoform x2	1731	17124355	XP_004924026.1	20	4.64277e-76	0.8245	8	C:nucleus; C:endoplasmic reticulum; C:microtubule associated complex; C:perinuclear region of cytoplasm; F:microtubule binding; F:phosphatase inhibitor activity; P:nucleocytoplasmic transport; P:microtubule-based process	-	G3DSA:3.80.10.10 (GENE3D); PF14580 (PFAM); PTHR11375 (PANTHER); IPR001611 (PROSITE_PROFILES); IPR001611 (PROSITE_PROFILES); IPR001611 (PROSITE_PROFILES); IPR001611 (PROSITE_PROFILES); IPR001611 (PROSITE_PROFILES); SSF52058 (SUPERFAMILY)
31886	Hv_Contig_31886	acidic lipase	487	2595394	AFI64313.1	5	3.30707e-66	0.808	2	F:hydrolase activity, acting on ester bonds; P:lipid catabolic process	-	IPR006693 (PFAM); G3DSA:3.40.50.1820 (GENE3D), PTHR11005 (PANTHER), seg (SEG), SignalP-NN(euk) (SIGNALP), SSF53474 (SUPERFAMILY)
33293	Hv_Contig_33293	acidic lipase	454	2304419	AFI64312.1	5	1.79478e-41	0.768	2	F:hydrolase activity, acting on ester bonds; P:lipid catabolic process	-	seg (SEG), SignalP-NN(euk) (SIGNALP)
4489	Hv_Contig_4489	acidic lipase [Heliothis virescens]	1725	17067336	ACX53833.1	20	0	0.6845	1	P:lipid metabolic process	-	IPR000073 (PFAM); IPR006693 (PFAM); G3DSA:3.40.50.1820 (GENE3D), PTHR11005 (PANTHER), SignalP-NN(euk) (SIGNALP), SSF53474 (SUPERFAMILY)
9334	Hv_Contig_9334	acidic lipase [Heliothis virescens]	1186	11938553	ACX53832.1	20	3.51408e-87	0.5995	3	P:lipid metabolic process; F:hydrolase activity; F:triglyceride lipase activity		G3DSA:3.40.50.1820 (GENE3D), PTHR11005 (PANTHER), SSF53474 (SUPERFAMILY)
10351	Hv_Contig_10351	acidic lipase [Heliothis virescens]	1116	11162971	ACX53834.1	2	1.11719e-26	0.85	0	-		no IPS match
14309	Hv_Contig_14309	acidic lipase [Heliothis virescens]	916	8639893	ACX53834.1	8	3.33781e-27	0.61125	3	P:lipid metabolic process; F:hydrolase activity; F:catalytic activity		no IPS match
29940	Hv_Contig_29940	acidic lipase [Heliothis virescens]	528	3045875	ACX53831.1	20	1.70703e-105	0.686	13	P:transport; F:protein binding; P:anatomical structure morphogenesis; P:cellular component organization; P:cell differentiation; P:cell communication; P:multicellular organismal development; P:growth; F:hydrolase activity; P:lipid metabolic process; C:protein complex; C:cellular_component; P:regulation of biological process	EC:3.1.1.3	IPR006693 (PFAM); G3DSA:3.40.50.1820 (GENE3D), PTHR11005 (PANTHER), seg (SEG), SignalP-NN(euk) (SIGNALP), tmhmm (TMHMM), SSF53474 (SUPERFAMILY)
31079	Hv_Contig_31079	acidic lipase [Heliothis virescens]	504	2770239	ACX53834.1	2	4.59748e-23	0.855	0	-		no IPS match
31090	Hv_Contig_31090	acidic lipase [Heliothis virescens]	504	2768223	ACX53832.1	20	1.16982e-107	0.5795	3	P:lipid metabolic process; F:hydrolase activity; F:triglyceride lipase activity		G3DSA:3.40.50.1820 (GENE3D), PTHR11005 (PANTHER), SignalP-NN(euk) (SIGNALP), SSF53474 (SUPERFAMILY)
2166	Hv_Contig_2166	acidic nucleoplasmic DNA-binding protein 1 [Bombyx mori]	2321	21073217	NP_001136085.1	20	0	0.6035	4	P:embryo development; P:cell cycle; P:DNA metabolic process; P:biosynthetic process	-	IPR015943 (G3DSA:2.130.10.GENE3D); PTHR19932 (PANTHER); PTHR19932:SF10 (PANTHER); CYTOPLASMIC_DOMAIN (PHOBIUS); TRANSMEMBRANE (PHOBIUS); NON_CYTOPLASMIC_DOMAIN (PHOBIUS); TRANSMEMBRANE (PHOBIUS); NON_CYTOPLASMIC_DOMAIN (PHOBIUS); IPR017986 (SUPERFAMILY); SSF82171 (SUPERFAMILY)
28314	Hv_Contig_28314	acidic nucleoplasmic DNA-binding protein 1 [Bombyx mori]	557	3424028	NP_001136085.1	20	4.11712e-106	0.6005	1	F:protein binding	-	IPR001680 (PFAM); IPR011046 (SUPERFAMILY); IPR015943 (G3DSA:2.130.10.GENE3D); IPR017986 (PROFILE); IPR019775 (PROSITE); PTHR19932 (PANTHER), PTHR19932:SF10 (PANTHER)
47229	Hv_Contig_47229	acidic repeat-containing	203	638108	XP_004926064.1	5	1.22076e-21	0.692	0	-		IPR006640 (PFAM); PTHR23099 (PANTHER)
47368	Hv_Contig_47368	acidic repeat-containing	202	629616	EHJ63563.1	5	1.7965e-28	0.764	3	C:integral component of membrane; F:G-protein coupled receptor activity; P:G-protein coupled receptor signaling pathway	-	SignalP-NN(euk) (SIGNALP)
30370	Hv_Contig_30370	acidic repeat-containing isoform x1	520	2933718	BAM19370.1	5	1.29814e-58	0.828	0	-		seg (SEG)
51414	Hv_Contig_51414	acidic repeat-containing protein	155	358797	XP_004926064.1	5	1.95698e-23	0.748	0	-		IPR006640 (PFAM); PTHR23099 (PANTHER)
665	Hv_Contig_665	acinus [Bombyx mori]	3431	24943381	ADM32508.1	20	0	0.5	2	F:nucleic acid binding; F:nucleotide binding	-	Coil (COILS); PF13893 (PFAM); IPR012677 (G3DSA:3.30.70.GENE3D); PTHR14127 (PANTHER); IPR000504 (PROSITE_PROFILES); SSF54928 (SUPERFAMILY)
27530	Hv_Contig_27530	acinus [Bombyx mori]	570	3602698	ADM32508.1	3	1.81627e-42	0.636667	2	F:nucleic acid binding; F:nucleotide binding	-	seg (SEG)
29405	Hv_Contig_29405	acinus [Bombyx mori]	538	3172690	ADM32508.1	20	5.58923e-18	0.716	2	F:nucleic acid binding; F:nucleotide binding	-	coil (COIL), PTHR14127 (PANTHER), seg (SEG)
42620	Hv_Contig_42620	AcMNPV ORF5/Ep23 homolog [Helicoverpa zea SNPV]	260	1001074	AAB54099.1	5	7.31147e-55	0.9	0	-		IPR009235 (PFAM); SignalP-NN(euk) (SIGNALP)
45839	Hv_Contig_45839	AcMNPV ORF8/ORF1629 homolog [Helicoverpa zea SNPV]	219	740127	AAB54090.1	7	1.0559e-18	0.954286	1	F:actin binding	-	seg (SEG)
47479	Hv_Contig_47479	AcMNPV ORF8/ORF1629 homolog [Helicoverpa zea SNPV]	200	620777	AAB54090.1	7	2.19596e-34	0.964286	1	F:actin binding	-	no IPS match
723	Hv_Contig_723	aconitate mitochondrial-like	3343	24753705	BAC65324.1	20	0	0.903	3	F:aconitate hydratase activity; F:4 iron, 4 sulfur cluster binding; P:tricarboxylic acid cycle	EC:4.2.1.3	IPR001030 (PRINTS); IPR001030 (PFAM); IPR015932 (G3DSA:3.40.1060.GENE3D); IPR015931 (G3DSA:3.30.499.GENE3D); IPR000573 (PFAM); IPR015928 (G3DSA:3.20.19.GENE3D); IPR006248 (TIGRFAM); IPR015931 (G3DSA:3.30.499.GENE3D); IPR015937 (PANTHER); PTHR11670:SF30 (PANTHER); IPR018136 (PROSITE_PATTERNS); IPR018136 (PROSITE_PATTERNS); IPR001030 (SUPERFAMILY); IPR015928 (SUPERFAMILY)
918	Hv_Contig_918	aconitate mitochondrial-like	3092	24155158	BAC65324.1	20	0	0.901	3	F:aconitate hydratase activity; F:4 iron, 4 sulfur cluster binding; P:tricarboxylic acid cycle	EC:4.2.1.3	IPR001030 (PRINTS); IPR001030 (PFAM); IPR015931 (G3DSA:3.30.499.GENE3D); IPR006248 (TIGRFAM); IPR015932 (G3DSA:3.40.1060.GENE3D); IPR015931 (G3DSA:3.30.499.GENE3D); IPR015928 (G3DSA:3.20.19.GENE3D); IPR000573 (PFAM); PTHR11670:SF30 (PANTHER); IPR015937 (PANTHER); IPR018136 (PROSITE_PATTERNS); IPR018136 (PROSITE_PATTERNS); IPR001030 (SUPERFAMILY); IPR015928 (SUPERFAMILY)
1883	Hv_Contig_1883	aconitate mitochondrial-like	2433	21679423	XP_004932565.1	20	1.83027e-38	0.8955	3	F:aconitate hydratase activity; F:4 iron, 4 sulfur cluster binding; P:tricarboxylic acid cycle	EC:4.2.1.3	no IPS match
3895	Hv_Contig_3895	aconitate mitochondrial-like	1840	17960339	EHJ72366.1	20	0	0.821	3	F:aconitate hydratase activity; F:4 iron, 4 sulfur cluster binding; P:tricarboxylic acid cycle	EC:4.2.1.3	IPR001030 (PFAM); IPR015928 (G3DSA:3.20.19.GENE3D); IPR000573 (PFAM); IPR015931 (G3DSA:3.30.499.GENE3D); IPR015937 (PANTHER); PTHR11670:SF30 (PANTHER); IPR018136 (PROSITE_PATTERNS); IPR001030 (SUPERFAMILY); IPR015928 (SUPERFAMILY)
6753	Hv_Contig_6753	aconitate mitochondrial-like	1407	14276294	XP_004932565.1	20	7.66646e-14	0.9145	3	F:aconitate hydratase activity; F:4 iron, 4 sulfur cluster binding; P:tricarboxylic acid cycle	EC:4.2.1.3	no IPS match
55372	Hv_Contig_55372	actb partial	130	177587	AAI13037.1	5	3.44201e-17	0.946	39	C:nuclear chromatin; C:cytosol; C:plasma membrane; C:focal adhesion; C:postsynaptic density; C:myofibril; C:axon; C:cortical cytoskeleton; C:filamentous actin; C:NuA4 histone acetyltransferase complex; C:cytoplasmic ribonucleoprotein granule; C:extracellular vesicular exosome; C:MLL5-L complex; C:blood microparticle; F:RNA polymerase II core promoter proximal region sequence-specific DNA binding;…	-
6134	Hv_Contig_6134	actin	1479	14928286	AHW40461.1	20	0	0.989	3	C:cytoplasm; C:cytoskeleton; F:ATP binding	-	IPR004000 (PRINTS); IPR004000 (SMART); G3DSA:3.30.420.40 (GENE3D); G3DSA:3.30.420.40 (GENE3D); IPR004000 (PFAM); G3DSA:3.90.640.10 (GENE3D); IPR004000 (PANTHER); PTHR11937:SF162 (PANTHER); IPR004001 (PROSITE_PATTERNS); IPR020902 (PROSITE_PATTERNS); SSF53067 (SUPERFAMILY); SSF53067 (SUPERFAMILY)
6252	Hv_Contig_6252	actin	1464	14792843	ACX37099.1	20	0	0.981	15	C:cytoplasm; C:lipid particle; C:microtubule associated complex; C:actin filament; C:Ino80 complex; F:structural constituent of cytoskeleton; F:ATP binding; P:mitotic cytokinesis; P:inter-male aggressive behavior; P:phagocytosis; P:cytoskeleton organization; P:sperm individualization; P:mushroom body development; P:maintenance of protein location in cell; P:tube formation	-	IPR004000 (PRINTS); IPR004000 (SMART); G3DSA:3.90.640.10 (GENE3D); IPR004000 (PFAM); G3DSA:3.30.420.40 (GENE3D); G3DSA:3.30.420.40 (GENE3D); IPR004000 (PANTHER); PTHR11937:SF162 (PANTHER); IPR004001 (PROSITE_PATTERNS); IPR020902 (PROSITE_PATTERNS); IPR004001 (PROSITE_PATTERNS); SSF53067 (SUPERFAMILY); SSF53067 (SUPERFAMILY)
6431	Hv_Contig_6431	actin	1442	14611167	AHW40461.1	20	0	0.979	6	C:cytoplasm; C:cytoskeleton; F:isopentenyl-diphosphate delta-isomerase activity; F:ATP binding; F:hydrolase activity; P:isoprenoid biosynthetic process	EC:5.3.3.2	CYTOPLASMIC_DOMAIN (PHOBIUS); NON_CYTOPLASMIC_DOMAIN (PHOBIUS); TRANSMEMBRANE (PHOBIUS)
17754	Hv_Contig_17754	actin	789	6915623	BAI22849.1	5	2.91667e-124	0.98	0	-
54803	Hv_Contig_54803	actin	133	201810	AAQ24502.1	5	7.65782e-22	1	0	-
55394	Hv_Contig_55394	actin	130	176937	GAC95089.1	1	2.59192e-07	0.8	3	C:cytoplasm; C:cytoskeleton; F:ATP binding	-
11478	Hv_Contig_11478	actin [Helicoverpa armigera]	1050	10381538	ADN84928.1	20	1.59472e-117	0.989	3	C:cytoskeleton; C:cytoplasm; F:nucleotide binding	-
15378	Hv_Contig_15378	actin [Helicoverpa armigera]	872	8069425	ADN84930.1	20	1.15822e-35	1	3	C:cytoskeleton; C:cytoplasm; F:nucleotide binding	-
17450	Hv_Contig_17450	actin [Helicoverpa armigera]	799	7060117	ADN84928.1	20	3.14128e-84	0.98	3	C:cytoskeleton; C:cytoplasm; F:nucleotide binding	-
23156	Hv_Contig_23156	actin [Helicoverpa armigera]	641	4782908	ADN84928.1	20	4.29571e-66	0.941	3	C:cytoskeleton; C:cytoplasm; F:nucleotide binding	-	seg (SEG)
24734	Hv_Contig_24734	actin [Helicoverpa armigera]	612	4326136	ADN84928.1	20	1.24955e-52	0.93	3	C:cytoskeleton; C:cytoplasm; F:nucleotide binding	-	seg (SEG), tmhmm (TMHMM)
53604	Hv_Contig_53604	actin 1	140	251106	CAA29681.1	5	4.76774e-25	1	5	C:striated muscle thin filament; C:membrane raft; F:structural constituent of cytoskeleton; F:ATP binding; P:actin cytoskeleton organization	-	SignalP-NN(euk) (SIGNALP), tmhmm (TMHMM)
42489	Hv_Contig_42489	actin 2	262	1012830	XP_008669264.1	5	2.63511e-09	0.692	17	C:nucleus; C:cytoplasm; C:membrane; F:structural constituent of cytoskeleton; F:protein binding; P:polysaccharide biosynthetic process; P:response to osmotic stress; P:organelle organization; P:response to high light intensity; P:response to cytokinin; P:response to inorganic substance; P:response to red light; P:response to far red light; P:cellulose metabolic process; P:single-organism transpor…	-	seg (SEG)
51677	Hv_Contig_51677	actin 2	153	344603	AAC38982.1	5	1.40357e-27	0.98	19	C:nuclear chromatin; C:cytosol; C:membrane; C:cortical cytoskeleton; C:NuA4 histone acetyltransferase complex; C:cytoplasmic ribonucleoprotein granule; C:extracellular vesicular exosome; C:MLL5-L complex; C:blood microparticle; F:RNA polymerase II core promoter proximal region sequence-specific DNA binding; F:RNA polymerase II distal enhancer sequence-specific DNA binding; F:ATP binding; F:kinesi…	-	SignalP-NN(euk) (SIGNALP)
53389	Hv_Contig_53389	actin 4	141	259686	NP_001191569.1	5	5.00375e-22	0.958	3	C:cytoplasm; C:cytoskeleton; F:ATP binding	-	no IPS match
54990	Hv_Contig_54990	actin 5c	132	195040	BAK64270.1	5	2.95642e-21	0.97	0	-
45419	Hv_Contig_45419	actin 5c 42a	224	772291	AAL30373.1	5	2.22289e-34	0.95	0	-		seg (SEG)
47064	Hv_Contig_47064	actin 5c 42a	205	650344	AAL30373.1	5	9.0734e-39	1	0	-		IPR004000 (PANTHER); G3DSA:3.30.420.40 (GENE3D), G3DSA:3.90.640.10 (GENE3D), PTHR11937:SF60 (PANTHER), SSF53067 (SUPERFAMILY)
7912	Hv_Contig_7912	actin binding protein	1294	13149386	EHJ70600.1	2	4.73441e-137	0.74	0	-
14676	Hv_Contig_14676	actin binding protein	900	8434746	XP_004924239.1	5	1.02975e-113	0.794	1	F:carbohydrate binding	-
16068	Hv_Contig_16068	actin binding protein	845	7710684	EHJ70600.1	2	5.60183e-25	0.64	0	-
26231	Hv_Contig_26231	actin capping protein alpha	589	3926279	EHJ76572.1	1	7.19596e-57	0.92	0	-
38813	Hv_Contig_38813	actin cytoskeleton-regulatory complex protein pan1-like isoform x1	326	1402019	XP_004923605.1	5	1.1667e-21	0.812	1	C:nucleus		no IPS match
32449	Hv_Contig_32449	actin e2	475	2475743	XP_002095791.1	5	1.49153e-31	0.82	3	C:cytoplasm; C:cytoskeleton; F:ATP binding	-	SignalP-NN(euk) (SIGNALP)
40655	Hv_Contig_40655	actin family protein	291	1187751	XP_005845275.1	5	8.40016e-06	0.5	4	F:ATP binding; C:cytoplasm; C:cytoskeleton; F:nucleotide binding		seg (SEG), tmhmm (TMHMM)
31151	Hv_Contig_31151	actin- muscle-specific	503	2755129	EFN78404.1	5	8.41312e-43	0.97	0	-		seg (SEG)
36630	Hv_Contig_36630	actin- muscle-specific	373	1712604	ABN12061.1	5	2.97794e-28	0.96	0	-		seg (SEG)
38347	Hv_Contig_38347	actin- muscle-specific	336	1458915	EFN60577.1	5	7.40746e-25	0.96	0	-		seg (SEG)
33785	Hv_Contig_33785	actin- partial	442	2202263	AAQ88309.1	5	1.2164e-60	0.904	3	C:cytoplasm; C:cytoskeleton; F:ATP binding	-	IPR004000 (PRINTS); IPR004001 (PROSITE); G3DSA:2.30.36.70 (GENE3D), G3DSA:3.30.420.40 (GENE3D), PTHR11937:SF77 (PANTHER), SSF53067 (SUPERFAMILY)
51081	Hv_Contig_51081	actin rearrangement inducing factor 1	158	375887	NP_075200.1	5	2.98006e-28	1	0	-		IPR010639 (PFAM); SignalP-NN(euk) (SIGNALP), tmhmm (TMHMM)
51203	Hv_Contig_51203	actin rearrangement inducing factor 1	157	370359	NP_542758.1	5	1.88984e-26	0.988	0	-		IPR010639 (PFAM); SignalP-NN(euk) (SIGNALP), tmhmm (TMHMM)
9971	Hv_Contig_9971	actin related protein 2/3 complex subunit 4 [Bombyx mori]	1139	11451425	NP_001040449.1	20	5.87792e-109	0.9315	7	C:cytoskeleton; C:protein complex; F:protein binding; F:actin binding; C:cell; P:cytoskeleton organization; C:cytoplasm	-
43820	Hv_Contig_43820	actin type ii	244	898210	AAF78029.1	5	4.05109e-24	0.974	0	-		seg (SEG)
52014	Hv_Contig_52014	actin type ii	151	329852	AAF78029.1	5	1.85341e-26	1	0	-		seg (SEG)
56405	Hv_Contig_56405	actin type ii	125	141216	CAM58510.1	5	2.10241e-15	0.956	0	-
50253	Hv_Contig_50253	actin variant 1	166	427253	ABE57136.1	5	5.24209e-31	0.968	0	-		seg (SEG)
55754	Hv_Contig_55754	actin variant 1	128	164406	ABX82968.1	5	3.79396e-20	0.95	19	C:nuclear chromatin; C:cytosol; C:membrane; C:cortical cytoskeleton; C:NuA4 histone acetyltransferase complex; C:cytoplasmic ribonucleoprotein granule; C:extracellular vesicular exosome; C:MLL5-L complex; C:blood microparticle; F:RNA polymerase II core promoter proximal region sequence-specific DNA binding; F:RNA polymerase II distal enhancer sequence-specific DNA binding; F:ATP binding; F:kinesi…	-
2778	Hv_Contig_2778	actin, cytoplasmic A3 [Bombyx mori]	2102	19894981	NP_001119726.1	20	4.88313e-155	0.998	15	C:nuclear chromosome; C:protein complex; P:biological_process; C:cytoskeleton; P:reproduction; P:anatomical structure morphogenesis; P:cell differentiation; P:multicellular organismal development; P:cytoskeleton organization; P:transport; P:cellular component organization; F:nucleotide binding; F:structural molecule activity; P:behavior; C:lipid particle	-	no IPS match
3210	Hv_Contig_3210	actin, cytoplasmic A3 [Bombyx mori]	1985	19121035	NP_001119726.1	20	0	0.993	15	C:nuclear chromosome; C:protein complex; P:biological_process; C:cytoskeleton; P:reproduction; P:anatomical structure morphogenesis; P:cell differentiation; P:multicellular organismal development; P:cytoskeleton organization; P:transport; P:cellular component organization; F:nucleotide binding; F:structural molecule activity; P:behavior; C:lipid particle	-	IPR004000 (PRINTS); IPR004000 (SMART); IPR004000 (PFAM); G3DSA:3.30.420.40 (GENE3D); G3DSA:3.90.640.10 (GENE3D); IPR004000 (PANTHER); PTHR11937:SF162 (PANTHER); IPR004001 (PROSITE_PATTERNS); IPR020902 (PROSITE_PATTERNS); SSF53067 (SUPERFAMILY); SSF53067 (SUPERFAMILY)
4424	Hv_Contig_4424	actin, cytoplasmic A3 [Bombyx mori]	1738	17162500	NP_001119726.1	20	0	0.99	15	C:nuclear chromosome; C:protein complex; P:biological_process; C:cytoskeleton; P:reproduction; P:anatomical structure morphogenesis; P:cell differentiation; P:multicellular organismal development; P:cytoskeleton organization; P:transport; P:cellular component organization; F:nucleotide binding; F:structural molecule activity; P:behavior; C:lipid particle	-	IPR004000 (PRINTS); IPR004000 (SMART); G3DSA:3.90.640.10 (GENE3D); G3DSA:3.30.420.40 (GENE3D); IPR004000 (PFAM); PTHR11937:SF162 (PANTHER); IPR004000 (PANTHER); IPR020902 (PROSITE_PATTERNS); IPR004001 (PROSITE_PATTERNS); SSF53067 (SUPERFAMILY); SSF53067 (SUPERFAMILY)
21896	Hv_Contig_21896	actin, muscle-type A2 [Bombyx mori]	671	5190373	NP_001119725.1	20	5.2034e-92	0.983	11	C:cytoplasm; F:structural molecule activity; C:cytoskeleton; C:protein complex; P:anatomical structure morphogenesis; P:cell differentiation; P:multicellular organismal development; P:cytoskeleton organization; F:nucleotide binding; P:transport; P:cellular component organization	-	IPR004000 (PRINTS); IPR004001 (PROSITE); G3DSA:2.30.36.70 (GENE3D), G3DSA:3.30.420.40 (GENE3D), SSF53067 (SUPERFAMILY)
56664	Hv_Contig_56664	actin-1 isoform x1	124	131866	XP_002726247.1	5	1.37261e-19	0.95	0	-
44007	Hv_Contig_44007	actin-1- partial	242	883388	AAV65947.1	5	1.28718e-42	0.964	0	-		SignalP-NN(euk) (SIGNALP)
3242	Hv_Contig_3242	actin-4	1978	19065539	Q25010.1	20	0	0.9925	15	C:cytoplasm; C:lipid particle; C:microtubule associated complex; C:actin filament; C:Ino80 complex; F:structural constituent of cytoskeleton; F:ATP binding; P:mitotic cytokinesis; P:inter-male aggressive behavior; P:phagocytosis; P:cytoskeleton organization; P:sperm individualization; P:mushroom body development; P:maintenance of protein location in cell; P:tube formation	-	IPR004000 (PRINTS); IPR004000 (SMART); G3DSA:3.30.420.40 (GENE3D); G3DSA:3.90.640.10 (GENE3D); G3DSA:3.30.420.40 (GENE3D); IPR004000 (PFAM); IPR004000 (PANTHER); PTHR11937:SF187 (PANTHER); IPR020902 (PROSITE_PATTERNS); IPR004001 (PROSITE_PATTERNS); IPR004001 (PROSITE_PATTERNS); SSF53067 (SUPERFAMILY); SSF53067 (SUPERFAMILY)
4474	Hv_Contig_4474	actin-4	1727	17093225	Q25010.1	20	0	0.9925	15	C:cytoplasm; C:lipid particle; C:microtubule associated complex; C:actin filament; C:Ino80 complex; F:structural constituent of cytoskeleton; F:ATP binding; P:mitotic cytokinesis; P:inter-male aggressive behavior; P:phagocytosis; P:cytoskeleton organization; P:sperm individualization; P:mushroom body development; P:maintenance of protein location in cell; P:tube formation	-	IPR004000 (PRINTS); IPR004000 (SMART); G3DSA:3.30.420.40 (GENE3D); G3DSA:3.90.640.10 (GENE3D); G3DSA:3.30.420.40 (GENE3D); IPR004000 (PFAM); PTHR11937:SF187 (PANTHER); IPR004000 (PANTHER); IPR004001 (PROSITE_PATTERNS); IPR020902 (PROSITE_PATTERNS); IPR004001 (PROSITE_PATTERNS); SSF53067 (SUPERFAMILY); SSF53067 (SUPERFAMILY)
4692	Hv_Contig_4692	actin-4	1691	16770147	NP_511052.1	20	0	0.9985	15	C:cytoplasm; C:lipid particle; C:microtubule associated complex; C:actin filament; C:Ino80 complex; F:structural constituent of cytoskeleton; F:ATP binding; P:mitotic cytokinesis; P:inter-male aggressive behavior; P:phagocytosis; P:cytoskeleton organization; P:sperm individualization; P:mushroom body development; P:maintenance of protein location in cell; P:tube formation	-	IPR004000 (PRINTS); IPR004000 (SMART); G3DSA:3.90.640.10 (GENE3D); IPR004000 (PFAM); G3DSA:3.30.420.40 (GENE3D); G3DSA:3.30.420.40 (GENE3D); IPR004000 (PANTHER); PTHR11937:SF187 (PANTHER); IPR004001 (PROSITE_PATTERNS); IPR004001 (PROSITE_PATTERNS); IPR020902 (PROSITE_PATTERNS); SSF53067 (SUPERFAMILY); SSF53067 (SUPERFAMILY)
4983	Hv_Contig_4983	actin-4	1645	16363270	Q25010.1	20	0	0.99	15	C:cytoplasm; C:lipid particle; C:microtubule associated complex; C:actin filament; C:Ino80 complex; F:structural constituent of cytoskeleton; F:ATP binding; P:mitotic cytokinesis; P:inter-male aggressive behavior; P:phagocytosis; P:cytoskeleton organization; P:sperm individualization; P:mushroom body development; P:maintenance of protein location in cell; P:tube formation	-	IPR004000 (PRINTS); IPR004000 (SMART); G3DSA:3.90.640.10 (GENE3D); G3DSA:3.30.420.40 (GENE3D); G3DSA:3.30.420.40 (GENE3D); IPR004000 (PFAM); IPR004000 (PANTHER); PTHR11937:SF187 (PANTHER); IPR004001 (PROSITE_PATTERNS); IPR020902 (PROSITE_PATTERNS); IPR004001 (PROSITE_PATTERNS); SSF53067 (SUPERFAMILY); SSF53067 (SUPERFAMILY)
6216	Hv_Contig_6216	actin-4	1469	14839788	ETN74403.1	20	1.40988e-165	0.873	39	C:nuclear chromatin; C:cytosol; C:plasma membrane; C:focal adhesion; C:postsynaptic density; C:myofibril; C:axon; C:cortical cytoskeleton; C:filamentous actin; C:NuA4 histone acetyltransferase complex; C:cytoplasmic ribonucleoprotein granule; C:myelin sheath; C:extracellular vesicular exosome; C:MLL5-L complex; C:blood microparticle; F:RNA polymerase II core promoter proximal region sequence-spec…	-	IPR004000 (PRINTS); IPR004000 (SMART); IPR004000 (PFAM); G3DSA:3.30.420.40 (GENE3D); G3DSA:3.90.640.10 (GENE3D); PTHR11937:SF187 (PANTHER); IPR004000 (PANTHER); SIGNAL_PEPTIDE_C_REGION (PHOBIUS); NON_CYTOPLASMIC_DOMAIN (PHOBIUS); SIGNAL_PEPTIDE_H_REGION (PHOBIUS); SIGNAL_PEPTIDE_N_REGION (PHOBIUS); SIGNAL_PEPTIDE (PHOBIUS); SSF53067 (SUPERFAMILY)
32094	Hv_Contig_32094	actin-5 actin	482	2554701	AFM74209.1	5	8.73789e-17	0.692	0	-		seg (SEG)
14808	Hv_Contig_14808	actin-binding protein ipp	895	8364720	EHJ72999.1	5	6.73642e-143	0.774	0	-
55431	Hv_Contig_55431	actin-binding protein ipp	130	175117	XP_004924850.1	5	3.91126e-16	0.812	0	-
48813	Hv_Contig_48813	actin-binding protein ipp-like	181	521143	EHJ72999.1	5	7.68261e-12	0.724	0	-		IPR011705 (PFAM); PTHR24412 (PANTHER), seg (SEG)
31958	Hv_Contig_31958	actin-depolymerizing factor 1	485	2581789	XP_004923133.1	5	1.43679e-62	0.628	1	C:intracellular	-	IPR018849 (PFAM); SignalP-NN(euk) (SIGNALP)
5919	Hv_Contig_5919	actin-depolymerizing factor 1 [Bombyx mori]	1504	15174385	NP_001093278.1	20	2.59152e-78	0.9665	16	P:anatomical structure morphogenesis; P:cellular component organization; P:multicellular organismal development; F:nucleotide binding; P:cell differentiation; P:nucleobase-containing compound metabolic process; P:organelle organization; P:reproduction; P:cytoskeleton organization; C:cytoplasm; F:RNA binding; F:actin binding; P:cell cycle; P:regulation of biological process; C:cytoskeleton; C:prot…	-	no IPS match
6737	Hv_Contig_6737	actin-depolymerizing factor 1 [Bombyx mori]	1409	14287557	NP_001093278.1	20	2.83055e-98	0.9655	16	P:anatomical structure morphogenesis; P:cellular component organization; P:multicellular organismal development; F:nucleotide binding; P:cell differentiation; P:nucleobase-containing compound metabolic process; P:organelle organization; P:reproduction; P:cytoskeleton organization; C:cytoplasm; F:RNA binding; F:actin binding; P:cell cycle; P:regulation of biological process; C:cytoskeleton; C:prot…	-	IPR002108 (SMART); IPR002108 (PFAM); IPR029006 (G3DSA:3.40.20.GENE3D); IPR017904 (PANTHER); IPR002108 (PROSITE_PROFILES); SSF55753 (SUPERFAMILY)
52811	Hv_Contig_52811	actin-like protein	145	284624	AAX82269.1	5	3.42516e-25	0.97	4	C:extracellular vesicular exosome; C:blood microparticle; P:retina homeostasis; P:substantia nigra development	-	no IPS match
5761	Hv_Contig_5761	actin-like protein 6b-like	1529	15369949	XP_004933329.1	20	0	0.7475	13	C:Swr1 complex; C:Ino80 complex; C:brahma complex; C:NuA4 histone acetyltransferase complex; F:transcription coactivator activity; P:mitotic cytokinesis; P:DNA repair; P:chromatin remodeling; P:mitotic nuclear division; P:muscle organ development; P:positive regulation of transcription, DNA-templated; P:dendrite guidance; P:positive regulation of gene silencing by miRNA	-	IPR004000 (PRINTS); IPR004000 (SMART); G3DSA:3.30.420.40 (GENE3D); G3DSA:3.30.420.40 (GENE3D); IPR004000 (PFAM); G3DSA:3.90.640.10 (GENE3D); IPR027667 (PTHR11937:PANTHER); IPR004000 (PANTHER); SSF53067 (SUPERFAMILY); SSF53067 (SUPERFAMILY)
44083	Hv_Contig_44083	actin-related protein 10	241	877117	XP_004927461.1	5	3.48868e-34	0.82	0	-		IPR004000 (PANTHER); G3DSA:3.30.420.40 (GENE3D), PTHR11937:SF14 (PANTHER), SSF53067 (SUPERFAMILY)
54113	Hv_Contig_54113	actin-related protein 1-like protein a	137	229784	EHJ70060.1	2	1.42876e-05	0.63	0	-
5339	Hv_Contig_5339	actin-related protein 2-like isoform x1	1591	15902087	AHV90274.1	20	0	0.947	0	-		IPR004000 (PRINTS); IPR004000 (SMART); G3DSA:3.30.420.40 (GENE3D); G3DSA:3.90.640.10 (GENE3D); G3DSA:3.30.420.40 (GENE3D); IPR004000 (PFAM); IPR027306 (PTHR11937:PANTHER); IPR004000 (PANTHER); IPR020902 (PROSITE_PATTERNS); SSF53067 (SUPERFAMILY); SSF53067 (SUPERFAMILY)
4513	Hv_Contig_4513	actin-related protein 3-like	1721	17041494	XP_004933404.1	20	0	0.9405	20	C:actin filament; C:Arp2/3 protein complex; C:lamellipodium; F:actin binding; F:structural constituent of cytoskeleton; P:intracellular protein transport; P:phagocytosis; P:axonal fasciculation; P:myoblast fusion; P:positive regulation of lamellipodium assembly; P:chaeta development; P:actin filament reorganization involved in cell cycle; P:pseudocleavage involved in syncytial blastoderm formatio…	-	no IPS match
38661	Hv_Contig_38661	actin-related protein 5	329	1418710	EHJ66536.1	5	1.09938e-50	0.76	3	C:Ino80 complex; P:DNA repair; P:regulation of transcription, DNA-templated	-	IPR004000 (PANTHER); G3DSA:3.30.420.40 (GENE3D), PTHR11937:SF16 (PANTHER), seg (SEG), SSF53067 (SUPERFAMILY)
51185	Hv_Contig_51185	actin-related protein 5-like	158	371779	XP_004931854.1	5	2.91072e-17	0.908	3	C:Ino80 complex; P:DNA repair; P:regulation of transcription, DNA-templated	-	coil (COIL)
37001	Hv_Contig_37001	actin-related protein 8	365	1654304	XP_004926044.1	5	3.06511e-58	0.804	2	C:Ino80 complex; P:chromatin remodeling	-	seg (SEG)
36943	Hv_Contig_36943	actin-related protein 8-like	366	1664538	EHJ65842.1	5	1.69527e-64	0.746	4	C:Ino80 complex; P:chromatin remodeling; P:cellular macromolecule metabolic process; P:nucleic acid metabolic process	-	IPR004000 (PANTHER); G3DSA:3.30.420.40 (GENE3D), PTHR11937:SF13 (PANTHER)
43911	Hv_Contig_43911	actin-related protein 8-like	243	890904	EHJ65842.1	5	2.06582e-47	0.834	2	C:Ino80 complex; P:chromatin remodeling	-	IPR004000 (PANTHER); G3DSA:3.30.420.40 (GENE3D), PTHR11937:SF13 (PANTHER), SSF53067 (SUPERFAMILY)
54521	Hv_Contig_54521	actin-related protein 8-like	135	211858	EHJ65842.1	5	2.40544e-21	0.904	2	C:Ino80 complex; P:chromatin remodeling	-	IPR004000 (PANTHER); PTHR11937:SF13 (PANTHER)
44450	Hv_Contig_44450	activated cdc42 kinase 1	236	847549	EHJ69864.1	5	1.54345e-21	0.794	3	F:protein tyrosine kinase activity; F:ATP binding; P:peptidyl-tyrosine phosphorylation	EC:2.7.10	no IPS match
7333	Hv_Contig_7333	activated potassium channel alpha subunit	1347	13702816	EHJ66336.1	1	1.01277e-17	1	0	-		no IPS match
7401	Hv_Contig_7401	activated potassium channel alpha subunit	1342	13647690	EHJ66336.1	1	1.35375e-26	1	0	-		no IPS match
22346	Hv_Contig_22346	activating enzyme e1c	660	5031295	EHJ64321.1	5	8.368e-97	0.63	0	-
25832	Hv_Contig_25832	activating enzyme e1c	594	4023879	EHJ77008.1	3	5.003e-42	0.5933	0	-
2140	Hv_Contig_2140	-activating factor acetylhydrolase 1b alpha subunit	2334	21126737	EHJ73994.1	10	0	0.447	0	-		IPR020472 (PRINTS); IPR001680 (SMART); IPR001680 (PFAM); IPR015943 (G3DSA:2.130.10.GENE3D); IPR015943 (G3DSA:2.130.10.GENE3D); IPR015943 (G3DSA:2.130.10.GENE3D); PTHR13729:SF2 (PANTHER); PTHR13729 (PANTHER); IPR001680 (PROSITE_PROFILES); IPR017986 (PROSITE_PROFILES); IPR001680 (PROSITE_PROFILES); IPR001680 (PROSITE_PROFILES); IPR001680 (PROSITE_PROFILES); IPR017986 (PROSITE_PROFILES); IPR017986 (…
7638	Hv_Contig_7638	-activating factor acetylhydrolase 1b alpha subunit	1319	13406882	EHJ64990.1	10	0	0.477	0	-		Coil (COILS); IPR001680 (SMART); IPR001680 (PFAM); IPR015943 (G3DSA:2.130.10.GENE3D); PTHR13889:SF3 (PANTHER); PTHR13889 (PANTHER); IPR019775 (PROSITE_PATTERNS); IPR001680 (PROSITE_PROFILES); IPR001680 (PROSITE_PROFILES); IPR001680 (PROSITE_PROFILES); IPR017986 (PROSITE_PROFILES); IPR017986 (PROSITE_PROFILES); IPR017986 (SUPERFAMILY)
9951	Hv_Contig_9951	-activating factor acetylhydrolase 1b alpha subunit	1141	11473091	EHJ69247.1	10	0	0.498	0	-
10374	Hv_Contig_10374	-activating factor acetylhydrolase 1b alpha subunit	1113	11137345	EHJ78720.1	10	5.07972e-174	0.523	0	-
14083	Hv_Contig_14083	activating molecule in becn1-regulated autophagy protein 1	925	8758590	EHJ65700.1	1	4.59217e-43	0.61	0	-
15510	Hv_Contig_15510	activating molecule in becn1-regulated autophagy protein 1	867	8000736	EHJ65700.1	1	3.97131e-47	0.88	0	-
23237	Hv_Contig_23237	activating molecule in becn1-regulated autophagy protein 1	639	4759236	EHJ65700.1	1	3.46881e-50	0.63	0	-
35024	Hv_Contig_35024	activating molecule in becn1-regulated autophagy protein 1	412	1985492	XP_004931080.1	5	2.18024e-76	0.834	0	-		IPR001680 (PFAM); IPR015943 (G3DSA:2.130.10.GENE3D); IPR017986 (PROFILE); PTHR22874 (PANTHER), PTHR22874:SF2 (PANTHER), SSF50960 (SUPERFAMILY)
35773	Hv_Contig_35773	activating molecule in becn1-regulated autophagy protein 1	394	1851817	EHJ65700.1	5	4.87037e-41	0.756	0	-		PTHR22874 (PANTHER), PTHR22874:SF2 (PANTHER)
56552	Hv_Contig_56552	activating molecule in becn1-regulated autophagy protein 1	125	135841	EHJ65700.1	2	5.57991e-11	0.87	0	-
1618	Hv_Contig_1618	activating protein	2566	22308711	EHJ78496.1	3	0	0.5867	0	-		IPR000008 (SMART); IPR011993 (G3DSA:2.30.29.GENE3D); G3DSA:1.10.494.10 (GENE3D); IPR001936 (PFAM); IPR000008 (G3DSA:2.60.40.GENE3D); PTHR10194:SF85 (PANTHER); PTHR10194 (PANTHER); IPR001849 (PROSITE_PROFILES); IPR001936 (PROSITE_PROFILES); IPR008936 (SUPERFAMILY); SSF50729 (SUPERFAMILY); IPR000008 (SUPERFAMILY)
18285	Hv_Contig_18285	activating protein	772	6664306	EHJ66105.1	1	3.41938e-69	0.75	0	-
1514	Hv_Contig_1514	activating protein 1	2627	22560836	EHJ68234.1	2	3.81164e-101	0.68	0	-		PF03083 (PFAM); IPR018178 (PTHR10791:PANTHER); PTHR10791 (PANTHER); NON_CYTOPLASMIC_DOMAIN (PHOBIUS); TRANSMEMBRANE (PHOBIUS); NON_CYTOPLASMIC_DOMAIN (PHOBIUS); CYTOPLASMIC_DOMAIN (PHOBIUS); TRANSMEMBRANE (PHOBIUS); TRANSMEMBRANE (PHOBIUS); TRANSMEMBRANE (PHOBIUS); NON_CYTOPLASMIC_DOMAIN (PHOBIUS); CYTOPLASMIC_DOMAIN (PHOBIUS); CYTOPLASMIC_DOMAIN (PHOBIUS); TRANSMEMBRANE (PHOBIUS); NON_CYTOPLASMI…
10949	Hv_Contig_10949	activating protein 1	1080	10746813	EHJ68234.1	2	4.22234e-107	0.68	0	-
15712	Hv_Contig_15712	activating proteinase-2	859	7894582	EHJ66449.1	1	1.74306e-12	0.68	0	-
35686	Hv_Contig_35686	activating signal cointegrator 1 complex subunit	396	1864856	EHJ70822.1	5	1.61497e-77	0.874	4	F:nucleic acid binding; F:helicase activity; F:ATP binding; P:metabolic process	-	PTHR11752 (PANTHER), PTHR11752:SF8 (PANTHER)
32898	Hv_Contig_32898	activating signal cointegrator 1 complex subunit 2	464	2388416	XP_004923960.1	5	8.59032e-62	0.662	0	-		PTHR21494 (PANTHER)
39228	Hv_Contig_39228	activating signal cointegrator 1 complex subunit 2	317	1352572	EHJ70654.1	5	1.19373e-29	0.798	0	-		IPR008162 (PROSITE); PTHR21494 (PANTHER), seg (SEG)
54712	Hv_Contig_54712	activating signal cointegrator 1 complex subunit 2	134	207829	EHJ70654.1	2	3.04023e-13	0.87	0	-
59347	Hv_Contig_59347	activating signal cointegrator 1 complex subunit 2	113	56631	EHJ70654.1	1	5.44948e-18	0.91	0	-
14348	Hv_Contig_14348	activating signal cointegrator 1 complex subunit 2 homolog isoform x3	914	8624341	XP_004925230.1	5	1.03346e-40	0.864	0	-
17015	Hv_Contig_17015	activating signal cointegrator 1 complex subunit 2 homolog isoform x3	811	7247771	XP_004925230.1	5	5.9197e-45	0.87	0	-
17889	Hv_Contig_17889	activating signal cointegrator 1 complex subunit 2 homolog isoform x3	785	6854230	XP_004925230.1	5	9.05457e-29	0.736	0	-
30154	Hv_Contig_30154	activating signal cointegrator 1 complex subunit 2-like	524	2988542	XP_004923960.1	5	4.09923e-32	0.75	0	-		PTHR21494 (PANTHER), seg (SEG)
39622	Hv_Contig_39622	activating signal cointegrator 1 complex subunit 2-like	310	1299620	XP_004923960.1	5	8.66658e-51	0.762	0	-		PTHR21494 (PANTHER), tmhmm (TMHMM)
1136	Hv_Contig_1136	activating signal cointegrator 1 complex subunit 3	2895	23531966	XP_004931281.1	20	0	0.8095	4	F:nucleic acid binding; F:helicase activity; F:ATP binding; P:metabolic process	-	no IPS match
20284	Hv_Contig_20284	activating signal cointegrator 1 complex subunit 3 family 1 partial	715	5806945	KFG53867.1	5	8.23327e-81	0.71	2	F:organic cyclic compound binding; F:heterocyclic compound binding	-
37278	Hv_Contig_37278	activating signal cointegrator 1 complex subunit 3-like	359	1613416	XP_004931281.1	5	5.62818e-69	0.938	4	F:nucleic acid binding; F:helicase activity; F:ATP binding; P:metabolic process	-	IPR011545 (PFAM); IPR014001 (PROFILE); G3DSA:3.40.50.300 (GENE3D), PTHR11752 (PANTHER), PTHR11752:SF8 (PANTHER), SSF52540 (SUPERFAMILY)
43658	Hv_Contig_43658	activating signal cointegrator 1 complex subunit 3-like	246	910464	XP_004931281.1	5	1.77842e-38	0.826	3	F:nucleic acid binding; F:ATP binding; F:hydrolase activity	-	PTHR11752 (PANTHER), PTHR11752:SF8 (PANTHER)
3637	Hv_Contig_3637	activating transcription factor 7-interacting protein 1	1893	18384158	EHJ65194.1	20	4.32648e-147	0.642	2	F:ligase activity; P:metabolic process		Coil (COILS); PTHR23210:SF19 (PANTHER); IPR026085 (PANTHER)
3591	Hv_Contig_3591	activating transcription factor of chaperone [Bombyx mori]	1904	18462005	NP_001037041.1	20	9.77428e-59	0.792	6	F:sequence-specific DNA binding transcription factor activity; F:DNA binding; F:protein binding; C:nucleus; P:transcription, DNA-templated; P:regulation of biological process	-	SignalP-TM (SIGNALP_GRAM_POSITIVE)
3813	Hv_Contig_3813	activating transcription factor of chaperone [Bombyx mori]	1857	18098974	NP_001037041.1	20	7.44786e-59	0.792	6	F:sequence-specific DNA binding transcription factor activity; F:DNA binding; F:protein binding; C:nucleus; P:transcription, DNA-templated; P:regulation of biological process	-	NON_CYTOPLASMIC_DOMAIN (PHOBIUS); SIGNAL_PEPTIDE_H_REGION (PHOBIUS); SIGNAL_PEPTIDE_N_REGION (PHOBIUS); SIGNAL_PEPTIDE (PHOBIUS); SIGNAL_PEPTIDE_C_REGION (PHOBIUS); PS51257 (PROSITE_PROFILES)
4032	Hv_Contig_4032	activating transcription factor of chaperone [Bombyx mori]	1814	17739359	NP_001037041.1	20	5.62127e-59	0.7925	6	F:sequence-specific DNA binding transcription factor activity; F:DNA binding; F:protein binding; C:nucleus; P:transcription, DNA-templated; P:regulation of biological process	-	no IPS match
20425	Hv_Contig_20425	activating transcription factor of chaperone [Bombyx mori]	711	5742051	NP_001037041.1	20	2.7239e-25	0.8375	8	F:sequence-specific DNA binding transcription factor activity; F:DNA binding; F:protein binding; P:response to stress; P:response to biotic stimulus; C:nucleus; P:transcription, DNA-templated; P:regulation of biological process	-
1867	Hv_Contig_1867	activator of 90 kDa heat shock protein ATPase homolog 1 [Bombyx mori]	2439	21715967	NP_001036909.1	20	0	0.744	5	C:cytoplasm; F:enzyme regulator activity; F:protein binding; P:response to stress; P:biological_process	-	no IPS match
15901	Hv_Contig_15901	activator of 90 kDa heat shock protein ATPase homolog 1 [Bombyx mori]	851	7795464	NP_001036909.1	20	9.15004e-126	0.7635	8	P:signal transduction; F:protein binding; F:receptor activity; P:biological_process; F:enzyme regulator activity; C:cytoplasm; C:cell; P:response to stress	-
18074	Hv_Contig_18074	activator of 90 kDa heat shock protein ATPase homolog 1 [Bombyx mori]	779	6763498	NP_001036909.1	20	4.80622e-52	0.637	3	P:biological_process; P:regulation of biological process; C:cell	-
13118	Hv_Contig_13118	activator protein pur-alpha	965	9342572	EHJ69283.1	3	1.3409e-91	0.97	0	-
3317	Hv_Contig_3317	activin receptor type	1960	18929650	XP_004929802.1	20	0	0.737	24	C:activin receptor complex; F:receptor signaling protein serine/threonine kinase activity; F:G-protein coupled receptor kinase activity; F:transforming growth factor beta receptor activity, type I; F:ATP binding; F:activin receptor activity, type I; F:activin binding; P:protein phosphorylation; P:transforming growth factor beta receptor signaling pathway; P:regulation of mitotic cell cycle; P:neu…	EC:2.7.11; EC:2.7.11.16	no IPS match
30231	Hv_Contig_30231	activin receptor type i	523	2966041	XP_004929802.1	5	1.59153e-101	0.958	7	C:integral component of membrane; F:receptor signaling protein serine/threonine kinase activity; F:transforming growth factor beta-activated receptor activity; F:ATP binding; P:protein phosphorylation; P:transmembrane receptor protein serine/threonine kinase signaling pathway; P:signal transduction by phosphorylation	EC:2.7.11	IPR000719 (PFAM); IPR002290 (SMART); IPR008271 (PROSITE); IPR011009 (SUPERFAMILY); IPR020635 (SMART); G3DSA:1.10.510.10 (GENE3D), G3DSA:3.30.200.20 (GENE3D), PTHR23255 (PANTHER), seg (SEG)
17514	Hv_Contig_17514	activin receptor type-1	797	7036184	EHJ73578.1	5	1.0222e-75	0.74	7	C:integral component of membrane; F:receptor signaling protein serine/threonine kinase activity; F:transforming growth factor beta-activated receptor activity; F:ATP binding; P:protein phosphorylation; P:transmembrane receptor protein serine/threonine kinase signaling pathway; P:signal transduction by phosphorylation	EC:2.7.11
2241	Hv_Contig_2241	activin receptor type-2b	2296	20923110	EHJ65399.1	20	0	0.6885	6	C:integral component of membrane; F:receptor signaling protein serine/threonine kinase activity; F:ATP binding; P:protein phosphorylation; P:transmembrane receptor protein serine/threonine kinase signaling pathway; P:signal transduction by phosphorylation	EC:2.7.11	no IPS match
3904	Hv_Contig_3904	activity-regulated cytoskeleton associated protein 1	1838	17947461	XP_003704696.1	20	1.59817e-107	0.5675	4	C:sarcomere; C:synapse; P:muscle system process; P:behavioral response to starvation	-	IPR001878 (G3DSA:4.10.60.GENE3D); IPR018061 (PFAM); IPR021109 (G3DSA:2.40.70.GENE3D); IPR021109 (SUPERFAMILY)
3828	Hv_Contig_3828	activity-regulated cytoskeleton-associated	1854	18080421	XP_004921545.1	20	1.10312e-51	0.625	4	C:sarcomere; C:synapse; P:muscle system process; P:behavioral response to starvation	-	IPR005162 (PFAM)
6245	Hv_Contig_6245	activity-regulated cytoskeleton-associated	1465	14804563	XP_004921545.1	20	9.50466e-51	0.6295	4	C:sarcomere; C:synapse; P:muscle system process; P:behavioral response to starvation	-	IPR005162 (PFAM)
6335	Hv_Contig_6335	activity-regulated cytoskeleton-associated	1453	14706720	XP_004921545.1	20	1.13056e-46	0.6105	4	C:sarcomere; C:synapse; P:muscle system process; P:behavioral response to starvation	-	no IPS match
21588	Hv_Contig_21588	acyl carrier protein transacylase	679	5297010	EHJ74454.1	1	4.21373e-15	0.71	0	-
3434	Hv_Contig_3434	acyl- delta desaturase	1936	18719214	AGO45842.1	20	0	0.7885	4	C:integral component of membrane; F:oxidoreductase activity, acting on paired donors, with oxidation of a pair of donors resulting in the reduction of molecular oxygen to two molecules of water; P:fatty acid biosynthetic process; P:oxidation-reduction process	EC:1.14.19	IPR015876 (PRINTS); IPR005804 (PFAM); PTHR11351 (PANTHER); PTHR11351:SF30 (PANTHER); CYTOPLASMIC_DOMAIN (PHOBIUS); TRANSMEMBRANE (PHOBIUS); NON_CYTOPLASMIC_DOMAIN (PHOBIUS); TRANSMEMBRANE (PHOBIUS); TRANSMEMBRANE (PHOBIUS); CYTOPLASMIC_DOMAIN (PHOBIUS); TRANSMEMBRANE (PHOBIUS); NON_CYTOPLASMIC_DOMAIN (PHOBIUS); TRANSMEMBRANE (PHOBIUS); CYTOPLASMIC_DOMAIN (PHOBIUS); TRANSMEMBRANE (PHOBIUS); CYTOPL…
16839	Hv_Contig_16839	acyl- delta-9 desaturase isoform	817	7333262	AGO45851.1	5	0	0.912	4	C:integral component of membrane; F:oxidoreductase activity, acting on paired donors, with oxidation of a pair of donors resulting in the reduction of molecular oxygen to two molecules of water; P:fatty acid biosynthetic process; P:oxidation-reduction process	EC:1.14.19
19132	Hv_Contig_19132	acyl- desaturase	749	6297812	AGO45842.1	5	7.83167e-142	0.972	4	C:integral component of membrane; F:oxidoreductase activity, acting on paired donors, with oxidation of a pair of donors resulting in the reduction of molecular oxygen to two molecules of water; P:fatty acid biosynthetic process; P:oxidation-reduction process	EC:1.14.19
1941	Hv_Contig_1941	acyl- desaturase 1	2413	21555856	AGO45851.1	20	2.67423e-155	0.7925	16	C:endoplasmic reticulum; C:lipid particle; C:integral component of membrane; C:cytoplasmic vesicle; F:stearoyl-CoA 9-desaturase activity; P:fatty acid biosynthetic process; P:cuticle hydrocarbon biosynthetic process; P:response to sucrose; P:regulation of autophagy; P:regulation of lipid metabolic process; P:glucose homeostasis; P:pheromone biosynthetic process; P:mating behavior, sex discriminat…	EC:1.14.19.1	IPR015876 (PRINTS); PTHR11351 (PANTHER); PTHR11351:SF28 (PANTHER); TRANSMEMBRANE (PHOBIUS); TRANSMEMBRANE (PHOBIUS); NON_CYTOPLASMIC_DOMAIN (PHOBIUS); CYTOPLASMIC_DOMAIN (PHOBIUS); TRANSMEMBRANE (PHOBIUS); CYTOPLASMIC_DOMAIN (PHOBIUS); NON_CYTOPLASMIC_DOMAIN (PHOBIUS); TRANSMEMBRANE (PHOBIUS); CYTOPLASMIC_DOMAIN (PHOBIUS); TMhelix (TMHMM); TMhelix (TMHMM); TMhelix (TMHMM); TMhelix (TMHMM)
22710	Hv_Contig_22710	acyl- desaturase 1-like	650	4912047	XP_004930645.1	5	9.46381e-37	0.844	4	C:integral component of membrane; F:oxidoreductase activity, acting on paired donors, with oxidation of a pair of donors resulting in the reduction of molecular oxygen to two molecules of water; P:fatty acid biosynthetic process; P:oxidation-reduction process	EC:1.14.19
57651	Hv_Contig_57651	acyl- oxidase	120	98389	EHJ66979.1	7	1.16135e-14	0.7957	0	-
57668	Hv_Contig_57668	acyl- oxidase	120	98029	EHJ63527.1	1	3.7537e-11	0.84	0	-
58951	Hv_Contig_58951	acyl- oxidase	115	66341	EHJ63527.1	2	3.2967e-09	0.785	0	-
59467	Hv_Contig_59467	acyl- oxidase	113	54710	EHJ63527.1	2	7.50221e-12	0.845	0	-
59732	Hv_Contig_59732	acyl- oxidase	112	49307	EHJ63527.1	3	6.1826e-11	0.7033	0	-
60378	Hv_Contig_60378	acyl- oxidase	110	34441	EHJ63527.1	5	1.39772e-12	0.76	0	-
12248	Hv_Contig_12248	acyl reductase	1008	9854658	EHJ64478.1	10	9.01935e-120	0.625	0	-
14173	Hv_Contig_14173	acyl reductase	921	8711501	EHJ66803.1	10	1.4854e-33	0.472	0	-
7523	Hv_Contig_7523	-acyl reductase 1	1331	13530057	EHJ70557.1	10	1.95194e-101	0.631	0	-		IPR026055 (PFAM); IPR026055 (PANTHER); PTHR11011:SF7 (PANTHER); CYTOPLASMIC_DOMAIN (PHOBIUS); TRANSMEMBRANE (PHOBIUS); NON_CYTOPLASMIC_DOMAIN (PHOBIUS); TRANSMEMBRANE (PHOBIUS); NON_CYTOPLASMIC_DOMAIN (PHOBIUS); TMhelix (TMHMM); TMhelix (TMHMM); TMhelix (TMHMM)
13416	Hv_Contig_13416	-acyl reductase 1	953	9160293	EHJ66803.1	10	4.18342e-37	0.594	0	-
14632	Hv_Contig_14632	-acyl reductase 1	902	8458179	EHJ70556.1	10	4.96742e-43	0.578	0	-
25444	Hv_Contig_25444	-acyl reductase 1	600	4117040	EHJ70556.1	3	2.04052e-11	0.6	0	-
62475	Hv_Contig_62475	-acyl reductase 1	103	3981	EHJ66803.1	10	9.6506e-11	0.703	0	-
27123	Hv_Contig_27123	-acyl reductase 2	575	3699451	EHJ67859.1	1	4.92492e-44	0.8	0	-
2944	Hv_Contig_2944	-acyl reductase 4	2058	19603941	EHJ71899.1	10	0	0.629	0	-		IPR016040 (G3DSA:3.40.50.GENE3D); IPR013120 (PFAM); IPR026055 (PFAM); IPR026055 (PANTHER); TRANSMEMBRANE (PHOBIUS); NON_CYTOPLASMIC_DOMAIN (PHOBIUS); CYTOPLASMIC_DOMAIN (PHOBIUS); SSF51735 (SUPERFAMILY); TMhelix (TMHMM)
4286	Hv_Contig_4286	-acyl reductase 4	1765	17363851	EHJ69767.1	10	0	0.575	0	-		IPR016040 (G3DSA:3.40.50.GENE3D); IPR026055 (PFAM); IPR013120 (PFAM); PTHR11011:SF27 (PANTHER); IPR026055 (PANTHER); NON_CYTOPLASMIC_DOMAIN (PHOBIUS); TRANSMEMBRANE (PHOBIUS); NON_CYTOPLASMIC_DOMAIN (PHOBIUS); CYTOPLASMIC_DOMAIN (PHOBIUS); CYTOPLASMIC_DOMAIN (PHOBIUS); CYTOPLASMIC_DOMAIN (PHOBIUS); TRANSMEMBRANE (PHOBIUS); TRANSMEMBRANE (PHOBIUS); TRANSMEMBRANE (PHOBIUS); SSF51735 (SUPERFAMILY); …
13448	Hv_Contig_13448	-acyl reductase 4	951	9145059	EHJ69767.1	10	1.3994e-113	0.51	0	-
13492	Hv_Contig_13492	-acyl reductase 4	949	9114666	EHJ66803.1	10	3.06445e-94	0.629	0	-
18161	Hv_Contig_18161	-acyl reductase 4	776	6727755	EHJ66803.1	10	8.01086e-55	0.633	0	-
24365	Hv_Contig_24365	-acyl reductase 4	618	4431264	EHJ76198.1	5	3.22034e-10	0.782	0	-
26458	Hv_Contig_26458	-acyl reductase 4	585	3874046	EHJ66803.1	10	3.27368e-50	0.694	0	-
58231	Hv_Contig_58231	-acyl reductase 4	118	84253	EHJ69811.1	2	3.42769e-12	0.735	0	-
59182	Hv_Contig_59182	-acyl reductase 4	114	61297	EHJ76198.1	6	1.04872e-14	0.7333	0	-
61786	Hv_Contig_61786	-acyl reductase 4	105	12196	EHJ69811.1	2	0.000147008	0.7	0	-
26242	Hv_Contig_26242	-acyl reductase 5	588	3924514	EHJ66803.1	10	3.16168e-36	0.516	0	-
59243	Hv_Contig_59243	-acyl reductase 5	114	59359	EHJ70562.1	2	9.53592e-08	0.68	0	-
61259	Hv_Contig_61259	-acyl reductase 5	107	18755	EHJ66463.1	3	7.91978e-17	0.6733	0	-
62816	Hv_Contig_62816	-acyl reductase 6	102	1724	EHJ76493.1	1	1.06776e-08	0.73	0	-
38584	Hv_Contig_38584	acyl- synthetase family member 4	331	1430256	EHJ69255.1	5	8.43898e-58	0.716	2	F:ligase activity; P:metabolic process	-	IPR000873 (PFAM); G3DSA:3.30.300.30 (GENE3D), PTHR24095 (PANTHER), PTHR24095:SF11 (PANTHER), SSF56801 (SUPERFAMILY)
40808	Hv_Contig_40808	acyl- synthetase family member 4	288	1170675	EHJ69255.1	5	5.4823e-40	0.674	2	F:ligase activity; P:metabolic process	-	IPR011047 (G3DSA:2.140.10.GENE3D); PTHR24095 (PANTHER), PTHR24095:SF11 (PANTHER)
40913	Hv_Contig_40913	acyl- synthetase family member 4 homolog	287	1159453	XP_004927763.1	5	4.34628e-43	0.696	2	P:metabolic process; F:catalytic activity		IPR000873 (PFAM); IPR020845 (PROSITE); G3DSA:3.40.50.980 (GENE3D), PTHR24095 (PANTHER), PTHR24095:SF11 (PANTHER), SSF56801 (SUPERFAMILY)
42631	Hv_Contig_42631	acyl- synthetase family member 4 homolog	260	999774	XP_004927763.1	5	7.9109e-33	0.702	2	F:ligase activity; P:metabolic process	-	seg (SEG), SignalP-NN(euk) (SIGNALP)
3037	Hv_Contig_3037	acyl- synthetase family member mitochondrial	2030	19430286	XP_004927270.1	20	0	0.615	3	F:ligase activity; P:lipid metabolic process; P:carboxylic acid metabolic process	-	G3DSA:2.30.38.10 (GENE3D); IPR000873 (PFAM); G3DSA:3.30.300.30 (GENE3D); IPR025110 (PFAM); G3DSA:3.40.50.980 (GENE3D); G3DSA:3.40.50.980 (GENE3D); PTHR24095 (PANTHER); PTHR24095:SF52 (PANTHER); IPR020845 (PROSITE_PATTERNS); SSF56801 (SUPERFAMILY)
3004	Hv_Contig_3004	acyl- synthetase family member mitochondrial-like	2039	19503543	XP_004926816.1	20	0	0.6465	2	C:microtubule associated complex; F:ligase activity	-	IPR000873 (PFAM); G3DSA:3.40.50.980 (GENE3D); G3DSA:2.30.38.10 (GENE3D); G3DSA:3.30.300.30 (GENE3D); G3DSA:3.40.50.980 (GENE3D); IPR025110 (PFAM); PTHR24095 (PANTHER); IPR020845 (PROSITE_PATTERNS); SSF56801 (SUPERFAMILY)
14047	Hv_Contig_14047	acyl- synthetase family member mitochondrial-like	927	8794709	XP_004927270.1	5	1.869e-78	0.79	2	F:catalytic activity; P:metabolic process	-
14137	Hv_Contig_14137	acyl- synthetase family member mitochondrial-like	923	8731789	XP_004926816.1	5	5.16719e-148	0.762	2	F:catalytic activity; P:metabolic process	-
33023	Hv_Contig_33023	acyl- synthetase family member mitochondrial-like	461	2360692	XP_004926816.1	5	1.62878e-25	0.626	2	P:metabolic process; F:catalytic activity		no IPS match
45700	Hv_Contig_45700	acyl- synthetase short-chain family member mitochondrial-like	221	749157	XP_004923295.1	5	1.32172e-21	0.796	2	F:catalytic activity; P:metabolic process	-	IPR000873 (PFAM); G3DSA:3.40.50.980 (GENE3D), PTHR24095 (PANTHER), PTHR24095:SF74 (PANTHER)
5616	Hv_Contig_5616	acyl-acp--udp-n-acetylglucosamine o-acyltransferase	1550	15537712	XP_005864507.1	20	6.89488e-19	0.447	9	F:transferase activity; P:metabolic process; F:transferase activity, transferring acyl groups; F:acyl-[acyl-carrier-protein]-UDP-N-acetylglucosamine O-acyltransferase activity; P:lipid metabolic process; P:lipid biosynthetic process; C:cytoplasm; P:lipid A biosynthetic process; F:transferase activity, transferring acyl groups other than amino-acyl groups		NON_CYTOPLASMIC_DOMAIN (PHOBIUS); TRANSMEMBRANE (PHOBIUS); SIGNAL_PEPTIDE_H_REGION (PHOBIUS); SIGNAL_PEPTIDE_N_REGION (PHOBIUS); CYTOPLASMIC_DOMAIN (PHOBIUS); TRANSMEMBRANE (PHOBIUS); SIGNAL_PEPTIDE (PHOBIUS); NON_CYTOPLASMIC_DOMAIN (PHOBIUS); SIGNAL_PEPTIDE_C_REGION (PHOBIUS); SignalP-TM (SIGNALP_EUK)
9380	Hv_Contig_9380	acyl-CoA binding protein [Helicoverpa armigera]	1182	11903038	ABK29477.1	20	2.49873e-49	0.701	1	F:lipid binding	-
17789	Hv_Contig_17789	acyl-CoA binding protein [Helicoverpa armigera]	788	6896700	ABK29477.1	20	2.37598e-45	0.7225	1	F:lipid binding	-
32804	Hv_Contig_32804	acyl-CoA binding protein [Helicoverpa armigera]	465	2401424	ABK29477.1	20	1.4032e-52	0.701	1	F:lipid binding	-	IPR000582 (PRINTS); IPR014352 (G3DSA:1.20.80.GENE3D); PTHR23310 (PANTHER)
8543	Hv_Contig_8543	acyl-CoA binding protein [Heliothis virescens]	1240	12601318	ACX53803.1	20	1.12166e-42	0.8025	3	F:lipid binding; P:cellular homeostasis; P:transport	-
8579	Hv_Contig_8579	acyl-CoA binding protein [Heliothis virescens]	1237	12572836	ACX53803.1	20	1.0674e-42	0.8025	3	F:lipid binding; P:cellular homeostasis; P:transport	-
13192	Hv_Contig_13192	acyl-CoA binding protein [Heliothis virescens]	962	9286668	ACX53803.1	20	1.17554e-43	0.8025	3	F:lipid binding; P:cellular homeostasis; P:transport	-
35234	Hv_Contig_35234	acyl-CoA binding protein [Heliothis virescens]	406	1949088	ACX53803.1	7	3.20307e-13	0.647143	1	F:lipid binding	-	SignalP-NN(euk) (SIGNALP)
42301	Hv_Contig_42301	acyl-CoA binding protein [Heliothis virescens]	265	1032606	ACX53803.1	20	1.96896e-27	0.7015	2	P:transport; F:lipid binding	-	IPR000582 (PRINTS); IPR014352 (G3DSA:1.20.80.GENE3D); PTHR23310 (PANTHER)
460	Hv_Contig_460	acyl-coa dehydrogenase	3840	25676634	XP_004932115.1	20	0	0.8475	8	C:mitochondrial matrix; C:microtubule associated complex; F:glutaryl-CoA dehydrogenase activity; F:flavin adenine dinucleotide binding; P:lysine catabolic process; P:tryptophan metabolic process; P:hydroxylysine catabolic process; P:oxidation-reduction process	EC:1.3.99.7	SIGNAL_PEPTIDE_N_REGION (PHOBIUS); SIGNAL_PEPTIDE_H_REGION (PHOBIUS); NON_CYTOPLASMIC_DOMAIN (PHOBIUS); SIGNAL_PEPTIDE (PHOBIUS); SIGNAL_PEPTIDE_C_REGION (PHOBIUS); SignalP-noTM (SIGNALP_EUK)
1685	Hv_Contig_1685	acyl-coa dehydrogenase	2531	22145595	EHJ73445.1	2	3.51489e-95	0.555	0	-		no IPS match
26446	Hv_Contig_26446	acyl-coa dehydrogenase	585	3875801	EHJ74455.1	1	4.18638e-16	0.72	0	-
4169	Hv_Contig_4169	acyl-CoA dehydrogenase [Heliothis virescens]	1786	17548539	ADB57042.1	20	0	0.8625	8	F:catalytic activity; C:cytoskeleton; C:protein complex; F:nucleotide binding; P:catabolic process; P:lipid metabolic process; C:mitochondrion; C:lipid particle	EC:1.3.99.3	IPR013786 (G3DSA:1.10.540.GENE3D); IPR013786 (PFAM); IPR009075 (PFAM); IPR006091 (G3DSA:2.40.110.GENE3D); G3DSA:1.20.140.10 (GENE3D); IPR006091 (PFAM); PTHR10909 (PANTHER); PTHR10909:SF240 (PANTHER); IPR006089 (PROSITE_PATTERNS); IPR006089 (PROSITE_PATTERNS); SignalP-TM (SIGNALP_GRAM_POSITIVE); IPR009100 (SUPERFAMILY); IPR009075 (SUPERFAMILY)
4319	Hv_Contig_4319	acyl-CoA dehydrogenase [Heliothis virescens]	1757	17316317	ADB57042.1	20	0	0.877	8	F:nucleotide binding; C:cytoskeleton; C:protein complex; C:lipid particle; C:mitochondrion; P:catabolic process; P:lipid metabolic process; F:catalytic activity	EC:1.3.99.3	IPR009075 (PFAM); IPR013786 (PFAM); G3DSA:1.20.140.10 (GENE3D); IPR006091 (G3DSA:2.40.110.GENE3D); IPR006091 (PFAM); IPR013786 (G3DSA:1.10.540.GENE3D); PTHR10909 (PANTHER); PTHR10909:SF240 (PANTHER); IPR006089 (PROSITE_PATTERNS); IPR006089 (PROSITE_PATTERNS); SignalP-TM (SIGNALP_GRAM_POSITIVE); IPR009075 (SUPERFAMILY); IPR009100 (SUPERFAMILY)
4339	Hv_Contig_4339	acyl-CoA dehydrogenase [Heliothis virescens]	1754	17286473	ADB57042.1	20	0	0.877	8	F:nucleotide binding; C:cytoskeleton; C:protein complex; C:lipid particle; C:mitochondrion; P:catabolic process; P:lipid metabolic process; F:catalytic activity	EC:1.3.99.3	IPR013786 (G3DSA:1.10.540.GENE3D); IPR009075 (PFAM); IPR013786 (PFAM); G3DSA:1.20.140.10 (GENE3D); IPR006091 (PFAM); IPR006091 (G3DSA:2.40.110.GENE3D); PTHR10909:SF240 (PANTHER); PTHR10909 (PANTHER); IPR006089 (PROSITE_PATTERNS); IPR006089 (PROSITE_PATTERNS); SignalP-TM (SIGNALP_GRAM_POSITIVE); IPR009075 (SUPERFAMILY); IPR009100 (SUPERFAMILY)
14615	Hv_Contig_14615	acyl-CoA dehydrogenase [Heliothis virescens]	902	8461787	ADB57042.1	20	6.24412e-180	0.8735	8	F:nucleotide binding; C:cytoskeleton; C:protein complex; C:lipid particle; C:mitochondrion; P:catabolic process; P:lipid metabolic process; F:catalytic activity	EC:1.3.99.3
15250	Hv_Contig_15250	acyl-CoA dehydrogenase [Heliothis virescens]	878	8129773	ADB57042.1	20	1.15435e-126	0.903	8	F:nucleotide binding; C:cytoskeleton; C:protein complex; C:lipid particle; C:mitochondrion; P:catabolic process; P:lipid metabolic process; F:catalytic activity	EC:1.3.99.3
22998	Hv_Contig_22998	acyl-CoA dehydrogenase [Heliothis virescens]	644	4827240	ADB57042.1	20	2.30523e-14	0.4625	4	F:catalytic activity; C:organelle; C:intracellular; C:cytoplasm	-	no IPS match
25667	Hv_Contig_25667	acyl-CoA dehydrogenase [Heliothis virescens]	597	4066171	ADB57042.1	20	2.57193e-24	0.7095	3	F:nucleotide binding; F:catalytic activity; P:metabolic process	EC:1.3.99.3	no IPS match
33559	Hv_Contig_33559	acyl-CoA dehydrogenase [Heliothis virescens]	447	2249412	ADB57042.1	20	1.32719e-58	0.773	21	F:nucleotide binding; P:cellular component organization; P:cell differentiation; P:multicellular organismal development; P:regulation of biological process; P:biosynthetic process; P:carbohydrate metabolic process; C:mitochondrion; F:catalytic activity; F:protein binding; P:generation of precursor metabolites and energy; P:response to external stimulus; P:response to stress; P:response to abiotic…	-	IPR006092 (PFAM); IPR009100 (SUPERFAMILY); IPR013786 (G3DSA:1.10.540.GENE3D); PTHR10909 (PANTHER), PTHR10909:SF116 (PANTHER)
40181	Hv_Contig_40181	acyl-CoA dehydrogenase [Heliothis virescens]	300	1240515	ADB57042.1	20	2.26138e-14	0.8815	8	F:nucleotide binding; C:cytoskeleton; C:protein complex; C:lipid particle; C:mitochondrion; P:catabolic process; P:lipid metabolic process; F:catalytic activity	EC:1.3.99.3	IPR013786 (G3DSA:1.10.540.GENE3D); PTHR10909 (PANTHER), PTHR10909:SF116 (PANTHER), tmhmm (TMHMM)
7937	Hv_Contig_7937	acyl-CoA desaturase [Heliothis virescens]	1291	13126124	ACX53750.1	20	1.35469e-96	0.742	5	P:biosynthetic process; P:lipid metabolic process; F:catalytic activity; C:cell; P:metabolic process	-
11499	Hv_Contig_11499	acyl-CoA desaturase [Heliothis virescens]	1049	10361598	ACX53740.1	1	0.000689438	0.68	0	-		no IPS match
15992	Hv_Contig_15992	acyl-CoA desaturase [Heliothis virescens]	848	7749605	ACX53750.1	20	4.24496e-178	0.771	5	P:biosynthetic process; P:lipid metabolic process; C:cell; F:catalytic activity; P:metabolic process	EC:1.14.19.5
33153	Hv_Contig_33153	acyl-CoA desaturase [Heliothis virescens]	458	2334969	ACX53769.1	20	3.01601e-77	0.77	7	P:biosynthetic process; P:lipid metabolic process; F:catalytic activity; F:binding; C:cell; C:endoplasmic reticulum; P:metabolic process	EC:1.14.19.1	no IPS match
3241	Hv_Contig_3241	acyl-CoA oxidase [Heliothis virescens]	1978	19061583	ACX53736.1	20	0	0.7845	5	F:nucleotide binding; C:peroxisome; P:catabolic process; P:lipid metabolic process; F:catalytic activity	EC:1.3.99.3; EC:1.3.3.6	IPR006091 (G3DSA:2.40.110.GENE3D); IPR013786 (G3DSA:1.10.540.GENE3D); IPR029320 (PFAM); IPR006091 (PFAM); G3DSA:1.20.140.10 (GENE3D); PTHR10909 (PANTHER); PTHR10909:SF250 (PANTHER); IPR009100 (SUPERFAMILY); IPR009075 (SUPERFAMILY)
9305	Hv_Contig_9305	acyl-CoA oxidase [Heliothis virescens]	1188	11962287	ACX53736.1	20	0	0.749	4	F:nucleotide binding; F:catalytic activity; P:lipid metabolic process; P:metabolic process	EC:1.3.99.3; EC:1.3.3.6
14132	Hv_Contig_14132	acyl-CoA oxidase [Heliothis virescens]	923	8728097	ACX53820.1	20	6.6721e-66	0.7125	4	C:peroxisome; P:catabolic process; P:lipid metabolic process; F:catalytic activity	EC:1.3.3.6
22842	Hv_Contig_22842	acyl-CoA oxidase [Heliothis virescens]	648	4874400	ACX53768.1	20	1.66276e-103	0.6955	5	F:nucleotide binding; C:peroxisome; P:catabolic process; P:lipid metabolic process; F:catalytic activity	EC:1.3.99.3; EC:1.3.3.6	IPR002655 (PFAM); IPR009075 (G3DSA:1.20.140.GENE3D); IPR023570 (PTHR10909:PANTHER); PTHR10909 (PANTHER)
24800	Hv_Contig_24800	acyl-CoA oxidase [Heliothis virescens]	610	4304754	ACX53768.1	20	1.16099e-22	0.788	5	F:nucleotide binding; C:peroxisome; P:catabolic process; P:lipid metabolic process; F:catalytic activity	EC:1.3.99.3; EC:1.3.3.6	IPR002655 (PFAM); IPR009075 (G3DSA:1.20.140.GENE3D); IPR023570 (PTHR10909:PANTHER); PTHR10909 (PANTHER)
28661	Hv_Contig_28661	acyl-CoA oxidase [Heliothis virescens]	551	3339318	ACX53768.1	3	4.93256e-10	0.823333	5	F:nucleotide binding; C:peroxisome; P:catabolic process; P:lipid metabolic process; F:catalytic activity	EC:1.3.99.3; EC:1.3.3.6	no IPS match
34062	Hv_Contig_34062	acyl-CoA oxidase [Heliothis virescens]	435	2155312	ACX53736.1	20	4.37673e-19	0.663	5	F:nucleotide binding; C:peroxisome; P:catabolic process; P:lipid metabolic process; F:catalytic activity	EC:1.3.99.3; EC:1.3.3.6	IPR013786 (G3DSA:1.10.540.GENE3D)
13950	Hv_Contig_13950	acyl-CoA thioesterase 13 [Bombyx mori]	930	8841144	NP_001040504.1	20	8.71463e-73	0.655	6	C:extracellular vesicular exosome; C:mitochondrion; P:metabolic process; P:protein homotetramerization; F:acyl-CoA hydrolase activity; C:nucleus		IPR003736 (TIGRFAMs); IPR006683 (PFAM); G3DSA:3.10.129.10 (GENE3D), PTHR21660 (PANTHER), SSF54637 (SUPERFAMILY)
20850	Hv_Contig_20850	acyl-CoA thioesterase 13 [Bombyx mori]	700	5574211	NP_001040504.1	20	1.13339e-76	0.6565	6	C:extracellular vesicular exosome; C:mitochondrion; P:metabolic process; P:protein homotetramerization; F:acyl-CoA hydrolase activity; C:nucleus		IPR003736 (TIGRFAMs); IPR006683 (PFAM); G3DSA:3.10.129.10 (GENE3D), PTHR21660 (PANTHER), SSF54637 (SUPERFAMILY)
23243	Hv_Contig_23243	acyl-CoA thioesterase 13 [Bombyx mori]	639	4756041	NP_001040504.1	1	2.07232e-07	0.64	0	-		no IPS match
3655	Hv_Contig_3655	acyl-CoA-binding domain-containing protein 6-like [Bombyx mori]	1890	18344435	NP_001040308.1	20	1.69919e-132	0.723	1	F:lipid binding	-	IPR000582 (PRINTS); IPR002110 (SMART); IPR020683 (PFAM); IPR014352 (G3DSA:1.20.80.GENE3D); IPR000582 (PFAM); IPR020683 (G3DSA:1.25.40.GENE3D); PTHR24119:SF0 (PANTHER); PTHR24119 (PANTHER); IPR002110 (PROSITE_PROFILES); IPR020683 (PROSITE_PROFILES); IPR002110 (PROSITE_PROFILES); IPR000582 (PROSITE_PROFILES); IPR000582 (SUPERFAMILY); IPR020683 (SUPERFAMILY)
5545	Hv_Contig_5545	acyl-CoA-binding domain-containing protein 6-like [Bombyx mori]	1560	15623225	NP_001040308.1	20	4.84783e-134	0.5655	1	F:lipid binding	-	IPR000582 (PRINTS); IPR002110 (SMART); IPR020683 (PFAM); IPR020683 (G3DSA:1.25.40.GENE3D); IPR000582 (PFAM); IPR014352 (G3DSA:1.20.80.GENE3D); PTHR24119 (PANTHER); PTHR24119:SF0 (PANTHER); IPR002110 (PROSITE_PROFILES); IPR000582 (PROSITE_PROFILES); IPR002110 (PROSITE_PROFILES); IPR020683 (PROSITE_PROFILES); IPR000582 (SUPERFAMILY); IPR020683 (SUPERFAMILY)
6421	Hv_Contig_6421	acyl-CoA-binding domain-containing protein 6-like [Bombyx mori]	1444	14619827	NP_001040308.1	20	1.90769e-86	0.4705	1	F:protein binding	-	IPR002110 (SMART); IPR020683 (G3DSA:1.25.40.GENE3D); PTHR24137 (PANTHER), PTHR24137:SF226 (PANTHER)
11748	Hv_Contig_11748	acyl-CoA-binding domain-containing protein 6-like [Bombyx mori]	1035	10188688	NP_001040308.1	20	5.16501e-80	0.977	5	F:lipid binding; F:structural molecule activity; F:RNA binding; C:ribosome; P:translation	-
13933	Hv_Contig_13933	acyl-CoA-binding domain-containing protein 6-like [Bombyx mori]	931	8850448	NP_001040308.1	20	7.51734e-29	0.636	1	F:lipid binding	-
18864	Hv_Contig_18864	acyl-coenzyme a dehydrogenase	756	6413680	EHJ63833.1	5	2.30662e-59	0.978	3	F:acyl-CoA dehydrogenase activity; F:flavin adenine dinucleotide binding; P:oxidation-reduction process	EC:1.3.99.3
29231	Hv_Contig_29231	acyl-coenzyme a dehydrogenase	541	3211535	EHJ63833.1	5	4.4709e-36	0.98	3	F:acyl-CoA dehydrogenase activity; F:flavin adenine dinucleotide binding; P:oxidation-reduction process	EC:1.3.99.3	no IPS match
2563	Hv_Contig_2563	acyl-coenzyme A dehydrogenase [Bombyx mori]	2168	20289698	NP_001037672.1	20	6.11511e-138	0.876	3	F:nucleotide binding; P:metabolic process; F:catalytic activity	EC:1.3.99.2	IPR009075 (PFAM); IPR006091 (G3DSA:2.40.110.GENE3D); IPR006091 (PFAM); G3DSA:1.20.140.10 (GENE3D); PTHR10909:SF212 (PANTHER); PTHR10909 (PANTHER); IPR006089 (PROSITE_PATTERNS); IPR009100 (SUPERFAMILY); IPR009075 (SUPERFAMILY)
4117	Hv_Contig_4117	acyl-coenzyme A dehydrogenase [Bombyx mori]	1797	17620218	NP_001037672.1	20	0	0.857	3	F:nucleotide binding; P:metabolic process; F:catalytic activity	-	G3DSA:1.20.140.10 (GENE3D); IPR006091 (G3DSA:2.40.110.GENE3D); IPR009075 (PFAM); PTHR10909 (PANTHER); PTHR10909:SF212 (PANTHER); IPR006089 (PROSITE_PATTERNS); IPR009100 (SUPERFAMILY); IPR009075 (SUPERFAMILY)
4182	Hv_Contig_4182	acyl-coenzyme A dehydrogenase [Bombyx mori]	1783	17523555	NP_001037672.1	20	0	0.84	3	F:nucleotide binding; P:metabolic process; F:catalytic activity	-	PIRSF016578 (PIRSF); IPR006091 (G3DSA:2.40.110.GENE3D); IPR006091 (PFAM); IPR013786 (PFAM); IPR009075 (PFAM); IPR013786 (G3DSA:1.10.540.GENE3D); G3DSA:1.20.140.10 (GENE3D); PTHR10909 (PANTHER); PTHR10909:SF212 (PANTHER); IPR006089 (PROSITE_PATTERNS); IPR006089 (PROSITE_PATTERNS); IPR009075 (SUPERFAMILY); IPR009100 (SUPERFAMILY)
46793	Hv_Contig_46793	acyl-coenzyme A dehydrogenase [Bombyx mori]	208	669766	NP_001037672.1	13	2.12745e-07	0.54	1	F:catalytic activity	-
5641	Hv_Contig_5641	acylglycerol mitochondrial	1546	15514493	XP_004929424.1	20	0	0.6085	7	C:nucleus; F:DNA binding; F:NAD+ kinase activity; F:diacylglycerol kinase activity; P:transcription, DNA-templated; P:protein kinase C-activating G-protein coupled receptor signaling pathway; P:phosphorylation	EC:2.7.1.23; EC:2.7.1.107	IPR001206 (SMART); IPR001206 (PFAM); PTHR12358:SF7 (PANTHER); PTHR12358 (PANTHER); SIGNAL_PEPTIDE (PHOBIUS); SIGNAL_PEPTIDE_H_REGION (PHOBIUS); NON_CYTOPLASMIC_DOMAIN (PHOBIUS); SIGNAL_PEPTIDE_N_REGION (PHOBIUS); SIGNAL_PEPTIDE_C_REGION (PHOBIUS); IPR001206 (PROSITE_PROFILES); IPR016064 (SUPERFAMILY)
4984	Hv_Contig_4984	acylglycerol-3-phosphate acyltransferase	1645	16359980	EHJ69821.1	4	4.27463e-102	0.605	0	-		IPR002123 (SMART); IPR002123 (PFAM); PTHR10983 (PANTHER); PTHR10983:SF2 (PANTHER); TRANSMEMBRANE (PHOBIUS); TRANSMEMBRANE (PHOBIUS); CYTOPLASMIC_DOMAIN (PHOBIUS); NON_CYTOPLASMIC_DOMAIN (PHOBIUS); NON_CYTOPLASMIC_DOMAIN (PHOBIUS); CYTOPLASMIC_DOMAIN (PHOBIUS); TRANSMEMBRANE (PHOBIUS); SSF69593 (SUPERFAMILY); TMhelix (TMHMM); TMhelix (TMHMM); TMhelix (TMHMM)
1341	Hv_Contig_1341	acyl-protein thioesterase	2745	22985194	EHJ75419.1	20	3.40372e-129	0.83	2	F:carboxylic ester hydrolase activity; P:metabolic process	EC:3.1.1.1	CYTOPLASMIC_DOMAIN (PHOBIUS); TRANSMEMBRANE (PHOBIUS); TRANSMEMBRANE (PHOBIUS); NON_CYTOPLASMIC_DOMAIN (PHOBIUS); CYTOPLASMIC_DOMAIN (PHOBIUS); SignalP-TM (SIGNALP_GRAM_POSITIVE)
3754	Hv_Contig_3754	acyl-protein thioesterase	1868	18188391	EHJ75419.1	20	1.28877e-132	0.83	2	F:carboxylic ester hydrolase activity; P:metabolic process	EC:3.1.1.1	CYTOPLASMIC_DOMAIN (PHOBIUS); TRANSMEMBRANE (PHOBIUS); NON_CYTOPLASMIC_DOMAIN (PHOBIUS); TRANSMEMBRANE (PHOBIUS); CYTOPLASMIC_DOMAIN (PHOBIUS); SignalP-TM (SIGNALP_GRAM_POSITIVE)
7803	Hv_Contig_7803	acyltransferase [Heliothis virescens]	1305	13253322	ACX53812.1	20	0	0.6895	6	F:binding; P:biosynthetic process; P:lipid metabolic process; P:behavior; F:transferase activity; C:cell	EC:2.3.1.51	IPR002123 (SMART); IPR004552 (TIGRFAM); G3DSA:3.40.1130.10 (GENE3D); IPR002123 (PFAM); PTHR10434:SF3 (PANTHER); PTHR10434 (PANTHER); TRANSMEMBRANE (PHOBIUS); CYTOPLASMIC_DOMAIN (PHOBIUS); TRANSMEMBRANE (PHOBIUS); CYTOPLASMIC_DOMAIN (PHOBIUS); TRANSMEMBRANE (PHOBIUS); TRANSMEMBRANE (PHOBIUS); NON_CYTOPLASMIC_DOMAIN (PHOBIUS); NON_CYTOPLASMIC_DOMAIN (PHOBIUS); NON_CYTOPLASMIC_DOMAIN (PHOBIUS); CYTO…
10987	Hv_Contig_10987	acyltransferase [Heliothis virescens]	1078	10715531	ACX53812.1	20	0	0.6895	6	F:binding; P:biosynthetic process; P:lipid metabolic process; P:behavior; F:transferase activity; C:cell	EC:2.3.1.51
12590	Hv_Contig_12590	acyltransferase [Heliothis virescens]	992	9659700	ACX53702.1	20	2.80401e-101	0.678	2	P:metabolic process; F:transferase activity	-
12741	Hv_Contig_12741	acyltransferase [Heliothis virescens]	985	9572728	ACX53702.1	1	6.9494e-06	0.75	1	F:transferase activity	-	no IPS match
24414	Hv_Contig_24414	acyltransferase [Heliothis virescens]	617	4417675	ACX53702.1	20	3.63582e-56	0.7205	4	F:transferase activity; C:cell; P:biosynthetic process; P:lipid metabolic process	EC:2.3.1.51	IPR002123 (PFAM); G3DSA:3.40.1130.10 (GENE3D), PTHR10434 (PANTHER), PTHR10434:SF0 (PANTHER), seg (SEG), SignalP-NN(euk) (SIGNALP), tmhmm (TMHMM), SSF69593 (SUPERFAMILY)
27136	Hv_Contig_27136	acyltransferase [Heliothis virescens]	575	3697726	ACX53702.1	16	6.12535e-16	0.61625	4	F:transferase activity; C:cell; P:biosynthetic process; P:lipid metabolic process	EC:2.3.1.51	no IPS match
35521	Hv_Contig_35521	acyltransferase [Heliothis virescens]	400	1898280	ACX53703.1	20	2.86826e-33	0.695	8	P:signal transduction; P:regulation of biological process; P:metabolic process; F:transferase activity; P:biosynthetic process; P:lipid metabolic process; P:generation of precursor metabolites and energy; C:endoplasmic reticulum	EC:2.3.1.51	IPR002123 (PFAM); G3DSA:3.40.1130.10 (GENE3D), PTHR10434 (PANTHER), SSF69593 (SUPERFAMILY)
41359	Hv_Contig_41359	acyltransferase [Heliothis virescens]	279	1116076	ACX53702.1	1	7.2596e-11	0.66	1	F:transferase activity	-	tmhmm (TMHMM)
49047	Hv_Contig_49047	acyltransferase [Heliothis virescens]	178	502989	ACX53703.1	20	5.10565e-17	0.747	9	P:signal transduction; C:cell; P:regulation of biological process; P:metabolic process; F:transferase activity; P:biosynthetic process; P:lipid metabolic process; P:generation of precursor metabolites and energy; C:endoplasmic reticulum	EC:2.3.1.51	no IPS match
353	Hv_Contig_353	acyltransferase agpat6	4088	26081768	AGG54998.1	5	0	0.966	2	F:transferase activity, transferring acyl groups; P:metabolic process	-	IPR002123 (SMART); IPR002123 (PFAM); PTHR10983 (PANTHER); PTHR10983:SF16 (PANTHER); TRANSMEMBRANE (PHOBIUS); NON_CYTOPLASMIC_DOMAIN (PHOBIUS); CYTOPLASMIC_DOMAIN (PHOBIUS); TRANSMEMBRANE (PHOBIUS); TRANSMEMBRANE (PHOBIUS); CYTOPLASMIC_DOMAIN (PHOBIUS); TRANSMEMBRANE (PHOBIUS); NON_CYTOPLASMIC_DOMAIN (PHOBIUS); CYTOPLASMIC_DOMAIN (PHOBIUS); SSF69593 (SUPERFAMILY); TMhelix (TMHMM); TMhelix (TMHMM);…
20282	Hv_Contig_20282	acyltransferase partial	715	5807660	AGG54994.1	5	1.17739e-171	0.892	3	C:membrane; F:1-acylglycerol-3-phosphate O-acyltransferase activity; P:phospholipid biosynthetic process	EC:2.3.1.51
53245	Hv_Contig_53245	ACYPI009670	142	267061	BAH72172.1	5	2.45043e-18	0.848	3	F:ferrochelatase activity; F:metal ion binding; P:heme biosynthetic process	EC:4.99.1.1	IPR001015 (PANTHER); G3DSA:3.40.50.1400 (GENE3D), SSF53800 (SUPERFAMILY)
34190	Hv_Contig_34190	adam 17-like protease-like	432	2134920	XP_004929770.1	5	3.39939e-58	0.762	1	F:metallopeptidase activity	-	PTHR11905 (PANTHER), PTHR11905:SF3 (PANTHER), tmhmm (TMHMM)
36228	Hv_Contig_36228	adam 17-like protease-like	383	1775711	XP_004929770.1	5	2.05002e-72	0.836	3	F:metalloendopeptidase activity; F:zinc ion binding; P:proteolysis	EC:3.4.24	IPR002870 (PFAM); PTHR11905 (PANTHER), PTHR11905:SF3 (PANTHER)
38171	Hv_Contig_38171	adam 17-like protease-like	340	1484590	XP_004929770.1	5	4.34398e-75	0.864	3	F:metalloendopeptidase activity; F:zinc ion binding; P:proteolysis	EC:3.4.24	PTHR11905 (PANTHER), PTHR11905:SF3 (PANTHER), tmhmm (TMHMM)
46611	Hv_Contig_46611	adam 17-like protease-like	211	685268	EHJ67055.1	5	1.01763e-37	0.896	3	F:metalloendopeptidase activity; F:zinc ion binding; P:proteolysis	EC:3.4.24	IPR001762 (G3DSA:4.10.70.GENE3D); PTHR11905 (PANTHER), PTHR11905:SF3 (PANTHER)
48862	Hv_Contig_48862	adam 17-like protease-like	181	517885	EHJ67055.1	5	1.69616e-31	0.894	3	F:metalloendopeptidase activity; F:zinc ion binding; P:proteolysis	EC:3.4.24	no IPS match
29116	Hv_Contig_29116	adam 9	543	3240258	EHJ71468.1	5	4.88733e-106	0.818	4	F:metalloendopeptidase activity; F:zinc ion binding; P:proteolysis; P:integrin-mediated signaling pathway	EC:3.4.24	IPR001590 (PFAM); IPR001762 (PRINTS); IPR006586 (PFAM); IPR018358 (PROSITE); IPR024079 (G3DSA:3.40.390.GENE3D); PTHR11905 (PANTHER), PTHR11905:SF12 (PANTHER), SSF55486 (SUPERFAMILY)
56734	Hv_Contig_56734	adam 9	124	129882	EHJ71468.1	2	2.07357e-14	0.915	3	F:metalloendopeptidase activity; F:zinc ion binding; P:proteolysis	EC:3.4.24
59901	Hv_Contig_59901	adam 9 precursor	111	44724	EHJ71468.1	1	1.31274e-19	1	0	-
590	Hv_Contig_590	adam metalloprotease	3559	25205707	XP_004933113.1	20	0	0.703	1	F:metallopeptidase activity	-	IPR001762 (SMART); IPR006586 (SMART); IPR001590 (PFAM); IPR001762 (G3DSA:4.10.70.GENE3D); IPR006586 (PFAM); IPR002870 (PFAM); IPR001762 (PFAM); IPR024079 (G3DSA:3.40.390.GENE3D); PTHR11905:SF15 (PANTHER); PTHR11905 (PANTHER); IPR013032 (PROSITE_PATTERNS); SIGNAL_PEPTIDE (PHOBIUS); SIGNAL_PEPTIDE_N_REGION (PHOBIUS); SIGNAL_PEPTIDE_C_REGION (PHOBIUS); NON_CYTOPLASMIC_DOMAIN (PHOBIUS); TRANSMEMBRANE…
57393	Hv_Contig_57393	adamts-like protein 4-like isoform x1	121	108772	EHJ71099.1	5	5.23857e-10	0.772	3	C:extracellular matrix; F:metalloendopeptidase activity; P:proteolysis	EC:3.4.24
45077	Hv_Contig_45077	adamts-like protein 4-like isoform x2	229	800131	EHJ71099.1	3	1.95785e-12	0.75	1	F:peptidase activity	-	no IPS match
6078	Hv_Contig_6078	adapter molecule crk	1484	14989056	XP_004926635.1	20	8.13572e-129	0.6905	7	P:regulation of transcription, DNA-templated; F:nucleic acid binding; C:spliceosomal complex; P:RNA splicing; P:mRNA processing; C:nucleus; F:DNA binding		IPR001452 (PRINTS); IPR000980 (PRINTS); IPR001452 (SMART); IPR000980 (SMART); G3DSA:2.30.30.40 (GENE3D); IPR000980 (PFAM); IPR011511 (PFAM); G3DSA:2.30.30.40 (GENE3D); IPR001452 (PFAM); IPR000980 (G3DSA:3.30.505.GENE3D); PTHR19969 (PANTHER); IPR000980 (PROSITE_PROFILES); IPR001452 (PROSITE_PROFILES); IPR001452 (SUPERFAMILY); IPR001452 (SUPERFAMILY); IPR000980 (SUPERFAMILY)
36757	Hv_Contig_36757	adaptin [Bombyx mori]	370	1694013	NP_001040229.1	20	2.21745e-24	0.972	13	F:transporter activity; P:transport; P:organelle organization; C:cytoplasmic membrane-bounded vesicle; P:growth; P:reproduction; P:multicellular organismal development; P:cell-cell signaling; C:cytoplasm; C:protein complex; P:biological_process; P:protein transport; P:embryo development	-	seg (SEG), SignalP-NN(euk) (SIGNALP)
3744	Hv_Contig_3744	adaptor protein complex 1 beta subunit	1870	18203344	XP_004928833.1	20	0	0.9785	9	C:trans-Golgi network; C:synaptic vesicle; C:AP-1 adaptor complex; C:AP-2 adaptor complex; F:protein transporter activity; P:intracellular protein transport; P:neurotransmitter secretion; P:synaptic vesicle coating; P:compound eye development	-	IPR016342 (PIRSF); IPR011989 (G3DSA:1.25.10.GENE3D); IPR002553 (PFAM); IPR026739 (PANTHER); PTHR11134:SF12 (PANTHER); IPR016024 (SUPERFAMILY)
17774	Hv_Contig_17774	additional sex combs [Bombyx mori]	788	6903792	BAJ54080.1	20	7.98191e-65	0.781	10	C:nuclear chromosome; P:embryo development; P:cell cycle; F:enzyme regulator activity; P:regulation of gene expression, epigenetic; P:transcription, DNA-templated; P:anatomical structure morphogenesis; P:multicellular organismal development; P:cell differentiation; F:chromatin binding	-
125	Hv_Contig_125	adenomatous polyposis coli	5278	27099367	XP_004925304.1	5	0	0.672	3	F:beta-catenin binding; P:Wnt signaling pathway; P:negative regulation of Wnt signaling pathway	-	IPR000225 (SMART); IPR011989 (G3DSA:1.25.10.GENE3D); IPR009240 (PFAM); IPR009223 (PFAM); IPR000225 (PFAM); PTHR12607:SF10 (PANTHER); IPR026818 (PANTHER); IPR000225 (PROSITE_PROFILES); IPR016024 (SUPERFAMILY)
189	Hv_Contig_189	adenomatous polyposis coli	4758	26784925	EHJ66580.1	5	0	0.64	0	-		no IPS match
39871	Hv_Contig_39871	adenosine deaminase [Bombyx mori]	305	1273464	ABQ14708.1	20	2.50346e-33	0.5515	5	C:nucleolus; F:RNA binding; F:hydrolase activity; C:nucleoplasm; P:nucleobase-containing compound metabolic process	-	IPR002466 (PFAM); PTHR10910 (PANTHER), PTHR10910:SF40 (PANTHER)
49417	Hv_Contig_49417	adenosine deaminase [Bombyx mori]	174	481988	ABQ14708.1	1	2.70163e-24	0.92	4	F:hydrolase activity; C:intracellular; P:nucleobase-containing compound metabolic process; F:RNA binding	EC:3.5.4.4	IPR001159 (PROFILE); IPR014720 (G3DSA:3.30.160.GENE3D)
5247	Hv_Contig_5247	adenosine deaminase related growth factor	1605	16033084	ABC50165.1	20	0	0.6885	3	C:extracellular space; F:deaminase activity; P:metabolic process	-	Coil (COILS); IPR001365 (PFAM); IPR006331 (TIGRFAM); G3DSA:3.20.20.140 (GENE3D); IPR013659 (PFAM); PTHR11409 (PANTHER); PTHR11409:SF39 (PANTHER); SIGNAL_PEPTIDE_N_REGION (PHOBIUS); SIGNAL_PEPTIDE_C_REGION (PHOBIUS); SIGNAL_PEPTIDE_H_REGION (PHOBIUS); SIGNAL_PEPTIDE (PHOBIUS); NON_CYTOPLASMIC_DOMAIN (PHOBIUS); SignalP-noTM (SIGNALP_EUK); SSF51556 (SUPERFAMILY)
5329	Hv_Contig_5329	adenosine deaminase related growth factor precursor [Bombyx mori]	1592	15908455	NP_001098698.1	20	0	0.6285	1	F:catalytic activity	-	IPR001365 (PFAM); G3DSA:3.20.20.140 (GENE3D); IPR013659 (PFAM); IPR006331 (TIGRFAM); PTHR11409:SF39 (PANTHER); PTHR11409 (PANTHER); SSF51556 (SUPERFAMILY)
9856	Hv_Contig_9856	adenosine deaminase related growth factor precursor [Bombyx mori]	1148	11545187	NP_001098698.1	20	2.27345e-135	0.5935	4	F:binding; F:catalytic activity; P:nucleobase-containing compound metabolic process; C:extracellular region	-
5028	Hv_Contig_5028	adenosine kinase [Bombyx mori]	1640	16297563	NP_001040165.1	20	6.85668e-142	0.7205	3	P:nucleobase-containing compound metabolic process; P:biosynthetic process; F:kinase activity	EC:2.7.1.20	IPR001805 (PRINTS); IPR011611 (PFAM); G3DSA:3.30.1110.10 (GENE3D); IPR029056 (G3DSA:3.40.1190.GENE3D); IPR001805 (PTHR10584:PANTHER); PTHR10584 (PANTHER); IPR002173 (PROSITE_PATTERNS); IPR029056 (SUPERFAMILY)
5624	Hv_Contig_5624	adenosine monophosphate-protein transferase ficd homolog	1548	15528416	EHJ64074.1	20	0	0.788	4	C:membrane; F:nucleotide binding; F:protein adenylyltransferase activity; P:protein adenylylation	-	IPR003812 (G3DSA:1.10.3290.GENE3D); IPR011990 (G3DSA:1.25.40.GENE3D); IPR003812 (PFAM); PTHR13504 (PANTHER); PTHR13504:SF12 (PANTHER); CYTOPLASMIC_DOMAIN (PHOBIUS); TRANSMEMBRANE (PHOBIUS); NON_CYTOPLASMIC_DOMAIN (PHOBIUS); IPR013026 (PROSITE_PROFILES); IPR003812 (PROSITE_PROFILES); IPR019734 (PROSITE_PROFILES); IPR003812 (SUPERFAMILY); SSF48452 (SUPERFAMILY); TMhelix (TMHMM)
30095	Hv_Contig_30095	adenosylhomocysteinase 3-like	525	3005327	EHJ70272.1	5	9.48906e-56	0.892	2	F:adenosylhomocysteinase activity; P:one-carbon metabolic process	EC:3.3.1.1	IPR000043 (PANTHER); G3DSA:3.40.50.1480 (GENE3D), seg (SEG), SSF52283 (SUPERFAMILY)
25861	Hv_Contig_25861	adenosyl-l-homocysteine hydrolase	594	4019127	EHJ64517.1	3	8.89341e-46	0.6867	0	-
3879	Hv_Contig_3879	adenylate cyclase	1844	17989809	EHJ71648.1	10	0	0.5	0	-		G3DSA:1.20.1250.20 (GENE3D); IPR011701 (PFAM); PTHR23038 (PANTHER); PTHR23038:SF46 (PANTHER); CYTOPLASMIC_DOMAIN (PHOBIUS); NON_CYTOPLASMIC_DOMAIN (PHOBIUS); NON_CYTOPLASMIC_DOMAIN (PHOBIUS); TRANSMEMBRANE (PHOBIUS); TRANSMEMBRANE (PHOBIUS); TRANSMEMBRANE (PHOBIUS); CYTOPLASMIC_DOMAIN (PHOBIUS); TRANSMEMBRANE (PHOBIUS); TRANSMEMBRANE (PHOBIUS); TRANSMEMBRANE (PHOBIUS); TRANSMEMBRANE (PHOBIUS); TR…
19557	Hv_Contig_19557	adenylate cyclase	735	6110679	XP_004924747.1	5	2.61793e-109	0.778	2	C:integral component of membrane; P:transmembrane transport	-
20650	Hv_Contig_20650	adenylate cyclase	705	5656400	EHJ71648.1	10	1.1962e-64	0.521	0	-
24998	Hv_Contig_24998	adenylate cyclase	607	4243261	EHJ72417.1	8	7.68776e-30	0.6313	0	-
28480	Hv_Contig_28480	adenylate cyclase	554	3389581	EHJ72322.1	5	1.01193e-38	0.67	3	F:phosphorus-oxygen lyase activity; P:cyclic nucleotide biosynthetic process; P:intracellular signal transduction	-	no IPS match
30368	Hv_Contig_30368	adenylate cyclase	520	2934238	XP_004933385.1	5	1.2752e-43	0.72	2	C:integral component of membrane; P:transmembrane transport	-	seg (SEG)
33577	Hv_Contig_33577	adenylate cyclase	447	2246283	XP_004930529.1	5	5.78292e-74	0.868	5	C:integral component of membrane; F:nucleotide binding; F:adenylate cyclase activity; P:cAMP biosynthetic process; P:intracellular signal transduction	EC:4.6.1.1	IPR001054 (G3DSA:3.30.70.GENE3D); IPR018297 (PROSITE); PTHR11920 (PANTHER), seg (SEG)
37560	Hv_Contig_37560	adenylate cyclase	353	1572486	EHJ65790.1	5	3.83892e-52	0.778	5	C:integral component of membrane; F:nucleotide binding; F:adenylate cyclase activity; P:cAMP biosynthetic process; P:intracellular signal transduction	EC:4.6.1.1	PTHR11920 (PANTHER), PTHR11920:SF20 (PANTHER), seg (SEG), SignalP-NN(euk) (SIGNALP), tmhmm (TMHMM)
43803	Hv_Contig_43803	adenylate cyclase	244	899430	EHJ65791.1	5	1.11291e-34	0.86	5	C:integral component of membrane; F:nucleotide binding; F:adenylate cyclase activity; P:cAMP biosynthetic process; P:intracellular signal transduction	EC:4.6.1.1	SignalP-NN(euk) (SIGNALP)
51378	Hv_Contig_51378	adenylate cyclase	156	362376	EHJ70872.1	5	8.86388e-24	0.868	2	C:integral component of membrane; P:transmembrane transport	-	PTHR23038 (PANTHER), PTHR23038:SF2 (PANTHER), SignalP-NN(euk) (SIGNALP), tmhmm (TMHMM)
57000	Hv_Contig_57000	adenylate cyclase	123	120260	XP_004924743.1	5	1.70182e-10	0.738	2	C:integral component of membrane; P:transmembrane transport
19878	Hv_Contig_19878	adenylate cyclase [Bombyx mori]	726	5973329	NP_001040230.1	20	2.75874e-84	0.646	1	P:metabolic process	-
23811	Hv_Contig_23811	adenylate cyclase [Bombyx mori]	628	4590097	NP_001040230.1	20	2.2109e-48	0.578	1	P:metabolic process	-	IPR008172 (G3DSA:2.40.320.GENE3D)
45151	Hv_Contig_45151	adenylate cyclase type	228	793973	EHJ77213.1	5	7.74982e-45	0.948	5	C:integral component of membrane; F:nucleotide binding; F:adenylate cyclase activity; P:cAMP biosynthetic process; P:intracellular signal transduction	EC:4.6.1.1	IPR001054 (G3DSA:3.30.70.GENE3D); PTHR11920 (PANTHER), PTHR11920:SF10 (PANTHER)
48360	Hv_Contig_48360	adenylate cyclase type	187	554830	EHJ65791.1	5	1.89609e-33	0.984	5	C:integral component of membrane; F:nucleotide binding; F:adenylate cyclase activity; P:cAMP biosynthetic process; P:intracellular signal transduction	EC:4.6.1.1	IPR001054 (G3DSA:3.30.70.GENE3D); PTHR11920 (PANTHER), PTHR11920:SF20 (PANTHER)
37450	Hv_Contig_37450	adenylate cyclase type 2	356	1590202	EHJ66990.1	5	2.34875e-17	0.59	5	C:integral component of membrane; F:nucleotide binding; F:phosphorus-oxygen lyase activity; P:cyclic nucleotide biosynthetic process; P:intracellular signal transduction	-	IPR009398 (PFAM); coil (COIL), PTHR25071 (PANTHER), seg (SEG), tmhmm (TMHMM)
40263	Hv_Contig_40263	adenylate cyclase type 2	298	1233048	EHJ66990.1	5	3.28354e-44	0.816	5	C:integral component of membrane; F:nucleotide binding; F:phosphorus-oxygen lyase activity; P:cyclic nucleotide biosynthetic process; P:intracellular signal transduction	-	PTHR11920 (PANTHER), PTHR11920:SF9 (PANTHER), tmhmm (TMHMM)
32363	Hv_Contig_32363	adenylate cyclase type 2-like	477	2493822	XP_008560532.1	5	5.26543e-20	0.542	7	P:intracellular signal transduction; P:cyclic nucleotide biosynthetic process; F:phosphorus-oxygen lyase activity; C:integral component of membrane; F:nucleotide binding; C:membrane; F:lyase activity		seg (SEG), SignalP-NN(euk) (SIGNALP), tmhmm (TMHMM)
38811	Hv_Contig_38811	adenylate cyclase type 2-like isoform x2	326	1402345	EHJ66990.1	5	6.31784e-63	0.856	5	C:integral component of membrane; F:nucleotide binding; F:phosphorus-oxygen lyase activity; P:cyclic nucleotide biosynthetic process; P:intracellular signal transduction	-	IPR001054 (G3DSA:3.30.70.GENE3D); PTHR11920 (PANTHER), PTHR11920:SF9 (PANTHER)
324	Hv_Contig_324	adenylate cyclase type 8 isoform x4	4184	26201725	XP_008186502.1	5	0	0.626	9	P:intracellular signal transduction; C:integral component of membrane; C:membrane; P:cyclic nucleotide biosynthetic process; F:nucleotide binding; F:lyase activity; P:cAMP biosynthetic process; F:phosphorus-oxygen lyase activity; F:adenylate cyclase activity		IPR001054 (SMART); IPR001054 (PFAM); IPR001054 (G3DSA:3.30.70.GENE3D); IPR001054 (G3DSA:3.30.70.GENE3D); PTHR11920:SF236 (PANTHER); PTHR11920 (PANTHER); IPR018297 (PROSITE_PATTERNS); TRANSMEMBRANE (PHOBIUS); TRANSMEMBRANE (PHOBIUS); TRANSMEMBRANE (PHOBIUS); TRANSMEMBRANE (PHOBIUS); TRANSMEMBRANE (PHOBIUS); NON_CYTOPLASMIC_DOMAIN (PHOBIUS); CYTOPLASMIC_DOMAIN (PHOBIUS); TRANSMEMBRANE (PHOBIUS); NO…
3693	Hv_Contig_3693	adenylate cyclase type 8-like	1882	18285945	XP_004923096.1	20	6.52592e-132	0.623	2	F:lyase activity; P:single-organism cellular process	-	Coil (COILS); IPR001054 (SMART); IPR001054 (G3DSA:3.30.70.GENE3D); IPR001054 (PFAM); PTHR11920:SF236 (PANTHER); PTHR11920 (PANTHER); TRANSMEMBRANE (PHOBIUS); NON_CYTOPLASMIC_DOMAIN (PHOBIUS); CYTOPLASMIC_DOMAIN (PHOBIUS); TRANSMEMBRANE (PHOBIUS); NON_CYTOPLASMIC_DOMAIN (PHOBIUS); CYTOPLASMIC_DOMAIN (PHOBIUS); TRANSMEMBRANE (PHOBIUS); TRANSMEMBRANE (PHOBIUS); CYTOPLASMIC_DOMAIN (PHOBIUS); IPR00105…
17857	Hv_Contig_17857	adenylate cyclase type 8-like	786	6869943	XP_004923096.1	5	6.25282e-14	0.738	5	C:integral component of membrane; F:nucleotide binding; F:adenylate cyclase activity; P:cAMP biosynthetic process; P:intracellular signal transduction	EC:4.6.1.1
29498	Hv_Contig_29498	adenylate cyclase type 8-like	536	3153360	XP_004923096.1	5	2.65671e-29	0.476	9	P:intracellular signal transduction; C:integral component of membrane; C:membrane; P:cyclic nucleotide biosynthetic process; F:nucleotide binding; F:lyase activity; P:cAMP biosynthetic process; F:phosphorus-oxygen lyase activity; F:adenylate cyclase activity		PTHR11920 (PANTHER), PTHR11920:SF13 (PANTHER)
42056	Hv_Contig_42056	adenylate cyclase type ix	269	1055012	XP_004928083.1	5	3.68349e-51	0.95	5	C:integral component of membrane; F:nucleotide binding; F:phosphorus-oxygen lyase activity; P:cyclic nucleotide biosynthetic process; P:intracellular signal transduction	-	IPR001054 (G3DSA:3.30.70.GENE3D); PTHR11920 (PANTHER), PTHR11920:SF10 (PANTHER)
11040	Hv_Contig_11040	adenylate cyclase-associated protein 1 isoform 1	1074	10676788	EHJ71119.1	1	8.69209e-126	0.78	0	-
44064	Hv_Contig_44064	adenylate cyclase-associated protein 1 isoform 1	241	878563	EHJ71119.1	5	1.35285e-24	0.82	3	F:actin binding; P:cell morphogenesis; P:actin cytoskeleton organization	-	seg (SEG), tmhmm (TMHMM)
60386	Hv_Contig_60386	adenylate kinase 1b	110	34221	EHJ64068.1	1	8.63324e-14	0.94	0	-
11588	Hv_Contig_11588	adenylate kinase 2 [Bombyx mori]	1043	10294655	NP_001165387.1	20	2.2159e-147	0.8085	4	C:mitochondrion; F:kinase activity; F:nucleotide binding; P:nucleobase-containing compound metabolic process	EC:2.7.4.3; EC:2.7.4.10
12433	Hv_Contig_12433	adenylate kinase 2 [Bombyx mori]	999	9743289	NP_001165387.1	20	9.81609e-152	0.819	4	C:mitochondrion; F:kinase activity; F:nucleotide binding; P:nucleobase-containing compound metabolic process	EC:2.7.4.3; EC:2.7.4.10
29881	Hv_Contig_29881	adenylate kinase 8-like	529	3060671	XP_004928678.1	5	5.58961e-40	0.664	4	F:ATP binding; F:nucleobase-containing compound kinase activity; P:nucleobase-containing compound metabolic process; P:phosphorylation	-	no IPS match
17436	Hv_Contig_17436	adenylate kinase isoenzyme 1-like isoform x2	799	7069705	XP_004929168.1	5	3.74815e-85	0.814	4	F:ATP binding; F:nucleobase-containing compound kinase activity; P:nucleotide metabolic process; P:phosphorylation	-
17662	Hv_Contig_17662	adenylate kinase isoenzyme 1-like isoform x2	792	6962279	XP_004929168.1	5	2.89228e-91	0.854	5	C:cytoplasm; F:adenylate kinase activity; F:ATP binding; P:ATP metabolic process; P:nucleotide phosphorylation	EC:2.7.4.3
18850	Hv_Contig_18850	adenylate kinase isoenzyme 1-like isoform x2	757	6426544	XP_004929168.1	5	4.85533e-60	0.762	4	F:ATP binding; F:nucleobase-containing compound kinase activity; P:nucleobase-containing compound metabolic process; P:phosphorylation	-
35907	Hv_Contig_35907	adenylate kinase isoenzyme 6	391	1831022	EHJ76797.1	5	9.39857e-78	0.9	5	C:nucleus; F:adenylate kinase activity; F:ATP binding; F:ATPase activity; P:nucleotide phosphorylation	EC:2.7.4.3; EC:3.6.1.3	no IPS match
4668	Hv_Contig_4668	adenylosuccinate synthetase	1696	16810815	EHJ67814.1	20	0	0.839	5	C:cytoplasm; F:magnesium ion binding; F:adenylosuccinate synthase activity; F:GTP binding; P:'de novo' AMP biosynthetic process	EC:6.3.4.4	IPR001114 (SMART); IPR001114 (TIGRFAM); G3DSA:1.10.300.10 (GENE3D); G3DSA:3.90.170.10 (GENE3D); G3DSA:3.40.440.10 (GENE3D); IPR001114 (PFAM); IPR001114 (PANTHER); IPR018220 (PROSITE_PATTERNS); IPR018220 (PROSITE_PATTERNS); IPR001114 (HAMAP); SignalP-TM (SIGNALP_GRAM_POSITIVE); IPR027417 (SUPERFAMILY)
5381	Hv_Contig_5381	adenylosuccinate synthetase	1585	15852834	EHJ67814.1	20	0	0.8445	5	C:cytoplasm; F:magnesium ion binding; F:adenylosuccinate synthase activity; F:GTP binding; P:'de novo' AMP biosynthetic process	EC:6.3.4.4	IPR001114 (SMART); G3DSA:3.40.440.10 (GENE3D); IPR001114 (TIGRFAM); IPR001114 (PFAM); G3DSA:3.90.170.10 (GENE3D); G3DSA:1.10.300.10 (GENE3D); IPR001114 (PANTHER); IPR018220 (PROSITE_PATTERNS); IPR018220 (PROSITE_PATTERNS); IPR001114 (HAMAP); SignalP-TM (SIGNALP_GRAM_POSITIVE); IPR027417 (SUPERFAMILY)
974	Hv_Contig_974	adenylsulfate kinase	3040	23986480	XP_004931983.1	20	0	0.8115	6	F:adenylylsulfate kinase activity; F:sulfate adenylyltransferase (ATP) activity; F:ATP binding; P:sulfate assimilation; P:imaginal disc-derived wing morphogenesis; P:phosphorylation	EC:2.7.7.4; EC:2.7.1.25	G3DSA:3.10.400.10 (GENE3D); IPR002650 (TIGRFAM); IPR014729 (G3DSA:3.40.50.GENE3D); IPR025980 (PFAM); IPR027417 (G3DSA:3.40.50.GENE3D); IPR002891 (PFAM); IPR002891 (TIGRFAM); IPR024951 (PFAM); PTHR11055 (PANTHER); IPR002891 (HAMAP); IPR015947 (SUPERFAMILY); SSF52374 (SUPERFAMILY); IPR027417 (SUPERFAMILY)
2123	Hv_Contig_2123	adenylsulfate kinase	2339	21168800	XP_004931983.1	20	0	0.8155	6	F:adenylylsulfate kinase activity; F:sulfate adenylyltransferase (ATP) activity; F:ATP binding; P:sulfate assimilation; P:imaginal disc-derived wing morphogenesis; P:phosphorylation	EC:2.7.7.4; EC:2.7.1.25	IPR014729 (G3DSA:3.40.50.GENE3D); IPR002650 (TIGRFAM); IPR024951 (PFAM); G3DSA:3.10.400.10 (GENE3D); IPR002891 (PFAM); IPR002891 (TIGRFAM); IPR027417 (G3DSA:3.40.50.GENE3D); IPR025980 (PFAM); PTHR11055 (PANTHER); IPR002891 (HAMAP); IPR015947 (SUPERFAMILY); SSF52374 (SUPERFAMILY); IPR027417 (SUPERFAMILY)
14030	Hv_Contig_14030	adenylyl cyclase 76e	928	8811409	EHJ71420.1	5	7.93346e-10	0.8	5	C:integral component of membrane; F:nucleotide binding; F:phosphorus-oxygen lyase activity; P:cyclic nucleotide biosynthetic process; P:intracellular signal transduction	-
43243	Hv_Contig_43243	adenylyl cyclase isoform d	251	945786	EHJ72321.1	5	1.97173e-13	0.558	2	F:lyase activity; P:single-organism cellular process	-	SignalP-NN(euk) (SIGNALP), tmhmm (TMHMM)
36981	Hv_Contig_36981	adenylyl cyclase-associated protein 1 isoform x1	365	1658319	XP_007655721.1	5	4.53085e-08	0.624	22	C:cytosol; C:plasma membrane; C:focal adhesion; C:extracellular vesicular exosome; F:signal transducer activity; F:tumor necrosis factor receptor binding; F:ubiquitin protein ligase binding; F:thioesterase binding; P:platelet degranulation; P:apoptotic process; P:establishment or maintenance of cell polarity; P:activation of adenylate cyclase activity; P:axon guidance; P:regulation of proteolysis…	-	IPR001837 (PANTHER); IPR013912 (PFAM); IPR016098 (G3DSA:2.160.20.GENE3D); IPR017901 (PROFILE); coil (COIL), PTHR10652:SF1 (PANTHER)
1616	Hv_Contig_1616	adenylyl cyclase-associated protein 1-like isoform x2	2568	22316414	XP_004930126.1	20	0	0.812	3	F:actin binding; P:cell morphogenesis; P:actin cytoskeleton organization	-	IPR006599 (SMART); IPR013992 (PFAM); IPR016098 (G3DSA:2.160.20.GENE3D); IPR013912 (PFAM); IPR001837 (PANTHER); IPR028419 (PTHR10652:PANTHER); IPR028417 (PROSITE_PATTERNS); IPR017901 (PROSITE_PROFILES); IPR003124 (PROSITE_PROFILES); IPR013912 (SUPERFAMILY); IPR013992 (SUPERFAMILY)
14785	Hv_Contig_14785	adenylyltransferase and sulfurtransferase mocs3-like	896	8379950	EZA60457.1	5	1.18603e-52	0.602	3	F:transferase activity; P:tRNA processing; P:macromolecule modification	-
30194	Hv_Contig_30194	adenylyltransferase and sulfurtransferase mocs3-like	523	2978593	XP_004924201.1	5	8.85212e-41	0.768	7	C:cytoplasm; F:nucleotide binding; F:sulfurtransferase activity; F:ion binding; P:tRNA wobble uridine modification; P:cellular protein modification process; P:tRNA thio-modification	-	IPR000594 (PFAM); IPR009036 (SUPERFAMILY); IPR016040 (G3DSA:3.40.50.GENE3D); coil (COIL), PTHR10953 (PANTHER), PTHR10953:SF79 (PANTHER), seg (SEG)
10349	Hv_Contig_10349	adhesive plaque matrix protein	1116	11164087	EHJ75661.1	10	3.40376e-35	0.472	0	-
38739	Hv_Contig_38739	adipokinetic hormone 1 precursor	327	1411161	AGH25544.1	5	5.09567e-23	0.746	3	C:extracellular region; F:hormone activity; P:single-organism process	-	IPR010475 (PFAM); SignalP-NN(euk) (SIGNALP), tmhmm (TMHMM)
52891	Hv_Contig_52891	adipokinetic hormone receptor	145	281434	ACE00761.1	3	2.96273e-21	0.87	3	C:integral component of membrane; F:protein-hormone receptor activity; P:G-protein coupled receptor signaling pathway	-	SignalP-NN(euk) (SIGNALP)
54870	Hv_Contig_54870	adipokinetic hormone receptor	133	199017	NP_001037049.1	5	1.37307e-21	0.968	4	C:integral component of membrane; F:vasopressin receptor activity; F:protein-hormone receptor activity; P:G-protein coupled receptor signaling pathway	-
791	Hv_Contig_791	adiponectin receptor 2 [Heliconius cydno cordula]	3253	24536383	ADI81284.1	20	0	0.91	6	F:receptor activity; F:binding; P:signal transduction; P:response to endogenous stimulus; C:cell; P:lipid metabolic process	-	Coil (COILS); IPR004254 (PFAM); PTHR20855:SF15 (PANTHER); IPR004254 (PANTHER); NON_CYTOPLASMIC_DOMAIN (PHOBIUS); TRANSMEMBRANE (PHOBIUS); NON_CYTOPLASMIC_DOMAIN (PHOBIUS); TRANSMEMBRANE (PHOBIUS); CYTOPLASMIC_DOMAIN (PHOBIUS); NON_CYTOPLASMIC_DOMAIN (PHOBIUS); TRANSMEMBRANE (PHOBIUS); TRANSMEMBRANE (PHOBIUS); TRANSMEMBRANE (PHOBIUS); NON_CYTOPLASMIC_DOMAIN (PHOBIUS); CYTOPLASMIC_DOMAIN (PHOBIUS);…
1458	Hv_Contig_1458	adiponectin receptor 2 [Heliconius cydno cordula]	2665	22693259	ADI81284.1	20	0	0.91	6	F:receptor activity; F:binding; P:signal transduction; P:response to endogenous stimulus; C:cell; P:lipid metabolic process	-	Coil (COILS); IPR004254 (PFAM); PTHR20855:SF15 (PANTHER); IPR004254 (PANTHER); NON_CYTOPLASMIC_DOMAIN (PHOBIUS); TRANSMEMBRANE (PHOBIUS); TRANSMEMBRANE (PHOBIUS); CYTOPLASMIC_DOMAIN (PHOBIUS); NON_CYTOPLASMIC_DOMAIN (PHOBIUS); TRANSMEMBRANE (PHOBIUS); CYTOPLASMIC_DOMAIN (PHOBIUS); TRANSMEMBRANE (PHOBIUS); NON_CYTOPLASMIC_DOMAIN (PHOBIUS); TRANSMEMBRANE (PHOBIUS); TRANSMEMBRANE (PHOBIUS); NON_CYTO…
1610	Hv_Contig_1610	adiponectin receptor 2 [Heliconius cydno cordula]	2572	22324126	ADI81284.1	20	0	0.91	6	F:receptor activity; F:binding; P:signal transduction; P:response to endogenous stimulus; C:cell; P:lipid metabolic process	-	Coil (COILS); IPR004254 (PFAM); IPR004254 (PANTHER); PTHR20855:SF15 (PANTHER); TRANSMEMBRANE (PHOBIUS); TRANSMEMBRANE (PHOBIUS); NON_CYTOPLASMIC_DOMAIN (PHOBIUS); NON_CYTOPLASMIC_DOMAIN (PHOBIUS); CYTOPLASMIC_DOMAIN (PHOBIUS); TRANSMEMBRANE (PHOBIUS); CYTOPLASMIC_DOMAIN (PHOBIUS); NON_CYTOPLASMIC_DOMAIN (PHOBIUS); TRANSMEMBRANE (PHOBIUS); NON_CYTOPLASMIC_DOMAIN (PHOBIUS); TRANSMEMBRANE (PHOBIUS);…
677	Hv_Contig_677	adipose triglyceride lipase [Manduca sexta]	3413	24905743	AEJ33048.1	20	0	0.7455	7	P:biological_process; P:regulation of biological process; C:lipid particle; P:multicellular organismal development; P:catabolic process; P:lipid metabolic process; F:hydrolase activity	EC:3.1.1.3	IPR002641 (PFAM); PTHR12406 (PANTHER); PTHR12406:SF25 (PANTHER); SIGNAL_PEPTIDE_H_REGION (PHOBIUS); SIGNAL_PEPTIDE_N_REGION (PHOBIUS); SIGNAL_PEPTIDE_C_REGION (PHOBIUS); NON_CYTOPLASMIC_DOMAIN (PHOBIUS); SIGNAL_PEPTIDE (PHOBIUS); IPR016035 (SUPERFAMILY)
3041	Hv_Contig_3041	adipose triglyceride lipase [Manduca sexta]	2030	19422166	AEJ33048.1	20	0	0.7495	7	P:biological_process; P:regulation of biological process; C:lipid particle; P:multicellular organismal development; P:catabolic process; P:lipid metabolic process; F:hydrolase activity	EC:3.1.1.3	IPR002641 (PFAM); PTHR12406 (PANTHER); PTHR12406:SF25 (PANTHER); NON_CYTOPLASMIC_DOMAIN (PHOBIUS); SIGNAL_PEPTIDE_H_REGION (PHOBIUS); SIGNAL_PEPTIDE_C_REGION (PHOBIUS); SIGNAL_PEPTIDE_N_REGION (PHOBIUS); SIGNAL_PEPTIDE (PHOBIUS); IPR016035 (SUPERFAMILY)
3821	Hv_Contig_3821	adipose triglyceride lipase [Manduca sexta]	1854	18078567	AEJ33048.1	20	2.38439e-91	0.557	1	P:transport	-	no IPS match
40880	Hv_Contig_40880	adipose triglyceride lipase [Manduca sexta]	287	1162323	AEJ33048.1	20	4.71482e-35	0.767	2	P:lipid metabolic process; F:hydrolase activity	EC:3.1.1.3	no IPS match
55869	Hv_Contig_55869	adipose triglyceride lipase brummer	128	160182	EHJ67935.1	5	4.08264e-17	0.756	1	P:lipid metabolic process	-
56093	Hv_Contig_56093	adipose triglyceride lipase brummer	127	152041	EHJ67935.1	1	4.28439e-06	0.86	2	P:lipid metabolic process; P:metabolic process
5559	Hv_Contig_5559	adipose triglyceride lipase brummer [Bombyx mori]	1559	15609190	NP_001165929.1	20	9.14637e-149	0.916	7	P:biological_process; P:regulation of biological process; C:lipid particle; P:multicellular organismal development; P:catabolic process; P:lipid metabolic process; F:hydrolase activity	EC:3.1.1.3	IPR002641 (PFAM); PTHR12406:SF25 (PANTHER); PTHR12406 (PANTHER); SIGNAL_PEPTIDE_H_REGION (PHOBIUS); NON_CYTOPLASMIC_DOMAIN (PHOBIUS); SIGNAL_PEPTIDE (PHOBIUS); SIGNAL_PEPTIDE_C_REGION (PHOBIUS); SIGNAL_PEPTIDE_N_REGION (PHOBIUS); IPR016035 (SUPERFAMILY)
23922	Hv_Contig_23922	adp atp carrier protein	626	4560014	EHJ77065.1	9	8.97807e-73	0.6178	0	-
57698	Hv_Contig_57698	adp atp carrier protein	120	96829	EHJ77067.1	2	8.86497e-18	0.855	0	-
59760	Hv_Contig_59760	adp atp carrier protein	112	48075	EHJ77067.1	2	4.86996e-15	0.79	0	-
49283	Hv_Contig_49283	adp atp translocase	176	489167	AAV91376.1	3	1.53368e-07	0.6567	2	C:membrane; P:transport	-	no IPS match
7865	Hv_Contig_7865	adp ribosylation factor	1299	13199947	EHJ72421.1	7	2.95848e-53	0.5614	0	-
14486	Hv_Contig_14486	adp ribosylation factor	907	8538708	BAM20733.1	5	1.40254e-120	0.972	3	C:intracellular; F:GTP binding; P:small GTPase mediated signal transduction	-
19608	Hv_Contig_19608	adp ribosylation factor	734	6092309	EHJ64622.1	5	3.39761e-100	0.974	3	C:intracellular; F:GTP binding; P:small GTPase mediated signal transduction	-
33234	Hv_Contig_33234	adp ribosylation factor	456	2317159	XP_004933158.1	5	4.21683e-55	0.954	3	C:intracellular; F:GTP binding; P:small GTPase mediated signal transduction	-	IPR006689 (PANTHER); IPR024156 (SMART); G3DSA:3.40.50.300 (GENE3D), PTHR11711:SF31 (PANTHER), SSF52540 (SUPERFAMILY)
2820	Hv_Contig_2820	ADP/ATP translocase [Helicoverpa armigera]	2089	19821620	AAP20934.2	20	0	0.9395	15	P:cellular homeostasis; F:binding; P:multicellular organismal development; P:behavior; C:cell; C:mitochondrion; P:cellular component organization; P:cell differentiation; P:growth; F:transporter activity; P:transport; P:biological_process; C:lipid particle; P:response to external stimulus; P:response to abiotic stimulus	-	IPR002067 (PRINTS); IPR002113 (PRINTS); IPR023395 (G3DSA:1.50.40.GENE3D); IPR018108 (PFAM); PTHR24089 (PANTHER); PTHR24089:SF169 (PANTHER); NON_CYTOPLASMIC_DOMAIN (PHOBIUS); TRANSMEMBRANE (PHOBIUS); CYTOPLASMIC_DOMAIN (PHOBIUS); TRANSMEMBRANE (PHOBIUS); CYTOPLASMIC_DOMAIN (PHOBIUS); IPR018108 (PROSITE_PROFILES); IPR018108 (PROSITE_PROFILES); IPR018108 (PROSITE_PROFILES); IPR023395 (SUPERFAMILY); …
7005	Hv_Contig_7005	ADP/ATP translocase [Helicoverpa armigera]	1381	14008554	AAP20934.2	20	1.00603e-117	0.94	15	P:cellular homeostasis; F:binding; P:multicellular organismal development; P:behavior; C:cell; C:mitochondrion; P:cellular component organization; P:cell differentiation; P:growth; F:transporter activity; P:transport; P:biological_process; C:lipid particle; P:response to external stimulus; P:response to abiotic stimulus	-	IPR002067 (PRINTS); IPR002113 (PRINTS); IPR023395 (G3DSA:1.50.40.GENE3D); IPR018108 (PFAM); PTHR24089 (PANTHER); PTHR24089:SF169 (PANTHER); IPR018108 (PROSITE_PROFILES); IPR018108 (PROSITE_PROFILES); IPR023395 (SUPERFAMILY)
33193	Hv_Contig_33193	ADP/ATP translocase [Helicoverpa armigera]	457	2326739	AAP20934.2	20	1.15367e-49	0.791	5	F:binding; C:mitochondrion; P:transport; C:cell; F:transporter activity	-	IPR023395 (G3DSA:1.50.40.GENE3D); PTHR24089 (PANTHER), PTHR24089:SF35 (PANTHER), tmhmm (TMHMM)
34015	Hv_Contig_34015	ADP/ATP translocase [Helicoverpa armigera]	436	2165338	AAP20934.2	20	4.80133e-07	0.64	2	P:transport; C:cell	-	SignalP-NN(euk) (SIGNALP), tmhmm (TMHMM)
47114	Hv_Contig_47114	ADP/ATP translocase [Helicoverpa armigera]	204	645635	AAP20934.2	20	2.37035e-21	0.91	5	F:binding; C:mitochondrion; P:transport; C:cell; F:transporter activity	-	seg (SEG)
45328	Hv_Contig_45328	adp-ribose mitochondrial-like isoform x1	225	779031	EHJ68188.1	5	5.6218e-13	0.734	2	F:hydrolase activity; P:metabolic process	-	PTHR13030 (PANTHER), PTHR13030:SF8 (PANTHER)
47890	Hv_Contig_47890	adp-ribose mitochondrial-like isoform x2	194	588590	EHJ68188.1	5	2.21976e-19	0.764	2	F:hydrolase activity; P:metabolic process		PTHR13030 (PANTHER), PTHR13030:SF8 (PANTHER)
52672	Hv_Contig_52672	adp-ribosylation arf	146	291043	XP_004933158.1	5	1.54187e-11	0.774	1	F:nucleotide binding	-	no IPS match
3272	Hv_Contig_3272	ADP-ribosylation factor [Bombyx mori]	1971	19000379	NP_001091755.1	20	4.84058e-123	0.9895	17	C:cytosol; P:multicellular organismal development; P:regulation of biological process; P:anatomical structure morphogenesis; P:cellular component organization; P:transport; P:signal transduction; P:biological_process; P:cellular protein modification process; P:cell-cell signaling; F:hydrolase activity; C:cell; P:cellular homeostasis; P:protein transport; C:Golgi apparatus; F:nucleotide binding; C…	-	IPR006689 (PRINTS); IPR024156 (SMART); IPR003579 (SMART); IPR006687 (SMART); IPR027417 (G3DSA:3.40.50.GENE3D); IPR006689 (PFAM); IPR005225 (TIGRFAM); PTHR11711:SF118 (PANTHER); PTHR11711 (PANTHER); IPR024156 (PROSITE_PROFILES); IPR027417 (SUPERFAMILY)
2783	Hv_Contig_2783	adp-ribosylation factor 1	2102	19897083	XP_392990.2	20	3.83847e-43	0.817	24	C:Golgi stack; F:GTPase activity; F:protein serine/threonine kinase activity; F:ATP binding; F:GTP binding; P:DNA damage checkpoint; P:telomere maintenance; P:DNA repair; P:protein ADP-ribosylation; P:intracellular protein transport; P:post-Golgi vesicle-mediated transport; P:cell adhesion; P:neurotransmitter secretion; P:regulation of cell shape; P:response to ionizing radiation; P:regulation of…	EC:2.7.11	IPR024156 (SMART); IPR027417 (G3DSA:3.40.50.GENE3D); IPR006689 (PFAM); PTHR11711 (PANTHER); PTHR11711:SF118 (PANTHER); IPR027417 (SUPERFAMILY)
4880	Hv_Contig_4880	adp-ribosylation factor 2-like	1660	16510411	EHJ72382.1	20	6.52529e-103	0.9475	7	C:intracellular; F:nucleic acid binding; F:signal transducer activity; F:GTP binding; F:zinc ion binding; P:intracellular protein transport; P:small GTPase mediated signal transduction	-	IPR006689 (PRINTS); IPR003579 (SMART); IPR024156 (SMART); IPR006687 (SMART); IPR027417 (G3DSA:3.40.50.GENE3D); IPR005225 (TIGRFAM); IPR006689 (PFAM); PTHR11711:SF153 (PANTHER); PTHR11711 (PANTHER); IPR024156 (PROSITE_PROFILES); IPR027417 (SUPERFAMILY)
12165	Hv_Contig_12165	adp-ribosylation factor gtpase-activating protein	1013	9921348	EHJ68080.1	7	1.85405e-89	0.6414	0	-
20557	Hv_Contig_20557	adp-ribosylation factor gtpase-activating protein	708	5695251	EHJ68080.1	7	3.50303e-98	0.6343	0	-
7810	Hv_Contig_7810	adp-ribosylation factor gtpase-activating protein 1	1304	13250712	EHJ74045.1	7	0	0.6371	0	-		IPR001164 (PRINTS); IPR001164 (SMART); IPR001164 (PFAM); PTHR23180:SF35 (PANTHER); PTHR23180 (PANTHER); IPR001164 (PROSITE_PROFILES); SSF57863 (SUPERFAMILY)
20578	Hv_Contig_20578	adp-ribosylation factor gtpase-activating protein 1	707	5682523	EHJ74045.1	1	1.71324e-82	0.9	0	-
35623	Hv_Contig_35623	adp-ribosylation factor gtpase-activating protein 1-like	397	1878343	XP_004932864.1	5	1.78913e-27	0.83	4	F:ARF GTPase activator activity; F:zinc ion binding; P:regulation of ARF GTPase activity; P:positive regulation of GTPase activity	-	IPR001164 (PRINTS); PTHR23180 (PANTHER), PTHR23180:SF80 (PANTHER)
32400	Hv_Contig_32400	adp-ribosylation factor-binding protein gga1-like	476	2486678	EHJ65809.1	5	1.58188e-70	0.808	3	C:clathrin adaptor complex; P:intracellular protein transport; P:vesicle-mediated transport	-	IPR002014 (PFAM); IPR004152 (PROFILE); IPR008942 (G3DSA:1.25.40.GENE3D); IPR018205 (SMART); G3DSA:1.20.5.170 (GENE3D), PTHR13856 (PANTHER), PTHR13856:SF36 (PANTHER), seg (SEG), SSF89009 (SUPERFAMILY)
49429	Hv_Contig_49429	adp-ribosylation factor-binding protein gga1-like	174	481118	XP_004932310.1	2	6.54798e-18	0.89	3	C:clathrin adaptor complex; P:intracellular protein transport; P:vesicle-mediated transport	-	no IPS match
8159	Hv_Contig_8159	adp-ribosylation factor-like 2-like protein	1271	12934042	EHJ63207.1	10	8.51498e-114	0.659	0	-
21407	Hv_Contig_21407	adp-ribosylation factor-like 2-like protein	684	5365882	EHJ63207.1	10	1.57213e-71	0.644	0	-
14703	Hv_Contig_14703	ADP-ribosylation factor-like 6 interacting protein [Bombyx mori]	899	8418555	NP_001040353.1	20	9.24007e-91	0.5805	2	C:endoplasmic reticulum; C:cell	-
24785	Hv_Contig_24785	ADP-ribosylation factor-like 6 interacting protein [Bombyx mori]	611	4308416	NP_001040353.1	20	1.00632e-50	0.6145	1	C:endoplasmic reticulum	-	IPR003388 (PFAM); tmhmm (TMHMM)
1067	Hv_Contig_1067	ADP-ribosylation factor-like protein [Bombyx mori]	2962	23728149	NP_001040168.1	20	9.89134e-122	0.959	8	C:lysosome; P:organelle organization; P:cell cycle; P:signal transduction; C:endosome; P:biological_process; C:cytoskeleton; F:nucleotide binding	-	IPR006689 (PRINTS); IPR024156 (SMART); IPR003579 (SMART); IPR006687 (SMART); IPR005225 (TIGRFAM); IPR027417 (G3DSA:3.40.50.GENE3D); IPR006689 (PFAM); PTHR11711:SF122 (PANTHER); PTHR11711 (PANTHER); IPR024156 (PROSITE_PROFILES); IPR027417 (SUPERFAMILY)
19575	Hv_Contig_19575	ADP-ribosylation factor-like protein [Bombyx mori]	735	6096714	NP_001040168.1	20	5.77415e-127	0.9625	10	C:lysosome; P:organelle organization; P:cell cycle; P:signal transduction; C:cell; C:endosome; P:biological_process; F:nucleotide binding; F:cytoskeletal protein binding; C:cytoskeleton	-
53235	Hv_Contig_53235	adp-ribosylation factor-like protein 13b-like	143	268198	XP_004923155.1	1	3.93342e-07	0.75	0	-		no IPS match
4138	Hv_Contig_4138	adp-ribosylation factor-like protein 1-like	1792	17586117	XP_004927739.1	20	4.64618e-111	0.918	16	C:trans-Golgi network; F:GTPase activity; F:GTP binding; F:protein domain specific binding; P:protein targeting to Golgi; P:protein ADP-ribosylation; P:Golgi organization; P:small GTPase mediated signal transduction; P:neurotransmitter secretion; P:endosomal transport; P:regulation of cell migration; P:dsRNA transport; P:synaptic vesicle endocytosis; P:regulation of ER to Golgi vesicle-mediated t…	-	IPR006689 (PRINTS); IPR024156 (SMART); IPR027417 (G3DSA:3.40.50.GENE3D); IPR005225 (TIGRFAM); IPR006689 (PFAM); PTHR11711:SF41 (PANTHER); PTHR11711 (PANTHER); IPR024156 (PROSITE_PROFILES); IPR027417 (SUPERFAMILY)
1117	Hv_Contig_1117	adp-ribosylation factor-like protein 4c	2913	23584259	XP_004932967.1	20	3.59957e-126	0.873	4	C:intracellular; F:GTP binding; P:intracellular protein transport; P:small GTPase mediated signal transduction	-	IPR006689 (PRINTS); IPR006687 (SMART); IPR024156 (SMART); IPR003579 (SMART); IPR005225 (TIGRFAM); IPR027417 (G3DSA:3.40.50.GENE3D); IPR006689 (PFAM); PTHR11711 (PANTHER); PTHR11711:SF121 (PANTHER); IPR024156 (PROSITE_PROFILES); IPR027417 (SUPERFAMILY)
35366	Hv_Contig_35366	adp-ribosylation factor-like protein 6-interacting protein 4-like	403	1924381	EHJ74944.1	5	1.36533e-43	0.904	0	-		IPR019532 (PFAM); coil (COIL), PTHR13595 (PANTHER), seg (SEG)
37098	Hv_Contig_37098	adrenodoxin-like mitochondrial	363	1640117	XP_004923735.1	5	4.04151e-33	0.766	3	F:electron carrier activity; F:metal ion binding; F:2 iron, 2 sulfur cluster binding	-	IPR012675 (G3DSA:3.10.20.GENE3D); PTHR23426 (PANTHER), PTHR23426:SF1 (PANTHER)
45231	Hv_Contig_45231	advillin isoform x1	227	788066	XP_004930895.1	5	1.30377e-38	0.768	2	F:actin binding; P:cytoskeleton organization	-	IPR007122 (PANTHER); G3DSA:3.40.20.10 (GENE3D), SSF55753 (SUPERFAMILY)
5193	Hv_Contig_5193	AF013963_1amino acid transporter/amino acid-gated channel for sodium/potassium ions [Manduca sexta]	1613	16095836	AAF18560.1	20	5.4705e-27	0.5725	3	F:neurotransmitter transporter activity; P:transport; C:cell	-	IPR000175 (PANTHER); PTHR11616:SF19 (PANTHER), SignalP-NN(euk) (SIGNALP), tmhmm (TMHMM)
828	Hv_Contig_828	AF032873_1inebriated protein [Manduca sexta]	3217	24423137	AAF21642.1	20	0	0.796	11	P:cell differentiation; P:cell growth; P:multicellular organismal development; F:neurotransmitter transporter activity; P:transport; F:receptor activity; P:cell communication; C:plasma membrane; P:regulation of biological process; P:response to stress; P:response to abiotic stimulus	-	IPR000175 (PRINTS); IPR002944 (PRINTS); IPR000175 (PFAM); PTHR11616:SF108 (PANTHER); IPR000175 (PANTHER); TRANSMEMBRANE (PHOBIUS); TRANSMEMBRANE (PHOBIUS); TRANSMEMBRANE (PHOBIUS); TRANSMEMBRANE (PHOBIUS); TRANSMEMBRANE (PHOBIUS); CYTOPLASMIC_DOMAIN (PHOBIUS); TRANSMEMBRANE (PHOBIUS); CYTOPLASMIC_DOMAIN (PHOBIUS); TRANSMEMBRANE (PHOBIUS); TRANSMEMBRANE (PHOBIUS); CYTOPLASMIC_DOMAIN (PHOBIUS); TRA…
1049	Hv_Contig_1049	AF032873_1inebriated protein [Manduca sexta]	2977	23775677	AAF21642.1	20	0	0.812	11	P:cell differentiation; P:cell growth; P:multicellular organismal development; F:neurotransmitter transporter activity; P:transport; F:receptor activity; P:cell communication; C:plasma membrane; P:regulation of biological process; P:response to stress; P:response to abiotic stimulus	-	IPR000175 (PRINTS); IPR000175 (PFAM); PTHR11616:SF108 (PANTHER); IPR000175 (PANTHER); CYTOPLASMIC_DOMAIN (PHOBIUS); TRANSMEMBRANE (PHOBIUS); CYTOPLASMIC_DOMAIN (PHOBIUS); TRANSMEMBRANE (PHOBIUS); NON_CYTOPLASMIC_DOMAIN (PHOBIUS); CYTOPLASMIC_DOMAIN (PHOBIUS); CYTOPLASMIC_DOMAIN (PHOBIUS); NON_CYTOPLASMIC_DOMAIN (PHOBIUS); CYTOPLASMIC_DOMAIN (PHOBIUS); TRANSMEMBRANE (PHOBIUS); TRANSMEMBRANE (PHOBI…
27307	Hv_Contig_27307	AF032873_1inebriated protein [Manduca sexta]	573	3652962	AAF21642.1	20	8.67237e-35	0.846	12	P:cell differentiation; P:cell growth; P:multicellular organismal development; F:neurotransmitter transporter activity; C:cell; P:transport; F:receptor activity; P:cell communication; C:plasma membrane; P:regulation of biological process; P:response to stress; P:response to abiotic stimulus	-	seg (SEG)
68	Hv_Contig_68	AF078161_1lacunin [Manduca sexta]	6282	27415927	AAF04457.1	20	0	0.636	8	F:enzyme regulator activity; F:binding; C:proteinaceous extracellular matrix; F:peptidase activity; P:biological_process; F:structural molecule activity; P:cellular component organization; C:nucleus	EC:3.4.24.0	IPR002223 (PRINTS); IPR000884 (SMART); IPR002223 (SMART); IPR002223 (G3DSA:4.10.410.GENE3D); IPR002223 (G3DSA:4.10.410.GENE3D); IPR002223 (PFAM); IPR000884 (PFAM); G3DSA:2.20.100.10 (GENE3D); IPR002223 (G3DSA:4.10.410.GENE3D); PTHR13723:SF170 (PANTHER); PTHR13723 (PANTHER); IPR020901 (PROSITE_PATTERNS); IPR020901 (PROSITE_PATTERNS); IPR020901 (PROSITE_PATTERNS); IPR000884 (PROSITE_PROFILES); IPR0…
1185	Hv_Contig_1185	AF078161_1lacunin [Manduca sexta]	2859	23396700	AAF04457.1	20	4.99219e-106	0.441	2	C:extracellular region; F:hydrolase activity	-	IPR003598 (SMART); IPR008197 (SMART); IPR003599 (SMART); IPR002223 (SMART); IPR008197 (PFAM); PF13895 (PFAM); IPR013098 (PFAM); IPR002223 (PFAM); IPR002223 (G3DSA:4.10.410.GENE3D); IPR013783 (G3DSA:2.60.40.GENE3D); IPR008197 (G3DSA:4.10.75.GENE3D); PTHR10489 (PANTHER); IPR020901 (PROSITE_PATTERNS); IPR004094 (PROSITE_PROFILES); IPR007110 (PROSITE_PROFILES); IPR004094 (PROSITE_PROFILES); IPR008197…
8053	Hv_Contig_8053	AF078161_1lacunin [Manduca sexta]	1280	13022031	AAF04457.1	20	2.13737e-171	0.7	10	P:cellular protein modification process; F:enzyme regulator activity; F:binding; C:proteinaceous extracellular matrix; F:peptidase activity; F:phosphoprotein phosphatase activity; P:biological_process; F:structural molecule activity; P:cellular component organization; C:nucleus	EC:3.4.24.0
19428	Hv_Contig_19428	AF078161_1lacunin [Manduca sexta]	740	6163052	AAF04457.1	20	8.3772e-43	0.614	5	F:enzyme regulator activity; F:binding; C:extracellular region; P:metabolic process; F:peptidase activity	-
19558	Hv_Contig_19558	AF078161_1lacunin [Manduca sexta]	735	6102594	AAF04457.1	20	1.48419e-20	0.562	5	F:peptidase activity; C:proteinaceous extracellular matrix; F:structural molecule activity; P:cellular component organization; C:nucleus	-
22397	Hv_Contig_22397	AF078161_1lacunin [Manduca sexta]	658	5011518	AAF04457.1	20	1.36774e-48	0.6	5	F:enzyme regulator activity; C:extracellular region; P:metabolic process; F:peptidase activity; F:protein binding	-	IPR003598 (SMART); IPR003599 (SMART); IPR007110 (PROFILE); IPR010909 (PFAM); IPR013098 (PFAM); IPR013783 (G3DSA:2.60.40.GENE3D); PTHR10489 (PANTHER), seg (SEG), SignalP-NN(euk) (SIGNALP), SSF48726 (SUPERFAMILY)
24460	Hv_Contig_24460	AF078161_1lacunin [Manduca sexta]	616	4404104	AAF04457.1	20	1.35397e-15	0.5505	6	F:enzyme regulator activity; F:peptidase activity; P:metabolic process; C:extracellular region; C:cell; F:protein binding	-	IPR003598 (SMART); IPR007110 (PROFILE); IPR013098 (PFAM); IPR013783 (G3DSA:2.60.40.GENE3D); PTHR10489 (PANTHER), SSF48726 (SUPERFAMILY)
48003	Hv_Contig_48003	AF078161_1lacunin [Manduca sexta]	193	581813	AAF04457.1	1	7.5088e-11	0.73	5	P:biological_process; F:enzyme regulator activity; F:peptidase activity; F:binding; C:proteinaceous extracellular matrix	EC:3.4.24.0	seg (SEG)
11770	Hv_Contig_11770	AF102264_1cytochrome P450 [Helicoverpa zea]	1034	10174211	AAF06103.1	20	1.74669e-49	0.694	3	F:binding; F:catalytic activity; C:cell	-
12289	Hv_Contig_12289	AF117573_1thioredoxin-like protein [Manduca sexta]	1006	9829483	AAF16695.1	20	9.48962e-62	0.8315	10	P:response to stress; F:electron carrier activity; P:cellular homeostasis; P:regulation of biological process; P:metabolic process; P:transport; P:multicellular organismal development; C:nucleus; F:catalytic activity; P:generation of precursor metabolites and energy	-
12347	Hv_Contig_12347	AF117573_1thioredoxin-like protein [Manduca sexta]	1003	9794335	AAF16695.1	20	8.92407e-62	0.8315	10	P:response to stress; F:electron carrier activity; P:cellular homeostasis; P:regulation of biological process; P:metabolic process; P:transport; P:multicellular organismal development; C:nucleus; F:catalytic activity; P:generation of precursor metabolites and energy	-
13524	Hv_Contig_13524	AF117573_1thioredoxin-like protein [Manduca sexta]	948	9095695	AAF16695.1	20	2.76489e-43	0.831	10	P:response to stress; F:electron carrier activity; P:regulation of biological process; P:cellular homeostasis; P:metabolic process; P:transport; P:multicellular organismal development; C:nucleus; F:catalytic activity; P:generation of precursor metabolites and energy	-
13838	Hv_Contig_13838	AF117573_1thioredoxin-like protein [Manduca sexta]	935	8905463	AAF16695.1	20	4.49848e-62	0.831	10	P:response to stress; F:electron carrier activity; P:regulation of biological process; P:cellular homeostasis; P:metabolic process; P:transport; P:multicellular organismal development; C:nucleus; F:catalytic activity; P:generation of precursor metabolites and energy	-
40139	Hv_Contig_40139	AF117573_1thioredoxin-like protein [Manduca sexta]	300	1245315	AAF16695.1	20	2.05721e-16	0.6215	5	P:regulation of biological process; P:cellular homeostasis; F:electron carrier activity; F:catalytic activity; P:metabolic process	-	IPR012336 (G3DSA:3.40.30.GENE3D); IPR013766 (PFAM); SignalP-NN(euk) (SIGNALP)
25670	Hv_Contig_25670	AF117576_1kazal-type proteinase inhibitor [Manduca sexta]	597	4064977	AAF16698.1	20	6.79796e-50	0.593	3	P:multicellular organismal development; F:peptidase activity; F:protein binding	-	IPR002350 (SMART); G3DSA:3.30.60.30 (GENE3D), SignalP-NN(euk) (SIGNALP), tmhmm (TMHMM), SSF100895 (SUPERFAMILY)
26012	Hv_Contig_26012	AF117576_1kazal-type proteinase inhibitor [Manduca sexta]	592	3980573	AAF16698.1	20	6.3188e-50	0.593	3	P:multicellular organismal development; F:peptidase activity; F:protein binding	-	IPR002350 (SMART); G3DSA:3.30.60.30 (GENE3D), SignalP-NN(euk) (SIGNALP), tmhmm (TMHMM), SSF100895 (SUPERFAMILY)
5341	Hv_Contig_5341	AF117579_1putative cuticle protein [Manduca sexta]	1591	15892541	AAF16701.1	18	3.96354e-26	0.658889	0	-		seg (SEG)
6420	Hv_Contig_6420	AF117579_1putative cuticle protein [Manduca sexta]	1444	14621271	AAF16701.1	18	1.74173e-24	0.640556	0	-		seg (SEG)
17884	Hv_Contig_17884	AF117579_1putative cuticle protein [Manduca sexta]	785	6847950	AAF16701.1	18	1.45735e-25	0.643889	0	-		seg (SEG), SignalP-NN(euk) (SIGNALP)
17725	Hv_Contig_17725	AF117582_1calcyphosine-like protein [Manduca sexta]	790	6924308	AAF16704.1	20	1.51958e-32	0.6775	1	F:calcium ion binding	-	IPR011992 (G3DSA:1.10.238.GENE3D); IPR018247 (PROSITE); IPR018249 (PROFILE); PTHR10891 (PANTHER), PTHR10891:SF5 (PANTHER), SSF47473 (SUPERFAMILY)
26686	Hv_Contig_26686	AF117582_1calcyphosine-like protein [Manduca sexta]	582	3815709	AAF16704.1	20	4.48008e-69	0.743	1	F:calcium ion binding	-	IPR002048 (SMART); IPR011992 (G3DSA:1.10.238.GENE3D); IPR018247 (PROSITE); IPR018248 (PFAM); IPR018249 (PROFILE); PTHR10891 (PANTHER), PTHR10891:SF5 (PANTHER), SSF47473 (SUPERFAMILY)
32761	Hv_Contig_32761	AF117586_1putative cuticle protein [Manduca sexta]	467	2411684	AAF16708.1	1	2.03843e-14	0.74	0	-		SignalP-NN(euk) (SIGNALP)
16778	Hv_Contig_16778	AF117597_1unknown [Manduca sexta]	819	7348804	AAF16719.1	5	5.33989e-39	0.66	0	-		SignalP-NN(euk) (SIGNALP), tmhmm (TMHMM)
20734	Hv_Contig_20734	AF117597_1unknown [Manduca sexta]	703	5617691	AAF16719.1	5	1.72634e-39	0.66	0	-		no IPS match
8758	Hv_Contig_8758	AF117598_1unknown [Manduca sexta]	1225	12436162	AAF16720.1	20	3.10164e-65	0.863	3	F:molecular_function; P:biological_process; C:cellular_component		seg (SEG), SignalP-NN(euk) (SIGNALP)
17038	Hv_Contig_17038	AF118384_1N-ethylmaleimide sensitive fusion protein [Manduca sexta]	811	7228307	AAF18300.1	20	4.93654e-41	0.7155	8	P:transport; P:cellular component organization; F:nucleotide binding; P:regulation of biological process; P:cell-cell signaling; F:hydrolase activity; P:organelle organization; C:cytoplasm	EC:3.6.1.3
46008	Hv_Contig_46008	af134586_1reverse transcriptase-like protein	217	727013	EHJ73097.1	5	1.9243e-07	0.656	2	P:RNA-dependent DNA replication; F:RNA-directed DNA polymerase activity		no IPS match
49765	Hv_Contig_49765	af134586_1reverse transcriptase-like protein	171	459715	AAD39461.1	2	0.000407553	0.635	2	P:RNA-dependent DNA replication; F:RNA-directed DNA polymerase activity		seg (SEG)
4597	Hv_Contig_4597	AF140279_1cytochrome P450 CYP6B10 [Heliothis virescens]	1708	16914678	AAD25107.1	20	0	0.942	6	C:endoplasmic reticulum; C:cell; F:electron carrier activity; F:binding; F:catalytic activity; P:metabolic process	EC:1.14.14.1	IPR001128 (PRINTS); IPR002401 (PRINTS); IPR001128 (PFAM); IPR001128 (G3DSA:1.10.630.GENE3D); PTHR24292 (PANTHER); PTHR24292:SF5 (PANTHER); IPR017972 (PROSITE_PATTERNS); CYTOPLASMIC_DOMAIN (PHOBIUS); NON_CYTOPLASMIC_DOMAIN (PHOBIUS); TRANSMEMBRANE (PHOBIUS); IPR001128 (SUPERFAMILY); TMhelix (TMHMM)
10820	Hv_Contig_10820	AF140279_1cytochrome P450 CYP6B10 [Heliothis virescens]	1087	10819434	AAD25107.1	20	0	0.942	6	C:endoplasmic reticulum; C:cell; F:electron carrier activity; F:binding; F:catalytic activity; P:metabolic process	EC:1.14.14.1
588	Hv_Contig_588	AF143846_1putative nicotinic acetylcholine receptor alpha 7-1 subunit [Heliothis virescens]	3563	25212829	AAD32697.1	20	0	0.872	7	F:receptor activity; C:cell; C:plasma membrane; F:binding; P:ion transport; C:protein complex; F:ion channel activity	-	IPR006201 (PRINTS); IPR002394 (PRINTS); IPR027361 (G3DSA:1.20.120.GENE3D); IPR006202 (PFAM); IPR006202 (G3DSA:2.70.170.GENE3D); IPR006029 (PFAM); IPR006201 (TIGRFAM); IPR006201 (PANTHER); PTHR18945:SF383 (PANTHER); IPR018000 (PROSITE_PATTERNS); TRANSMEMBRANE (PHOBIUS); NON_CYTOPLASMIC_DOMAIN (PHOBIUS); SIGNAL_PEPTIDE_C_REGION (PHOBIUS); NON_CYTOPLASMIC_DOMAIN (PHOBIUS); NON_CYTOPLASMIC_DOMAIN (PH…
1018	Hv_Contig_1018	AF143847_1putative nicotinic acetylcholine receptor alpha 7-2 subunit [Heliothis virescens]	3009	23862481	AAD32698.1	20	0	0.957	5	F:receptor activity; C:cell; C:plasma membrane; P:ion transport; F:ion channel activity	-	IPR006201 (PRINTS); IPR002394 (PRINTS); IPR006202 (PFAM); IPR027361 (G3DSA:1.20.120.GENE3D); IPR006029 (PFAM); IPR006202 (G3DSA:2.70.170.GENE3D); IPR006201 (TIGRFAM); IPR006201 (PANTHER); PTHR18945:SF383 (PANTHER); IPR018000 (PROSITE_PATTERNS); SIGNAL_PEPTIDE (PHOBIUS); TRANSMEMBRANE (PHOBIUS); SIGNAL_PEPTIDE_C_REGION (PHOBIUS); CYTOPLASMIC_DOMAIN (PHOBIUS); NON_CYTOPLASMIC_DOMAIN (PHOBIUS); TRAN…
56511	Hv_Contig_56511	af162221_155 orf155	125	137216	YP_008003801.1	5	3.11155e-06	0.71	0	-
407	Hv_Contig_407	af162221_163 orf163	3969	25880166	XP_004923768.1	5	0	0.494	0	-		seg (SEG)
447	Hv_Contig_447	af162221_163 orf163	3880	25726813	XP_004933621.1	5	0	0.51	0	-		seg (SEG)
480	Hv_Contig_480	af162221_163 orf163	3792	25604026	EHJ79107.1	20	0	0.4625	6	F:kinase activity; F:ATP binding; F:protein kinase activity; P:phosphorylation; P:protein phosphorylation; F:transferase activity, transferring phosphorus-containing groups		seg (SEG)
502	Hv_Contig_502	af162221_163 orf163	3751	25524748	EHJ79107.1	19	0	0.4679	6	F:kinase activity; F:ATP binding; F:protein kinase activity; P:phosphorylation; P:protein phosphorylation; F:transferase activity, transferring phosphorus-containing groups		seg (SEG)
54329	Hv_Contig_54329	af165427_1ecdysis-triggering hormone precursor	136	220239	AAD45613.1	4	1.9078e-16	0.8775	0	-		no IPS match
39194	Hv_Contig_39194	af169229_1chrysoptin precursor	318	1357018	XP_004931436.1	5	1.07621e-45	0.766	5	F:metal ion binding; P:nucleotide catabolic process; F:hydrolase activity, acting on ester bonds; F:hydrolase activity; F:nucleotide binding		IPR006179 (PANTHER); IPR008334 (G3DSA:3.90.780.GENE3D)
997	Hv_Contig_997	AF173552_1Cry1A toxin receptor A [Heliothis virescens]	3020	23919773	AAF08254.1	20	0	0.878	7	C:cell; F:receptor activity; F:peptidase activity; P:protein metabolic process; P:catabolic process; F:binding; C:plasma membrane	EC:3.4.11.0	IPR014782 (PRINTS); IPR024571 (PFAM); IPR014782 (PFAM); G3DSA:1.10.390.10 (GENE3D); PTHR11533:SF147 (PANTHER); IPR001930 (PANTHER); SIGNAL_PEPTIDE (PHOBIUS); SIGNAL_PEPTIDE_H_REGION (PHOBIUS); SIGNAL_PEPTIDE_C_REGION (PHOBIUS); NON_CYTOPLASMIC_DOMAIN (PHOBIUS); SIGNAL_PEPTIDE_N_REGION (PHOBIUS); SignalP-noTM (SIGNALP_EUK); SSF55486 (SUPERFAMILY); SSF63737 (SUPERFAMILY)
21262	Hv_Contig_21262	AF173552_1Cry1A toxin receptor A [Heliothis virescens]	688	5421475	AAF08254.1	20	1.83389e-54	0.8405	6	C:cell; F:receptor activity; F:peptidase activity; P:protein metabolic process; P:catabolic process; F:binding	EC:3.4.11.0	seg (SEG)
31685	Hv_Contig_31685	AF173552_1Cry1A toxin receptor A [Heliothis virescens]	491	2639396	AAF08254.1	20	1.97961e-46	0.903	7	C:cell; F:receptor activity; F:peptidase activity; P:protein metabolic process; P:catabolic process; F:binding; C:plasma membrane	EC:3.4.11.0	IPR001930 (PANTHER); IPR014782 (PFAM); PTHR11533:SF38 (PANTHER), seg (SEG), SSF55486 (SUPERFAMILY)
35609	Hv_Contig_35609	AF173552_1Cry1A toxin receptor A [Heliothis virescens]	398	1881526	AAF08254.1	20	1.7897e-40	0.9055	7	C:cell; F:receptor activity; F:peptidase activity; P:protein metabolic process; P:catabolic process; F:binding; C:plasma membrane	EC:3.4.11.0	IPR001930 (PANTHER); IPR014782 (PFAM); PTHR11533:SF38 (PANTHER), seg (SEG), SSF63737 (SUPERFAMILY)
818	Hv_Contig_818	AF173552_1Cry1A toxin receptor A [Heliothis virescens] Aminopeptidase N	3227	24452133	AAF08254.1	20	0	0.872	7	C:cell; F:receptor activity; F:peptidase activity; P:protein metabolic process; P:catabolic process; F:binding; C:plasma membrane	EC:3.4.11.0	IPR014782 (PRINTS); G3DSA:1.10.390.10 (GENE3D); IPR024571 (PFAM); IPR014782 (PFAM); PTHR11533:SF147 (PANTHER); IPR001930 (PANTHER); SIGNAL_PEPTIDE (PHOBIUS); NON_CYTOPLASMIC_DOMAIN (PHOBIUS); SIGNAL_PEPTIDE_N_REGION (PHOBIUS); SIGNAL_PEPTIDE_C_REGION (PHOBIUS); SIGNAL_PEPTIDE_H_REGION (PHOBIUS); SSF63737 (SUPERFAMILY); SSF55486 (SUPERFAMILY)
6621	Hv_Contig_6621	AF173553_1V-ATPase 110 kDa integral membrane subunit [Manduca sexta]	1422	14409232	AAF28474.1	20	0	0.694	5	P:ion transport; C:plasma membrane; F:transporter activity; C:cell; C:protein complex	-	IPR002490 (PFAM); IPR002490 (PANTHER); PTHR11629:SF61 (PANTHER); CYTOPLASMIC_DOMAIN (PHOBIUS); NON_CYTOPLASMIC_DOMAIN (PHOBIUS); NON_CYTOPLASMIC_DOMAIN (PHOBIUS); TRANSMEMBRANE (PHOBIUS); TRANSMEMBRANE (PHOBIUS); CYTOPLASMIC_DOMAIN (PHOBIUS); CYTOPLASMIC_DOMAIN (PHOBIUS); TRANSMEMBRANE (PHOBIUS); TRANSMEMBRANE (PHOBIUS); TRANSMEMBRANE (PHOBIUS); NON_CYTOPLASMIC_DOMAIN (PHOBIUS); NON_CYTOPLASMIC_D…
6914	Hv_Contig_6914	AF173553_1V-ATPase 110 kDa integral membrane subunit [Manduca sexta]	1391	14095853	AAF28474.1	20	0	0.7455	6	P:ion transport; C:vacuole; C:protein complex; C:plasma membrane; F:hydrolase activity; F:transporter activity	EC:3.6.3.6	Coil (COILS); IPR002490 (PFAM); IPR002490 (PANTHER); TRANSMEMBRANE (PHOBIUS); CYTOPLASMIC_DOMAIN (PHOBIUS); NON_CYTOPLASMIC_DOMAIN (PHOBIUS)
19637	Hv_Contig_19637	AF177390_1antennal specific membrane protein AMP [Manduca sexta]	733	6074701	AAF12781.1	20	1.56238e-119	0.8255	6	C:cytoplasm; C:plasma membrane; C:coated pit; F:phospholipid binding; F:AP-2 adaptor complex binding; P:clathrin-mediated endocytosis	-	IPR018808 (PFAM); PTHR23065 (PANTHER)
34903	Hv_Contig_34903	af200422_1short stop kakapo isoform c	415	2005329	EHJ77439.1	5	6.52079e-53	0.76	3	P:cell cycle arrest; F:calcium ion binding; C:cytoskeleton		coil (COIL), seg (SEG)
24615	Hv_Contig_24615	AF229610_1ATP binding cassette transporter protein [Bombyx mori]	614	4361671	AAF61570.1	20	8.16189e-26	0.489	5	F:hydrolase activity; P:nucleobase-containing compound metabolic process; P:catabolic process; F:nucleotide binding; C:cell	EC:3.6.1.3	IPR020064 (PTHR19241:PANTHER); PTHR19241 (PANTHER), seg (SEG)
11094	Hv_Contig_11094	AF242202_1immulectin-2 [Manduca sexta]	1071	10640323	AAF91316.3	20	1.9599e-60	0.513	1	F:binding	-	IPR001304 (PFAM); IPR016186 (G3DSA:3.10.100.GENE3D); IPR016187 (SUPERFAMILY); PTHR22802 (PANTHER), SignalP-NN(euk) (SIGNALP), tmhmm (TMHMM)
6287	Hv_Contig_6287	AF244891_1golgin-80 [Manduca sexta]	1460	14748968	AAG36875.1	20	2.42244e-171	0.4995	3	C:cytoplasm; C:organelle; C:intracellular	-	Coil (COILS); Coil (COILS); Coil (COILS); Coil (COILS); Coil (COILS); Coil (COILS); Coil (COILS); Coil (COILS); PF15070 (PFAM); PTHR10881:SF46 (PANTHER); IPR024858 (PANTHER)
35375	Hv_Contig_35375	AF245662_1ABC transporter protein white [Bombyx mori]	403	1922769	AAF63207.1	4	7.55002e-22	0.88	6	F:hydrolase activity; P:transport; P:nucleobase-containing compound metabolic process; P:catabolic process; F:nucleotide binding; C:cell	EC:3.6.1.3	no IPS match
3036	Hv_Contig_3036	AF250910_1death-associated small cytoplasmic leucine-rich protein SCLP [Manduca sexta]	2031	19432317	AAF65467.1	20	2.81693e-106	0.789	0	-		seg (SEG)
4912	Hv_Contig_4912	AF250910_1death-associated small cytoplasmic leucine-rich protein SCLP [Manduca sexta]	1655	16452382	AAF65467.1	20	1.8956e-96	0.748	0	-		PTHR26343 (PANTHER), PTHR26343:SF26 (PANTHER)
55765	Hv_Contig_55765	af261974_1trypsin precursor 3	128	164150	AAF74736.1	5	2.50534e-15	0.954	2	F:serine-type endopeptidase activity; P:proteolysis	EC:3.4.21
44871	Hv_Contig_44871	AF261981_1trypsin precursor Hz8 [Helicoverpa zea]	231	814828	AAF74743.1	20	2.33034e-19	0.843	3	F:peptidase activity; P:protein metabolic process; P:catabolic process	EC:3.4.21.0	no IPS match
32310	Hv_Contig_32310	AF261982_1trypsin precursor Hz1 [Helicoverpa zea]	478	2504318	AAF74744.1	20	1.20089e-31	0.91	3	F:peptidase activity; P:protein metabolic process; P:catabolic process	EC:3.4.21.0	IPR003618 (G3DSA:1.10.472.GENE3D)
20712	Hv_Contig_20712	AF261985_1trypsin precursor Hz19 [Helicoverpa zea]	703	5631048	AAF74747.1	20	1.15259e-36	0.8405	3	F:peptidase activity; P:protein metabolic process; P:catabolic process	EC:3.4.21.0	IPR001254 (PFAM); IPR009003 (SUPERFAMILY); IPR018114 (PROSITE); G3DSA:2.40.10.10 (GENE3D), PTHR24268 (PANTHER), SignalP-NN(euk) (SIGNALP)
42289	Hv_Contig_42289	af266506_1 faw protein 1	265	1033931	XP_004924325.1	5	3.75407e-25	0.732	2	F:nucleic acid binding; P:DNA integration		IPR008042 (PFAM); PTHR22955 (PANTHER)
52936	Hv_Contig_52936	af266701_3 68-like protein	144	278390	NP_203638.1	5	6.69885e-25	1	3	C:extracellular region; F:chitin binding; P:chitin metabolic process	-	no IPS match
61630	Hv_Contig_61630	af271059_9 p49	105	14296	NP_075078.1	5	9.30733e-13	1	0	-
1930	Hv_Contig_1930	AF272343_1acyl-CoA delta-9 desaturase [Helicoverpa zea]	2416	21575174	AAF81788.1	20	0	0.949	7	P:biosynthetic process; P:lipid metabolic process; F:catalytic activity; F:binding; C:cell; C:endoplasmic reticulum; P:metabolic process	EC:1.14.19.1	IPR015876 (PRINTS); IPR005804 (PFAM); PTHR11351 (PANTHER); PTHR11351:SF28 (PANTHER); IPR001522 (PROSITE_PATTERNS); TRANSMEMBRANE (PHOBIUS); CYTOPLASMIC_DOMAIN (PHOBIUS); NON_CYTOPLASMIC_DOMAIN (PHOBIUS); CYTOPLASMIC_DOMAIN (PHOBIUS); TRANSMEMBRANE (PHOBIUS); TRANSMEMBRANE (PHOBIUS); TRANSMEMBRANE (PHOBIUS); CYTOPLASMIC_DOMAIN (PHOBIUS); NON_CYTOPLASMIC_DOMAIN (PHOBIUS); TMhelix (TMHMM); TMhelix (…
2061	Hv_Contig_2061	AF272343_1acyl-CoA delta-9 desaturase [Helicoverpa zea]	2361	21293354	AAF81788.1	20	0	0.949	7	P:biosynthetic process; P:lipid metabolic process; F:catalytic activity; F:binding; C:cell; C:endoplasmic reticulum; P:metabolic process	EC:1.14.19.1	IPR015876 (PRINTS); IPR005804 (PFAM); PTHR11351 (PANTHER); PTHR11351:SF28 (PANTHER); IPR001522 (PROSITE_PATTERNS); TRANSMEMBRANE (PHOBIUS); CYTOPLASMIC_DOMAIN (PHOBIUS); NON_CYTOPLASMIC_DOMAIN (PHOBIUS); TRANSMEMBRANE (PHOBIUS); TRANSMEMBRANE (PHOBIUS); CYTOPLASMIC_DOMAIN (PHOBIUS); TRANSMEMBRANE (PHOBIUS); CYTOPLASMIC_DOMAIN (PHOBIUS); NON_CYTOPLASMIC_DOMAIN (PHOBIUS); TMhelix (TMHMM); TMhelix (…
6480	Hv_Contig_6480	AF272343_1acyl-CoA delta-9 desaturase [Helicoverpa zea]	1437	14555005	AAF81788.1	20	1.3089e-11	0.934	7	P:biosynthetic process; P:lipid metabolic process; F:catalytic activity; F:binding; C:cell; C:endoplasmic reticulum; P:metabolic process	EC:1.14.19.1	TRANSMEMBRANE (PHOBIUS); CYTOPLASMIC_DOMAIN (PHOBIUS); CYTOPLASMIC_DOMAIN (PHOBIUS); NON_CYTOPLASMIC_DOMAIN (PHOBIUS); TRANSMEMBRANE (PHOBIUS); SignalP-noTM (SIGNALP_EUK)
14366	Hv_Contig_14366	AF272343_1acyl-CoA delta-9 desaturase [Helicoverpa zea]	913	8603331	AAF81788.1	20	7.29025e-21	0.6065	4	F:catalytic activity; P:biosynthetic process; P:lipid metabolic process; C:cell	EC:1.14.19.0
20935	Hv_Contig_20935	AF272345_1acyl-CoA delta-9 desaturase [Helicoverpa zea]	698	5543463	AAF81790.2	20	3.16169e-95	0.8355	7	P:biosynthetic process; P:lipid metabolic process; F:catalytic activity; F:binding; C:cell; C:endoplasmic reticulum; P:metabolic process	EC:1.14.19.1	IPR005804 (PFAM); IPR015876 (PRINTS); PTHR11351 (PANTHER), seg (SEG), tmhmm (TMHMM)
26025	Hv_Contig_26025	AF272345_1acyl-CoA delta-9 desaturase [Helicoverpa zea]	592	3977021	AAF81790.2	20	4.72961e-66	0.7905	16	P:regulation of biological process; P:lipid metabolic process; P:catabolic process; F:catalytic activity; P:biosynthetic process; P:metabolic process; C:cell; P:multicellular organismal development; P:secondary metabolic process; C:organelle; C:cytoplasm; P:reproduction; P:behavior; C:lipid particle; F:binding; C:endoplasmic reticulum	EC:1.14.19.1	IPR015876 (PRINTS); PTHR11351 (PANTHER), seg (SEG), tmhmm (TMHMM)
33537	Hv_Contig_33537	AF272345_1acyl-CoA delta-9 desaturase [Helicoverpa zea]	448	2254788	AAF81790.2	20	1.47516e-08	0.575	6	P:lipid metabolic process; F:binding; P:biosynthetic process; F:catalytic activity; C:cell; P:metabolic process	-	no IPS match
40684	Hv_Contig_40684	AF272345_1acyl-CoA delta-9 desaturase [Helicoverpa zea]	290	1185426	AAF81790.2	15	2.24504e-14	0.516667	1	P:metabolic process	-	no IPS match
4799	Hv_Contig_4799	AF274022_1tetraspanin D76 [Manduca sexta]	1673	16615402	AAF90148.1	20	1.50584e-156	0.637	1	C:cell	-	IPR000301 (PRINTS); IPR000301 (PIRSF); IPR018499 (PFAM); PTHR19282 (PANTHER); PTHR19282:SF28 (PANTHER); IPR018503 (PROSITE_PATTERNS); NON_CYTOPLASMIC_DOMAIN (PHOBIUS); TRANSMEMBRANE (PHOBIUS); TRANSMEMBRANE (PHOBIUS); TRANSMEMBRANE (PHOBIUS); TRANSMEMBRANE (PHOBIUS); NON_CYTOPLASMIC_DOMAIN (PHOBIUS); CYTOPLASMIC_DOMAIN (PHOBIUS); CYTOPLASMIC_DOMAIN (PHOBIUS); CYTOPLASMIC_DOMAIN (PHOBIUS); IPR0089…
5440	Hv_Contig_5440	AF274022_1tetraspanin D76 [Manduca sexta]	1574	15758049	AAF90148.1	20	4.8595e-157	0.637	1	C:cell	-	IPR000301 (PRINTS); IPR000301 (PIRSF); IPR018499 (PFAM); PTHR19282:SF28 (PANTHER); PTHR19282 (PANTHER); IPR018503 (PROSITE_PATTERNS); NON_CYTOPLASMIC_DOMAIN (PHOBIUS); CYTOPLASMIC_DOMAIN (PHOBIUS); TRANSMEMBRANE (PHOBIUS); TRANSMEMBRANE (PHOBIUS); NON_CYTOPLASMIC_DOMAIN (PHOBIUS); TRANSMEMBRANE (PHOBIUS); CYTOPLASMIC_DOMAIN (PHOBIUS); CYTOPLASMIC_DOMAIN (PHOBIUS); TRANSMEMBRANE (PHOBIUS); IPR0089…
8335	Hv_Contig_8335	AF274022_1tetraspanin D76 [Manduca sexta]	1256	12774816	AAF90148.1	20	7.95966e-31	0.5115	1	C:cell	-	IPR000301 (PRINTS); IPR008952 (SUPERFAMILY); IPR018499 (PFAM); PTHR19282 (PANTHER), PTHR19282:SF28 (PANTHER), SignalP-NN(euk) (SIGNALP), tmhmm (TMHMM)
10197	Hv_Contig_10197	AF274022_1tetraspanin D76 [Manduca sexta]	1125	11279437	AAF90148.1	20	1.71604e-158	0.6365	1	C:cell	-
31024	Hv_Contig_31024	AF274022_1tetraspanin D76 [Manduca sexta]	506	2783878	AAF90148.1	20	1.11214e-55	0.6655	1	C:cell	-	IPR000301 (PRINTS); IPR018499 (PFAM); PTHR19282 (PANTHER), PTHR19282:SF28 (PANTHER), SignalP-NN(euk) (SIGNALP), tmhmm (TMHMM)
36207	Hv_Contig_36207	AF274022_1tetraspanin D76 [Manduca sexta]	383	1778775	AAF90148.1	1	1.13218e-07	0.62	2	C:integral component of membrane; C:membrane		seg (SEG), SignalP-NN(euk) (SIGNALP)
4573	Hv_Contig_4573	AF274023_1tetraspanin E118 [Manduca sexta]	1710	16943730	AAF90149.1	20	6.24179e-79	0.6055	1	C:cell	-	IPR000301 (PRINTS); IPR000301 (PIRSF); IPR018499 (PFAM); PTHR19282 (PANTHER); IPR018503 (PROSITE_PATTERNS); TRANSMEMBRANE (PHOBIUS); TRANSMEMBRANE (PHOBIUS); CYTOPLASMIC_DOMAIN (PHOBIUS); CYTOPLASMIC_DOMAIN (PHOBIUS); NON_CYTOPLASMIC_DOMAIN (PHOBIUS); NON_CYTOPLASMIC_DOMAIN (PHOBIUS); CYTOPLASMIC_DOMAIN (PHOBIUS); TRANSMEMBRANE (PHOBIUS); TRANSMEMBRANE (PHOBIUS); IPR008952 (SUPERFAMILY); TMhelix …
4770	Hv_Contig_4770	AF274023_1tetraspanin E118 [Manduca sexta]	1678	16653939	AAF90149.1	20	8.43955e-80	0.607	1	C:cell	-	IPR000301 (PRINTS); IPR000301 (PIRSF); IPR018499 (PFAM); PTHR19282 (PANTHER); IPR018503 (PROSITE_PATTERNS); CYTOPLASMIC_DOMAIN (PHOBIUS); TRANSMEMBRANE (PHOBIUS); TRANSMEMBRANE (PHOBIUS); TRANSMEMBRANE (PHOBIUS); CYTOPLASMIC_DOMAIN (PHOBIUS); CYTOPLASMIC_DOMAIN (PHOBIUS); NON_CYTOPLASMIC_DOMAIN (PHOBIUS); TRANSMEMBRANE (PHOBIUS); NON_CYTOPLASMIC_DOMAIN (PHOBIUS); IPR008952 (SUPERFAMILY); TMhelix …
16808	Hv_Contig_16808	AF274023_1tetraspanin E118 [Manduca sexta]	818	7338167	AAF90149.1	20	1.95552e-64	0.563	1	C:cell	-
33046	Hv_Contig_33046	AF275264_1e66-like protein [Helicoverpa zea SNPV]	460	2357008	AAG17367.1	20	5.03935e-105	0.852	4	P:carbohydrate metabolic process; C:cell; C:cellular_component; F:catalytic activity	EC:4.2.2.0	IPR008929 (SUPERFAMILY); IPR012329 (G3DSA:1.50.10.GENE3D); IPR012970 (PFAM)
37066	Hv_Contig_37066	AF275264_1e66-like protein [Helicoverpa zea SNPV]	363	1645562	AAG17367.1	20	1.51866e-76	0.8735	4	P:carbohydrate metabolic process; C:cell; C:cellular_component; F:catalytic activity	EC:4.2.2.0	IPR006934 (PFAM); IPR008929 (SUPERFAMILY); IPR012329 (G3DSA:1.50.10.GENE3D)
34256	Hv_Contig_34256	AF277456_1actin A1 [Papilio glaucus]	431	2121541	AAF81598.1	20	1.81195e-25	0.851	1	F:nucleotide binding	-	no IPS match
28156	Hv_Contig_28156	AF309498_1carotin binding protein [Bombyx mori]	560	3457524	AAK06408.1	4	5.63012e-23	0.7475	5	P:transport; C:extracellular region; F:transporter activity; F:lipid binding; P:signal transduction	-	no IPS match
35741	Hv_Contig_35741	af329946_1signal transducer and activator of transcription	395	1856550	AAL37476.1	5	2.50042e-75	0.97	9	C:nucleus; C:cytoplasm; F:DNA binding; F:sequence-specific DNA binding transcription factor activity; F:signal transducer activity; F:calcium ion binding; P:transcription, DNA-templated; P:regulation of transcription, DNA-templated; P:signal transduction	-	IPR000980 (G3DSA:3.30.505.GENE3D); IPR001217 (PANTHER); PTHR11801:SF5 (PANTHER)
56106	Hv_Contig_56106	af334030_129 orf59	126	151407	NP_542682.1	5	1.94707e-20	0.984	1	C:viral capsid	-
52389	Hv_Contig_52389	af334030_138 orf68	148	309175	NP_542691.1	5	4.39946e-21	0.976	0	-		coil (COIL)
52667	Hv_Contig_52667	af334030_138 orf68	146	291773	NP_075135.1	5	1.48817e-21	1	0	-		no IPS match
56108	Hv_Contig_56108	af334030_138 orf68	126	151155	NP_542691.1	5	1.88958e-17	0.976	0	-
51668	Hv_Contig_51668	af334030_64 orf133	153	345827	NP_542756.1	5	6.27468e-25	1	0	-		SignalP-NN(euk) (SIGNALP)
54930	Hv_Contig_54930	af334030_64 orf133	132	196624	NP_542756.1	5	6.74939e-21	1	0	-
55500	Hv_Contig_55500	af334030_64 orf133	129	172649	YP_009051823.1	5	5.81311e-10	0.984	0	-
54364	Hv_Contig_54364	af334030_91 orf21	135	218473	NP_542644.1	5	3.22747e-22	0.972	0	-		SignalP-NN(euk) (SIGNALP)
6033	Hv_Contig_6033	AF361483_1chymotrypsin inhibitor CI-8A [Bombyx mori]	1490	15035169	AAK52495.1	20	5.86379e-150	0.572	1	F:enzyme regulator activity	-	IPR023796 (SMART); IPR023796 (PFAM); G3DSA:3.30.497.10 (GENE3D); G3DSA:2.30.39.10 (GENE3D); PTHR11461:SF52 (PANTHER); IPR000215 (PANTHER); IPR023795 (PROSITE_PATTERNS); SignalP-TM (SIGNALP_EUK); IPR023796 (SUPERFAMILY); TMhelix (TMHMM)
6169	Hv_Contig_6169	AF361483_1chymotrypsin inhibitor CI-8A [Bombyx mori]	1475	14885443	AAK52495.1	20	1.06415e-151	0.577	1	F:enzyme regulator activity	-	IPR023796 (SMART); G3DSA:2.30.39.10 (GENE3D); IPR023796 (PFAM); G3DSA:3.30.497.10 (GENE3D); PTHR11461:SF52 (PANTHER); IPR000215 (PANTHER); IPR023795 (PROSITE_PATTERNS); SignalP-TM (SIGNALP_EUK); IPR023796 (SUPERFAMILY); TMhelix (TMHMM)
8062	Hv_Contig_8062	AF361483_1chymotrypsin inhibitor CI-8A [Bombyx mori]	1279	13016914	AAK52495.1	20	1.2887e-143	0.568	1	F:enzyme regulator activity	-
9735	Hv_Contig_9735	AF361483_1chymotrypsin inhibitor CI-8A [Bombyx mori]	1157	11629305	AAK52495.1	20	4.44201e-105	0.5915	1	F:enzyme regulator activity	-
9957	Hv_Contig_9957	AF361483_1chymotrypsin inhibitor CI-8A [Bombyx mori]	1141	11463963	AAK52495.1	2	1.78749e-06	0.72	1	F:serine-type endopeptidase inhibitor activity		no IPS match
17477	Hv_Contig_17477	AF361483_1chymotrypsin inhibitor CI-8A [Bombyx mori]	798	7044954	AAK52495.1	20	8.20628e-36	0.643	3	P:biological_process; C:extracellular region; F:enzyme regulator activity	-
19959	Hv_Contig_19959	AF361483_1chymotrypsin inhibitor CI-8A [Bombyx mori]	724	5941439	AAK52495.1	20	7.46632e-68	0.6205	3	P:biological_process; C:extracellular region; F:enzyme regulator activity	-
20901	Hv_Contig_20901	AF361483_1chymotrypsin inhibitor CI-8A [Bombyx mori]	699	5553936	AAK52495.1	20	2.50798e-56	0.609	3	P:biological_process; C:extracellular region; F:enzyme regulator activity	-	seg (SEG)
21744	Hv_Contig_21744	AF361483_1chymotrypsin inhibitor CI-8A [Bombyx mori]	675	5242175	AAK52495.1	20	2.57331e-91	0.632	3	P:biological_process; C:extracellular region; F:enzyme regulator activity	-	IPR000215 (PANTHER); IPR023795 (PROSITE); IPR023796 (PFAM); G3DSA:2.30.39.10 (GENE3D), G3DSA:3.30.497.10 (GENE3D), PTHR11461:SF47 (PANTHER)
21939	Hv_Contig_21939	AF361483_1chymotrypsin inhibitor CI-8A [Bombyx mori]	670	5170939	AAK52495.1	20	7.47391e-59	0.619	3	P:biological_process; C:extracellular region; F:enzyme regulator activity	-	IPR000215 (PANTHER); IPR023795 (PROSITE); IPR023796 (PFAM); G3DSA:2.30.39.10 (GENE3D), G3DSA:3.30.497.10 (GENE3D)
25959	Hv_Contig_25959	AF361483_1chymotrypsin inhibitor CI-8A [Bombyx mori]	593	3990048	AAK52495.1	20	6.56702e-43	0.641	3	P:biological_process; C:extracellular region; F:enzyme regulator activity	-	IPR000215 (PANTHER); IPR023795 (PROSITE); IPR023796 (PFAM); G3DSA:2.30.39.10 (GENE3D), G3DSA:3.30.497.10 (GENE3D)
15	Hv_Contig_15	AF367362_1cadherin-like protein [Heliothis virescens]	7743	27763200	AAK85198.1	20	0	0.903	5	C:cell; F:receptor activity; P:biological_process; F:calcium ion binding; C:plasma membrane	-	IPR002126 (PRINTS); IPR002126 (SMART); IPR002126 (PFAM); IPR002126 (G3DSA:2.60.40.GENE3D); IPR002126 (G3DSA:2.60.40.GENE3D); IPR002126 (G3DSA:2.60.40.GENE3D); IPR002126 (G3DSA:2.60.40.GENE3D); PTHR24027 (PANTHER); PTHR24027:SF274 (PANTHER); IPR020894 (PROSITE_PATTERNS); IPR020894 (PROSITE_PATTERNS); NON_CYTOPLASMIC_DOMAIN (PHOBIUS); CYTOPLASMIC_DOMAIN (PHOBIUS); TRANSMEMBRANE (PHOBIUS); IPR002126…
17	Hv_Contig_17	AF367362_1cadherin-like protein [Heliothis virescens]	7704	27747745	AAK85198.1	20	0	0.9055	5	C:cell; F:receptor activity; P:biological_process; F:calcium ion binding; C:plasma membrane	-	IPR002126 (PRINTS); IPR002126 (SMART); IPR002126 (G3DSA:2.60.40.GENE3D); IPR002126 (G3DSA:2.60.40.GENE3D); IPR002126 (G3DSA:2.60.40.GENE3D); IPR002126 (G3DSA:2.60.40.GENE3D); IPR002126 (PFAM); PTHR24027 (PANTHER); PTHR24027:SF274 (PANTHER); IPR020894 (PROSITE_PATTERNS); IPR020894 (PROSITE_PATTERNS); NON_CYTOPLASMIC_DOMAIN (PHOBIUS); TRANSMEMBRANE (PHOBIUS); CYTOPLASMIC_DOMAIN (PHOBIUS); IPR002126…
115	Hv_Contig_115	AF367362_1cadherin-like protein [Heliothis virescens]	5368	27152725	AAK85198.1	20	0	0.9105	5	C:cell; F:receptor activity; P:biological_process; F:calcium ion binding; C:plasma membrane	-	IPR002126 (PRINTS); IPR002126 (SMART); IPR002126 (G3DSA:2.60.40.GENE3D); IPR002126 (G3DSA:2.60.40.GENE3D); IPR002126 (G3DSA:2.60.40.GENE3D); IPR002126 (PFAM); IPR002126 (G3DSA:2.60.40.GENE3D); PTHR24027 (PANTHER); PTHR24027:SF274 (PANTHER); IPR020894 (PROSITE_PATTERNS); IPR020894 (PROSITE_PATTERNS); SIGNAL_PEPTIDE_H_REGION (PHOBIUS); SIGNAL_PEPTIDE_N_REGION (PHOBIUS); SIGNAL_PEPTIDE_C_REGION (PHO…
576	Hv_Contig_576	AF367362_1cadherin-like protein [Heliothis virescens]	3598	25252200	AAK85198.1	20	0	0.904	5	C:cell; F:receptor activity; P:biological_process; F:calcium ion binding; C:plasma membrane	-	IPR002126 (PRINTS); IPR002126 (SMART); IPR002126 (G3DSA:2.60.40.GENE3D); IPR002126 (G3DSA:2.60.40.GENE3D); IPR002126 (G3DSA:2.60.40.GENE3D); IPR002126 (PFAM); IPR002126 (G3DSA:2.60.40.GENE3D); PTHR24027:SF274 (PANTHER); PTHR24027 (PANTHER); IPR020894 (PROSITE_PATTERNS); IPR020894 (PROSITE_PATTERNS); TRANSMEMBRANE (PHOBIUS); CYTOPLASMIC_DOMAIN (PHOBIUS); NON_CYTOPLASMIC_DOMAIN (PHOBIUS); IPR002126…
23925	Hv_Contig_23925	AF367362_1cadherin-like protein [Heliothis virescens]	626	4558136	AAK85198.1	20	1.34041e-53	0.82	5	C:cell; F:receptor activity; P:biological_process; F:calcium ion binding; C:plasma membrane	-	no IPS match
7359	Hv_Contig_7359	AF368030_1actin [Heliothis virescens]	1345	13679933	AAK52066.1	20	0	0.9845	15	C:nuclear chromosome; C:protein complex; P:biological_process; C:cytoskeleton; P:reproduction; P:anatomical structure morphogenesis; P:cell differentiation; P:multicellular organismal development; P:cytoskeleton organization; P:transport; P:cellular component organization; F:nucleotide binding; F:structural molecule activity; P:behavior; C:lipid particle	-	IPR004000 (PRINTS); IPR004000 (SMART); G3DSA:3.30.420.40 (GENE3D); IPR004000 (PFAM); G3DSA:3.90.640.10 (GENE3D); IPR004000 (PANTHER); PTHR11937:SF187 (PANTHER); IPR004001 (PROSITE_PATTERNS); SSF53067 (SUPERFAMILY); SSF53067 (SUPERFAMILY)
16986	Hv_Contig_16986	AF368032_1QM protein [Heliothis virescens]	812	7254267	AAK52067.1	20	1.21797e-149	0.9625	3	C:ribosome; F:structural molecule activity; P:translation	-
17887	Hv_Contig_17887	AF368032_1QM protein [Heliothis virescens]	785	6847165	AAK52067.1	20	6.28494e-152	0.9685	3	C:ribosome; F:structural molecule activity; P:translation	-
18159	Hv_Contig_18159	AF368032_1QM protein [Heliothis virescens]	776	6728531	AAK52067.1	20	5.58532e-152	0.9685	3	C:ribosome; F:structural molecule activity; P:translation	-
133	Hv_Contig_133	af369891_4endonuclease reverse transcriptase	5174	27057451	EFA11785.1	5	1.30373e-58	0.518	4	P:RNA-dependent DNA replication; P:nucleic acid phosphodiester bond hydrolysis; F:endonuclease activity; F:RNA-directed DNA polymerase activity		IPR000477 (PFAM); IPR005135 (SUPERFAMILY); PTHR19446 (PANTHER), PTHR19446:SF100 (PANTHER), seg (SEG), SSF56672 (SUPERFAMILY)
24455	Hv_Contig_24455	AF379640_1ribosomal protein S11 [Heliothis virescens]	616	4405952	AAK59928.1	20	1.48959e-97	0.954	3	C:ribosome; F:structural molecule activity; P:translation	-	IPR000266 (PRODOM); IPR012340 (G3DSA:2.40.50.GENE3D); IPR016027 (SUPERFAMILY); IPR019978 (TIGRFAMs); IPR019979 (PROSITE); PTHR10744:SF2 (PANTHER), seg (SEG), SignalP-NN(euk) (SIGNALP)
28853	Hv_Contig_28853	AF379640_1ribosomal protein S11 [Heliothis virescens]	548	3292638	AAK59928.1	20	6.26053e-98	0.954	3	C:ribosome; F:structural molecule activity; P:translation	-	IPR000266 (PRODOM); IPR012340 (G3DSA:2.40.50.GENE3D); IPR016027 (SUPERFAMILY); IPR019978 (TIGRFAMs); IPR019979 (PROSITE); PTHR10744:SF2 (PANTHER), seg (SEG)
34007	Hv_Contig_34007	AF379640_1ribosomal protein S11 [Heliothis virescens]	437	2166212	AAK59928.1	20	7.38048e-69	0.9235	3	C:ribosome; F:structural molecule activity; P:translation	-	IPR000266 (PRODOM); IPR012340 (G3DSA:2.40.50.GENE3D); IPR016027 (SUPERFAMILY); PTHR10744:SF2 (PANTHER)
20767	Hv_Contig_20767	AF393489_1twelve cysteine protein 1 [Manduca sexta]	702	5606456	AAL60414.1	2	2.7373e-20	0.465	0	-		seg (SEG), SignalP-NN(euk) (SIGNALP)
34743	Hv_Contig_34743	af4 fmr2 family member 4-like	419	2034922	EHJ74335.1	5	3.00049e-52	0.764	2	C:nucleus; F:DNA binding	-	IPR001739 (G3DSA:3.30.890.GENE3D); PTHR16112 (PANTHER), PTHR16112:SF5 (PANTHER), seg (SEG)
21545	Hv_Contig_21545	AF413062_1leureptin [Manduca sexta]	680	5311962	AAO21503.1	20	1.37852e-27	0.5435	1	F:protein binding	-	IPR001611 (PFAM); IPR003591 (SMART); G3DSA:3.80.10.10 (GENE3D), PTHR24365 (PANTHER), PF12799 (PFAM), SSF52058 (SUPERFAMILY)
3363	Hv_Contig_3363	AF413064_1serpin 3a [Manduca sexta]	1951	18849443	AAO21505.1	20	7.60181e-155	0.6885	13	F:peptidase activity; P:multicellular organismal development; P:response to stress; P:secondary metabolic process; F:enzyme regulator activity; P:response to external stimulus; P:regulation of biological process; P:protein metabolic process; P:catabolic process; P:behavior; P:response to biotic stimulus; C:extracellular region; P:signal transduction	-	IPR023796 (SMART); G3DSA:2.30.39.10 (GENE3D); IPR023796 (PFAM); G3DSA:3.30.497.10 (GENE3D); PTHR11461:SF46 (PANTHER); IPR000215 (PANTHER); IPR023795 (PROSITE_PATTERNS); IPR023796 (SUPERFAMILY)
3678	Hv_Contig_3678	AF413064_1serpin 3a [Manduca sexta]	1885	18304785	AAO21505.1	20	0	0.6575	13	F:peptidase activity; P:multicellular organismal development; P:response to stress; P:secondary metabolic process; F:enzyme regulator activity; P:response to external stimulus; P:regulation of biological process; P:protein metabolic process; P:catabolic process; P:behavior; P:response to biotic stimulus; C:extracellular region; P:signal transduction	-	IPR023796 (SMART); IPR023796 (PFAM); G3DSA:2.30.39.10 (GENE3D); G3DSA:3.30.497.10 (GENE3D); IPR000215 (PANTHER); PTHR11461:SF46 (PANTHER); IPR023795 (PROSITE_PATTERNS); SIGNAL_PEPTIDE_H_REGION (PHOBIUS); NON_CYTOPLASMIC_DOMAIN (PHOBIUS); SIGNAL_PEPTIDE_C_REGION (PHOBIUS); SIGNAL_PEPTIDE_N_REGION (PHOBIUS); SIGNAL_PEPTIDE (PHOBIUS); SignalP-TM (SIGNALP_GRAM_POSITIVE); SignalP-noTM (SIGNALP_EUK); S…
50462	Hv_Contig_50462	AF422795_1cytoplasmic actin [Bombyx mori]	164	414706	AAL17609.1	20	3.88248e-22	0.997	4	C:cytoskeleton; C:cytoplasm; F:nucleotide binding; F:protein binding	-	no IPS match
20689	Hv_Contig_20689	AF436853_1reverse transcriptase [Bombyx mori]	704	5639492	AAQ04479.1	17	1.69317e-11	0.637059	3	F:binding; F:hydrolase activity; F:transferase activity	-	seg (SEG)
31467	Hv_Contig_31467	AF436853_1reverse transcriptase [Bombyx mori]	495	2683794	AAQ04479.1	20	7.03338e-25	0.528	3	F:transferase activity; C:intracellular; F:binding	-	IPR007087 (PFAM); seg (SEG)
46635	Hv_Contig_46635	AF436853_1reverse transcriptase [Bombyx mori]	210	682535	AAQ04479.1	20	1.59205e-30	0.6845	7	F:transferase activity; C:intracellular; P:DNA metabolic process; P:biosynthetic process; F:RNA binding; F:nuclease activity; F:binding	EC:2.7.7.49	no IPS match
47572	Hv_Contig_47572	AF436853_1reverse transcriptase [Bombyx mori]	199	613386	AAQ04479.1	20	1.80248e-22	0.705	7	F:transferase activity; C:intracellular; P:DNA metabolic process; P:biosynthetic process; F:RNA binding; F:nuclease activity; F:binding	EC:2.7.7.49	no IPS match
48573	Hv_Contig_48573	af442732_3reverse transcriptase ribonuclease h partial	184	539958	XP_008469178.1	5	2.05387e-11	0.624	5	F:methyltransferase activity; F:transferase activity; P:RNA-dependent DNA replication; P:methylation; F:RNA-directed DNA polymerase activity		SignalP-NN(euk) (SIGNALP), tmhmm (TMHMM)
56978	Hv_Contig_56978	af451898_125tetracyclin-resistance protein	123	121244	AAN04419.1	5	1.41099e-14	0.894	2	C:integral component of membrane; P:transmembrane transport	-
39092	Hv_Contig_39092	AF461149_1transposase [Bombyx mori]	320	1369765	AAN06610.1	20	4.48317e-25	0.629	2	F:DNA binding; F:protein binding	-	IPR001523 (PFAM); IPR009057 (SUPERFAMILY); PTHR23022 (PANTHER), PTHR23022:SF6 (PANTHER)
961	Hv_Contig_961	AF465600_1PKG-Ib [Bombyx mori]	3053	24026095	AAL76255.1	20	0	0.8695	6	P:behavior; C:plasma membrane; P:cellular protein modification process; F:nucleotide binding; F:protein kinase activity; P:regulation of biological process	EC:2.7.11.12	no IPS match
4538	Hv_Contig_4538	AF482905_1acyl-CoA desaturase HassGATD [Helicoverpa assulta]	1716	16998534	AAM28480.2	20	0	0.815	5	P:biosynthetic process; P:lipid metabolic process; C:cell; P:metabolic process; F:catalytic activity	EC:1.14.19.0	IPR015876 (PRINTS); IPR005804 (PFAM); PTHR11351:SF28 (PANTHER); PTHR11351 (PANTHER); CYTOPLASMIC_DOMAIN (PHOBIUS); TRANSMEMBRANE (PHOBIUS); NON_CYTOPLASMIC_DOMAIN (PHOBIUS); CYTOPLASMIC_DOMAIN (PHOBIUS); TRANSMEMBRANE (PHOBIUS); SignalP-noTM (SIGNALP_EUK); TMhelix (TMHMM); TMhelix (TMHMM)
10766	Hv_Contig_10766	AF482905_1acyl-CoA desaturase HassGATD [Helicoverpa assulta]	1091	10857550	AAM28480.2	20	1.95471e-71	0.6365	5	P:biosynthetic process; P:lipid metabolic process; C:cell; P:metabolic process; F:catalytic activity	EC:1.14.19.0
34852	Hv_Contig_34852	AF482907_1acyl-CoA desaturase HassKSVE [Helicoverpa assulta]	416	2013217	AAM28482.1	20	1.50329e-55	0.7735	6	P:biosynthetic process; P:lipid metabolic process; F:binding; F:catalytic activity; C:cell; P:metabolic process	EC:1.14.19.1	PTHR11351 (PANTHER), seg (SEG), SignalP-NN(euk) (SIGNALP), tmhmm (TMHMM)
6676	Hv_Contig_6676	AF482909_1acyl-CoA desaturase HassNPVE [Helicoverpa assulta]	1415	14351082	AAM28484.2	20	0	0.863	7	P:biosynthetic process; P:lipid metabolic process; F:catalytic activity; F:binding; C:cell; C:endoplasmic reticulum; P:metabolic process	EC:1.14.19.1	IPR015876 (PRINTS); IPR005804 (PFAM); PTHR11351 (PANTHER); PTHR11351:SF28 (PANTHER); IPR001522 (PROSITE_PATTERNS); CYTOPLASMIC_DOMAIN (PHOBIUS); NON_CYTOPLASMIC_DOMAIN (PHOBIUS); NON_CYTOPLASMIC_DOMAIN (PHOBIUS); TRANSMEMBRANE (PHOBIUS); NON_CYTOPLASMIC_DOMAIN (PHOBIUS); TRANSMEMBRANE (PHOBIUS); TRANSMEMBRANE (PHOBIUS); CYTOPLASMIC_DOMAIN (PHOBIUS); CYTOPLASMIC_DOMAIN (PHOBIUS); TRANSMEMBRANE (PH…
6800	Hv_Contig_6800	AF482909_1acyl-CoA desaturase HassNPVE [Helicoverpa assulta]	1402	14217307	AAM28484.2	20	0	0.863	7	P:biosynthetic process; P:lipid metabolic process; F:catalytic activity; F:binding; C:cell; C:endoplasmic reticulum; P:metabolic process	EC:1.14.19.1	IPR015876 (PRINTS); IPR005804 (PFAM); PTHR11351:SF28 (PANTHER); PTHR11351 (PANTHER); IPR001522 (PROSITE_PATTERNS); TRANSMEMBRANE (PHOBIUS); NON_CYTOPLASMIC_DOMAIN (PHOBIUS); TRANSMEMBRANE (PHOBIUS); CYTOPLASMIC_DOMAIN (PHOBIUS); TRANSMEMBRANE (PHOBIUS); CYTOPLASMIC_DOMAIN (PHOBIUS); CYTOPLASMIC_DOMAIN (PHOBIUS); NON_CYTOPLASMIC_DOMAIN (PHOBIUS); TRANSMEMBRANE (PHOBIUS); NON_CYTOPLASMIC_DOMAIN (PH…
10257	Hv_Contig_10257	AF482909_1acyl-CoA desaturase HassNPVE [Helicoverpa assulta]	1121	11235648	AAM28484.2	20	6.90481e-149	0.72	4	F:catalytic activity; P:biosynthetic process; P:lipid metabolic process; C:cell	EC:1.14.19.0
16966	Hv_Contig_16966	AF482909_1acyl-CoA desaturase HassNPVE [Helicoverpa assulta]	813	7267260	AAM28484.2	20	3.89409e-150	0.8645	7	P:biosynthetic process; P:lipid metabolic process; F:catalytic activity; F:binding; C:cell; C:endoplasmic reticulum; P:metabolic process	EC:1.14.19.1
9922	Hv_Contig_9922	AF518768_1serine proteinase-like protein 2 [Manduca sexta]	1143	11486795	AAM69353.1	20	2.19932e-35	0.7385	3	P:protein metabolic process; P:catabolic process; F:peptidase activity	EC:3.4.21.0
10048	Hv_Contig_10048	AF518768_1serine proteinase-like protein 2 [Manduca sexta]	1134	11390063	AAM69353.1	20	1.85872e-66	0.696	3	P:protein metabolic process; P:catabolic process; F:peptidase activity	EC:3.4.21.0
22809	Hv_Contig_22809	AF518768_1serine proteinase-like protein 2 [Manduca sexta]	648	4882176	AAM69353.1	20	2.15128e-59	0.735	3	F:peptidase activity; P:protein metabolic process; P:catabolic process	EC:3.4.21.0	IPR001254 (PFAM); IPR009003 (SUPERFAMILY); G3DSA:2.40.10.10 (GENE3D), PTHR24268 (PANTHER), PTHR24268:SF174 (PANTHER)
48092	Hv_Contig_48092	afadin-like isoform x8	191	572977	XP_004926526.1	5	1.1104e-24	0.936	0	-		no IPS match
13019	Hv_Contig_13019	affinity na+-dependent glutamate transporter	970	9396750	EHJ70224.1	1	8.93143e-24	0.87	0	-
1040	Hv_Contig_1040	afg3-like protein 2	2987	23802525	XP_004923311.1	20	0	0.8395	9	C:mitochondrion; C:endoplasmic reticulum; C:integral component of membrane; F:metalloendopeptidase activity; F:ATP binding; F:zinc ion binding; F:ATPase activity; P:proteolysis; P:lateral inhibition	EC:3.4.24; EC:3.6.1.3	IPR003593 (SMART); G3DSA:1.10.8.60 (GENE3D); IPR003959 (PFAM); IPR027417 (G3DSA:3.40.50.GENE3D); IPR011546 (PFAM); IPR000642 (PFAM); IPR005936 (TIGRFAM); PTHR23076:SF38 (PANTHER); PTHR23076 (PANTHER); IPR003960 (PROSITE_PATTERNS); NON_CYTOPLASMIC_DOMAIN (PHOBIUS); TRANSMEMBRANE (PHOBIUS); CYTOPLASMIC_DOMAIN (PHOBIUS); CYTOPLASMIC_DOMAIN (PHOBIUS); TRANSMEMBRANE (PHOBIUS); IPR005936 (HAMAP); IPR02…
17663	Hv_Contig_17663	afg3-like protein 2-like	792	6961487	XP_004923311.1	5	2.72317e-69	0.83	5	C:integral component of membrane; F:metalloendopeptidase activity; F:ATP binding; F:zinc ion binding; P:proteolysis	EC:3.4.24
37529	Hv_Contig_37529	afg3-like protein 2-like	354	1577434	XP_004923311.1	3	1.96998e-24	0.6567	5	C:integral component of membrane; F:metalloendopeptidase activity; F:ATP binding; F:zinc ion binding; P:proteolysis	EC:3.4.24	seg (SEG)
33690	Hv_Contig_33690	agap000096-pa-like protein	444	2221768	XP_004923390.1	5	3.56593e-10	0.714	0	-		SignalP-NN(euk) (SIGNALP)
18991	Hv_Contig_18991	agap000110-pa-like protein	752	6359372	XP_004923346.1	5	1.38377e-85	0.824	1	C:ribosome	-
41823	Hv_Contig_41823	agap000285-pa-like protein	272	1073951	KFB39667.1	5	7.89076e-10	0.76	1	C:integral component of membrane	-	no IPS match
1444	Hv_Contig_1444	agap000666-pa-like protein	2671	22727952	EHJ78550.1	20	2.15043e-113	0.758	4	F:ubiquitin-specific protease activity; F:zinc ion binding; P:ubiquitin-dependent protein catabolic process; P:protein deubiquitination	-	PR01217 (PRINTS)
45073	Hv_Contig_45073	agap000696-pa-like protein	229	801047	XP_004934376.1	5	3.55045e-33	0.844	0	-		no IPS match
50962	Hv_Contig_50962	agap000899-pa-like protein	159	383988	XP_004923675.1	5	2.54684e-28	0.896	7	C:extracellular region; F:serine-type endopeptidase activity; F:phospholipase A2 activity; F:calcium ion binding; P:proteolysis; P:phospholipid metabolic process; P:lipid catabolic process	EC:3.4.21; EC:3.1.1.4	IPR001211 (PANTHER); IPR013090 (PROSITE); IPR016090 (G3DSA:1.20.90.GENE3D); PTHR12253:SF7 (PANTHER)
28860	Hv_Contig_28860	agap001610-pa-like protein	548	3290446	EHJ67272.1	5	7.05269e-45	0.796	0	-		seg (SEG), SignalP-NN(euk) (SIGNALP), tmhmm (TMHMM)
34326	Hv_Contig_34326	agap001624-pa-like protein	429	2108220	XP_004922087.1	5	1.9019e-56	0.762	4	C:proton-transporting V-type ATPase, V1 domain; F:proton-transporting ATP synthase activity, rotational mechanism; F:proton-transporting ATPase activity, rotational mechanism; P:ATP hydrolysis coupled proton transport	-	IPR008388 (PANTHER); tmhmm (TMHMM)
1554	Hv_Contig_1554	agap002022-pa-like protein	2604	22458788	EHJ67896.1	20	5.27661e-155	0.5155	7	P:cell differentiation; C:cytoplasm; P:multicellular organismal development; P:gene silencing by RNA; P:meiotic cell cycle; C:nucleus; F:DNA binding		IPR009071 (SMART); IPR024970 (PFAM); IPR009071 (G3DSA:1.10.30.GENE3D); IPR009071 (PFAM); PTHR21358 (PANTHER); PTHR21358:SF3 (PANTHER); IPR009071 (PROSITE_PROFILES); IPR009071 (SUPERFAMILY)
28623	Hv_Contig_28623	AGAP002074-PA	551	3350338	XP_001689309.2	5	8.29795e-26	0.638	0	-		IPR006578 (PFAM); PTHR21505 (PANTHER)
16070	Hv_Contig_16070	agap002224-pa-like protein	845	7717444	XP_004928389.1	5	6.26925e-98	0.6	1	P:transport	-
10520	Hv_Contig_10520	agap002459-pa-like protein	1105	11036432	BAM18795.1	10	1.13132e-130	0.642	0	-
46488	Hv_Contig_46488	agap002809-pa-like protein	212	691610	XP_004930405.1	5	1.52441e-33	0.896	2	F:transferase activity, transferring acyl groups other than amino-acyl groups; P:fatty acid biosynthetic process	-	IPR000794 (PANTHER); IPR014030 (PFAM); IPR016038 (G3DSA:3.40.47.GENE3D); IPR016039 (SUPERFAMILY)
47772	Hv_Contig_47772	agap002967-pa-like protein	196	597961	KFB43304.1	5	2.5239e-11	0.69	4	C:intracellular; F:nucleotide binding; F:helicase activity; P:DNA metabolic process	-	no IPS match
15376	Hv_Contig_15376	agap003026-pa-like protein	872	8076401	XP_004929032.1	5	2.53688e-166	0.844	3	C:intracellular; F:metal ion binding; P:intracellular signal transduction	-
47391	Hv_Contig_47391	agap003026-pa-like protein	201	625996	EHJ79050.1	5	2.48732e-27	0.81	3	C:intracellular; F:metal ion binding; P:intracellular signal transduction	-	PTHR23178 (PANTHER), PTHR23178:SF5 (PANTHER)
45668	Hv_Contig_45668	agap003128-pa-like protein	221	753798	XP_004930808.1	5	2.06177e-37	0.91	2	C:cytoskeleton; P:signal transduction	-	IPR000299 (PROFILE); IPR019748 (SUPERFAMILY); PTHR13436 (PANTHER), PTHR13436:SF2 (PANTHER)
10973	Hv_Contig_10973	agap003312-pa-like protein	1078	10723077	EHJ77120.1	10	1.58616e-114	0.616	0	-
38015	Hv_Contig_38015	agap003493-pc-like protein	343	1507106	EHJ76999.1	5	1.38619e-27	0.622	1	F:transporter activity	-	IPR005828 (PFAM); IPR016196 (SUPERFAMILY); IPR020846 (PROFILE); PTHR24063 (PANTHER), PTHR24063:SF77 (PANTHER), SignalP-NN(euk) (SIGNALP), tmhmm (TMHMM)
54324	Hv_Contig_54324	agap003600-pa-like protein	136	220647	BAM19709.1	5	5.31765e-22	0.894	9	C:eukaryotic translation initiation factor 3 complex; C:integral component of membrane; C:eukaryotic 43S preinitiation complex; C:eukaryotic 48S preinitiation complex; F:translation initiation factor activity; F:transferase activity; P:formation of translation preinitiation complex; P:regulation of translational initiation; P:fatty acid biosynthetic process	-	IPR002076 (PANTHER)
6126	Hv_Contig_6126	agap003633-pa-like protein	1480	14938646	EHJ65950.1	20	1.14514e-73	0.723	1	C:SMN complex		PTHR10799 (PANTHER)
33399	Hv_Contig_33399	agap003864-pa-like protein	451	2283583	EHJ65869.1	5	1.71757e-28	0.796	0	-		tmhmm (TMHMM)
33833	Hv_Contig_33833	agap003864-pa-like protein	441	2193869	XP_004923041.1	5	4.28851e-31	0.718	0	-		tmhmm (TMHMM)
56818	Hv_Contig_56818	agap004039-pb-like protein	123	126041	XP_004926526.1	5	6.58707e-13	0.884	1	P:signal transduction	-
18801	Hv_Contig_18801	agap004134-pa-like protein	758	6444729	XP_004926119.1	5	1.05751e-62	0.788	0	-
37087	Hv_Contig_37087	agap004134-pa-like protein	363	1641932	EHJ68726.1	5	1.5905e-25	0.668	0	-		IPR012464 (PANTHER); SignalP-NN(euk) (SIGNALP), tmhmm (TMHMM)
925	Hv_Contig_925	agap004523-pa-like protein	3086	24136621	XP_004932585.1	20	0	0.4985	3	F:molecular_function; P:biological_process; C:cellular_component		IPR011989 (G3DSA:1.25.10.GENE3D); IPR016024 (SUPERFAMILY); PTHR21331 (PANTHER), seg (SEG)
47538	Hv_Contig_47538	agap004529-pa-like protein	200	617177	XP_313829.3	2	3.42469e-05	0.625	2	P:metabolic process; F:N-acetyltransferase activity		no IPS match
50557	Hv_Contig_50557	agap004827-pa-like protein	163	408326	EHJ69771.1	3	8.49928e-25	0.8867	0	-		no IPS match
29085	Hv_Contig_29085	agap004955-pa-like protein	544	3243518	EHJ72662.1	5	1.65435e-58	0.628	0	-		seg (SEG)
56695	Hv_Contig_56695	agap005020-pa-like protein	124	131122	XP_004922470.1	5	4.64052e-18	0.846	1	F:metal ion binding	-
2824	Hv_Contig_2824	agap005115-pa-like protein	2088	19817443	EHJ65006.1	20	0	0.4855	1	P:regulation of cellular process	-	no IPS match
37431	Hv_Contig_37431	agap005159-pa-like protein	356	1591626	EHJ78514.1	5	9.84229e-16	0.782	3	C:membrane; F:GTP binding; P:small GTPase mediated signal transduction	-	seg (SEG)
28888	Hv_Contig_28888	agap005188-pa-like protein	547	3284975	EHJ65542.1	5	3.79727e-32	0.858	2	C:integral component of membrane; P:transmembrane transport	-	no IPS match
44037	Hv_Contig_44037	agap005188-pa-like protein	242	882420	EHJ65542.1	5	3.70202e-28	0.614	0	-		no IPS match
962	Hv_Contig_962	agap005635-pa-like protein	3052	24023042	EHJ77842.1	20	7.26688e-114	0.62	1	F:receptor binding	-	PTHR17469 (PANTHER), PTHR17469:SF1 (PANTHER), seg (SEG)
49116	Hv_Contig_49116	agap005815-pa-like protein	178	498717	XP_004931603.1	5	7.15099e-21	0.934	1	P:phosphatidylserine biosynthetic process	-	no IPS match
487	Hv_Contig_487	agap005905-pa-like protein	3783	25577505	XP_004931375.1	18	0	0.4311	3	P:transport; C:intracellular; F:transporter activity		IPR003599 (SMART); IPR013783 (G3DSA:2.60.40.GENE3D); seg (SEG), tmhmm (TMHMM), SSF48726 (SUPERFAMILY)
54344	Hv_Contig_54344	agap006514-pa-like protein	136	219559	XP_004932983.1	3	3.36813e-19	0.8567	2	F:Rho guanyl-nucleotide exchange factor activity; P:positive regulation of Rho GTPase activity	-	seg (SEG), tmhmm (TMHMM)
38121	Hv_Contig_38121	AGAP006656-PC	340	1492410	XP_316689.4	3	0.000119346	0.6633	1	F:nucleotide binding		no IPS match
33409	Hv_Contig_33409	agap006658-pa-like protein	451	2281328	EHJ71799.1	5	2.64874e-28	0.676	0	-		PTHR13403 (PANTHER), seg (SEG), SignalP-NN(euk) (SIGNALP)
36677	Hv_Contig_36677	agap006744-pa-like protein	372	1705149	KFB51039.1	3	1.15027e-05	0.8	3	P:tissue regeneration; C:integral component of membrane; P:cell adhesion		no IPS match
56873	Hv_Contig_56873	agap006925-pa-like protein	123	124811	EHJ75362.1	5	2.69774e-10	0.752	6	C:Golgi membrane; C:integral component of membrane; F:transferase activity, transferring glycosyl groups; F:carbohydrate binding; F:metal ion binding; P:protein glycosylation	-
41914	Hv_Contig_41914	agap007006-pa-like protein	271	1065258	XP_004924709.1	5	1.36516e-39	0.652	1	F:actin binding		seg (SEG)
11444	Hv_Contig_11444	agap007053-pa-like protein	1052	10407813	XP_004933286.1	10	5.18857e-137	0.566	0	-
38084	Hv_Contig_38084	agap007099-pa-like protein	341	1496500	EHJ68267.1	5	1.80085e-24	0.688	0	-		seg (SEG)
31664	Hv_Contig_31664	agap007532-pa-like protein	492	2643820	XP_004926649.1	5	3.21e-29	0.948	3	C:actin cytoskeleton; F:structural molecule activity; P:cell adhesion	-	IPR006077 (PFAM); G3DSA:1.20.120.230 (GENE3D), PTHR18914 (PANTHER), PTHR18914:SF1 (PANTHER)
36905	Hv_Contig_36905	agap007761-pa-like protein	367	1670771	XP_004926053.1	5	1.82733e-45	0.878	3	C:extracellular region; F:peptidase inhibitor activity; P:negative regulation of peptidase activity	-	IPR000436 (PFAM); IPR016060 (G3DSA:2.10.70.GENE3D); PTHR19325 (PANTHER), PTHR19325:SF214 (PANTHER), seg (SEG)
44625	Hv_Contig_44625	agap007941-pa-like protein	234	834836	EHJ72730.1	5	1.35767e-09	0.69	2	F:catalytic activity; P:metabolic process	-	seg (SEG)
33278	Hv_Contig_33278	agap007945-pa-like protein	455	2307147	KFB39700.1	5	1.22449e-08	0.49	7	F:sodium channel activity; C:membrane; P:sodium ion transport; P:sodium ion transmembrane transport; C:integral component of membrane; P:ion transport; P:transport		IPR001873 (PANTHER); G3DSA:1.10.287.820 (GENE3D), PTHR11690:SF45 (PANTHER)
56614	Hv_Contig_56614	agap008047-pa-like protein	124	133726	EHJ63364.1	3	8.89363e-15	0.8467	0	-
648	Hv_Contig_648	agap008065-pa-like protein	3463	25002000	XP_004924351.1	10	1.1075e-175	0.531	0	-		CYTOPLASMIC_DOMAIN (PHOBIUS); TRANSMEMBRANE (PHOBIUS); NON_CYTOPLASMIC_DOMAIN (PHOBIUS)
51799	Hv_Contig_51799	agap008123-pa-like protein	152	339251	XP_004931841.1	5	2.56146e-22	0.866	5	C:extracellular region; F:chitin binding; F:hydrolase activity, acting on carbon-nitrogen (but not peptide) bonds; P:carbohydrate metabolic process; P:chitin metabolic process	-	SignalP-NN(euk) (SIGNALP)
11454	Hv_Contig_11454	agap008432-pa-like protein	1051	10397300	XP_004929391.1	10	4.15837e-114	0.63	0	-
39026	Hv_Contig_39026	agap009021-pa-like protein	321	1378413	XP_004921657.1	5	2.01536e-11	0.862	0	-		seg (SEG)
15489	Hv_Contig_15489	agap009284-pa-like protein	868	8016355	EHJ70018.1	5	1.01001e-84	0.81	2	C:integral component of membrane; P:transmembrane transport	-
44630	Hv_Contig_44630	agap009762-pa-like protein	234	834368	KFB53703.1	5	3.48724e-15	0.62	0	-		IPR006210 (SMART); PTHR24052 (PANTHER), PTHR24052:SF144 (PANTHER)
10174	Hv_Contig_10174	agap009864-pa-like protein	1126	11296316	EHJ75347.1	10	8.04304e-83	0.787	0	-
15767	Hv_Contig_15767	agap010322 protein	856	7867999	XP_004929254.1	5	5.14464e-78	0.932	3	C:nucleus; F:sequence-specific DNA binding; F:protein heterodimerization activity	-
39867	Hv_Contig_39867	agap010393-pa-like protein	305	1274379	ETN66902.1	4	2.19004e-06	0.525	0	-		PTHR22928 (PANTHER)
54363	Hv_Contig_54363	agap010834-pa-like protein	135	218608	XP_004925190.1	5	6.11169e-17	0.858	3	C:intracellular; F:calcium-dependent cysteine-type endopeptidase activity; P:proteolysis	-	PTHR10183 (PANTHER), PTHR10183:SF22 (PANTHER)
9840	Hv_Contig_9840	agap011183-pa-like protein	1149	11557820	EHJ72119.1	10	9.17645e-105	0.549	0	-
31597	Hv_Contig_31597	agap011394-pa-like protein	493	2659579	XP_004927112.1	5	1.51255e-41	0.728	1	F:phosphatidylinositol binding	-	SignalP-NN(euk) (SIGNALP)
32306	Hv_Contig_32306	agap011476-pa-like protein	478	2505274	XP_004930218.1	5	2.31927e-24	0.716	2	F:N-acetylmuramoyl-L-alanine amidase activity; P:peptidoglycan catabolic process	EC:3.5.1.28	no IPS match
41175	Hv_Contig_41175	agap011522-pa-like protein	283	1134080	EHJ74213.1	5	4.09529e-32	0.746	0	-		PTHR13602 (PANTHER), seg (SEG)
49480	Hv_Contig_49480	agap011673-pa-like protein	174	478682	EHJ69700.1	5	1.69794e-24	0.834	0	-		no IPS match
45170	Hv_Contig_45170	AGAP011764-PA	227	792606	XP_320746.4	5	1.0381e-20	0.93	0	-		no IPS match
28168	Hv_Contig_28168	agap011888-pa-like protein	559	3454167	EHJ69246.1	5	2.47362e-46	0.758	2	F:Ran GTPase binding; P:intracellular protein transport	-	seg (SEG), tmhmm (TMHMM)
34401	Hv_Contig_34401	agap013096-pa-like protein	427	2095383	EHJ68842.1	5	1.63595e-41	0.886	0	-		seg (SEG)
19422	Hv_Contig_19422	agc kinase	740	6171192	XP_002366266.1	5	1.2352e-102	0.862	3	F:cAMP-dependent protein kinase activity; F:ATP binding; P:protein phosphorylation	EC:2.7.11.11
32964	Hv_Contig_32964	agcp7521-like protein	462	2377769	XP_006606789.1	5	1.77999e-14	0.484	4	F:nucleic acid binding; P:DNA integration; F:zinc ion binding; F:metal ion binding		no IPS match
40091	Hv_Contig_40091	aggrecan core	301	1250431	XP_005430985.1	1	1.17936e-05	0.53	0	-		seg (SEG)
12043	Hv_Contig_12043	aggregation inhibitor protein precursor	1020	10001680	EHJ75621.1	10	4.88346e-159	0.503	0	-
47380	Hv_Contig_47380	AGO3 [Bombyx mori]	201	627604	BAF98575.1	20	1.68096e-29	0.6705	1	F:nucleic acid binding	-	PTHR22892 (PANTHER)
13099	Hv_Contig_13099	AKH/corazonin-like hormone precursor [Heliothis virescens]	966	9348365	ADW77572.1	1	2.22891e-36	1	0	-		seg (SEG), SignalP-NN(euk) (SIGNALP), tmhmm (TMHMM)
36050	Hv_Contig_36050	a-kinase anchor protein 14-like	387	1807292	XP_004525684.1	5	3.54937e-07	0.952	1	F:structural constituent of cuticle		seg (SEG), SignalP-NN(euk) (SIGNALP), tmhmm (TMHMM)
2606	Hv_Contig_2606	a-kinase anchor protein 17a-like	2152	20211956	XP_004925079.1	20	0	0.68	0	-		Coil (COILS); Coil (COILS); Coil (COILS); PTHR12484 (PANTHER); PTHR12484:SF3 (PANTHER)
43260	Hv_Contig_43260	a-kinase anchor protein 17a-like	251	944531	XP_004925079.1	5	9.70451e-19	0.774	0	-		no IPS match
408	Hv_Contig_408	a-kinase anchor protein mitochondrial-like isoform x5	3968	25876197	XP_004924820.1	5	0	0.864	4	F:RNA binding; F:kinase activity; F:hydrolase activity, acting on ester bonds; P:phosphorylation	-	Coil (COILS); IPR004087 (SMART); IPR002999 (SMART); IPR004088 (G3DSA:3.30.1370.GENE3D); IPR004088 (PFAM); G3DSA:2.30.30.140 (GENE3D); IPR002999 (PFAM); PTHR12727 (PANTHER); NON_CYTOPLASMIC_DOMAIN (PHOBIUS); CYTOPLASMIC_DOMAIN (PHOBIUS); TRANSMEMBRANE (PHOBIUS); IPR002999 (PROSITE_PROFILES); IPR004088 (PROSITE_PROFILES); IPR004088 (SUPERFAMILY); IPR016071 (SUPERFAMILY); SSF63748 (SUPERFAMILY); TMh…
1627	Hv_Contig_1627	akirin protein	2562	22285637	NP_001243977.1	20	5.80467e-84	0.6665	14	C:nucleus; C:polytene chromosome; C:integral component of membrane; F:nucleotide binding; F:transcription cofactor activity; F:protein binding; F:phosphorus-oxygen lyase activity; F:metal ion binding; P:larval somatic muscle development; P:cyclic nucleotide biosynthetic process; P:muscle attachment; P:intracellular signal transduction; P:positive regulation of innate immune response; P:defense re…	-	IPR024132 (PANTHER); PTHR13293:SF6 (PANTHER)
4707	Hv_Contig_4707	akirin protein	1689	16754932	NP_001243977.1	20	1.32147e-86	0.6375	9	C:nucleus; C:polytene chromosome; F:transcription cofactor activity; F:protein binding; F:metal ion binding; P:larval somatic muscle development; P:muscle attachment; P:positive regulation of innate immune response; P:defense response to Gram-negative bacterium	-	no IPS match
14077	Hv_Contig_14077	akirin protein	926	8778027	NP_001243977.1	5	3.7086e-45	0.884	1	F:metal ion binding	-
4460	Hv_Contig_4460	aktip protein	1730	17110512	EHJ76935.1	10	4.16453e-106	0.54	0	-		SM00212 (SMART); IPR000608 (PFAM); IPR016135 (G3DSA:3.10.110.GENE3D); PTHR24067:SF41 (PANTHER); PTHR24067 (PANTHER); IPR000608 (PROSITE_PROFILES); IPR016135 (SUPERFAMILY)
4601	Hv_Contig_4601	aktip protein	1707	16906141	EHJ76935.1	10	3.39811e-107	0.547	0	-		SM00212 (SMART); IPR016135 (G3DSA:3.10.110.GENE3D); IPR000608 (PFAM); PTHR24067:SF41 (PANTHER); PTHR24067 (PANTHER); IPR000608 (PROSITE_PROFILES); IPR016135 (SUPERFAMILY)
22023	Hv_Contig_22023	aktip protein	668	5140848	EHJ76935.1	3	6.66553e-09	0.5167	0	-
659	Hv_Contig_659	alanine aminotransferase	3446	24967457	XP_004924185.1	20	0	0.7805	7	C:intracellular; F:Ras GTPase activator activity; F:transaminase activity; F:pyridoxal phosphate binding; P:small GTPase mediated signal transduction; P:biosynthetic process; P:positive regulation of Ras GTPase activity	-	IPR015422 (G3DSA:3.90.1150.GENE3D); IPR015421 (G3DSA:3.40.640.GENE3D); IPR004839 (PFAM); PTHR11751:SF29 (PANTHER); PTHR11751 (PANTHER); IPR015424 (SUPERFAMILY)
3118	Hv_Contig_3118	alanine aminotransferase	2010	19278778	EHJ74142.1	20	4.4531e-57	0.8255	3	F:L-alanine:2-oxoglutarate aminotransferase activity; F:pyridoxal phosphate binding; P:biosynthetic process	EC:2.6.1.2	IPR015422 (G3DSA:3.90.1150.GENE3D); PTHR11751:SF29 (PANTHER); PTHR11751 (PANTHER); IPR015424 (SUPERFAMILY)
3701	Hv_Contig_3701	alanine aminotransferase	1881	18270890	XP_004924185.1	20	0	0.7765	7	C:intracellular; F:Ras GTPase activator activity; F:transaminase activity; F:pyridoxal phosphate binding; P:small GTPase mediated signal transduction; P:biosynthetic process; P:positive regulation of Ras GTPase activity	-	IPR015421 (G3DSA:3.40.640.GENE3D); IPR004839 (PFAM); IPR015422 (G3DSA:3.90.1150.GENE3D); PTHR11751:SF29 (PANTHER); PTHR11751 (PANTHER); IPR015424 (SUPERFAMILY)
18109	Hv_Contig_18109	alanine aminotransferase	777	6751827	EHJ74142.1	5	4.67221e-62	0.856	3	F:transaminase activity; F:pyridoxal phosphate binding; P:biosynthetic process	-
19111	Hv_Contig_19111	alanine aminotransferase	749	6301557	EHJ74142.1	5	1.27928e-92	0.79	3	F:transaminase activity; F:pyridoxal phosphate binding; P:biosynthetic process	-
51191	Hv_Contig_51191	alanine aminotransferase	158	371463	EHJ76294.1	5	2.98317e-15	0.768	3	F:transaminase activity; F:pyridoxal phosphate binding; P:biosynthetic process	-	IPR004839 (PFAM); IPR015421 (G3DSA:3.40.640.GENE3D); IPR015424 (SUPERFAMILY); PTHR11751 (PANTHER), PTHR11751:SF29 (PANTHER)
56036	Hv_Contig_56036	alanine aminotransferase	127	154073	EHJ74142.1	5	4.00648e-13	0.748	3	F:transaminase activity; F:pyridoxal phosphate binding; P:biosynthetic process	-
4667	Hv_Contig_4667	alanine--glyoxylate aminotransferase 2-like	1696	16812511	XP_004925227.1	20	0	0.803	3	F:transaminase activity; F:pyridoxal phosphate binding; P:metabolic process	-	TRANSMEMBRANE (PHOBIUS); NON_CYTOPLASMIC_DOMAIN (PHOBIUS); CYTOPLASMIC_DOMAIN (PHOBIUS); TMhelix (TMHMM)
30526	Hv_Contig_30526	alanine--glyoxylate aminotransferase 2-like	517	2892761	EHJ68746.1	5	2.72816e-76	0.898	3	F:transaminase activity; F:pyridoxal phosphate binding; P:metabolic process	-	no IPS match
6109	Hv_Contig_6109	alanine--glyoxylate aminotransferase mitochondrial-like	1482	14960871	EHJ78112.1	20	0	0.7335	5	F:ATP binding; F:alanine-glyoxylate transaminase activity; F:ligase activity, forming aminoacyl-tRNA and related compounds; F:pyridoxal phosphate binding; P:tRNA aminoacylation	EC:2.6.1.44	no IPS match
19096	Hv_Contig_19096	alanine--glyoxylate aminotransferase mitochondrial-like	750	6318805	XP_004931617.1	5	9.05664e-116	0.81	5	F:ATP binding; F:transaminase activity; F:ligase activity, forming aminoacyl-tRNA and related compounds; F:pyridoxal phosphate binding; P:tRNA aminoacylation	-
19526	Hv_Contig_19526	alanine--glyoxylate aminotransferase mitochondrial-like	736	6122455	XP_004931617.1	5	4.07333e-113	0.81	5	F:ATP binding; F:transaminase activity; F:ligase activity, forming aminoacyl-tRNA and related compounds; F:pyridoxal phosphate binding; P:tRNA aminoacylation	-
31862	Hv_Contig_31862	alanine--trna mitochondrial-like	487	2603186	EHJ68441.1	3	6.8406e-41	0.6133	5	F:nucleic acid binding; F:ligase activity, forming aminoacyl-tRNA and related compounds; F:ion binding; P:primary metabolic process; P:cellular macromolecule metabolic process	-	no IPS match
6657	Hv_Contig_6657	alanyl-trna editing protein aarsd1	1417	14370909	XP_004931615.1	20	0	0.6285	5	F:ATP binding; F:transaminase activity; F:ligase activity, forming aminoacyl-tRNA and related compounds; F:pyridoxal phosphate binding; P:tRNA aminoacylation	-	Coil (COILS); IPR012947 (SMART); IPR012947 (PFAM); IPR018164 (PFAM); PTHR11777 (PANTHER); PTHR11777:SF11 (PANTHER); IPR018163 (SUPERFAMILY); IPR009000 (SUPERFAMILY)
6854	Hv_Contig_6854	alanyl-trna editing protein aarsd1	1397	14166925	XP_004931615.1	20	0	0.6325	5	F:ATP binding; F:transaminase activity; F:ligase activity, forming aminoacyl-tRNA and related compounds; F:pyridoxal phosphate binding; P:tRNA aminoacylation	-	Coil (COILS); IPR012947 (SMART); IPR012947 (PFAM); PTHR11777:SF11 (PANTHER); PTHR11777 (PANTHER); IPR018163 (SUPERFAMILY); IPR009000 (SUPERFAMILY)
894	Hv_Contig_894	alanyl-tRNA synthetase, cytoplasmic [Bombyx mori]	3119	24220336	NP_001037452.1	20	0	0.8155	9	C:cytoplasm; F:catalytic activity; P:nucleobase-containing compound metabolic process; P:translation; P:cellular amino acid metabolic process; F:binding; F:nucleotide binding; F:translation factor activity, nucleic acid binding; F:RNA binding	EC:6.1.1.7	Coil (COILS); IPR002318 (PRINTS); IPR012947 (SMART); G3DSA:2.40.30.10 (GENE3D); IPR003156 (PFAM); G3DSA:3.30.930.10 (GENE3D); IPR018164 (PFAM); IPR012947 (PFAM); IPR002318 (TIGRFAM); PTHR11777:SF9 (PANTHER); PTHR11777 (PANTHER); IPR000178 (PROSITE_PATTERNS); IPR023033 (HAMAP); IPR018165 (PROSITE_PROFILES); IPR009000 (SUPERFAMILY); SSF55681 (SUPERFAMILY); IPR018163 (SUPERFAMILY); IPR018162 (SUPERF…
9133	Hv_Contig_9133	alanyl-tRNA synthetase, cytoplasmic [Bombyx mori]	1199	12114998	NP_001037452.1	20	1.05586e-145	0.7175	8	C:cytoplasm; F:catalytic activity; P:translation; P:nucleobase-containing compound metabolic process; P:cellular amino acid metabolic process; F:binding; F:nucleotide binding; F:RNA binding	EC:6.1.1.7
2797	Hv_Contig_2797	alcohol dehydrogenase	2097	19861386	EHJ79163.1	10	6.35983e-139	0.574	0	-		TRANSMEMBRANE (PHOBIUS); CYTOPLASMIC_DOMAIN (PHOBIUS); CYTOPLASMIC_DOMAIN (PHOBIUS); TRANSMEMBRANE (PHOBIUS); TRANSMEMBRANE (PHOBIUS); NON_CYTOPLASMIC_DOMAIN (PHOBIUS); NON_CYTOPLASMIC_DOMAIN (PHOBIUS); TMhelix (TMHMM); TMhelix (TMHMM); TMhelix (TMHMM)
2901	Hv_Contig_2901	alcohol dehydrogenase	2068	19676150	EHJ79163.1	10	3.85717e-139	0.571	0	-		IPR012132 (PIRSF); IPR000172 (PFAM); IPR007867 (PFAM); G3DSA:3.50.50.60 (GENE3D); PTHR11552 (PANTHER); PTHR11552:SF77 (PANTHER); IPR000172 (PROSITE_PATTERNS); IPR000172 (PROSITE_PATTERNS); SSF54373 (SUPERFAMILY); SSF51905 (SUPERFAMILY)
6857	Hv_Contig_6857	alcohol dehydrogenase	1396	14162734	BAM19854.1	20	7.38598e-162	0.689	3	F:zinc ion binding; F:oxidoreductase activity; P:oxidation-reduction process	-	IPR020843 (SMART); IPR011032 (G3DSA:3.90.180.GENE3D); IPR016040 (G3DSA:3.40.50.GENE3D); IPR013149 (PFAM); IPR014182 (TIGRFAM); IPR013154 (PFAM); IPR002085 (PANTHER); PTHR11695:SF431 (PANTHER); IPR002364 (PROSITE_PATTERNS); SIGNAL_PEPTIDE_C_REGION (PHOBIUS); SIGNAL_PEPTIDE_N_REGION (PHOBIUS); SIGNAL_PEPTIDE_H_REGION (PHOBIUS); SIGNAL_PEPTIDE (PHOBIUS); NON_CYTOPLASMIC_DOMAIN (PHOBIUS); SignalP-noT…
9463	Hv_Contig_9463	alcohol dehydrogenase	1176	11829951	EHJ78079.1	10	6.76166e-52	0.615	0	-
14836	Hv_Contig_14836	alcohol dehydrogenase	894	8346829	EHJ70611.1	10	1.63675e-56	0.624	0	-
14907	Hv_Contig_14907	alcohol dehydrogenase	892	8312909	EHJ70611.1	10	5.77312e-57	0.629	0	-
17410	Hv_Contig_17410	alcohol dehydrogenase	800	7080101	AII22003.1	5	1.86502e-91	0.742	2	F:oxidoreductase activity; P:oxidation-reduction process	-
19500	Hv_Contig_19500	alcohol dehydrogenase	737	6136458	BAM19854.1	5	6.19382e-111	0.686	3	F:zinc ion binding; F:oxidoreductase activity; P:oxidation-reduction process	-
19636	Hv_Contig_19636	alcohol dehydrogenase	733	6075434	EHJ76998.1	10	3.43668e-62	0.655	0	-
21482	Hv_Contig_21482	alcohol dehydrogenase	682	5333771	EHJ79171.1	10	3.21204e-76	0.693	0	-
25036	Hv_Contig_25036	alcohol dehydrogenase	607	4233549	EHJ70606.1	3	2.38732e-12	0.6833	0	-
26800	Hv_Contig_26800	alcohol dehydrogenase	580	3786094	EHJ76998.1	10	1.03179e-59	0.693	0	-
31139	Hv_Contig_31139	alcohol dehydrogenase	503	2758147	EHJ70609.1	5	6.00533e-09	0.662	3	P:oxidation-reduction process; F:oxidoreductase activity; P:metabolic process		IPR016040 (G3DSA:3.40.50.GENE3D); PTHR24316 (PANTHER), PTHR24316:SF114 (PANTHER), SSF51735 (SUPERFAMILY)
36590	Hv_Contig_36590	alcohol dehydrogenase	374	1718588	AGQ45620.1	5	3.52813e-46	0.772	2	F:oxidoreductase activity; P:oxidation-reduction process	-	no IPS match
46734	Hv_Contig_46734	alcohol dehydrogenase	209	674151	EHJ68420.1	1	2.43858e-18	0.82	0	-
48854	Hv_Contig_48854	alcohol dehydrogenase	181	518428	EHJ68732.1	3	4.62059e-06	0.6233	0	-
49806	Hv_Contig_49806	alcohol dehydrogenase	170	455961	EHJ68420.1	1	8.88582e-06	0.74	0	-
55514	Hv_Contig_55514	alcohol dehydrogenase	129	171875	EHJ68420.1	1	9.34712e-08	0.88	3	F:zinc ion binding; F:oxidoreductase activity; P:oxidation-reduction process	-
16100	Hv_Contig_16100	alcohol dehydrogenase [Bombyx mori]	844	7695487	ADM32160.1	20	1.59707e-138	0.8935	6	C:cytoplasm; F:catalytic activity; P:metabolic process; P:biological_process; F:binding; F:lipid binding	EC:1.1.1.284; EC:1.1.1.1; EC:1.2.1.46
20579	Hv_Contig_20579	alcohol dehydrogenase [Bombyx mori]	707	5681816	ADM32160.1	20	2.90047e-31	0.5625	2	F:binding; F:catalytic activity	-	seg (SEG)
6932	Hv_Contig_6932	alcohol dehydrogenase [Bombyx mori]	1388	14077794	NP_001040507.1	20	0	0.9055	6	C:cytoplasm; F:catalytic activity; P:metabolic process; P:biological_process; F:binding; F:lipid binding	EC:1.1.1.284; EC:1.1.1.1; EC:1.2.1.46	IPR014183 (TIGRFAM); IPR013154 (PFAM); IPR011032 (G3DSA:3.90.180.GENE3D); IPR013149 (PFAM); IPR016040 (G3DSA:3.40.50.GENE3D); PTHR11695:SF401 (PANTHER); IPR002085 (PANTHER); IPR002328 (PROSITE_PATTERNS); IPR011032 (SUPERFAMILY); SSF51735 (SUPERFAMILY); IPR011032 (SUPERFAMILY)
12828	Hv_Contig_12828	alcohol dehydrogenase [Heliothis virescens]	980	9511847	ACX53694.1	20	2.31282e-72	0.572	3	P:metabolic process; F:catalytic activity; F:nucleotide binding	-	IPR002198 (PRINTS); IPR002347 (PRINTS); IPR016040 (G3DSA:3.40.50.GENE3D); PTHR24310 (PANTHER), PTHR24310:SF33 (PANTHER), seg (SEG), SSF51735 (SUPERFAMILY)
15843	Hv_Contig_15843	alcohol dehydrogenase [Heliothis virescens]	853	7828678	ACX53694.1	20	1.15804e-176	0.598	3	F:catalytic activity; P:metabolic process; F:binding	-
2162	Hv_Contig_2162	aldehyde dehydrogenase	2324	21089479	EHJ66557.1	10	0	0.535	0	-		IPR016163 (G3DSA:3.40.309.GENE3D); IPR016162 (G3DSA:3.40.605.GENE3D); IPR015590 (PFAM); PTHR11699 (PANTHER); PTHR11699:SF49 (PANTHER); IPR016160 (PROSITE_PATTERNS); IPR029510 (PROSITE_PATTERNS); IPR016161 (SUPERFAMILY)
8973	Hv_Contig_8973	aldehyde dehydrogenase	1210	12255958	EHJ79154.1	3	0	0.6433	0	-
9213	Hv_Contig_9213	aldehyde dehydrogenase	1194	12051589	EHJ72446.1	8	1.36276e-79	0.4438	0	-
9955	Hv_Contig_9955	aldehyde dehydrogenase	1141	11471950	EHJ79154.1	10	7.45548e-167	0.613	0	-
11789	Hv_Contig_11789	aldehyde dehydrogenase	1033	10169044	EHJ75046.1	3	1.27603e-79	0.61	0	-
21621	Hv_Contig_21621	aldehyde dehydrogenase	678	5283436	EHJ72446.1	4	1.66601e-17	0.5	0	-
22000	Hv_Contig_22000	aldehyde dehydrogenase	668	5149532	EHJ72961.1	3	1.34585e-99	0.61	0	-
34721	Hv_Contig_34721	aldehyde dehydrogenase	419	2037855	XP_004933733.1	5	6.05595e-37	0.736	3	F:oxidoreductase activity; F:transferase activity, transferring one-carbon groups; P:metabolic process	-	IPR015590 (PFAM); IPR016161 (SUPERFAMILY); IPR016163 (G3DSA:3.40.309.GENE3D); PTHR11699 (PANTHER), PTHR11699:SF46 (PANTHER)
9506	Hv_Contig_9506	aldehyde dehydrogenase [Heliothis virescens]	1174	11800588	ACX53807.1	20	2.67293e-87	0.7885	19	P:anatomical structure morphogenesis; P:embryo development; F:catalytic activity; P:cellular component organization; P:multicellular organismal development; P:biological_process; P:response to external stimulus; P:lipid metabolic process; P:secondary metabolic process; C:cytoplasm; P:reproduction; P:biosynthetic process; F:protein binding; P:metabolic process; C:cell; P:response to stress; P:resp…	EC:1.2.1.28; EC:1.2.1.3; EC:1.2.1.36
13893	Hv_Contig_13893	aldehyde dehydrogenase [Heliothis virescens]	932	8873735	ACX53811.1	20	1.02513e-166	0.7945	2	P:metabolic process; F:catalytic activity	EC:1.2.1.5
22345	Hv_Contig_22345	aldehyde dehydrogenase [Heliothis virescens]	660	5031955	ACX53708.1	20	4.10897e-118	0.791	5	C:nucleolus; P:carbohydrate metabolic process; P:metabolic process; F:catalytic activity; C:mitochondrion	EC:1.2.1.3	IPR015590 (PFAM); IPR016161 (SUPERFAMILY); IPR016163 (G3DSA:3.40.309.GENE3D); PTHR11699 (PANTHER), PTHR11699:SF46 (PANTHER)
22366	Hv_Contig_22366	aldehyde dehydrogenase [Heliothis virescens]	659	5024698	ACX53807.1	20	2.35948e-97	0.7095	2	F:catalytic activity; P:metabolic process	-	IPR015590 (PFAM); IPR016161 (SUPERFAMILY); IPR016162 (G3DSA:3.40.605.GENE3D); PTHR11699 (PANTHER), PTHR11699:SF46 (PANTHER)
31071	Hv_Contig_31071	aldehyde dehydrogenase [Heliothis virescens]	505	2772763	ACX53807.1	20	1.52035e-105	0.7155	14	P:response to stress; P:lipid metabolic process; P:secondary metabolic process; F:catalytic activity; P:metabolic process; P:regulation of biological process; P:cell death; C:cell; P:biological_process; P:biosynthetic process; F:protein binding; P:anatomical structure morphogenesis; P:embryo development; P:cellular component organization	EC:1.2.1.28; EC:1.2.1.36; EC:1.2.1.3	IPR015590 (PFAM); IPR016161 (SUPERFAMILY); IPR016162 (G3DSA:3.40.605.GENE3D); PTHR11699 (PANTHER), PTHR11699:SF46 (PANTHER)
23195	Hv_Contig_23195	aldehyde dehydrogenase 7 member a1	640	4770102	EHJ69701.1	1	1.02957e-51	0.75	0	-
3398	Hv_Contig_3398	aldehyde dehydrogenase family 7 member a1 homolog	1944	18787124	XP_004930408.1	20	0	0.809	6	C:integral component of membrane; F:aldehyde dehydrogenase (NAD) activity; F:substrate-specific transmembrane transporter activity; P:cellular aldehyde metabolic process; P:transmembrane transport; P:oxidation-reduction process	EC:1.2.1.3	IPR015590 (PFAM); IPR016162 (G3DSA:3.40.605.GENE3D); IPR016163 (G3DSA:3.40.309.GENE3D); PTHR11699:SF144 (PANTHER); PTHR11699 (PANTHER); IPR029510 (PROSITE_PATTERNS); SIGNAL_PEPTIDE_N_REGION (PHOBIUS); SIGNAL_PEPTIDE_H_REGION (PHOBIUS); SIGNAL_PEPTIDE (PHOBIUS); SIGNAL_PEPTIDE_C_REGION (PHOBIUS); NON_CYTOPLASMIC_DOMAIN (PHOBIUS); SignalP-TM (SIGNALP_GRAM_POSITIVE); IPR016161 (SUPERFAMILY)
1390	Hv_Contig_1390	aldehyde dehydrogenase isoform 1 [Bombyx mori]	2711	22865157	NP_001166835.1	20	0	0.7875	3	F:catalytic activity; P:metabolic process; C:lipid particle	EC:1.2.1.5	Coil (COILS); IPR012394 (PIRSF); IPR016163 (G3DSA:3.40.309.GENE3D); IPR016162 (G3DSA:3.40.605.GENE3D); IPR015590 (PFAM); PTHR11699:SF15 (PANTHER); PTHR11699 (PANTHER); IPR016160 (PROSITE_PATTERNS); IPR029510 (PROSITE_PATTERNS); NON_CYTOPLASMIC_DOMAIN (PHOBIUS); TRANSMEMBRANE (PHOBIUS); CYTOPLASMIC_DOMAIN (PHOBIUS); IPR016161 (SUPERFAMILY); TMhelix (TMHMM)
1290	Hv_Contig_1290	aldehyde dehydrogenase isoform 2 [Bombyx mori]	2778	23126055	NP_001040290.1	20	0	0.782	3	F:catalytic activity; P:metabolic process; C:lipid particle	EC:1.2.1.5	no IPS match
1376	Hv_Contig_1376	aldehyde dehydrogenase isoform 2 [Bombyx mori]	2722	22903192	NP_001040290.1	20	0	0.7875	3	F:catalytic activity; P:metabolic process; C:lipid particle	EC:1.2.1.5	no IPS match
1720	Hv_Contig_1720	aldehyde dehydrogenase isoform 2 [Bombyx mori]	2512	22062387	NP_001040290.1	20	0	0.7875	3	F:catalytic activity; P:metabolic process; C:lipid particle	EC:1.2.1.5	Coil (COILS); IPR012394 (PIRSF); IPR016162 (G3DSA:3.40.605.GENE3D); IPR016163 (G3DSA:3.40.309.GENE3D); IPR015590 (PFAM); PTHR11699 (PANTHER); PTHR11699:SF15 (PANTHER); IPR016160 (PROSITE_PATTERNS); IPR029510 (PROSITE_PATTERNS); TRANSMEMBRANE (PHOBIUS); NON_CYTOPLASMIC_DOMAIN (PHOBIUS); CYTOPLASMIC_DOMAIN (PHOBIUS); IPR016161 (SUPERFAMILY); TMhelix (TMHMM)
17688	Hv_Contig_17688	aldehyde dehydrogenase isoform 2 [Bombyx mori]	791	6941698	NP_001040290.1	2	1.29341e-11	0.66	2	F:catalytic activity; P:metabolic process	-
24503	Hv_Contig_24503	aldehyde dehydrogenase isoform 2 [Bombyx mori]	616	4394864	NP_001040290.1	20	3.84757e-66	0.7565	2	P:metabolic process; F:catalytic activity	EC:1.2.1.5	IPR012394 (PTHR11699:PANTHER); IPR015590 (PFAM); IPR016161 (SUPERFAMILY); IPR016163 (G3DSA:3.40.309.GENE3D); PTHR11699 (PANTHER)
18490	Hv_Contig_18490	aldehyde oxidase [Heliothis virescens]	766	6565906	ACX53764.1	20	3.01597e-102	0.713	3	F:binding; F:catalytic activity; P:metabolic process	-
31716	Hv_Contig_31716	aldehyde oxidase [Heliothis virescens]	490	2630562	ACX53726.1	3	4.95386e-39	0.716667	3	F:catalytic activity; F:binding; P:metabolic process	-	IPR008274 (G3DSA:3.30.365.GENE3D)
35334	Hv_Contig_35334	aldehyde oxidase [Heliothis virescens]	404	1930844	ACX53728.1	20	4.35532e-79	0.658	5	F:nucleotide binding; F:catalytic activity; F:binding; F:electron carrier activity; P:metabolic process	-	IPR008274 (G3DSA:3.30.365.GENE3D); PTHR11908 (PANTHER), PTHR11908:SF5 (PANTHER)
43042	Hv_Contig_43042	aldehyde oxidase [Heliothis virescens]	254	962475	ACX53730.1	20	8.66626e-54	0.755	5	F:nucleotide binding; F:catalytic activity; F:binding; F:electron carrier activity; P:metabolic process	EC:1.17.1.4	IPR008274 (G3DSA:3.30.365.GENE3D); PTHR11908 (PANTHER), PTHR11908:SF5 (PANTHER)
47576	Hv_Contig_47576	aldehyde oxidase [Heliothis virescens]	199	612590	ACX53724.1	20	2.03807e-41	0.6345	5	F:nucleotide binding; F:catalytic activity; F:binding; F:electron carrier activity; P:metabolic process	-	IPR008274 (G3DSA:3.30.365.GENE3D)
13583	Hv_Contig_13583	aldehyde oxidase 1	946	9068224	EHJ65684.1	5	3.8487e-111	0.754	3	F:oxidoreductase activity; F:metal ion binding; F:iron-sulfur cluster binding	-
56477	Hv_Contig_56477	aldehyde oxidase 1	125	138841	XP_004928375.1	5	3.30668e-14	0.834	6	F:iron ion binding; F:electron carrier activity; F:oxidoreductase activity, acting on CH-OH group of donors; F:flavin adenine dinucleotide binding; F:2 iron, 2 sulfur cluster binding; P:oxidation-reduction process	-
9568	Hv_Contig_9568	aldehyde oxidase 1 [Bombyx mori]	1169	11752560	NP_001103812.1	20	1.32552e-109	0.64	2	F:catalytic activity; F:binding	-
12768	Hv_Contig_12768	aldehyde oxidase 1 [Bombyx mori]	983	9554036	NP_001103812.1	20	8.06322e-80	0.588	1	F:binding	-
46589	Hv_Contig_46589	aldehyde oxidase 1 [Bombyx mori]	211	685901	NP_001103812.1	20	3.5924e-11	0.6525	5	F:nucleotide binding; F:catalytic activity; F:binding; F:electron carrier activity; P:metabolic process	-	IPR001041 (PFAM); IPR006058 (PROSITE); IPR012675 (G3DSA:3.10.20.GENE3D); PTHR11908 (PANTHER)
52086	Hv_Contig_52086	aldehyde oxidase 2	151	325624	AII21996.1	5	9.9752e-20	0.878	8	C:membrane; F:iron ion binding; F:UDP-N-acetylmuramate dehydrogenase activity; F:electron carrier activity; F:flavin adenine dinucleotide binding; F:2 iron, 2 sulfur cluster binding; P:cell adhesion; P:oxidation-reduction process	EC:1.1.1.158	no IPS match
52235	Hv_Contig_52235	aldehyde oxidase 2	150	317519	XP_004928375.1	5	8.9921e-24	0.888	8	C:membrane; F:iron ion binding; F:UDP-N-acetylmuramate dehydrogenase activity; F:electron carrier activity; F:flavin adenine dinucleotide binding; F:2 iron, 2 sulfur cluster binding; P:cell adhesion; P:oxidation-reduction process	EC:1.1.1.158	no IPS match
53646	Hv_Contig_53646	aldehyde oxidase 2	140	249566	AII21996.1	5	3.86937e-11	0.784	6	F:iron ion binding; F:electron carrier activity; F:oxidoreductase activity, acting on CH-OH group of donors; F:flavin adenine dinucleotide binding; F:2 iron, 2 sulfur cluster binding; P:oxidation-reduction process	-	no IPS match
14631	Hv_Contig_14631	aldehyde oxidase aox3	902	8464493	AII21998.1	5	9.92977e-154	0.752	6	F:iron ion binding; F:electron carrier activity; F:oxidoreductase activity, acting on CH-OH group of donors; F:flavin adenine dinucleotide binding; F:2 iron, 2 sulfur cluster binding; P:oxidation-reduction process	-
54002	Hv_Contig_54002	aldehyde oxidase aox3	138	234173	AII21998.1	3	6.04858e-12	0.7967	6	F:iron ion binding; F:electron carrier activity; F:oxidoreductase activity, acting on CH-OH group of donors; F:flavin adenine dinucleotide binding; F:2 iron, 2 sulfur cluster binding; P:oxidation-reduction process	-	no IPS match
29327	Hv_Contig_29327	aldo-keto partial	539	3187230	AGQ45612.1	2	1.11884e-14	0.89	2	F:oxidoreductase activity; P:oxidation-reduction process	-	no IPS match
42840	Hv_Contig_42840	aldo-keto partial	257	981399	AGQ45613.1	2	1.64638e-06	0.61	2	P:oxidation-reduction process; F:oxidoreductase activity		no IPS match
1687	Hv_Contig_1687	aldo-keto reductase	2529	22140535	AEW46861.1	20	2.1846e-179	0.6775	2	F:oxidoreductase activity; P:oxidation-reduction process	-	IPR020471 (PRINTS); IPR023210 (G3DSA:3.20.20.GENE3D); IPR023210 (PFAM); PTHR11732:SF161 (PANTHER); IPR001395 (PANTHER); IPR018170 (PROSITE_PATTERNS); IPR018170 (PROSITE_PATTERNS); IPR023210 (SUPERFAMILY)
6984	Hv_Contig_6984	aldo-keto reductase	1383	14023755	EHJ76449.1	10	2.42268e-115	0.573	0	-		IPR020471 (PRINTS); IPR020471 (PIRSF); IPR023210 (G3DSA:3.20.20.GENE3D); IPR023210 (PFAM); IPR001395 (PANTHER); IPR023210 (SUPERFAMILY)
11033	Hv_Contig_11033	aldo-keto reductase	1075	10684313	EHJ77752.1	10	1.04297e-130	0.555	0	-
610	Hv_Contig_610	aldo-keto reductase [Bombyx mori]	3523	25134886	ADQ89807.1	20	7.25571e-165	0.7805	2	P:metabolic process; F:catalytic activity	EC:1.1.1.21	IPR020471 (PRINTS); IPR020471 (PIRSF); IPR023210 (PFAM); IPR023210 (G3DSA:3.20.20.GENE3D); IPR001395 (PANTHER); PTHR11732:SF202 (PANTHER); IPR018170 (PROSITE_PATTERNS); IPR018170 (PROSITE_PATTERNS); IPR018170 (PROSITE_PATTERNS); IPR023210 (SUPERFAMILY)
6538	Hv_Contig_6538	aldo-keto reductase [Bombyx mori]	1431	14496228	ADQ89807.1	20	1.5659e-173	0.7775	2	P:metabolic process; F:catalytic activity	-	IPR020471 (PRINTS); IPR020471 (PIRSF); IPR023210 (G3DSA:3.20.20.GENE3D); IPR023210 (PFAM); PTHR11732:SF202 (PANTHER); IPR001395 (PANTHER); IPR018170 (PROSITE_PATTERNS); IPR018170 (PROSITE_PATTERNS); IPR018170 (PROSITE_PATTERNS); IPR023210 (SUPERFAMILY)
6549	Hv_Contig_6549	aldo-keto reductase [Bombyx mori]	1429	14484788	ADQ89807.1	20	5.29977e-174	0.7805	2	P:metabolic process; F:catalytic activity	EC:1.1.1.21	NON_CYTOPLASMIC_DOMAIN (PHOBIUS); SIGNAL_PEPTIDE_H_REGION (PHOBIUS); SIGNAL_PEPTIDE_N_REGION (PHOBIUS); CYTOPLASMIC_DOMAIN (PHOBIUS); TRANSMEMBRANE (PHOBIUS); SIGNAL_PEPTIDE_C_REGION (PHOBIUS); SIGNAL_PEPTIDE (PHOBIUS); TMhelix (TMHMM)
12762	Hv_Contig_12762	aldo-keto reductase [Bombyx mori]	984	9559935	ADQ89807.1	20	9.66459e-177	0.7805	2	P:metabolic process; F:catalytic activity	EC:1.1.1.21
9709	Hv_Contig_9709	aldo-keto reductase [Helicoverpa armigera]	1158	11648983	AEB26313.1	20	0	0.808	2	P:metabolic process; F:catalytic activity	EC:1.1.1.21
13762	Hv_Contig_13762	aldo-keto reductase [Helicoverpa armigera]	938	8947607	AEB26313.1	20	0	0.8145	2	P:metabolic process; F:catalytic activity	EC:1.1.1.21
24316	Hv_Contig_24316	aldo-keto reductase [Helicoverpa armigera]	619	4442391	AEB26313.1	20	8.93659e-52	0.8415	2	P:metabolic process; F:catalytic activity	-	no IPS match
44928	Hv_Contig_44928	aldo-keto reductase [Helicoverpa armigera]	230	811827	AEB26313.1	14	2.14934e-13	0.817857	2	P:metabolic process; F:catalytic activity	-	seg (SEG)
8103	Hv_Contig_8103	aldo-keto reductase [Heliothis virescens]	1276	12979882	ACX53798.1	20	0	0.644	2	P:metabolic process; F:catalytic activity	-
11249	Hv_Contig_11249	aldo-keto reductase [Heliothis virescens]	1063	10539992	ACX53715.1	20	0	0.6515	2	P:metabolic process; F:catalytic activity	-
12691	Hv_Contig_12691	aldo-keto reductase [Heliothis virescens]	987	9601317	ACX53715.1	20	3.79512e-74	0.652	2	P:metabolic process; F:catalytic activity	-
17006	Hv_Contig_17006	aldo-keto reductase [Heliothis virescens]	812	7248583	ACX53798.1	20	1.86898e-84	0.6315	2	F:catalytic activity; P:metabolic process	-
19609	Hv_Contig_19609	aldo-keto reductase [Heliothis virescens]	734	6084969	ACX53763.1	20	1.63411e-146	0.696	2	F:catalytic activity; P:metabolic process	-
21522	Hv_Contig_21522	aldo-keto reductase [Heliothis virescens]	681	5316728	ACX53760.1	20	8.63195e-61	0.6525	3	P:multicellular organismal development; F:catalytic activity; P:metabolic process	-	IPR001395 (PANTHER); IPR023210 (G3DSA:3.20.20.GENE3D)
26128	Hv_Contig_26128	aldo-keto reductase [Heliothis virescens]	590	3954571	ACX53715.1	20	5.42742e-90	0.517	2	F:catalytic activity; P:metabolic process	-	IPR001395 (PANTHER); IPR018170 (PROSITE); IPR020471 (PRINTS); IPR023210 (G3DSA:3.20.20.GENE3D); PTHR11732:SF34 (PANTHER), SignalP-NN(euk) (SIGNALP)
30005	Hv_Contig_30005	aldo-keto reductase [Heliothis virescens]	527	3026364	ACX53763.1	20	5.28816e-67	0.724	2	P:metabolic process; F:catalytic activity	EC:1.1.1.21	IPR001395 (PANTHER); IPR018170 (PROSITE); IPR020471 (PRINTS); IPR023210 (G3DSA:3.20.20.GENE3D); PTHR11732:SF34 (PANTHER)
39911	Hv_Contig_39911	aldo-keto reductase [Heliothis virescens]	304	1269804	ACX53732.1	20	1.5261e-66	0.732	2	P:metabolic process; F:catalytic activity	-	IPR001395 (PANTHER); IPR018170 (PROSITE); IPR020471 (PRINTS); IPR023210 (G3DSA:3.20.20.GENE3D); PTHR11732:SF34 (PANTHER)
25104	Hv_Contig_25104	aldo-keto reductase family 4 member c9-like	606	4229907	AEE62296.1	5	1.37396e-17	0.672	2	P:oxidation-reduction process; F:oxidoreductase activity
9142	Hv_Contig_9142	aldo-ketose reductase 1	1198	12104215	EHJ64618.1	3	8.43999e-163	0.57	0	-
15391	Hv_Contig_15391	aldo-ketose reductase 1	871	8057226	EHJ64618.1	4	3.92306e-142	0.545	0	-
29805	Hv_Contig_29805	aldose 1-epimerase-like	530	3081326	EHJ66596.1	5	2.40956e-61	0.654	2	F:isomerase activity; P:carbohydrate metabolic process	-	IPR008183 (PFAM); IPR011013 (SUPERFAMILY); IPR014718 (G3DSA:2.70.98.GENE3D); IPR015443 (PANTHER); seg (SEG)
38021	Hv_Contig_38021	aldose 1-epimerase-like isoform x1	343	1506077	EHJ65720.1	5	8.50284e-41	0.816	3	F:aldose 1-epimerase activity; F:carbohydrate binding; P:hexose metabolic process	EC:5.1.3.3	IPR008183 (PFAM); IPR011013 (SUPERFAMILY); IPR014718 (G3DSA:2.70.98.GENE3D); IPR015443 (PANTHER)
19020	Hv_Contig_19020	aliphatic nitrilase	752	6352604	XP_004929656.1	5	8.9812e-160	0.918	2	F:hydrolase activity, acting on carbon-nitrogen (but not peptide) bonds; P:nitrogen compound metabolic process	-
49982	Hv_Contig_49982	aliphatic nitrilase	168	445466	EHJ70006.1	5	1.07232e-17	0.858	9	C:nucleus; C:proteasome core complex; C:membrane; F:threonine-type endopeptidase activity; F:metallopeptidase activity; F:peptidyl-dipeptidase activity; F:hydrolase activity, acting on carbon-nitrogen (but not peptide) bonds; P:nitrogen compound metabolic process; P:proteolysis involved in cellular protein catabolic process	EC:3.4.15; EC:3.4.25	IPR003010 (G3DSA:3.60.110.GENE3D); PTHR23088 (PANTHER)
6743	Hv_Contig_6743	aliphatic nitrilase [Bombyx mori]	1408	14280516	NP_001165388.1	20	0	0.7355	4	F:hydrolase activity; P:nucleobase-containing compound metabolic process; P:catabolic process; P:biosynthetic process	EC:3.5.1.6	IPR003010 (PFAM); IPR003010 (G3DSA:3.60.110.GENE3D); PTHR23088 (PANTHER); PTHR23088:SF9 (PANTHER); IPR003010 (PROSITE_PROFILES); IPR003010 (SUPERFAMILY)
8024	Hv_Contig_8024	aliphatic nitrilase [Bombyx mori]	1282	13048929	NP_001165388.1	20	0	0.7855	4	F:hydrolase activity; P:nucleobase-containing compound metabolic process; P:catabolic process; P:biosynthetic process	EC:3.5.1.6
22630	Hv_Contig_22630	aliphatic nitrilase [Bombyx mori]	653	4939412	NP_001165388.1	20	3.94082e-98	0.792	5	F:binding; F:hydrolase activity; P:nucleobase-containing compound metabolic process; P:catabolic process; C:cytosol	EC:3.5.1.6	IPR003010 (G3DSA:3.60.110.GENE3D); PTHR23088 (PANTHER)
25296	Hv_Contig_25296	aliphatic nitrilase [Bombyx mori]	603	4154341	NP_001165388.1	20	3.64303e-83	0.6915	4	F:hydrolase activity; P:nucleobase-containing compound metabolic process; P:catabolic process; P:biosynthetic process	EC:3.5.1.6	IPR003010 (G3DSA:3.60.110.GENE3D); PTHR23088 (PANTHER)
16597	Hv_Contig_16597	alkaline a- partial	825	7438405	XP_004929056.1	5	2.76027e-107	0.662	1	F:serine-type peptidase activity	-
15205	Hv_Contig_15205	alkaline a-like	880	8165809	XP_004931376.1	5	2.53354e-86	0.652	1	F:peptidase activity	-
15523	Hv_Contig_15523	alkaline a-like	867	8003337	XP_004931376.1	5	1.85657e-45	0.61	1	F:peptidase activity	-
28151	Hv_Contig_28151	alkaline a-like	560	3460324	XP_004931376.1	5	1.89073e-24	0.604	1	F:peptidase activity	-	no IPS match
56501	Hv_Contig_56501	alkaline c-like	125	137966	XP_004922610.1	2	3.48656e-16	0.935	2	F:serine-type endopeptidase activity; P:proteolysis	EC:3.4.21
18346	Hv_Contig_18346	alkaline exonuclease [Helicoverpa armigera NPV strain Australia]	770	6635777	AEN04037.1	20	7.55692e-86	0.641	4	F:receptor binding; C:intracellular; F:DNA binding; F:nuclease activity	-
46090	Hv_Contig_46090	alkaline exonuclease [Helicoverpa armigera NPV strain Australia]	216	721588	AEN04037.1	20	5.23186e-39	0.7385	3	C:intracellular; F:DNA binding; F:nuclease activity	-	no IPS match
1510	Hv_Contig_1510	alkaline nuclease	2630	22568725	AEA76311.1	20	0	0.615	4	F:nucleic acid binding; F:hydrolase activity; F:metal ion binding; P:metabolic process	-	IPR001604 (SMART); IPR020821 (G3DSA:3.40.570.GENE3D); IPR001604 (PFAM); PTHR13966 (PANTHER); PTHR13966:SF3 (PANTHER); SIGNAL_PEPTIDE_C_REGION (PHOBIUS); NON_CYTOPLASMIC_DOMAIN (PHOBIUS); SIGNAL_PEPTIDE_H_REGION (PHOBIUS); SIGNAL_PEPTIDE_N_REGION (PHOBIUS); SIGNAL_PEPTIDE (PHOBIUS); SignalP-noTM (SIGNALP_EUK); SignalP-TM (SIGNALP_GRAM_POSITIVE); SSF54060 (SUPERFAMILY); TMhelix (TMHMM)
6140	Hv_Contig_6140	alkaline nuclease	1479	14922370	AEA76311.1	20	0	0.624	4	F:nucleic acid binding; F:hydrolase activity; F:metal ion binding; P:metabolic process	-	IPR001604 (SMART); IPR001604 (PFAM); IPR020821 (G3DSA:3.40.570.GENE3D); PTHR13966:SF3 (PANTHER); PTHR13966 (PANTHER); IPR018221 (PROSITE_PATTERNS); SIGNAL_PEPTIDE_H_REGION (PHOBIUS); NON_CYTOPLASMIC_DOMAIN (PHOBIUS); SIGNAL_PEPTIDE (PHOBIUS); SIGNAL_PEPTIDE_C_REGION (PHOBIUS); SIGNAL_PEPTIDE_N_REGION (PHOBIUS); SignalP-noTM (SIGNALP_GRAM_NEGATIVE); SignalP-TM (SIGNALP_GRAM_POSITIVE); SignalP-noTM…
6429	Hv_Contig_6429	alkaline nuclease	1443	14614053	CAR92522.1	20	0	0.616	4	F:nucleic acid binding; F:hydrolase activity; F:metal ion binding; P:metabolic process	-	IPR001604 (SMART); IPR001604 (PFAM); IPR020821 (G3DSA:3.40.570.GENE3D); PTHR13966:SF3 (PANTHER); PTHR13966 (PANTHER); SIGNAL_PEPTIDE_H_REGION (PHOBIUS); SIGNAL_PEPTIDE_C_REGION (PHOBIUS); NON_CYTOPLASMIC_DOMAIN (PHOBIUS); SIGNAL_PEPTIDE_N_REGION (PHOBIUS); SIGNAL_PEPTIDE (PHOBIUS); SignalP-noTM (SIGNALP_GRAM_NEGATIVE); SignalP-TM (SIGNALP_GRAM_POSITIVE); SignalP-noTM (SIGNALP_EUK); SSF54060 (SUPE…
6980	Hv_Contig_6980	alkaline nuclease	1384	14034823	AEA76311.1	20	0	0.602	4	F:nucleic acid binding; F:hydrolase activity; F:metal ion binding; P:metabolic process	-	IPR001604 (SMART); IPR001604 (PFAM); IPR020821 (G3DSA:3.40.570.GENE3D); PTHR13966 (PANTHER); PTHR13966:SF3 (PANTHER); SIGNAL_PEPTIDE_C_REGION (PHOBIUS); SIGNAL_PEPTIDE_N_REGION (PHOBIUS); SIGNAL_PEPTIDE_H_REGION (PHOBIUS); SIGNAL_PEPTIDE (PHOBIUS); NON_CYTOPLASMIC_DOMAIN (PHOBIUS); SignalP-noTM (SIGNALP_EUK); SignalP-noTM (SIGNALP_GRAM_NEGATIVE); SignalP-TM (SIGNALP_GRAM_POSITIVE); SSF54060 (SUPE…
18771	Hv_Contig_18771	alkaline nuclease precursor	759	6457626	AEA76311.1	5	3.44764e-96	0.746	1	F:binding	-
30115	Hv_Contig_30115	alkaline nuclease precursor	525	2999027	CAR92522.1	5	9.02013e-64	0.878	4	F:nucleic acid binding; F:hydrolase activity; F:metal ion binding; P:metabolic process	-	IPR001604 (PFAM); IPR020821 (G3DSA:3.40.570.GENE3D); PTHR13966 (PANTHER), seg (SEG), SSF54060 (SUPERFAMILY)
33723	Hv_Contig_33723	alkaline nuclease precursor	444	2215552	CAR92522.1	5	2.4088e-53	0.73	1	F:binding	-	IPR020821 (G3DSA:3.40.570.GENE3D); seg (SEG)
51158	Hv_Contig_51158	alkaline nuclease precursor	158	373675	CAR92522.1	5	1.49087e-19	0.816	4	F:nucleic acid binding; F:hydrolase activity; F:metal ion binding; P:metabolic process	-	no IPS match
57451	Hv_Contig_57451	alkaline nuclease precursor	121	107078	NP_001091744.1	5	7.92374e-09	0.768	4	F:nucleic acid binding; F:hydrolase activity; F:metal ion binding; P:metabolic process	-
52604	Hv_Contig_52604	alkaline phosphatase	147	296182	ACP39713.1	5	4.20578e-21	0.926	2	F:alkaline phosphatase activity; P:dephosphorylation	EC:3.1.3.1	seg (SEG)
55028	Hv_Contig_55028	alkaline phosphatase	132	193192	EHJ76968.1	5	3.13476e-13	0.746	2	F:alkaline phosphatase activity; P:dephosphorylation	EC:3.1.3.1
55210	Hv_Contig_55210	alkaline phosphatase	131	184638	EHJ76968.1	2	4.44877e-07	0.72	2	F:phosphatase activity; P:metabolic process	EC:3.1.3.41
15507	Hv_Contig_15507	alkaline phosphatase [Bombyx mandarina]	868	8005939	BAG41972.1	20	6.6977e-151	0.8465	5	C:cell; P:metabolic process; F:binding; F:hydrolase activity; C:plasma membrane	EC:3.1.3.1
1328	Hv_Contig_1328	alkaline phosphatase [Heliothis virescens]	2752	23020940	ACP39714.1	20	0	0.838	3	P:metabolic process; C:cell; F:hydrolase activity	EC:3.1.3.1	IPR001952 (PRINTS); IPR001952 (SMART); IPR017849 (G3DSA:3.40.720.GENE3D); IPR001952 (PFAM); PTHR11596 (PANTHER); PTHR11596:SF36 (PANTHER); IPR018299 (PROSITE_PATTERNS); CYTOPLASMIC_DOMAIN (PHOBIUS); SIGNAL_PEPTIDE_H_REGION (PHOBIUS); SIGNAL_PEPTIDE (PHOBIUS); NON_CYTOPLASMIC_DOMAIN (PHOBIUS); SIGNAL_PEPTIDE_N_REGION (PHOBIUS); TRANSMEMBRANE (PHOBIUS); SIGNAL_PEPTIDE_C_REGION (PHOBIUS); SignalP-no…
1343	Hv_Contig_1343	alkaline phosphatase [Heliothis virescens]	2742	22979704	ACP39713.1	20	0	0.842	3	P:metabolic process; C:cell; F:hydrolase activity	EC:3.1.3.1	IPR001952 (PRINTS); IPR001952 (SMART); IPR017849 (G3DSA:3.40.720.GENE3D); IPR001952 (PFAM); PTHR11596 (PANTHER); PTHR11596:SF36 (PANTHER); IPR018299 (PROSITE_PATTERNS); CYTOPLASMIC_DOMAIN (PHOBIUS); TRANSMEMBRANE (PHOBIUS); NON_CYTOPLASMIC_DOMAIN (PHOBIUS); SIGNAL_PEPTIDE_H_REGION (PHOBIUS); SIGNAL_PEPTIDE_C_REGION (PHOBIUS); SIGNAL_PEPTIDE_N_REGION (PHOBIUS); SIGNAL_PEPTIDE (PHOBIUS); SignalP-no…
3366	Hv_Contig_3366	alkaline phosphatase [Heliothis virescens]	1950	18843592	ACP39713.1	20	0	0.8405	3	P:metabolic process; C:cell; F:hydrolase activity	EC:3.1.3.1	no IPS match
4767	Hv_Contig_4767	alkaline phosphatase [Heliothis virescens]	1679	16658974	ACP39712.1	20	0	0.837	3	P:metabolic process; C:cell; F:hydrolase activity	EC:3.1.3.1	IPR001952 (PRINTS); IPR001952 (SMART); IPR017849 (G3DSA:3.40.720.GENE3D); IPR001952 (PFAM); PTHR11596 (PANTHER); PTHR11596:SF36 (PANTHER); IPR018299 (PROSITE_PATTERNS); SIGNAL_PEPTIDE_C_REGION (PHOBIUS); SIGNAL_PEPTIDE (PHOBIUS); SIGNAL_PEPTIDE_H_REGION (PHOBIUS); SIGNAL_PEPTIDE_N_REGION (PHOBIUS); NON_CYTOPLASMIC_DOMAIN (PHOBIUS); SignalP-noTM (SIGNALP_GRAM_NEGATIVE); SignalP-noTM (SIGNALP_EUK);…
4802	Hv_Contig_4802	alkaline phosphatase [Heliothis virescens]	1673	16613729	ACP39714.1	20	0	0.831	3	P:metabolic process; C:cell; F:hydrolase activity	EC:3.1.3.1	IPR001952 (PRINTS); IPR001952 (SMART); IPR001952 (PFAM); IPR017849 (G3DSA:3.40.720.GENE3D); PTHR11596:SF36 (PANTHER); PTHR11596 (PANTHER); IPR018299 (PROSITE_PATTERNS); SIGNAL_PEPTIDE_N_REGION (PHOBIUS); SIGNAL_PEPTIDE_H_REGION (PHOBIUS); NON_CYTOPLASMIC_DOMAIN (PHOBIUS); SIGNAL_PEPTIDE_C_REGION (PHOBIUS); SIGNAL_PEPTIDE (PHOBIUS); SignalP-noTM (SIGNALP_GRAM_NEGATIVE); SignalP-noTM (SIGNALP_EUK);…
5430	Hv_Contig_5430	alkaline phosphatase [Heliothis virescens]	1576	15776946	ACP39713.1	20	0	0.842	3	P:metabolic process; C:cell; F:hydrolase activity	EC:3.1.3.1	IPR001952 (PRINTS); IPR001952 (SMART); IPR017849 (G3DSA:3.40.720.GENE3D); IPR001952 (PFAM); PTHR11596:SF36 (PANTHER); PTHR11596 (PANTHER); IPR018299 (PROSITE_PATTERNS); SIGNAL_PEPTIDE (PHOBIUS); NON_CYTOPLASMIC_DOMAIN (PHOBIUS); SIGNAL_PEPTIDE_H_REGION (PHOBIUS); SIGNAL_PEPTIDE_C_REGION (PHOBIUS); SIGNAL_PEPTIDE_N_REGION (PHOBIUS); SignalP-noTM (SIGNALP_GRAM_NEGATIVE); SignalP-noTM (SIGNALP_EUK);…
35220	Hv_Contig_35220	alkaline phosphatase [Heliothis virescens]	407	1951529	ACP39715.1	20	2.97452e-82	0.851	5	C:cell; P:metabolic process; F:binding; F:hydrolase activity; C:plasma membrane	EC:3.1.3.1	IPR001952 (PRINTS); IPR017849 (G3DSA:3.40.720.GENE3D); IPR017850 (SUPERFAMILY); PTHR11596 (PANTHER), PTHR11596:SF11 (PANTHER)
40048	Hv_Contig_40048	alkaline phosphatase [Heliothis virescens]	302	1254955	ACP39713.1	20	6.24155e-63	0.8145	5	C:cell; P:metabolic process; F:binding; F:hydrolase activity; C:plasma membrane	EC:3.1.3.1	IPR001952 (PFAM); IPR017849 (G3DSA:3.40.720.GENE3D); IPR017850 (SUPERFAMILY); PTHR11596 (PANTHER), PTHR11596:SF11 (PANTHER)
44659	Hv_Contig_44659	alkaline phosphatase [Heliothis virescens]	234	831560	ACP39712.1	20	3.84937e-43	0.783	3	P:metabolic process; C:cell; F:hydrolase activity	EC:3.1.3.1	IPR001952 (PFAM); IPR017849 (G3DSA:3.40.720.GENE3D); IPR017850 (SUPERFAMILY); PTHR11596 (PANTHER), PTHR11596:SF11 (PANTHER)
42520	Hv_Contig_42520	alkaline phosphatase 2	262	1010210	AFJ04290.1	1	4.87539e-05	0.53	6	F:phosphatase activity; P:dephosphorylation; F:alkaline phosphatase activity; F:hydrolase activity; P:metabolic process; F:catalytic activity		SignalP-NN(euk) (SIGNALP)
44342	Hv_Contig_44342	alkaline phosphatasee	238	856553	KGG18444.1	1	1.88645e-05	0.75	0	-		seg (SEG)
866	Hv_Contig_866	alkaline tissue-nonspecific isozyme	3161	24308288	XP_004928146.1	20	0	0.7135	2	F:alkaline phosphatase activity; P:dephosphorylation	EC:3.1.3.1	IPR001952 (PRINTS); IPR001952 (SMART); IPR001952 (PFAM); IPR017849 (G3DSA:3.40.720.GENE3D); PTHR11596 (PANTHER); IPR018299 (PROSITE_PATTERNS); SIGNAL_PEPTIDE_C_REGION (PHOBIUS); SIGNAL_PEPTIDE (PHOBIUS); NON_CYTOPLASMIC_DOMAIN (PHOBIUS); SIGNAL_PEPTIDE_N_REGION (PHOBIUS); TRANSMEMBRANE (PHOBIUS); CYTOPLASMIC_DOMAIN (PHOBIUS); NON_CYTOPLASMIC_DOMAIN (PHOBIUS); SIGNAL_PEPTIDE_H_REGION (PHOBIUS); TR…
25118	Hv_Contig_25118	alk-exo [Helicoverpa zea SNPV]	605	4211728	NP_542740.1	20	3.33896e-95	0.729	3	C:intracellular; F:DNA binding; F:nuclease activity	-	IPR001616 (PFAM); IPR011335 (SUPERFAMILY); seg (SEG)
10028	Hv_Contig_10028	alkylated dna repair protein alkb homolog 1-like	1135	11408214	XP_004928256.1	10	2.80372e-112	0.67	1	F:oxidoreductase activity	-
49233	Hv_Contig_49233	alkylated dna repair protein alkb homolog 1-like	176	491807	EHJ75029.1	5	2.92186e-23	0.856	2	F:oxidoreductase activity, acting on paired donors, with incorporation or reduction of molecular oxygen, 2-oxoglutarate as one donor, and incorporation of one atom each of oxygen into both donors; P:oxidation-reduction process	EC:1.14.11	G3DSA:2.60.120.590 (GENE3D), PTHR16557 (PANTHER), SSF51197 (SUPERFAMILY)
3188	Hv_Contig_3188	alkylated dna repair protein alkb homolog 8-like	1990	19154820	XP_004927746.1	20	0	0.6265	4	F:methyltransferase activity; F:oxidoreductase activity, acting on paired donors, with incorporation or reduction of molecular oxygen, 2-oxoglutarate as one donor, and incorporation of one atom each of oxygen into both donors; P:methylation; P:oxidation-reduction process	EC:1.14.11	IPR013216 (PFAM); IPR027450 (G3DSA:2.60.120.GENE3D); IPR029063 (G3DSA:3.40.50.GENE3D); IPR027450 (PFAM); PTHR13069 (PANTHER); PTHR13069:SF21 (PANTHER); IPR005123 (PROSITE_PROFILES); SSF51197 (SUPERFAMILY); IPR029063 (SUPERFAMILY)
14344	Hv_Contig_14344	alkylated dna repair protein alkb-like protein 4	914	8626169	EHJ70575.1	5	5.45077e-114	0.77	2	F:oxidoreductase activity, acting on paired donors, with incorporation or reduction of molecular oxygen, 2-oxoglutarate as one donor, and incorporation of one atom each of oxygen into both donors; P:oxidation-reduction process	EC:1.14.11
26139	Hv_Contig_26139	alkylation repair-like protein 2	590	3952211	EHJ65968.1	1	2.51638e-45	0.84	0	-
31772	Hv_Contig_31772	alkylation repair-like protein 2	489	2618809	EHJ65968.1	1	3.61759e-09	0.49	0	-
4903	Hv_Contig_4903	alkyldihydroxyacetonephosphate synthase	1657	16472257	XP_004932568.1	20	4.11368e-113	0.7605	6	C:peroxisome; F:alkylglycerone-phosphate synthase activity; F:UDP-N-acetylmuramate dehydrogenase activity; F:FAD binding; P:ether lipid biosynthetic process; P:oxidation-reduction process	EC:2.5.1.26; EC:1.1.1.158	NON_CYTOPLASMIC_DOMAIN (PHOBIUS); SIGNAL_PEPTIDE_H_REGION (PHOBIUS); SIGNAL_PEPTIDE_N_REGION (PHOBIUS); SIGNAL_PEPTIDE (PHOBIUS); SIGNAL_PEPTIDE_C_REGION (PHOBIUS)
18257	Hv_Contig_18257	alkyldihydroxyacetonephosphate synthase-like	773	6689026	XP_004932568.1	5	1.86681e-102	0.818	5	F:alkylglycerone-phosphate synthase activity; F:UDP-N-acetylmuramate dehydrogenase activity; F:flavin adenine dinucleotide binding; P:lipid biosynthetic process; P:oxidation-reduction process	EC:2.5.1.26; EC:1.1.1.158
1522	Hv_Contig_1522	alkylglycerol monooxygenase-like	2622	22539836	XP_004931255.1	20	0	0.6965	5	C:integral component of membrane; F:iron ion binding; F:oxidoreductase activity; P:fatty acid biosynthetic process; P:oxidation-reduction process	-	IPR006694 (PFAM); PTHR21624:SF1 (PANTHER); PTHR21624 (PANTHER); TRANSMEMBRANE (PHOBIUS); TRANSMEMBRANE (PHOBIUS); NON_CYTOPLASMIC_DOMAIN (PHOBIUS); TRANSMEMBRANE (PHOBIUS); CYTOPLASMIC_DOMAIN (PHOBIUS); TRANSMEMBRANE (PHOBIUS); NON_CYTOPLASMIC_DOMAIN (PHOBIUS); CYTOPLASMIC_DOMAIN (PHOBIUS); TRANSMEMBRANE (PHOBIUS); CYTOPLASMIC_DOMAIN (PHOBIUS); NON_CYTOPLASMIC_DOMAIN (PHOBIUS); TMhelix (TMHMM); T…
47364	Hv_Contig_47364	allantoicase- partial	202	630020	XP_004922946.1	5	2.2087e-20	0.754	2	F:allantoicase activity; P:allantoin catabolic process		IPR005164 (PANTHER); IPR008979 (SUPERFAMILY); IPR015908 (PFAM); G3DSA:2.60.120.260 (GENE3D)
5180	Hv_Contig_5180	allantoinase	1615	16111978	EHJ65739.1	20	0	0.6595	4	F:allantoinase activity; F:zinc ion binding; F:cobalt ion binding; P:allantoin catabolic process	EC:3.5.2.5	IPR017593 (TIGRFAM); G3DSA:3.20.20.140 (GENE3D); IPR011059 (G3DSA:2.30.40.GENE3D); IPR006680 (PFAM); PTHR11647:SF4 (PANTHER); PTHR11647 (PANTHER); SIGNAL_PEPTIDE (PHOBIUS); SIGNAL_PEPTIDE_H_REGION (PHOBIUS); SIGNAL_PEPTIDE_C_REGION (PHOBIUS); NON_CYTOPLASMIC_DOMAIN (PHOBIUS); SIGNAL_PEPTIDE_N_REGION (PHOBIUS); SignalP-noTM (SIGNALP_EUK); IPR011059 (SUPERFAMILY); SSF51556 (SUPERFAMILY)
5687	Hv_Contig_5687	allantoinase	1539	15457397	EHJ65739.1	20	0	0.678	5	F:hydrolase activity, acting on carbon-nitrogen (but not peptide) bonds, in cyclic amides; F:transition metal ion binding; P:cellular nitrogen compound catabolic process; P:heterocycle catabolic process; P:organic cyclic compound catabolic process	-	G3DSA:3.20.20.140 (GENE3D); IPR017593 (TIGRFAM); IPR011059 (G3DSA:2.30.40.GENE3D); IPR006680 (PFAM); PTHR11647:SF4 (PANTHER); PTHR11647 (PANTHER); IPR002195 (PROSITE_PATTERNS); SSF51556 (SUPERFAMILY); IPR011059 (SUPERFAMILY)
18249	Hv_Contig_18249	allatostatin neuropeptide precursor	773	6691345	Q868F8.1	5	3.32373e-77	0.938	4	C:extracellular region; F:neuropeptide hormone activity; P:neuropeptide signaling pathway; P:negative regulation of juvenile hormone biosynthetic process	-
3811	Hv_Contig_3811	allatostatin receptor [Manduca sexta]	1857	18102688	ADX66345.1	20	0	0.8335	4	F:receptor activity; F:binding; C:cell; P:signal transduction	-	IPR000276 (PRINTS); IPR000586 (PRINTS); G3DSA:1.20.1070.10 (GENE3D); IPR000276 (PFAM); PTHR24229 (PANTHER); IPR000276 (PROSITE_PATTERNS); NON_CYTOPLASMIC_DOMAIN (PHOBIUS); CYTOPLASMIC_DOMAIN (PHOBIUS); TRANSMEMBRANE (PHOBIUS); CYTOPLASMIC_DOMAIN (PHOBIUS); TRANSMEMBRANE (PHOBIUS); TRANSMEMBRANE (PHOBIUS); NON_CYTOPLASMIC_DOMAIN (PHOBIUS); TRANSMEMBRANE (PHOBIUS); NON_CYTOPLASMIC_DOMAIN (PHOBIUS);…
34457	Hv_Contig_34457	allergen api m 6 precursor	425	2083021	EHJ64292.1	5	9.24027e-25	0.536	1	P:innate immune response		SignalP-NN(euk) (SIGNALP)
9551	Hv_Contig_9551	alpha 3	1170	11765427	EHJ63242.1	3	2.80827e-60	0.67	0	-
23642	Hv_Contig_23642	alpha 3	631	4634143	EHJ63242.1	2	1.67711e-34	0.575	0	-
24746	Hv_Contig_24746	alpha 3	611	4320025	EHJ63242.1	2	2.0563e-22	0.73	0	-
54323	Hv_Contig_54323	alpha amylase	136	220783	XP_004930880.1	5	7.37079e-16	0.856	3	F:catalytic activity; F:cation binding; P:carbohydrate metabolic process	-	IPR013781 (G3DSA:3.20.20.GENE3D)
2738	Hv_Contig_2738	alpha amylase precursor [Bombyx mori]	2115	19970919	NP_001182391.1	20	0	0.6945	3	F:hydrolase activity; P:carbohydrate metabolic process; F:binding	EC:3.2.1.20	no IPS match
3051	Hv_Contig_3051	alpha amylase precursor [Bombyx mori]	2027	19403911	NP_001182391.1	20	0	0.6755	3	P:carbohydrate metabolic process; F:binding; F:catalytic activity	-	no IPS match
3833	Hv_Contig_3833	alpha amylase precursor [Bombyx mori]	1853	18060032	NP_001182391.1	20	0	0.688	3	P:carbohydrate metabolic process; F:binding; F:catalytic activity	-	IPR006589 (SMART); IPR013780 (G3DSA:2.60.40.GENE3D); IPR006047 (PFAM); IPR013781 (G3DSA:3.20.20.GENE3D); G3DSA:3.90.400.10 (GENE3D); IPR015902 (PANTHER); PTHR10357:SF76 (PANTHER); SIGNAL_PEPTIDE_N_REGION (PHOBIUS); NON_CYTOPLASMIC_DOMAIN (PHOBIUS); SIGNAL_PEPTIDE_H_REGION (PHOBIUS); SIGNAL_PEPTIDE (PHOBIUS); SIGNAL_PEPTIDE_C_REGION (PHOBIUS); SignalP-noTM (SIGNALP_EUK); SSF51011 (SUPERFAMILY); IP…
35298	Hv_Contig_35298	alpha amylase precursor [Bombyx mori]	405	1936916	NP_001182391.1	20	7.87366e-51	0.753	3	F:hydrolase activity; P:carbohydrate metabolic process; F:binding	EC:3.2.1.20	IPR006047 (PFAM); IPR013781 (G3DSA:3.20.20.GENE3D); IPR015902 (PANTHER); IPR017853 (SUPERFAMILY); PTHR10357:SF76 (PANTHER)
44486	Hv_Contig_44486	alpha amylase precursor [Bombyx mori]	236	844717	NP_001182391.1	20	8.63976e-37	0.819	3	F:hydrolase activity; P:carbohydrate metabolic process; F:binding	EC:3.2.1.20	IPR006047 (PFAM); IPR013781 (G3DSA:3.20.20.GENE3D); IPR015902 (PANTHER); IPR017853 (SUPERFAMILY); PTHR10357:SF76 (PANTHER)
45338	Hv_Contig_45338	alpha amylase precursor [Bombyx mori]	225	777681	NP_001182391.1	20	1.52005e-18	0.7135	4	F:hydrolase activity; F:transferase activity; P:carbohydrate metabolic process; F:binding	-	IPR013781 (G3DSA:3.20.20.GENE3D); IPR015902 (PANTHER); PTHR10357:SF76 (PANTHER)
31942	Hv_Contig_31942	alpha- and gamma-adaptin-binding protein p34 isoform 2	485	2585184	EHJ74457.1	1	3.87706e-07	0.55	0	-
32178	Hv_Contig_32178	alpha- and gamma-adaptin-binding protein p34 isoform 2	480	2537376	EHJ74457.1	1	1.02312e-10	0.54	0	-
3012	Hv_Contig_3012	alpha beta hydrolase	2036	19481125	EHJ77060.1	2	0	0.555	0	-		IPR029058 (G3DSA:3.40.50.GENE3D); IPR029059 (PFAM); PTHR12277:SF44 (PANTHER); PTHR12277 (PANTHER); NON_CYTOPLASMIC_DOMAIN (PHOBIUS); NON_CYTOPLASMIC_DOMAIN (PHOBIUS); CYTOPLASMIC_DOMAIN (PHOBIUS); TRANSMEMBRANE (PHOBIUS); TRANSMEMBRANE (PHOBIUS); IPR029058 (SUPERFAMILY); TMhelix (TMHMM); TMhelix (TMHMM)
41620	Hv_Contig_41620	alpha isoform b	275	1093646	XP_004924226.1	5	6.80504e-17	0.852	16	C:spot adherens junction; C:zonula adherens; C:actin cytoskeleton; C:catenin complex; C:cell-substrate junction; F:actin binding; F:structural molecule activity; F:cadherin binding; P:cytoskeletal anchoring at plasma membrane; P:cell adhesion; P:establishment or maintenance of cell polarity; P:oocyte localization involved in germarium-derived egg chamber formation; P:germarium-derived female germ…	-	SignalP-NN(euk) (SIGNALP), tmhmm (TMHMM)
17195	Hv_Contig_17195	alpha -mannosidase	806	7173309	AAB62720.1	5	3.88816e-145	0.896	4	C:membrane; F:mannosyl-oligosaccharide 1,2-alpha-mannosidase activity; F:calcium ion binding; P:metabolic process	EC:3.2.1.113
35445	Hv_Contig_35445	alpha -mannosidase	402	1912709	EHJ63518.1	5	6.63572e-39	0.792	4	C:membrane; F:mannosyl-oligosaccharide 1,2-alpha-mannosidase activity; F:calcium ion binding; P:metabolic process	EC:3.2.1.113	IPR001382 (PRINTS); PTHR11742:SF6 (PANTHER), SignalP-NN(euk) (SIGNALP), tmhmm (TMHMM)
16684	Hv_Contig_16684	alpha- -mannosyl-glycoprotein 2-beta-n-acetylglucosaminyltransferase isoform x3	822	7398035	XP_008200362.1	5	7.30432e-42	0.592	4	F:alpha-1,6-mannosylglycoprotein 2-beta-N-acetylglucosaminyltransferase activity; C:integral component of membrane; C:Golgi stack; P:oligosaccharide biosynthetic process
55499	Hv_Contig_55499	alpha- -mannosyl-glycoprotein 2-beta-n-acetylglucosaminyltransferase-like	129	172778	AEX00082.1	5	2.17989e-20	0.948	2	F:acetylglucosaminyltransferase activity; P:protein glycosylation	EC:2.4.1
5555	Hv_Contig_5555	alpha- -mannosyltransferase alg2-like	1559	15616985	XP_004931280.1	20	0	0.737	6	C:lipid particle; C:endomembrane system; F:GDP-Man:Man1GlcNAc2-PP-Dol alpha-1,3-mannosyltransferase activity; F:glycolipid 6-alpha-mannosyltransferase activity; P:biosynthetic process; P:mannosylation	EC:2.4.1.232; EC:2.4.1.132	IPR028098 (PFAM); G3DSA:3.40.50.2000 (GENE3D); IPR001296 (PFAM); PTHR12526 (PANTHER); IPR027054 (PTHR12526:PANTHER); CYTOPLASMIC_DOMAIN (PHOBIUS); CYTOPLASMIC_DOMAIN (PHOBIUS); TRANSMEMBRANE (PHOBIUS); TRANSMEMBRANE (PHOBIUS); NON_CYTOPLASMIC_DOMAIN (PHOBIUS); SSF53756 (SUPERFAMILY)
4732	Hv_Contig_4732	alpha- -mannosyltransferase alg9-like	1684	16714450	EHJ76275.1	20	0	0.666	2	F:transferase activity, transferring glycosyl groups; P:metabolic process	-	IPR005599 (PFAM); PTHR22760:SF2 (PANTHER); IPR005599 (PANTHER); CYTOPLASMIC_DOMAIN (PHOBIUS); CYTOPLASMIC_DOMAIN (PHOBIUS); TRANSMEMBRANE (PHOBIUS); TRANSMEMBRANE (PHOBIUS); TRANSMEMBRANE (PHOBIUS); SIGNAL_PEPTIDE_C_REGION (PHOBIUS); CYTOPLASMIC_DOMAIN (PHOBIUS); CYTOPLASMIC_DOMAIN (PHOBIUS); NON_CYTOPLASMIC_DOMAIN (PHOBIUS); SIGNAL_PEPTIDE (PHOBIUS); NON_CYTOPLASMIC_DOMAIN (PHOBIUS); TRANSMEMBRA…
47105	Hv_Contig_47105	alpha partial	204	646451	BAM20315.1	5	1.47356e-26	0.98	7	C:integral component of membrane; F:G-protein coupled receptor activity; F:calcium ion binding; F:actin filament binding; P:G-protein coupled receptor signaling pathway; P:actin filament bundle assembly; P:actin crosslink formation	-	IPR001715 (G3DSA:1.10.418.GENE3D); PTHR25069 (PANTHER), PTHR25069:SF91 (PANTHER)
4563	Hv_Contig_4563	alpha- partial	1712	16967684	AAP97393.1	20	0	0.86	3	F:alpha-amylase activity; F:cation binding; P:carbohydrate metabolic process	EC:3.2.1.1	IPR006046 (PRINTS); IPR006589 (SMART); IPR006048 (SMART); IPR013780 (G3DSA:2.60.40.GENE3D); IPR013781 (G3DSA:3.20.20.GENE3D); IPR006047 (PFAM); IPR006048 (PFAM); IPR015902 (PANTHER); PTHR10357:SF116 (PANTHER); SIGNAL_PEPTIDE (PHOBIUS); SIGNAL_PEPTIDE_N_REGION (PHOBIUS); NON_CYTOPLASMIC_DOMAIN (PHOBIUS); SIGNAL_PEPTIDE_C_REGION (PHOBIUS); SIGNAL_PEPTIDE_H_REGION (PHOBIUS); SignalP-noTM (SIGNALP_EU…
19338	Hv_Contig_19338	alpha- partial	743	6207535	AHW81488.1	5	1.34723e-166	0.988	7	C:cytoplasm; C:microtubule; F:GTPase activity; F:structural constituent of cytoskeleton; F:GTP binding; P:microtubule-based process; P:protein polymerization	-
34099	Hv_Contig_34099	alpha- partial	434	2148787	ADO24528.1	5	4.20682e-69	0.88	6	C:microtubule; F:GTPase activity; F:structural constituent of cytoskeleton; F:GTP binding; P:microtubule-based process; P:protein polymerization	-	no IPS match
49405	Hv_Contig_49405	alpha- partial	175	483732	AGV76304.1	5	4.72547e-26	0.834	3	F:catalytic activity; F:cation binding; P:carbohydrate metabolic process	-	IPR006047 (PFAM); IPR013781 (G3DSA:3.20.20.GENE3D); IPR015902 (PANTHER); IPR017853 (SUPERFAMILY); G3DSA:3.90.400.10 (GENE3D), PTHR10357:SF76 (PANTHER)
50925	Hv_Contig_50925	alpha- partial	160	386387	AGV76304.1	5	1.68512e-16	0.758	1	F:catalytic activity	-	tmhmm (TMHMM)
52246	Hv_Contig_52246	alpha- partial	149	316474	XP_004924226.1	5	4.19864e-20	0.898	4	C:actin cytoskeleton; F:structural molecule activity; F:cadherin binding; P:cell adhesion	-	PTHR18914 (PANTHER), PTHR18914:SF9 (PANTHER)
2519	Hv_Contig_2519	alpha- sarcomeric	2184	20365878	EHJ64844.1	20	0	0.9395	10	C:focal adhesion; C:Z disc; F:calcium ion binding; F:actin filament binding; P:cytoskeletal anchoring at plasma membrane; P:flight behavior; P:actin cytoskeleton reorganization; P:sarcomere organization; P:actin filament bundle assembly; P:actin crosslink formation	-	IPR018159 (SMART); IPR002048 (SMART); G3DSA:1.20.58.60 (GENE3D); PF13833 (PFAM); IPR002017 (PFAM); G3DSA:1.20.58.60 (GENE3D); IPR014837 (PFAM); IPR011992 (G3DSA:1.10.238.GENE3D); IPR011992 (G3DSA:1.10.238.GENE3D); IPR002048 (PFAM); PTHR11915 (PANTHER); IPR026921 (PTHR11915:PANTHER); IPR018247 (PROSITE_PATTERNS); IPR002048 (PROSITE_PROFILES); IPR002048 (PROSITE_PROFILES); SSF46966 (SUPERFAMILY); S…
467	Hv_Contig_467	alpha- sarcomeric-like isoform x1	3831	25649779	XP_004928315.1	20	0	0.936	10	C:focal adhesion; C:Z disc; F:calcium ion binding; F:actin filament binding; P:cytoskeletal anchoring at plasma membrane; P:flight behavior; P:actin cytoskeleton reorganization; P:sarcomere organization; P:actin filament bundle assembly; P:actin crosslink formation	-	no IPS match
1888	Hv_Contig_1888	alpha- sarcomeric-like isoform x1	2432	21672124	EHJ64844.1	20	0	0.9375	10	C:focal adhesion; C:Z disc; F:calcium ion binding; F:actin filament binding; P:cytoskeletal anchoring at plasma membrane; P:flight behavior; P:actin cytoskeleton reorganization; P:sarcomere organization; P:actin filament bundle assembly; P:actin crosslink formation	-	Coil (COILS); IPR018159 (SMART); IPR002048 (SMART); IPR011992 (G3DSA:1.10.238.GENE3D); IPR011992 (G3DSA:1.10.238.GENE3D); G3DSA:1.20.58.60 (GENE3D); IPR002048 (PFAM); IPR014837 (PFAM); G3DSA:1.20.58.60 (GENE3D); IPR002017 (PFAM); PTHR11915 (PANTHER); IPR026921 (PTHR11915:PANTHER); IPR018247 (PROSITE_PATTERNS); IPR002048 (PROSITE_PROFILES); IPR002048 (PROSITE_PROFILES); SSF47473 (SUPERFAMILY); SSF…
8951	Hv_Contig_8951	alpha subunit	1212	12271706	EHJ70512.1	1	5.05376e-167	0.95	0	-
17469	Hv_Contig_17469	alpha tocopherol transfer protein	798	7054530	XP_004928929.1	5	7.08287e-87	0.952	3	C:intracellular; F:transporter activity; P:transport	-
19607	Hv_Contig_19607	alpha tocopherol transfer protein	734	6093043	BAM17846.1	5	8.11043e-124	0.916	3	C:intracellular; F:transporter activity; P:transport	-
35777	Hv_Contig_35777	alpha tubulin	394	1851029	ADO24528.1	5	7.68922e-59	0.804	9	C:cytoplasmic microtubule; C:extracellular vesicular exosome; F:double-stranded RNA binding; F:GTPase activity; F:structural constituent of cytoskeleton; F:GTP binding; P:microtubule cytoskeleton organization; P:protein polymerization; P:cellular response to interleukin-4	-	SignalP-NN(euk) (SIGNALP)
6534	Hv_Contig_6534	alpha( )fucosyltransferase	1431	14499090	EHJ75657.1	10	2.25221e-106	0.611	0	-		IPR001503 (PFAM); PTHR11929:SF129 (PANTHER); IPR001503 (PANTHER); NON_CYTOPLASMIC_DOMAIN (PHOBIUS); CYTOPLASMIC_DOMAIN (PHOBIUS); TRANSMEMBRANE (PHOBIUS); SSF53756 (SUPERFAMILY); TMhelix (TMHMM)
9876	Hv_Contig_9876	alpha( )fucosyltransferase	1146	11527980	EHJ70372.1	10	2.34372e-140	0.618	0	-
22128	Hv_Contig_22128	alpha( )fucosyltransferase	665	5102848	EHJ67516.1	2	4.38428e-82	0.655	0	-
2441	Hv_Contig_2441	alpha-( )-fucosyltransferase	2212	20519827	EHJ67895.1	1	0	0.88	0	-		Coil (COILS); PTHR13132 (PANTHER); PTHR13132:SF29 (PANTHER); CYTOPLASMIC_DOMAIN (PHOBIUS); TRANSMEMBRANE (PHOBIUS); NON_CYTOPLASMIC_DOMAIN (PHOBIUS); IPR027350 (PROSITE_PROFILES); TMhelix (TMHMM)
7444	Hv_Contig_7444	alpha-( )-fucosyltransferase 10	1338	13598107	EHJ74887.1	9	1.85057e-33	0.4767	0	-		IPR001503 (PFAM); IPR001503 (PANTHER); PTHR11929:SF2 (PANTHER); TRANSMEMBRANE (PHOBIUS); CYTOPLASMIC_DOMAIN (PHOBIUS); NON_CYTOPLASMIC_DOMAIN (PHOBIUS); TRANSMEMBRANE (PHOBIUS); CYTOPLASMIC_DOMAIN (PHOBIUS); SSF53756 (SUPERFAMILY); TMhelix (TMHMM)
5322	Hv_Contig_5322	alpha-( )-fucosyltransferase c-like	1592	15919599	EHJ75657.1	20	5.0074e-102	0.551	4	C:Golgi apparatus; C:membrane; F:transferase activity, transferring glycosyl groups; P:glycosylation	-	IPR001503 (PFAM); PTHR11929:SF129 (PANTHER); IPR001503 (PANTHER); SIGNAL_PEPTIDE_C_REGION (PHOBIUS); NON_CYTOPLASMIC_DOMAIN (PHOBIUS); SIGNAL_PEPTIDE_H_REGION (PHOBIUS); SIGNAL_PEPTIDE (PHOBIUS); SIGNAL_PEPTIDE_N_REGION (PHOBIUS); SSF53756 (SUPERFAMILY); TMhelix (TMHMM)
32288	Hv_Contig_32288	alpha-( )-fucosyltransferase c-like	478	2511488	XP_004922638.1	2	1.97873e-05	0.545	9	F:transferase activity; C:Golgi cisterna membrane; C:integral component of membrane; C:membrane; F:transferase activity, transferring glycosyl groups; P:fucosylation; C:Golgi apparatus; F:fucosyltransferase activity; P:protein glycosylation		SignalP-NN(euk) (SIGNALP), tmhmm (TMHMM)
52256	Hv_Contig_52256	alpha2 macroglobulin isoform 2	149	315878	EHJ66238.1	2	4.75957e-06	0.64	3	P:negative regulation of endopeptidase activity; C:extracellular space; F:endopeptidase inhibitor activity		no IPS match
6866	Hv_Contig_6866	alpha-2-macroglobulin receptor-associated protein	1395	14155756	XP_004923555.1	20	0	0.6915	4	C:endoplasmic reticulum; C:microtubule associated complex; F:heparin binding; F:low-density lipoprotein particle receptor binding	-	Coil (COILS); Coil (COILS); IPR010483 (PFAM); IPR009066 (PFAM); IPR009066 (G3DSA:1.20.81.GENE3D); PTHR16560 (PANTHER); PTHR16560:SF2 (PANTHER); SIGNAL_PEPTIDE_N_REGION (PHOBIUS); SIGNAL_PEPTIDE (PHOBIUS); NON_CYTOPLASMIC_DOMAIN (PHOBIUS); SIGNAL_PEPTIDE_H_REGION (PHOBIUS); SIGNAL_PEPTIDE_C_REGION (PHOBIUS); PS51257 (PROSITE_PROFILES); SignalP-TM (SIGNALP_GRAM_POSITIVE); SignalP-noTM (SIGNALP_EUK)…
50859	Hv_Contig_50859	alpha-2-macroglobulin-like protein 1-like	160	389907	XP_004927013.1	2	5.95695e-10	0.775	3	P:negative regulation of endopeptidase activity; C:extracellular space; F:endopeptidase inhibitor activity		no IPS match
5061	Hv_Contig_5061	alpha-amidating monooxygenase cooh-terminal interactor protein-1	1635	16254988	EHJ73877.1	4	4.0942e-37	0.9025	0	-		Coil (COILS); PTHR15286:SF1 (PANTHER); PTHR15286 (PANTHER); IPR029071 (SUPERFAMILY)
27623	Hv_Contig_27623	alpha-amidating monooxygenase cooh-terminal interactor protein-1	568	3577659	EHJ64267.1	3	1.27132e-53	0.5667	0	-
18734	Hv_Contig_18734	alpha-aminoadipic semialdehyde mitochondrial	760	6476619	XP_004926544.1	5	1.81602e-129	0.924	2	F:oxidoreductase activity; P:oxidation-reduction process	-
3984	Hv_Contig_3984	alpha-aminoadipic semialdehyde mitochondrial-like	1822	17821190	XP_004926544.1	20	0	0.7805	11	C:integral component of membrane; C:basolateral plasma membrane; F:saccharopine dehydrogenase (NAD+, L-lysine-forming) activity; F:neuropeptide receptor activity; F:leucokinin receptor activity; P:G-protein coupled receptor signaling pathway; P:positive regulation of cytosolic calcium ion concentration; P:regulation of histone methylation; P:histone arginine methylation; P:oxidation-reduction pro…	EC:1.5.1.7	G3DSA:1.10.1870.10 (GENE3D); G3DSA:3.30.360.10 (GENE3D); IPR016040 (G3DSA:3.40.50.GENE3D); IPR005097 (PFAM); PTHR11133 (PANTHER); PTHR11133:SF11 (PANTHER); SSF51735 (SUPERFAMILY); SSF55347 (SUPERFAMILY)
37119	Hv_Contig_37119	alpha-aminoadipic semialdehyde mitochondrial-like	362	1637582	XP_004926544.1	5	3.8703e-48	0.796	2	F:oxidoreductase activity; P:oxidation-reduction process	-	IPR005097 (PFAM); IPR016040 (G3DSA:3.40.50.GENE3D); PTHR11133 (PANTHER), PTHR11133:SF1 (PANTHER), seg (SEG), SSF51735 (SUPERFAMILY)
16252	Hv_Contig_16252	alpha-amylase [Helicoverpa armigera]	838	7601298	ABU98613.1	20	3.01887e-149	0.8075	3	F:hydrolase activity; P:carbohydrate metabolic process; F:binding	EC:3.2.1.1
20948	Hv_Contig_20948	alpha-amylase [Helicoverpa armigera]	697	5538577	ABU98613.1	20	7.57587e-120	0.8475	3	F:hydrolase activity; P:carbohydrate metabolic process; F:binding	EC:3.2.1.1	IPR006048 (PFAM); IPR013780 (G3DSA:2.60.40.GENE3D); IPR013781 (G3DSA:3.20.20.GENE3D); IPR015902 (PANTHER); IPR017853 (SUPERFAMILY); PTHR10357:SF26 (PANTHER), seg (SEG), SSF51011 (SUPERFAMILY)
1950	Hv_Contig_1950	alpha-amylase [Helicoverpa armigera]	2410	21531741	ABU98614.1	20	0	0.855	3	F:hydrolase activity; P:carbohydrate metabolic process; F:binding	EC:3.2.1.1	IPR006046 (PRINTS); IPR006048 (SMART); IPR006589 (SMART); IPR013781 (G3DSA:3.20.20.GENE3D); IPR006048 (PFAM); IPR013780 (G3DSA:2.60.40.GENE3D); IPR006047 (PFAM); IPR015902 (PANTHER); PTHR10357:SF116 (PANTHER); NON_CYTOPLASMIC_DOMAIN (PHOBIUS); SIGNAL_PEPTIDE_H_REGION (PHOBIUS); SIGNAL_PEPTIDE_N_REGION (PHOBIUS); SIGNAL_PEPTIDE (PHOBIUS); SIGNAL_PEPTIDE_C_REGION (PHOBIUS); SignalP-noTM (SIGNALP_EU…
16496	Hv_Contig_16496	alpha-amylase [Helicoverpa armigera]	829	7483052	ABU98614.1	20	2.071e-104	0.865	3	F:hydrolase activity; P:carbohydrate metabolic process; F:binding	EC:3.2.1.1
23956	Hv_Contig_23956	alpha-amylase [Helicoverpa armigera]	625	4551259	ABU98614.1	20	4.10001e-30	0.6045	2	F:hydrolase activity; P:metabolic process	-	SignalP-NN(euk) (SIGNALP)
13818	Hv_Contig_13818	alpha-crystallin b chain-like precursor	936	8921365	NP_001276564.1	5	1.78152e-84	0.796	0	-
2726	Hv_Contig_2726	alpha-endosulfine-like isoform x1	2117	19987847	XP_004926242.1	20	6.88885e-34	0.7345	11	F:protein phosphatase inhibitor activity; F:sulfonylurea receptor binding; P:mitotic spindle organization; P:mitotic nuclear division; P:regulation of mitotic nuclear division; P:response to nutrient; P:water homeostasis; P:negative regulation of protein phosphatase type 2A activity; P:negative regulation of protein dephosphorylation; P:oogenesis; P:regulation of meiotic cell cycle	-	IPR006760 (PFAM); PTHR10358 (PANTHER)
2181	Hv_Contig_2181	alpha-esterase 3 precursor [Bombyx mori]	2316	21038450	NP_001121786.1	20	0	0.5355	1	F:hydrolase activity		IPR002018 (PFAM); G3DSA:3.40.50.1820 (GENE3D), PTHR11559 (PANTHER), PTHR11559:SF27 (PANTHER), seg (SEG), SignalP-NN(euk) (SIGNALP), tmhmm (TMHMM), SSF53474 (SUPERFAMILY)
19706	Hv_Contig_19706	alpha-esterase 3 precursor [Bombyx mori]	731	6047631	NP_001121786.1	20	2.02808e-24	0.587	3	F:hydrolase activity; F:acetylcholinesterase activity; P:metabolic process		IPR002018 (PFAM); G3DSA:3.40.50.1820 (GENE3D), PTHR11559 (PANTHER), PTHR11559:SF23 (PANTHER), SignalP-NN(euk) (SIGNALP), tmhmm (TMHMM), SSF53474 (SUPERFAMILY)
21889	Hv_Contig_21889	alpha-esterase 3 precursor [Bombyx mori]	671	5194399	NP_001121786.1	16	2.68701e-34	0.490625	1	F:carboxylic ester hydrolase activity	EC:3.1.1.0	no IPS match
29880	Hv_Contig_29880	alpha-esterase 45 [Bombyx mori]	529	3061200	NP_001104822.1	9	4.34522e-09	0.501111	1	F:hydrolase activity		no IPS match
4542	Hv_Contig_4542	alpha-galactosidase	1715	16995103	WP_016819342.1	20	2.61292e-76	0.907	2	F:raffinose alpha-galactosidase activity; P:carbohydrate metabolic process	EC:3.2.1.22	no IPS match
39406	Hv_Contig_39406	alpha-galactosidase a-like	314	1330816	XP_004933557.1	5	9.10193e-47	0.708	1	F:hydrolase activity	-	IPR002241 (PRINTS); IPR013785 (G3DSA:3.20.20.GENE3D); IPR017853 (SUPERFAMILY); PTHR11452 (PANTHER)
1746	Hv_Contig_1746	alpha-glucan branching enzyme	2499	21999774	EHJ64251.1	5	0	0.64	0	-		IPR006589 (SMART); IPR006407 (PIRSF); IPR013783 (G3DSA:2.60.40.GENE3D); IPR004193 (PFAM); IPR006047 (PFAM); IPR013781 (G3DSA:3.20.20.GENE3D); IPR006048 (PFAM); IPR013780 (G3DSA:2.60.40.GENE3D); IPR015902 (PANTHER); PTHR10357:SF110 (PANTHER); IPR014756 (SUPERFAMILY); SSF51011 (SUPERFAMILY); IPR017853 (SUPERFAMILY)
10388	Hv_Contig_10388	alpha-glucan branching enzyme	1113	11139571	EHJ64251.1	1	3.53817e-65	0.91	0	-
24082	Hv_Contig_24082	alpha-glucan branching enzyme	623	4507582	EHJ64251.1	1	9.64338e-58	0.87	0	-
1986	Hv_Contig_1986	alpha-glucan-branching enzyme-like	2392	21454925	XP_004926310.1	20	0	0.8085	4	F:1,4-alpha-glucan branching enzyme activity; F:hydrolase activity, hydrolyzing O-glycosyl compounds; F:cation binding; P:glycogen biosynthetic process	EC:2.4.1.18	IPR006407 (PIRSF); IPR006589 (SMART); IPR013783 (G3DSA:2.60.40.GENE3D); IPR006047 (PFAM); IPR013780 (G3DSA:2.60.40.GENE3D); IPR006048 (PFAM); IPR013781 (G3DSA:3.20.20.GENE3D); IPR004193 (PFAM); IPR015902 (PANTHER); PTHR10357:SF110 (PANTHER); IPR017853 (SUPERFAMILY); IPR014756 (SUPERFAMILY); SSF51011 (SUPERFAMILY)
2000	Hv_Contig_2000	alpha-glucan-branching enzyme-like	2388	21426246	XP_004926310.1	20	0	0.814	4	F:1,4-alpha-glucan branching enzyme activity; F:hydrolase activity, hydrolyzing O-glycosyl compounds; F:cation binding; P:glycogen biosynthetic process	EC:2.4.1.18	IPR013781 (G3DSA:3.20.20.GENE3D); IPR015902 (PANTHER); PTHR10357:SF110 (PANTHER); IPR017853 (SUPERFAMILY)
13855	Hv_Contig_13855	alpha-ketoglutarate-dependent dioxygenase alkb homolog 4-like isoform x1	934	8903594	XP_004933859.1	5	7.38217e-101	0.754	2	F:oxidoreductase activity, acting on paired donors, with incorporation or reduction of molecular oxygen, 2-oxoglutarate as one donor, and incorporation of one atom each of oxygen into both donors; P:oxidation-reduction process	EC:1.14.11
38522	Hv_Contig_38522	alpha-ketoglutarate-dependent dioxygenase alkb homolog 7-like	332	1437551	EHJ79007.1	5	2.63327e-27	0.788	0	-		seg (SEG)
19949	Hv_Contig_19949	alpha-l1 nicotinic acetyl choline receptor	724	5953023	EFN71375.1	5	7.9046e-37	0.762	0	-
42175	Hv_Contig_42175	alpha-l1 nicotinic acetyl choline receptor	267	1043242	XP_004933958.1	5	2.87584e-28	0.928	2	F:monooxygenase activity; P:oxidation-reduction process	-	no IPS match
46637	Hv_Contig_46637	alpha-l1 nicotinic acetyl choline receptor	210	682115	XP_004933958.1	5	3.5358e-23	0.964	2	F:monooxygenase activity; P:oxidation-reduction process	-	no IPS match
49200	Hv_Contig_49200	alpha-l1 nicotinic acetyl choline receptor	177	494108	XP_004933958.1	5	8.18017e-22	0.926	2	F:monooxygenase activity; P:oxidation-reduction process	-	no IPS match
4896	Hv_Contig_4896	alpha-l-fucosidase-like	1658	16485521	AGQ53950.1	20	0	0.7335	2	F:alpha-L-fucosidase activity; P:fucose metabolic process	EC:3.2.1.51	IPR016286 (PRINTS); IPR016286 (PIRSF); IPR000933 (SMART); IPR000933 (PFAM); IPR013781 (G3DSA:3.20.20.GENE3D); IPR013780 (G3DSA:2.60.40.GENE3D); PTHR10030:SF26 (PANTHER); IPR000933 (PANTHER); SIGNAL_PEPTIDE_C_REGION (PHOBIUS); NON_CYTOPLASMIC_DOMAIN (PHOBIUS); SIGNAL_PEPTIDE_H_REGION (PHOBIUS); SIGNAL_PEPTIDE (PHOBIUS); SIGNAL_PEPTIDE_N_REGION (PHOBIUS); SignalP-noTM (SIGNALP_EUK); IPR017853 (SUPE…
4918	Hv_Contig_4918	alpha-l-fucosidase-like	1654	16447417	AGQ53950.1	20	0	0.734	2	F:alpha-L-fucosidase activity; P:fucose metabolic process	EC:3.2.1.51	IPR016286 (PRINTS); IPR016286 (PIRSF); IPR000933 (SMART); IPR013780 (G3DSA:2.60.40.GENE3D); IPR000933 (PFAM); IPR013781 (G3DSA:3.20.20.GENE3D); IPR000933 (PANTHER); PTHR10030:SF26 (PANTHER); TRANSMEMBRANE (PHOBIUS); CYTOPLASMIC_DOMAIN (PHOBIUS); NON_CYTOPLASMIC_DOMAIN (PHOBIUS); IPR017853 (SUPERFAMILY); TMhelix (TMHMM)
5414	Hv_Contig_5414	alpha-l-fucosidase-like	1579	15800610	AGQ53950.1	20	0	0.723	2	F:alpha-L-fucosidase activity; P:fucose metabolic process	EC:3.2.1.51	NON_CYTOPLASMIC_DOMAIN (PHOBIUS); TRANSMEMBRANE (PHOBIUS); CYTOPLASMIC_DOMAIN (PHOBIUS); TMhelix (TMHMM)
26411	Hv_Contig_26411	alpha-like protein	586	3883998	EHJ66982.1	2	1.04906e-48	0.69	0	-
230	Hv_Contig_230	alpha-mannosidase 2	4536	26598891	XP_004921902.1	5	0	0.736	4	F:alpha-mannosidase activity; F:zinc ion binding; F:carbohydrate binding; P:mannose metabolic process	EC:3.2.1.24	Coil (COILS); IPR015341 (SMART); IPR015341 (G3DSA:1.20.1270.GENE3D); IPR013780 (G3DSA:2.60.40.GENE3D); G3DSA:2.70.98.30 (GENE3D); IPR000602 (PFAM); IPR027291 (G3DSA:3.20.110.GENE3D); IPR011682 (PFAM); IPR015341 (PFAM); PTHR11607:SF4 (PANTHER); PTHR11607 (PANTHER); TRANSMEMBRANE (PHOBIUS); NON_CYTOPLASMIC_DOMAIN (PHOBIUS); CYTOPLASMIC_DOMAIN (PHOBIUS); IPR028995 (SUPERFAMILY); IPR011330 (SUPERFAMI…
655	Hv_Contig_655	alpha-mannosidase 2	3453	24981257	AAB62719.1	20	0	0.6945	4	F:alpha-mannosidase activity; F:zinc ion binding; F:carbohydrate binding; P:mannose metabolic process	EC:3.2.1.24	IPR015341 (SMART); G3DSA:2.70.98.30 (GENE3D); IPR027291 (G3DSA:3.20.110.GENE3D); IPR015341 (G3DSA:1.20.1270.GENE3D); IPR013780 (G3DSA:2.60.40.GENE3D); IPR011682 (PFAM); IPR000602 (PFAM); IPR015341 (PFAM); PTHR11607:SF22 (PANTHER); PTHR11607 (PANTHER); SIGNAL_PEPTIDE_H_REGION (PHOBIUS); SIGNAL_PEPTIDE_C_REGION (PHOBIUS); NON_CYTOPLASMIC_DOMAIN (PHOBIUS); SIGNAL_PEPTIDE (PHOBIUS); SIGNAL_PEPTIDE_N_…
47949	Hv_Contig_47949	alpha-mannosidase ii	193	584322	AAB62719.1	5	1.00255e-26	0.81	4	F:alpha-mannosidase activity; F:zinc ion binding; F:carbohydrate binding; P:mannose metabolic process	EC:3.2.1.24	tmhmm (TMHMM)
30374	Hv_Contig_30374	alpha-n-acetyl glucosaminidase	520	2931638	EHJ73879.1	5	3.26399e-32	0.586	0	-		IPR007781 (PANTHER); IPR024732 (PFAM)
59985	Hv_Contig_59985	alpha-n-acetyl glucosaminidase	111	43947	EHJ73879.1	1	1.2122e-07	0.77	0	-
2773	Hv_Contig_2773	alpha-n-acetylgalactosaminidase	2105	19911810	BAM17755.1	20	0	0.881	2	F:hydrolase activity, hydrolyzing O-glycosyl compounds; P:carbohydrate metabolic process	-	IPR002241 (PRINTS); IPR013785 (G3DSA:3.20.20.GENE3D); IPR000111 (PFAM); IPR013780 (G3DSA:2.60.40.GENE3D); PTHR11452:SF23 (PANTHER); PTHR11452 (PANTHER); IPR000111 (PROSITE_PATTERNS); NON_CYTOPLASMIC_DOMAIN (PHOBIUS); SIGNAL_PEPTIDE_N_REGION (PHOBIUS); SIGNAL_PEPTIDE_H_REGION (PHOBIUS); SIGNAL_PEPTIDE (PHOBIUS); SIGNAL_PEPTIDE_C_REGION (PHOBIUS); SignalP-noTM (SIGNALP_EUK); IPR017853 (SUPERFAMILY)…
17951	Hv_Contig_17951	alpha-N-acetylgalactosaminidase precursor [Bombyx mori]	783	6814245	NP_001040191.1	20	4.77291e-99	0.737	2	F:hydrolase activity; P:metabolic process	EC:3.2.1.49; EC:3.2.1.22
19440	Hv_Contig_19440	alpha-N-acetylgalactosaminidase precursor [Bombyx mori]	739	6155656	NP_001040191.1	20	1.81112e-102	0.698	3	P:carbohydrate metabolic process; F:binding; F:hydrolase activity	EC:3.2.1.22
19445	Hv_Contig_19445	alpha-N-acetylgalactosaminidase precursor [Bombyx mori]	739	6154178	NP_001040191.1	20	2.52304e-135	0.8085	3	P:carbohydrate metabolic process; F:binding; F:hydrolase activity	EC:3.2.1.22
23806	Hv_Contig_23806	alpha-N-acetylgalactosaminidase precursor [Bombyx mori]	628	4593237	NP_001040191.1	20	1.87231e-77	0.6885	3	F:hydrolase activity; P:carbohydrate metabolic process; F:binding	EC:3.2.1.49; EC:3.2.1.22	IPR000111 (PFAM); IPR002241 (PRINTS); IPR013785 (G3DSA:3.20.20.GENE3D); IPR017853 (SUPERFAMILY); PTHR11452 (PANTHER)
4674	Hv_Contig_4674	alpha-protein kinase 1-like isoform x1	1695	16797247	XP_004933366.1	20	0	0.8525	3	F:protein kinase binding; P:regulation of cyclin-dependent protein serine/threonine kinase activity; P:regulation of transcription, DNA-templated	-	Coil (COILS); IPR013763 (SMART); IPR013763 (G3DSA:1.10.472.GENE3D); IPR006671 (PFAM); IPR015430 (PTHR10026:PANTHER); IPR015429 (PANTHER); IPR013763 (SUPERFAMILY); IPR013763 (SUPERFAMILY)
6012	Hv_Contig_6012	alpha-protein kinase 1-like isoform x1	1493	15066497	XP_004933366.1	20	0	0.8525	3	F:protein kinase binding; P:regulation of cyclin-dependent protein serine/threonine kinase activity; P:regulation of transcription, DNA-templated	-	Coil (COILS); IPR013763 (SMART); IPR013763 (G3DSA:1.10.472.GENE3D); IPR006671 (PFAM); IPR015430 (PTHR10026:PANTHER); IPR015429 (PANTHER); IPR013763 (SUPERFAMILY); IPR013763 (SUPERFAMILY)
2535	Hv_Contig_2535	alpha-tocopherol transfer	2179	20337517	XP_004930907.1	20	3.14205e-155	0.711	3	C:intracellular; F:transporter activity; P:transport	-	IPR001071 (PRINTS); IPR001251 (SMART); IPR011074 (SMART); IPR001251 (PFAM); IPR001251 (G3DSA:3.40.525.GENE3D); PTHR10174:SF38 (PANTHER); PTHR10174 (PANTHER); IPR001251 (PROSITE_PROFILES); IPR001251 (SUPERFAMILY); IPR011074 (SUPERFAMILY)
4218	Hv_Contig_4218	alpha-tocopherol transfer	1778	17475487	XP_004933182.1	20	0	0.8005	3	C:intracellular; F:transporter activity; P:transport	-	IPR001071 (PRINTS); IPR011074 (SMART); IPR001251 (G3DSA:3.40.525.GENE3D); IPR001251 (PFAM); IPR011074 (PFAM); PTHR10174:SF28 (PANTHER); PTHR10174 (PANTHER); IPR001251 (PROSITE_PROFILES); IPR011074 (SUPERFAMILY); IPR001251 (SUPERFAMILY)
11212	Hv_Contig_11212	alpha-tocopherol transfer	1065	10562331	XP_004929248.1	10	5.63932e-150	0.697	3	C:intracellular; F:transporter activity; P:transport	-
11493	Hv_Contig_11493	alpha-tocopherol transfer	1050	10373138	XP_004929248.1	10	1.99426e-149	0.697	3	C:intracellular; F:transporter activity; P:transport	-
30870	Hv_Contig_30870	alpha-tocopherol transfer	509	2817865	XP_004922758.1	5	4.37455e-28	0.648	3	P:transport; C:intracellular; F:transporter activity		PTHR10174 (PANTHER), PTHR10174:SF35 (PANTHER)
31832	Hv_Contig_31832	alpha-tocopherol transfer	488	2608061	EHJ70678.1	5	6.30682e-52	0.742	3	C:intracellular; F:transporter activity; P:transport	-	IPR001071 (PRINTS); IPR001251 (G3DSA:3.40.525.GENE3D); PTHR10174 (PANTHER), PTHR10174:SF27 (PANTHER)
33964	Hv_Contig_33964	alpha-tocopherol transfer	438	2174521	XP_004922758.1	5	3.50234e-26	0.82	3	C:intracellular; F:transporter activity; P:transport	-	PTHR10174 (PANTHER), PTHR10174:SF35 (PANTHER)
34028	Hv_Contig_34028	alpha-tocopherol transfer	436	2163158	XP_004922758.1	5	1.04122e-64	0.766	3	P:transport; C:intracellular; F:transporter activity		IPR001251 (SUPERFAMILY); PTHR10174 (PANTHER), PTHR10174:SF35 (PANTHER)
39708	Hv_Contig_39708	alpha-tocopherol transfer	308	1289108	XP_004922762.1	5	9.657e-21	0.814	3	C:intracellular; F:transporter activity; P:transport	-	no IPS match
39999	Hv_Contig_39999	alpha-tocopherol transfer	303	1260093	XP_004928863.1	5	1.71128e-17	0.698	3	P:transport; C:intracellular; F:transporter activity		IPR001251 (G3DSA:3.40.525.GENE3D); PTHR10174 (PANTHER), PTHR10174:SF27 (PANTHER)
42585	Hv_Contig_42585	alpha-tocopherol transfer	261	1004723	XP_004929378.1	5	2.86654e-41	0.878	3	C:intracellular; F:transporter activity; P:transport	-	IPR011074 (G3DSA:1.10.8.GENE3D); PTHR10174 (PANTHER), PTHR10174:SF27 (PANTHER)
46259	Hv_Contig_46259	alpha-tocopherol transfer	215	709731	XP_004929634.1	5	5.90372e-33	0.786	3	C:intracellular; F:transporter activity; P:transport	-	IPR001251 (SUPERFAMILY); PTHR10174 (PANTHER), PTHR10174:SF79 (PANTHER)
53822	Hv_Contig_53822	alpha-tocopherol transfer	139	243019	XP_004928861.1	4	1.76126e-09	0.7475	6	P:transport; C:intracellular; F:transporter activity; P:proteolysis; F:serine-type endopeptidase activity; F:catalytic activity		tmhmm (TMHMM)
14247	Hv_Contig_14247	alpha-tocopherol transfer isoform x1	918	8675645	XP_004930909.1	5	8.62803e-140	0.866	3	C:intracellular; F:transporter activity; P:transport	-
6041	Hv_Contig_6041	alpha-tocopherol transfer isoform x2	1489	15029210	XP_004930908.1	20	0	0.85	3	C:intracellular; F:transporter activity; P:transport	-	IPR001071 (PRINTS); IPR001251 (SMART); IPR011074 (SMART); IPR001251 (PFAM); IPR001251 (G3DSA:3.40.525.GENE3D); PTHR10174:SF38 (PANTHER); PTHR10174 (PANTHER); IPR001251 (PROSITE_PROFILES); IPR001251 (SUPERFAMILY); IPR011074 (SUPERFAMILY)
3218	Hv_Contig_3218	alpha-tubulin [Bombyx mori]	1983	19105164	NP_001036885.1	20	0	0.9865	10	C:cytoskeleton; C:protein complex; P:cellular component organization; P:nucleobase-containing compound metabolic process; P:catabolic process; P:biological_process; F:hydrolase activity; F:structural molecule activity; C:cytoplasm; F:nucleotide binding	-	IPR002452 (PRINTS); IPR000217 (PRINTS); IPR003008 (SMART); IPR018316 (SMART); IPR018316 (G3DSA:3.30.1330.GENE3D); IPR003008 (G3DSA:3.40.50.GENE3D); IPR023123 (G3DSA:1.10.287.GENE3D); IPR003008 (PFAM); IPR018316 (PFAM); IPR000217 (PANTHER); PTHR11588:SF65 (PANTHER); IPR017975 (PROSITE_PATTERNS); IPR008280 (SUPERFAMILY); IPR003008 (SUPERFAMILY)
3982	Hv_Contig_3982	alpha-tubulin [Bombyx mori]	1822	17817546	NP_001036885.1	20	0	0.9835	10	C:cytoskeleton; C:protein complex; P:cellular component organization; P:nucleobase-containing compound metabolic process; P:catabolic process; P:biological_process; F:hydrolase activity; F:structural molecule activity; C:cytoplasm; F:nucleotide binding	-	IPR002452 (PRINTS); IPR000217 (PRINTS); IPR003008 (SMART); IPR018316 (SMART); IPR003008 (PFAM); IPR003008 (G3DSA:3.40.50.GENE3D); IPR018316 (PFAM); IPR023123 (G3DSA:1.10.287.GENE3D); IPR018316 (G3DSA:3.30.1330.GENE3D); PTHR11588:SF65 (PANTHER); IPR000217 (PANTHER); IPR017975 (PROSITE_PATTERNS); IPR008280 (SUPERFAMILY); IPR003008 (SUPERFAMILY)
9483	Hv_Contig_9483	alpha-tubulin [Bombyx mori]	1175	11818200	NP_001036885.1	20	9.83209e-125	0.979	10	C:cytoskeleton; C:protein complex; P:cellular component organization; P:nucleobase-containing compound metabolic process; P:catabolic process; P:biological_process; F:hydrolase activity; F:structural molecule activity; C:cytoplasm; F:nucleotide binding	-
30854	Hv_Contig_30854	alpha-tubulin [Bombyx mori]	509	2820919	NP_001036886.1	20	9.108e-109	0.8905	15	P:protein metabolic process; C:cytosol; P:biological_process; P:cellular component organization; P:cytoskeleton organization; C:cytoskeleton; C:protein complex; P:nucleobase-containing compound metabolic process; P:catabolic process; P:transport; F:protein binding; F:hydrolase activity; F:structural molecule activity; C:extracellular region; F:nucleotide binding	-	IPR000217 (PANTHER); IPR002452 (PRINTS); IPR008280 (SUPERFAMILY); IPR018316 (G3DSA:3.30.1330.GENE3D); IPR023123 (G3DSA:1.10.287.GENE3D); PTHR11588:SF35 (PANTHER)
50595	Hv_Contig_50595	alpha-tubulin [Bombyx mori]	163	406696	NP_001036886.1	20	2.14549e-24	0.892	10	C:cytoskeleton; C:protein complex; P:cellular component organization; P:nucleobase-containing compound metabolic process; P:catabolic process; P:biological_process; F:hydrolase activity; F:structural molecule activity; C:cytoplasm; F:nucleotide binding	-	seg (SEG)
50627	Hv_Contig_50627	alpha-tubulin [Bombyx mori]	162	403925	NP_001036886.1	20	1.60907e-27	0.8515	12	C:cytosol; P:cellular component organization; P:cytoskeleton organization; C:cytoskeleton; C:protein complex; P:nucleobase-containing compound metabolic process; P:catabolic process; P:biological_process; F:protein binding; F:hydrolase activity; F:structural molecule activity; F:nucleotide binding	-	IPR000217 (PRINTS); IPR003008 (G3DSA:3.40.50.GENE3D)
43909	Hv_Contig_43909	alsin isoform x1	243	891390	XP_004929199.1	5	2.97961e-31	0.704	0	-		no IPS match
14085	Hv_Contig_14085	alstrom syndrome protein 1 isoform x3	925	8766915	EHJ79075.1	5	4.3124e-87	0.66	2	F:nucleic acid binding; F:zinc ion binding
8979	Hv_Contig_8979	alternative splicing type 3 and	1210	12253538	EHJ64289.1	2	8.70454e-160	0.75	0	-
8352	Hv_Contig_8352	ALY [Bombyx mori]	1255	12758495	NP_001037596.1	20	3.47093e-38	0.5975	1	F:binding	-
9538	Hv_Contig_9538	ALY [Bombyx mori]	1171	11771282	NP_001037596.1	20	2.14567e-79	0.736	2	F:nucleic acid binding; F:nucleotide binding	-
4254	Hv_Contig_4254	aly protein [Bombyx mori]	1772	17420447	NP_001161185.1	20	0	0.7185	1	C:nucleolus	-	Coil (COILS); Coil (COILS); IPR010561 (PFAM); IPR010561 (PANTHER)
21474	Hv_Contig_21474	aly protein [Bombyx mori]	682	5335817	NP_001161185.1	20	1.40006e-62	0.5475	4	F:calcium ion binding; P:DNA replication; P:cell cycle; C:nucleus		PTHR21689 (PANTHER), PTHR21689:SF3 (PANTHER), seg (SEG)
13471	Hv_Contig_13471	amidase isoform 1	950	9137453	EHJ69968.1	4	2.60278e-60	0.5975	0	-
15029	Hv_Contig_15029	amidase isoform 1	887	8255089	EHJ69968.1	5	2.32974e-77	0.744	2	F:carbon-nitrogen ligase activity, with glutamine as amido-N-donor; P:metabolic process	-
58234	Hv_Contig_58234	amidase isoform 1	118	84135	EHJ74177.1	5	1.50901e-17	0.748	0	-
734	Hv_Contig_734	amidophosphoribosyltransferase	3316	24720412	XP_004928658.1	20	0	0.8605	6	F:amidophosphoribosyltransferase activity; F:metal ion binding; F:iron-sulfur cluster binding; P:'de novo' IMP biosynthetic process; P:purine nucleobase biosynthetic process; P:nucleoside metabolic process	EC:2.4.2.14	IPR005854 (PIRSF); IPR000583 (PFAM); IPR029055 (G3DSA:3.60.20.GENE3D); IPR005854 (TIGRFAM); IPR000836 (PFAM); IPR029057 (G3DSA:3.40.50.GENE3D); PTHR11907 (PANTHER); PTHR11907:SF3 (PANTHER); IPR017932 (PROSITE_PROFILES); IPR029055 (SUPERFAMILY); IPR029057 (SUPERFAMILY)
3090	Hv_Contig_3090	amidophosphoribosyltransferase	2017	19339200	EHJ73695.1	20	3.44556e-108	0.9	6	F:amidophosphoribosyltransferase activity; F:metal ion binding; F:iron-sulfur cluster binding; P:'de novo' IMP biosynthetic process; P:purine nucleobase biosynthetic process; P:nucleoside metabolic process	EC:2.4.2.14	IPR000836 (PFAM); IPR029057 (G3DSA:3.40.50.GENE3D); PTHR11907:SF3 (PANTHER); PTHR11907 (PANTHER); IPR029057 (SUPERFAMILY)
3910	Hv_Contig_3910	amidotransferase subunit a	1837	17938273	EHJ78371.1	6	0	0.625	0	-		IPR023631 (G3DSA:3.90.1300.GENE3D); IPR000120 (PFAM); PTHR11895:SF66 (PANTHER); IPR000120 (PANTHER); CYTOPLASMIC_DOMAIN (PHOBIUS); TRANSMEMBRANE (PHOBIUS); NON_CYTOPLASMIC_DOMAIN (PHOBIUS); IPR023631 (SUPERFAMILY); TMhelix (TMHMM)
9241	Hv_Contig_9241	amidotransferase subunit a	1192	12030112	EHJ77079.1	2	6.7274e-09	0.46	0	-
23501	Hv_Contig_23501	amidotransferase subunit a	634	4675232	EHJ69735.1	5	1.8782e-55	0.588	0	-
20563	Hv_Contig_20563	amine oxidase	707	5692421	EHJ67019.1	6	9.61691e-64	0.67	0	-
36521	Hv_Contig_36521	amine sulfotransferase-like	376	1730592	XP_004933069.1	5	1.06876e-19	0.846	2	F:sulfotransferase activity; P:metabolic process	-	IPR000863 (PFAM); G3DSA:3.40.50.300 (GENE3D), PTHR11783 (PANTHER), SSF52540 (SUPERFAMILY)
40698	Hv_Contig_40698	amine sulfotransferase-like	290	1183396	EHJ71439.1	5	9.50679e-52	0.79	2	F:sulfotransferase activity; P:metabolic process	-	IPR000863 (PFAM); G3DSA:3.40.50.300 (GENE3D), PTHR11783 (PANTHER), PTHR11783:SF3 (PANTHER), SSF52540 (SUPERFAMILY)
45106	Hv_Contig_45106	amine sulfotransferase-like	228	796025	XP_004933069.1	5	1.89485e-42	0.87	2	F:sulfotransferase activity; P:metabolic process	-	IPR000863 (PFAM); G3DSA:3.40.50.300 (GENE3D), PTHR11783 (PANTHER), PTHR11783:SF3 (PANTHER), SSF52540 (SUPERFAMILY)
52619	Hv_Contig_52619	amine sulfotransferase-like	147	295153	EHJ71439.1	5	6.4602e-21	0.864	2	F:sulfotransferase activity; P:metabolic process	-	no IPS match
9508	Hv_Contig_9508	amine transport protein	1174	11809980	EHJ66260.1	5	9.52532e-82	0.532	0	-
10223	Hv_Contig_10223	amine transport protein	1123	11262576	EHJ66260.1	7	7.08529e-65	0.4943	0	-
11954	Hv_Contig_11954	amino acid decarboxylase	1025	10059977	EHJ63554.1	6	0	0.6617	0	-
27366	Hv_Contig_27366	amino acid oxidase	572	3641517	EHJ72030.1	2	5.98183e-53	0.625	0	-
10706	Hv_Contig_10706	amino acid transporter	1094	10904515	BAM18049.1	10	0	0.704	1	C:integral component of membrane	-
21027	Hv_Contig_21027	amino acid transporter	695	5507943	EHJ73166.1	6	1.54434e-33	0.62	0	-
49975	Hv_Contig_49975	amino acid transporter	169	446476	EHJ72266.1	5	7.61035e-19	0.844	1	C:integral component of membrane	-	PTHR22950 (PANTHER), PTHR22950:SF15 (PANTHER), SignalP-NN(euk) (SIGNALP), tmhmm (TMHMM)
50269	Hv_Contig_50269	amino acid transporter	166	425759	EHJ72266.1	5	3.80066e-14	0.812	1	C:integral component of membrane	-	SignalP-NN(euk) (SIGNALP), tmhmm (TMHMM)
52363	Hv_Contig_52363	amino acid transporter	149	310216	XP_004927040.1	5	1.99304e-17	0.818	4	C:integral component of membrane; F:neurotransmitter:sodium symporter activity; P:neurotransmitter transport; P:transmembrane transport	-	IPR000175 (PANTHER); tmhmm (TMHMM)
46326	Hv_Contig_46326	aminoacylase	214	705447	XP_001863762.1	5	4.61703e-22	0.8	6	C:cytoplasm; F:aminoacylase activity; F:metallopeptidase activity; F:metal ion binding; P:proteolysis; P:cellular amino acid metabolic process	EC:3.5.1.14	G3DSA:3.40.630.10 (GENE3D), PTHR11014 (PANTHER), PTHR11014:SF8 (PANTHER), SSF53187 (SUPERFAMILY)
6251	Hv_Contig_6251	aminoacylase [Bombyx mori]	1465	14794308	NP_001040228.1	20	0	0.743	6	C:cytoplasm; P:cellular amino acid metabolic process; F:peptidase activity; P:protein metabolic process; P:catabolic process; F:hydrolase activity	EC:3.5.1.14	NON_CYTOPLASMIC_DOMAIN (PHOBIUS); TRANSMEMBRANE (PHOBIUS); CYTOPLASMIC_DOMAIN (PHOBIUS); TMhelix (TMHMM)
6699	Hv_Contig_6699	aminoacylase [Bombyx mori]	1412	14325642	NP_001040228.1	20	0	0.742	6	C:cytoplasm; P:cellular amino acid metabolic process; F:peptidase activity; P:protein metabolic process; P:catabolic process; F:hydrolase activity	EC:3.5.1.14	IPR010159 (PIRSF); G3DSA:3.40.630.10 (GENE3D); IPR010159 (TIGRFAM); IPR011650 (G3DSA:3.30.70.GENE3D); IPR002933 (PFAM); IPR011650 (PFAM); PTHR11014:SF8 (PANTHER); PTHR11014 (PANTHER); IPR001261 (PROSITE_PATTERNS); IPR011650 (SUPERFAMILY); SSF53187 (SUPERFAMILY)
23446	Hv_Contig_23446	aminoacylase [Bombyx mori]	635	4689186	NP_001040228.1	20	1.237e-18	0.8185	6	C:cytoplasm; P:cellular amino acid metabolic process; F:peptidase activity; P:protein metabolic process; P:catabolic process; F:hydrolase activity	EC:3.5.1.14	no IPS match
4300	Hv_Contig_4300	aminoacylase 1	1762	17347982	AET43034.1	20	0	0.6805	5	C:cytoplasm; F:aminoacylase activity; F:metallopeptidase activity; P:proteolysis; P:cellular amino acid metabolic process	EC:3.5.1.14	no IPS match
4794	Hv_Contig_4794	aminoacylase 1	1674	16628793	AET43034.1	20	0	0.6715	5	C:cytoplasm; F:aminoacylase activity; F:metallopeptidase activity; P:proteolysis; P:cellular amino acid metabolic process	EC:3.5.1.14	IPR011650 (PFAM); G3DSA:3.40.630.10 (GENE3D); IPR002933 (PFAM); IPR011650 (G3DSA:3.30.70.GENE3D); PTHR11014 (PANTHER); PTHR11014:SF8 (PANTHER); IPR001261 (PROSITE_PATTERNS); IPR001261 (PROSITE_PATTERNS); SIGNAL_PEPTIDE_C_REGION (PHOBIUS); SIGNAL_PEPTIDE_N_REGION (PHOBIUS); NON_CYTOPLASMIC_DOMAIN (PHOBIUS); SIGNAL_PEPTIDE (PHOBIUS); SIGNAL_PEPTIDE_H_REGION (PHOBIUS); SignalP-noTM (SIGNALP_GRAM_NEG…
17533	Hv_Contig_17533	aminoacylase 1	796	7020245	AET43034.1	5	8.00498e-97	0.846	5	C:cytoplasm; F:aminoacylase activity; F:metallopeptidase activity; P:proteolysis; P:cellular amino acid metabolic process	EC:3.5.1.14
28918	Hv_Contig_28918	aminoacylase 1	547	3278958	AET43034.1	5	7.63244e-93	0.886	5	C:cytoplasm; F:aminoacylase activity; F:metallopeptidase activity; P:proteolysis; P:cellular amino acid metabolic process	EC:3.5.1.14	SignalP-NN(euk) (SIGNALP)
4653	Hv_Contig_4653	aminoacylase-1-like	1699	16831184	XP_004926560.1	20	0	0.8005	6	C:cytoplasm; F:aminoacylase activity; F:metallopeptidase activity; F:metal ion binding; P:proteolysis; P:cellular amino acid metabolic process	EC:3.5.1.14	IPR010159 (PIRSF); G3DSA:3.40.630.10 (GENE3D); IPR011650 (G3DSA:3.30.70.GENE3D); IPR010159 (TIGRFAM); IPR011650 (PFAM); IPR002933 (PFAM); PTHR11014 (PANTHER); PTHR11014:SF8 (PANTHER); IPR001261 (PROSITE_PATTERNS); IPR001261 (PROSITE_PATTERNS); IPR011650 (SUPERFAMILY); SSF53187 (SUPERFAMILY)
5619	Hv_Contig_5619	aminoacylase-1-like	1549	15533063	XP_004926560.1	20	0	0.8	6	C:cytoplasm; F:aminoacylase activity; F:metallopeptidase activity; F:metal ion binding; P:proteolysis; P:cellular amino acid metabolic process	EC:3.5.1.14	no IPS match
15397	Hv_Contig_15397	aminoacylase-1-like	871	8063323	XP_004932063.1	5	9.90102e-81	0.726	0	-
8328	Hv_Contig_8328	aminoacyl-trna synthetase	1257	12788638	EHJ77748.1	2	1.82381e-77	0.565	0	-
20761	Hv_Contig_20761	aminoacyl-trna synthetase	702	5609966	EHJ77748.1	1	3.09413e-08	0.4	0	-
52422	Hv_Contig_52422	aminoacyl-trna synthetase	148	306955	EHJ77748.1	2	7.08471e-05	0.81	11	F:ligase activity; P:tRNA aminoacylation for protein translation; F:proline-tRNA ligase activity; F:nucleotide binding; C:cytoplasm; P:translation; F:ATP binding; P:prolyl-tRNA aminoacylation; F:aminoacyl-tRNA ligase activity; F:ligase activity, forming aminoacyl-tRNA and related compounds; P:tRNA aminoacylation		IPR000924 (PANTHER); IPR009068 (G3DSA:1.10.287.GENE3D); seg (SEG)
3017	Hv_Contig_3017	aminopeptidase -like	2035	19472983	BAM19762.1	20	8.50498e-164	0.6995	6	C:cytoplasm; F:metalloexopeptidase activity; F:dipeptidyl-peptidase activity; F:tripeptidyl-peptidase activity; F:manganese ion binding; P:proteolysis	EC:3.4.14	IPR011356 (PRINTS); G3DSA:3.40.630.10 (GENE3D); IPR000819 (PFAM); PTHR11963:SF9 (PANTHER); PTHR11963 (PANTHER); SSF53187 (SUPERFAMILY)
244	Hv_Contig_244	aminopeptidase n	4470	26535844	NP_001268818.1	5	0	0.842	4	F:aminopeptidase activity; F:metallopeptidase activity; F:zinc ion binding; P:proteolysis	EC:3.4.11	IPR014782 (PRINTS); G3DSA:1.10.390.10 (GENE3D); IPR014782 (PFAM); IPR024571 (PFAM); PTHR11533:SF163 (PANTHER); IPR001930 (PANTHER); SSF55486 (SUPERFAMILY); SSF63737 (SUPERFAMILY)
666	Hv_Contig_666	aminopeptidase n	3431	24946812	Q11000.1	20	0	0.8035	6	C:plasma membrane; C:anchored component of membrane; F:aminopeptidase activity; F:metallopeptidase activity; F:zinc ion binding; P:proteolysis	EC:3.4.11	IPR014782 (PRINTS); IPR024571 (PFAM); IPR014782 (PFAM); G3DSA:1.10.390.10 (GENE3D); IPR001930 (PANTHER); PTHR11533:SF147 (PANTHER); NON_CYTOPLASMIC_DOMAIN (PHOBIUS); TRANSMEMBRANE (PHOBIUS); TRANSMEMBRANE (PHOBIUS); CYTOPLASMIC_DOMAIN (PHOBIUS); CYTOPLASMIC_DOMAIN (PHOBIUS); SSF63737 (SUPERFAMILY); SSF55486 (SUPERFAMILY)
667	Hv_Contig_667	aminopeptidase n	3428	24939950	Q11000.1	20	0	0.8055	6	C:plasma membrane; C:anchored component of membrane; F:aminopeptidase activity; F:metallopeptidase activity; F:zinc ion binding; P:proteolysis	EC:3.4.11	IPR014782 (PRINTS); G3DSA:1.10.390.10 (GENE3D); IPR024571 (PFAM); IPR014782 (PFAM); PTHR11533:SF147 (PANTHER); IPR001930 (PANTHER); NON_CYTOPLASMIC_DOMAIN (PHOBIUS); TRANSMEMBRANE (PHOBIUS); CYTOPLASMIC_DOMAIN (PHOBIUS); SSF55486 (SUPERFAMILY); SSF63737 (SUPERFAMILY)
30659	Hv_Contig_30659	aminopeptidase n	514	2866479	EHJ64335.1	5	4.92578e-38	0.528	1	F:peptidase activity	-	SignalP-NN(euk) (SIGNALP), tmhmm (TMHMM)
[truncated: 28,492 more rows]
