# Supplementary material for: Generation of a Transcriptome in a Model Lepidopteran Pest, Heliothis virescens, Using Multiple Sequencing Strategies for Profiling Midgut Gene Expression
Source: PLoS One. 2015 Jun 5;10(6):e0128563. doi: 10.1371/journal.pone.0128563 (PMC4457788; doi:10.1371/journal.pone.0128563)
Supplement: S3 Table — (XLSX) [file pone.0128563.s003.xlsx]

## Sheet: Table S3A
Table S4. Molecular function GO terms enriched in hemocytes (P<0.01, with Benjamini-Hochberg FDR correction for multiple testing). The total number of sequence contigs annotated with each term, the number and percentage of contigs selected, P-value, and the Z-score for each selected GO term are shown.
Molecular Function GO Term	P-Value	Z-Score	Total # of Contigs	Selected # of contigs	% of contigs Selected
protein binding;	1.05e-181	31.4671	703	554	0.7881
binding;	3.03e-165	30.0167	695	533	0.7669
structural constituent of ribosome;	6.51e-78	20.5833	237	203	0.8565
catalytic activity;	2.57e-16	9.37894	301	152	0.505
nucleic acid binding;	5.52e-33	13.5184	224	149	0.6652
zinc ion binding;	4.01e-43	15.4942	196	148	0.7551
hydrolase activity;	1.48e-09	7.00218	327	143	0.4373
zinc ion binding; nucleic acid binding;	2.98e-38	14.5712	141	114	0.8085
DNA binding;	8.82e-32	13.3118	154	114	0.7403
cysteine-type endopeptidase activity;	2.17e-41	14.985	107	97	0.9065
transferase activity;	1.65e-18	10.1905	152	96	0.6316
RNA binding; RNA-directed DNA polymerase activity;	5.35e-12	8.20099	107	66	0.6168
calcium ion binding;	1.16e-08	6.88795	107	60	0.5607
metal ion binding;	4.15e-15	9.27922	80	58	0.725
oxidoreductase activity;	5.43e-10	7.45668	94	57	0.6064
actin binding;	1.94e-12	8.41471	83	56	0.6747
nucleic acid binding; zinc ion binding;	5.58e-16	9.54916	72	55	0.7639
receptor activity;	2.05e-13	8.77588	58	45	0.7759
nucleic acid binding; nucleotide binding;	1.98e-13	8.78991	56	44	0.7857
nucleic acid binding; ATP binding; ATP-dependent helicase activity;	1.46e-17	9.91964	46	42	0.913
ATP binding; protein serine/threonine kinase activity;	1.81e-10	7.75823	45	35	0.7778
monophenol monooxygenase activity; copper ion binding; chloride ion binding; oxygen transporter activity;	2.62e-16	9.43324	35	34	0.9714
RNA binding;	5.06e-11	7.96042	42	34	0.8095
kinase activity;	5.28e-11	7.96042	42	34	0.8095
peptidase activity;	2.89e-05	5.38234	59	34	0.5763
methyltransferase activity;	4.47e-11	7.98987	40	33	0.825
translation initiation factor activity;	1.22e-10	7.8259	39	32	0.8205
nucleotide binding;	1.59e-05	5.55407	53	32	0.6038
endonuclease activity; RNA-directed DNA polymerase activity; RNA binding;	3.4e-06	5.94465	48	31	0.6458
ATP binding;	3.79e-06	5.91667	46	30	0.6522
NADH dehydrogenase (ubiquinone) activity;	2.01e-10	7.73447	34	29	0.8529
Rab GTPase activator activity;	4.48e-12	8.26108	30	28	0.9333
translation elongation factor activity; GTPase activity; GTP binding;	2.91e-11	8.0185	31	28	0.9032
protein binding; zinc ion binding;	1.74e-11	8.0157	26	25	0.9615
transferase activity, transferring phosphorus-containing groups;	1.95e-07	6.58598	32	25	0.7813
acid-amino acid ligase activity;	1.43e-09	7.39016	25	23	0.92
GTP binding;	8.25e-09	7.12845	26	23	0.8846
DNA binding; zinc ion binding;	0.000159	5.0534	36	23	0.6389
metal ion binding; nucleic acid binding;	0.000294	4.88554	37	23	0.6216
cytochrome-c oxidase activity;	2.51e-08	6.93775	25	22	0.88
microtubule motor activity; ATP binding; ATPase activity;	2.58e-08	6.93775	25	22	0.88
GTPase activity; GTP binding;	3.5e-07	6.48535	25	21	0.84
glutathione transferase activity;	3.8e-06	6.00853	27	21	0.7778
structural constituent of ribosome; RNA binding;	9.82e-06	5.78635	28	21	0.75
GTPase activator activity;	1.65e-09	7.231	19	19	1
structural constituent of ribosome; rRNA binding;	3.2e-06	6.06949	23	19	0.8261
DNA binding; protein binding;	0.00128	4.50386	28	18	0.6429
binding; catalytic activity;	0.00384	4.13101	30	18	0.6
GTP binding; GTPase activity;	1.92e-05	5.67425	19	16	0.8421
hydrogen-exporting ATPase activity, phosphorylative mechanism;	1.95e-05	5.67425	19	16	0.8421
zinc ion binding; DNA binding;	0.000172	5.13421	21	16	0.7619
threonine-type endopeptidase activity;	0.000414	4.88764	22	16	0.7273
sugar binding;	0.00351	4.22332	25	16	0.64
kinase activity; ATP binding; phosphotransferase activity, alcohol group as acceptor;	2.75e-07	6.42468	15	15	1
mRNA binding; nucleotide binding;	2.98e-06	6.06998	16	15	0.9375
heat shock protein binding; unfolded protein binding;	5.64e-05	5.43868	18	15	0.8333
sodium:hydrogen antiporter activity;	8.55e-06	5.84068	15	14	0.9333
nucleotidyltransferase activity;	8.73e-06	5.84068	15	14	0.9333
transcription factor activity;	8.91e-06	5.84068	15	14	0.9333
phosphoprotein phosphatase activity;	0.000155	5.19397	17	14	0.8235
zinc ion binding; protein binding;	0.000158	5.19397	17	14	0.8235
binding; hydrolase activity;	0.00248	4.38422	20	14	0.7
GTPase activity; structural molecule activity; GTP binding;	0.00478	4.14701	21	14	0.6667
ubiquitin-protein ligase activity;	3.33e-06	5.98094	13	13	1
peptidyl-prolyl cis-trans isomerase activity;	2.67e-05	5.60228	14	13	0.9286
transcription factor activity; sequence-specific DNA binding; protein dimerization activity;	0.000127	5.25668	15	13	0.8667
ATP binding; unfolded protein binding; ATPase activity, coupled;	1.06e-05	5.74625	12	12	1
cytoskeletal protein binding;	8.39e-05	5.35364	13	12	0.9231
protein serine/threonine kinase activity; ATP binding;	8.53e-05	5.35364	13	12	0.9231
metal ion binding; protein binding;	8.67e-05	5.35364	13	12	0.9231
zinc ion binding; ligase activity;	0.000365	4.99779	14	12	0.8571
ubiquitin-protein ligase activity; protein binding;	0.00037	4.99779	14	12	0.8571
binding; transferase activity;	0.00118	4.67268	15	12	0.8
ATP binding; protein kinase activity;	0.00119	4.67268	15	12	0.8
RNA-directed DNA polymerase activity; DNA binding; RNA binding; zinc ion binding;	0.00624	4.0968	17	12	0.7059
transferase activity, transferring acyl groups;	0.0063	4.0968	17	12	0.7059
binding; kinase activity;	3.54e-05	5.50157	11	11	1
P-P-bond-hydrolysis-driven protein transmembrane transporter activity;	0.000257	5.09334	12	11	0.9167
electron carrier activity; protein disulfide oxidoreductase activity;	0.00106	4.72633	13	11	0.8462
ATP binding; ubiquitin-protein ligase activity;	0.00107	4.72633	13	11	0.8462
receptor binding;	0.00109	4.72633	13	11	0.8462
protein kinase activity; nucleotide binding;	0.00302	4.3933	14	11	0.7857
oxygen transporter activity; nutrient reservoir activity;	0.00698	4.08868	15	11	0.7333
protein kinase binding;	0.00012	5.24549	10	10	1
mRNA binding;	0.000122	5.24549	10	10	1
sequence-specific DNA binding; transcription factor activity;	0.000792	4.81963	11	10	0.9091
guanyl-nucleotide exchange factor activity;	0.00283	4.44042	12	10	0.8333
RNA binding; nucleotide binding;	0.00286	4.44042	12	10	0.8333
hydrogen-exporting ATPase activity, phosphorylative mechanism; hydrogen ion transporting ATP synthase activity, rotational mechanism; ATP binding; proton-transporting ATPase activity, rotational mechanism;	0.00723	4.09903	13	10	0.7692
ATP binding; microtubule motor activity;	0.00729	4.09903	13	10	0.7692
SNAP receptor activity;	0.00735	4.09903	13	10	0.7692
transcription factor activity; zinc ion binding;	0.000378	4.97627	9	9	1
transcription factor binding;	0.000383	4.97627	9	9	1
protein kinase A binding;	0.000389	4.97627	9	9	1
transcription factor activity; sequence-specific DNA binding; zinc ion binding;	0.00226	4.53027	10	9	0.9
signal transducer activity;	0.00229	4.53027	10	9	0.9
ubiquitin protein ligase binding;	0.00231	4.53027	10	9	0.9
unfolded protein binding; heat shock protein binding;	0.0073	4.13769	11	9	0.8182
ubiquitin-protein ligase activity; zinc ion binding;	0.00121	4.69163	8	8	1
dolichyl-diphosphooligosaccharide-protein glycotransferase activity;	0.00123	4.69163	8	8	1
guanyl-nucleotide exchange factor activity; GTPase binding; GTP binding;	0.00124	4.69163	8	8	1
actin binding; microtubule binding;	0.00126	4.69163	8	8	1
ARF guanyl-nucleotide exchange factor activity;	0.00127	4.69163	8	8	1
DNA-directed DNA polymerase activity; DNA binding; zinc ion binding; nucleotide binding;	0.00129	4.69163	8	8	1
RNA binding; RNA-directed DNA polymerase activity; DNA binding;	0.00633	4.22237	9	8	0.8889
carbohydrate binding;	0.00639	4.22237	9	8	0.8889
scavenger receptor activity; binding;	0.00645	4.22237	9	8	0.8889
sequence-specific DNA binding;	0.00651	4.22237	9	8	0.8889
ATP-dependent helicase activity; nucleic acid binding; ATP binding;	0.00657	4.22237	9	8	0.8889
structural constituent of cuticle;	5.96e-06	-4.74681	108	7	0.0648
structural constituent of ribosome; protein binding;	0.00384	4.38858	7	7	1
protein tyrosine phosphatase activity;	0.00388	4.38858	7	7	1
protein transporter activity;	0.00392	4.38858	7	7	1
mRNA binding; protein binding; nucleotide binding;	0.00396	4.38858	7	7	1
zinc ion binding; sequence-specific DNA binding; transcription factor activity; steroid hormone receptor activity;	0.004	4.38858	7	7	1
protein binding; calcium ion binding;	0.00404	4.38858	7	7	1
sugar binding; nucleic acid binding; zinc ion binding;	0.00408	4.38858	7	7	1
chitin binding;	1.83e-06	-4.70025	68	1	0.0147
			5927	4270

## Sheet: Table S3B
Table S4b. Sequence contigs selected in molecular function GO terms enriched in hemocytes (P<0.01, with Benjamini-Hochberg FDR correction for multiple testing). The sequnce name, annotations, expression values, and standard deviations are shown.
Contig #	Name	Sequence desc.	Hv_Gut	Standard deviation	Hv_Body	Standard deviation	Hv_Hemocyte	Standard deviation	Source Seq Length
8390	Hv_Contig_8390	ZZ-type zinc finger-containing protein 3-like	1.90323	0.30198	3.74682	0.06997	2.55674	0.31009	1252
36017	Hv_Contig_36017	ZNFpT1, partial	-1.02403	1.4663	0.32152	0.05035	1.99815	0.3074	388
86	Hv_Contig_86	ZNF98 protein	2.47231	0.13166	3.86468	0.11085	2.74326	0.17797	5752
11011	Hv_Contig_11011	Zn finger homeodomain 2	3.37128	0.47063	2.23919	0.33678	1.257	0.16539	1076
23801	Hv_Contig_23801	Zn finger homeodomain 2	3.24868	0.38293	2.86916	0.12908	1.18316	0.06467	628
35272	Hv_Contig_35272	zinc knuckle domain protein	0.46116	3.07234	2.89979	0.0776	1.8055	0.30599	406
17372	Hv_Contig_17372	Zinc finger, CCHC domain containing 24-like isoform 1	-2.04642	3.35751	-1.45412		2.51898	0.18454	801
14070	Hv_Contig_14070	zinc finger, AN1 type domain 2B	3.8873	0.3345	3.81371	0.2923	3.27175	0.02008	926
1778	Hv_Contig_1778	zinc finger transcription factor KRAB-E2S	3.02101	0.42349	4.31471	0.0629	4.22064	0.0359	2481
34528	Hv_Contig_34528	zinc finger SWIM domain-containing protein KIAA0913-like	0.59621	0.11216	0.56199	0.57146	1.35263	0.29604	424
43661	Hv_Contig_43661	Zinc finger SWIM domain-containing protein KIAA0913	1.22715	0.2768	-0.10605	0.75746	1.38872	0.22842	246
48835	Hv_Contig_48835	zinc finger SWIM domain-containing protein 6-like	2.38166	0.90028	0.99758	1.6922	2.07221	0.40751	181
43418	Hv_Contig_43418	zinc finger SWIM domain-containing protein 6-like	1.88666	1.07161	-0.58793		1.57911	0.11214	249
31555	Hv_Contig_31555	Zinc finger SWIM domain-containing protein	1.31576	0.4465	-0.31942	0.36328	1.65199	0.205	494
9497	Hv_Contig_9497	Zinc finger Ran-binding domain-containing protein 2	1.47453	0.20844	3.70397	0.12187	2.72131	0.03765	1174
8976	Hv_Contig_8976	zinc finger protein-like 1-like isoform 1	3.5708	0.21977	4.00576	0.1775	4.02385	0.15865	1210
405	Hv_Contig_405	zinc finger protein, putative	-1.54682	0.36892	1.5774	0.04688	4.24551	0.12338	3976
375	Hv_Contig_375	zinc finger protein, putative	2.83756	0.35504	2.89993	0.00255	3.51222	0.02364	4043
34402	Hv_Contig_34402	zinc finger protein, putative	1.66243	0.44241	------		2.48419	0.40538	427
34405	Hv_Contig_34405	zinc finger protein, putative	1.14771	0.45791	2.18334	0.05035	2.32367	0.05018	427
21927	Hv_Contig_21927	zinc finger protein, putative	2.25944	0.24752	1.56286	0.46398	1.94696	0.283	670
38283	Hv_Contig_38283	zinc finger protein, putative	1.55761	0.5307	1.13602	0.81401	1.78113	0.0485	337
39791	Hv_Contig_39791	zinc finger protein, putative	1.14008	0.70198	1.86685	0.24313	1.6498	0.35401	307
35023	Hv_Contig_35023	zinc finger protein, putative	1.2715	0.75097	1.39589	0.54927	1.5174	0.51741	412
47609	Hv_Contig_47609	zinc finger protein, putative	1.48238	0.80647	1.86081	0.17729	1.03677	0.55088	199
48971	Hv_Contig_48971	zinc finger protein, partial	0.75873	0.5297	-0.11175		0.97222	0.3944	179
6248	Hv_Contig_6248	zinc finger protein ush-like	1.75659	0.06203	-0.10312	0.11403	2.77676	0.17269	1465
8186	Hv_Contig_8186	zinc finger protein RTS2, putative	3.1743	0.34437	3.59464	0.10999	3.34141	0.12184	1268
2560	Hv_Contig_2560	Zinc finger protein jing-like protein	1.92534	0.20074	2.61974	0.01325	2.30768	0.06685	2169
32727	Hv_Contig_32727	zinc finger protein c2h2, putative	2.77533	0.16844	2.55106	0.65676	1.46536	0.50499	468
1333	Hv_Contig_1333	zinc finger protein 91-like isoform 1	4.19866	0.46943	3.69891	0.06427	3.75191	0.06679	2751
45029	Hv_Contig_45029	zinc finger protein 91-like	-0.01767	0.5495	2.78215	0.29719	1.51804	0.47603	229
180	Hv_Contig_180	zinc finger protein 845-like	3.41122	0.46461	3.63731	0.13796	4.84591	0.02395	4800
49336	Hv_Contig_49336	zinc finger protein 845-like	1.85789	0.477	2.28893	0.52054	2.296	0.14	175
40462	Hv_Contig_40462	zinc finger protein 845-like	0.98435	0.27846	0.13679	0.05035	1.31086	0.16588	294
17779	Hv_Contig_17779	zinc finger protein 845-like	0.85958	0.29314	2.6656	0.08146	0.36231	0.52129	788
30411	Hv_Contig_30411	zinc finger protein 808-like	1.6692	0.44558	1.22055	0.18657	2.27826	0.07428	519
7041	Hv_Contig_7041	zinc finger protein 76-like	6.711	0.17309	5.96227	0.01568	2.56906	0.23833	1377
9644	Hv_Contig_9644	zinc finger protein 729-like	2.05584	0.13271	3.4113	0.25565	2.74235	0.09114	1164
13340	Hv_Contig_13340	zinc finger protein 717-like	2.51109	0.38023	3.42084	0.15955	2.49793	0.18181	956
28795	Hv_Contig_28795	zinc finger protein 717-like	0.24139	0.15586	1.14848	0.97449	0.71886	0.3159	549
9052	Hv_Contig_9052	zinc finger protein 715, isoform CRA_c	2.34043	0.23408	0.95877	0.12073	1.27048	0.20708	1205
39776	Hv_Contig_39776	Zinc finger protein 709	1.27194	0.06686	1.88173	0.05035	1.75544	0.51284	307
22462	Hv_Contig_22462	Zinc finger protein 706	5.9828	0.01621	7.43057	0.00056	5.91777	0.13889	657
39102	Hv_Contig_39102	zinc finger protein 700	1.93658	0.29834	3.33918	0.15245	1.18835	0.62088	319
49501	Hv_Contig_49501	Zinc finger protein 70	0.1836	0.26314	2.7972	0.18657	0.72434	0.54083	174
7316	Hv_Contig_7316	zinc finger protein 691-like	4.32908	0.43168	4.49914	0.05168	4.09617	0.13785	1349
4245	Hv_Contig_4245	zinc finger protein 658B-like	2.72871	0.32076	1.80054	0.28992	2.11746	0.20259	1774
45431	Hv_Contig_45431	zinc finger protein 59	0.40947	1.24138	0.52911	0.05035	1.10287	0.1915	224
21915	Hv_Contig_21915	zinc finger protein 572-like	3.14699	0.53701	3.20925	0.23634	2.44308	0.37819	670
45926	Hv_Contig_45926	Zinc finger protein 569	-1.93819	1.10259	1.798	1.78943	2.05316	0.35605	218
38003	Hv_Contig_38003	zinc finger protein 560	0.59446	0.17726	1.07537	0.17729	1.61061	0.44561	343
46477	Hv_Contig_46477	zinc finger protein 555	1.0011	0.67145	2.90103	0.36328	1.42796	0.24097	212
3212	Hv_Contig_3212	zinc finger protein 540-like	2.49128	0.23358	2.95035	0.03631	2.75006	0.15706	1984
32207	Hv_Contig_32207	zinc finger protein 510-like	1.36245	0.20941	1.80702	0.24313	2.23887	0.08014	480
33619	Hv_Contig_33619	zinc finger protein 470-like	1.40911	0.49066	1.28149	0.54927	1.81832	0.20822	446
29494	Hv_Contig_29494	zinc finger protein 45-like	3.25503	0.50183	2.72832	0.14315	2.22201	0.32907	536
51298	Hv_Contig_51298	zinc finger protein 43-like	1.72908	0.58326	3.17804	0.50236	1.96453	0.69387	156
24670	Hv_Contig_24670	zinc finger protein 420-like	1.71357	0.58412	2.64136	0.2929	2.47754	0.10793	613
48468	Hv_Contig_48468	zinc finger protein 420-like	-2.20917	0.39548	-0.2383		0.89725	0.28969	186
13594	Hv_Contig_13594	zinc finger protein 395-like	2.58914	0.40803	1.51694	0.31351	2.96913	0.07206	945
18450	Hv_Contig_18450	zinc finger protein 383	2.27651	0.24875	2.91435	0.27799	2.23886	0.3388	767
11165	Hv_Contig_11165	zinc finger protein 347-like	2.56827	0.41337	2.62222	0.12865	2.78307	0.18861	1068
49978	Hv_Contig_49978	zinc finger protein 347-like	1.77735	0.57173	2.34783	0.62124	2.1514	0.11381	168
17690	Hv_Contig_17690	zinc finger protein 347-like	0.9604	0.40809	2.19757	0.08587	1.89197	0.25582	791
37641	Hv_Contig_37641	zinc finger protein 347-like	1.91146	0.42396	1.61339	0.15795	1.32093	0.19394	351
7758	Hv_Contig_7758	zinc finger protein 271-like	5.02207	0.48903	4.97062	0.09052	4.99389	0.14802	1309
46002	Hv_Contig_46002	zinc finger protein 271-like	1.41892	0.54778	1.3674	0.34383	1.17971	0.26721	217
7519	Hv_Contig_7519	zinc finger protein 271-like	0.57676	0.25447	1.46273	0.11938	1.04563	0.16633	1331
7913	Hv_Contig_7913	Zinc finger protein 26	0.72052	0.18702	0.45229	0.13564	1.49593	0.11536	1294
52264	Hv_Contig_52264	zinc finger protein 236	0.30007	0.79142	0.08169		0.72209	0.37343	149
13791	Hv_Contig_13791	zinc finger protein 227-like	2.05264	0.30057	1.4532	0.20603	1.75856	0.1333	937
42354	Hv_Contig_42354	zinc finger protein 211-like isoform 2	1.64328	0.38478	2.64229	0.54564	1.60652	0.18701	264
12389	Hv_Contig_12389	zinc finger protein 184-like, partial	0.29795	0.62925	1.36924	0.05035	0.86729	0.16748	1001
49701	Hv_Contig_49701	zinc finger protein 16-like	1.41007	0.35833	2.78764	0.46398	1.74848	0.23478	172
2698	Hv_Contig_2698	zinc finger protein 135-like	1.90967	0.11991	1.07622	0.52401	2.1816	0.30402	2127
21120	Hv_Contig_21120	zinc finger protein 135-like	2.24762	0.41665	2.60228	0.05035	2.15803	0.34469	692
4596	Hv_Contig_4596	zinc finger protein 121 (clone ZHC32)	3.31956	0.3506	3.09767	0.00603	1.39412	0.20975	1708
38754	Hv_Contig_38754	Zinc finger protein 112-like protein	1.44688	0.63748	5.08039	0.02415	1.62255	0.33011	327
6366	Hv_Contig_6366	zinc finger protein 106-like	2.0546	0.14956	4.1069	0.08337	3.49898	0.1533	1449
4448	Hv_Contig_4448	zinc finger protein	4.1798	0.23711	4.30592	0.06979	4.72864	0.13265	1732
1691	Hv_Contig_1691	zinc finger protein	3.76837	0.41602	4.70831	0.03315	3.93155	0.1236	2527
40982	Hv_Contig_40982	zinc finger protein	-2.3073	0.94735	1.74124	0.2929	3.20667	0.20937	286
7709	Hv_Contig_7709	zinc finger protein	2.74601	0.45817	3.98771	0.03224	2.93814	0.0253	1314
6599	Hv_Contig_6599	zinc finger protein	3.15487	0.12947	3.91905	0.01842	2.7317	0.23825	1424
634	Hv_Contig_634	zinc finger protein	1.93841	0.3638	1.12915	0.24422	2.65908	0.12935	3494
14727	Hv_Contig_14727	zinc finger protein	2.22628	0.17778	2.56763	0.17416	2.52723	0.08611	898
46504	Hv_Contig_46504	zinc finger protein	1.57376	0.57609	2.27306	0.20734	2.32193	0.41068	212
7606	Hv_Contig_7606	zinc finger protein	1.05425	0.26373	2.11729	0.20584	2.26913	0.22913	1322
20569	Hv_Contig_20569	zinc finger protein	-0.18453	0.21763	-0.33662	0.24313	2.0316	0.21965	707
46891	Hv_Contig_46891	zinc finger protein	1.66383	0.42566	0.64298	1.36386	1.66544	0.25958	207
14318	Hv_Contig_14318	zinc finger protein	0.84132	0.30374	1.88458	0.14455	1.28475	0.27534	915
49844	Hv_Contig_49844	zinc finger protein	0.36148	1.62378	-0.07293	0.05035	1.03693	0.10699	170
49254	Hv_Contig_49254	zinc finger protein	-1.16622	0.94553	1.87703	1.36386	0.37452	0.62079	176
10882	Hv_Contig_10882	zinc finger protein	0.17499	0.11335	0.00024	0.64997	0.24439	0.25864	1084
6042	Hv_Contig_6042	zinc finger MYM-type protein 4-like	2.0945	0.20003	4.36521	0.02485	3.62822	0.02914	1489
15912	Hv_Contig_15912	zinc finger MYM-type protein 1-like	1.14646	0.2766	2.82646	0.11698	2.26366	0.27465	850
11302	Hv_Contig_11302	zinc finger MYM-type protein 1-like	2.37931	0.65662	2.98324	0.31808	1.55354	0.1443	1060
16946	Hv_Contig_16946	zinc finger matrin-type protein 2-like	3.83288	0.01174	5.2448	0.05657	4.53223	0.15528	813
49404	Hv_Contig_49404	Zinc finger homeobox protein 3 (Zinc finger homeodomain protein 3) (ZFH-3) (Alpha-fetoprotein enhancer-binding protein) (AT motif-binding factor) (AT-binding transcription factor 1)	2.22694	0.63345	-0.15035		1.56418	0.89664	175
34335	Hv_Contig_34335	Zinc finger homeobox protein 3 (Zinc finger homeodomain protein 3) (ZFH-3) (Alpha-fetoprotein enhancer-binding protein) (AT motif-binding factor) (AT-binding transcription factor 1)	2.88565	0.356	1.17659	0.77691	0.9692	0.33169	429
40369	Hv_Contig_40369	Zinc finger homeobox protein 3 (Zinc finger homeodomain protein 3) (ZFH-3) (Alpha-fetoprotein enhancer-binding protein) (AT motif-binding factor) (AT-binding transcription factor 1)	2.63674	0.4138	0.12701	1.46456	0.26013	0.32791	296
5704	Hv_Contig_5704	Zinc finger homeobox protein 3 (Zinc finger homeodomain protein 3) (ZFH-3) (Alpha-fetoprotein enhancer-binding protein) (AT motif-binding factor) (AT-binding transcription factor 1)	2.52335	0.53467	0.57624	1.19077	0.16037	0.54	1537
32602	Hv_Contig_32602	Zinc finger FYVE domain-containing protein 26	2.12889	0.33243	1.36056	0.08587	2.23309	0.08034	471
6298	Hv_Contig_6298	zinc finger DNA binding protein	1.91414	0.22165	1.93407	0.02078	2.56456	0.08878	1459
11147	Hv_Contig_11147	zinc finger DNA binding protein	2.13896	0.45992	3.30443	0.19074	2.52569	0.15321	1069
12311	Hv_Contig_12311	zinc finger DNA binding protein	-2.15547	1.70119	-2.63651	0.05035	2.00291	0.21062	1005
40633	Hv_Contig_40633	zinc finger CCCH-type with G patch domain-containing protein-like	1.39101	0.35531	3.04227	0.66023	1.95957	0.54744	291
27228	Hv_Contig_27228	zinc finger CCCH-type with G patch domain-containing protein-like	1.35386	0.14444	1.07524	0.18657	1.05293	0.2616	574
50281	Hv_Contig_50281	Zinc finger CCCH-type with G patch domain-containing protein	1.34664	0.89132	2.04639	0.65676	1.19105	0.6083	166
25951	Hv_Contig_25951	zinc finger CCCH-type containing 14	0.9772	0.06338	3.92717	0.05008	1.22572	0.16263	593
15394	Hv_Contig_15394	zinc finger CCCH domain-containing protein 10-like	2.38243	1.00644	2.41127	0.02917	2.90921	0.09141	871
27917	Hv_Contig_27917	zinc finger BED domain-containing protein 4-like	3.21705	0.64842	3.83298	0.39615	1.60773	0.2712	563
22971	Hv_Contig_22971	zinc finger and SCAN domain-containing protein 2-like	0.6941	0.10884	0.00331	1.46456	0.71841	0.00496	645
52145	Hv_Contig_52145	zinc finger and btb domain-containing protein 41-like	0.0644	0.36248	1.82225		0.51746	0.09422	150
6767	Hv_Contig_6767	zinc binding dehydrogenase	3.4122	0.07275	3.81981	0.27427	2.88989	0.09191	1405
23583	Hv_Contig_23583	zinc and ring finger 2	2.44677	0.39084	3.92828	0.25451	3.62172	0.09772	632
22903	Hv_Contig_22903	Zgc:173480 protein	0.36791	0.64689	0.35957	0.39322	0.85157	0.19003	646
39420	Hv_Contig_39420	YTH domain-containing protein 2	1.49077	0.29742	-0.45355	0.65676	1.10454	0.1757	313
2683	Hv_Contig_2683	YTH domain family, member 3	3.27385	0.34357	4.42185	0.18644	4.1371	0.10746	2130
550	Hv_Contig_550	Yokozuna	2.03056	0.77503	3.43817	0.08775	1.26382	0.2687	3660
38721	Hv_Contig_38721	YLP motif-containing protein 1-like isoform 1	1.28627	0.38042	-0.52452		1.01342	0.70727	328
143	Hv_Contig_143	YLP motif containing 1	3.17868	0.12506	4.18454	0.02717	3.47698	0.11986	5100
40929	Hv_Contig_40929	YjeF domain-containing protein, putative	1.4737	0.3941	-0.32844	0.65676	1.76367	0.09186	287
5702	Hv_Contig_5702	Y-box protein	9.47906	0.22777	10.7073	0.03172	9.45574	0.04434	1537
2409	Hv_Contig_2409	Y-box protein	4.58993	0.39071	8.08896	0.00123	5.80001	0.03756	2225
27166	Hv_Contig_27166	Y-box protein	1.54397	0.77008	6.07539	1.06361	2.49989	0.30639	575
1036	Hv_Contig_1036	YAP65-like protein	4.91513	0.14981	5.87802	0.08614	3.15511	0.03665	2990
1407	Hv_Contig_1407	XPA-binding protein 2	1.60586	0.09162	3.0137	0.16882	2.09234	0.12988	2696
51407	Hv_Contig_51407	x-linked retinitis pigmentosa gtpase regulator-like protein	-1.22856	1.07995	0.85282	1.07039	2.22793	0.13056	155
8248	Hv_Contig_8248	xenotropic and polytropic murine leukemia virus receptor xpr1	3.77414	0.35751	3.33357	0.17965	1.78109	0.18599	1264
10664	Hv_Contig_10664	WW domain binding protein 4	2.62002	0.37505	2.79057	0.1514	2.29583	0.07593	1096
21873	Hv_Contig_21873	WW domain binding protein 4	2.25095	0.40336	2.33352	0.24169	1.82612	0.09954	671
44892	Hv_Contig_44892	WW domain binding protein 4	2.83086	0.18709	3.86529	0.01918	1.64043	0.41641	231
27090	Hv_Contig_27090	wurst CG9089-PA	0.89576	0.1557	3.59553	0.55633	1.80045	0.34855	576
26264	Hv_Contig_26264	wurst CG9089-PA	0.32191	0.15944	3.31995	0.1459	0.18103	0.64886	588
17000	Hv_Contig_17000	Wu:fb92h07 protein	1.67885	0.16691	2.40085	0.33189	2.0487	0.1513	812
15330	Hv_Contig_15330	WOC protein, putative	2.0445	0.25224	3.55254	0.03002	2.70377	0.28549	874
7706	Hv_Contig_7706	WD-repeat protein, putative	2.54357	0.32613	4.7009	0.00693	3.50294	0.12985	1314
3713	Hv_Contig_3713	WD-repeat protein, putative	1.31767	0.26814	1.98641	0.33743	3.25325	0.1818	1878
11209	Hv_Contig_11209	WD-repeat protein, putative	2.45047	0.28124	3.07372	0.10551	3.00759	0.075	1065
22130	Hv_Contig_22130	WD-repeat protein, putative	2.01345	0.44081	2.3367	0.24313	2.3419	0.32884	665
15655	Hv_Contig_15655	WD-repeat protein, putative	0.4198	0.61139	2.67406	0.05035	0.09454	0.37824	861
3466	Hv_Contig_3466	WD-repeat protein YNL035C, putative	3.15886	0.21889	3.68053	0.11395	4.02956	0.04088	1929
7509	Hv_Contig_7509	wd-repeat protein	2.67563	0.12909	3.16915	0.07255	4.7298	0.12263	1332
5599	Hv_Contig_5599	wd-repeat protein	3.2412	0.04941	4.79567	0.0108	3.67802	0.07315	1553
28088	Hv_Contig_28088	wd-repeat protein	2.42716	0.45155	2.70602	0.40883	2.26183	0.12561	561
49793	Hv_Contig_49793	wd-repeat protein	-1.1557	0.50339	-0.10853		1.61955	0.33804	170
8857	Hv_Contig_8857	WD repeat-containing protein mio-B-like	2.87519	0.23911	1.1014	0.14658	2.66977	0.16218	1218
4612	Hv_Contig_4612	WD repeat-containing protein 75	2.5362	0.12053	4.48792	0.10026	3.8489	0.07682	1706
9517	Hv_Contig_9517	WD repeat-containing protein 75	2.11656	0.09414	2.95607	0.11249	2.65039	0.26731	1173
5852	Hv_Contig_5852	WD repeat-containing protein 68	2.43388	0.17928	2.30939	0.05945	3.26831	0.08457	1514
42436	Hv_Contig_42436	WD repeat-containing protein 59	1.60606	0.43418	3.44715	0.2929	1.95496	0.15123	263
40989	Hv_Contig_40989	WD repeat-containing protein 59	1.07932	0.31102	1.13004	0.57146	0.68154	0.6794	286
7900	Hv_Contig_7900	WD repeat-containing protein 48	2.01537	0.1643	2.33747	0.07554	2.88971	0.20522	1295
31383	Hv_Contig_31383	WD repeat-containing protein 36-like	1.85686	0.25144	1.63326	0.58116	2.17836	0.38741	497
11103	Hv_Contig_11103	WD repeat-containing protein 20-like isoform 1	1.53721	0.13404	1.76036	0.08587	2.42923	0.06766	1071
7190	Hv_Contig_7190	WD repeat domain phosphoinositide-interacting protein 4	3.46521	0.20681	2.82757	0.18657	2.67878	0.02509	1363
9015	Hv_Contig_9015	WD repeat domain 61	2.23776	0.48604	3.08251	0.22751	2.58208	0.12803	1207
34485	Hv_Contig_34485	WD repeat and FYVE domain-containing protein 3-like	2.67904	0.31532	-0.10237	0.46398	0.95523	0.32996	425
1862	Hv_Contig_1862	WD and tetratricopeptide repeats protein 1-like	2.94995	0.62386	3.46138	0.28896	3.66161	0.08079	2441
38	Hv_Contig_38	Voltage-dependent calcium channel subunit alpha-2/delta-3	-3.4081	0.82073	1.28208	0.11047	6.78495	0.04455	6796
4000	Hv_Contig_4000	vitellogenin, putative	3.07937	0.39499	2.10712	0.12317	1.75227	0.13469	1819
3359	Hv_Contig_3359	viral IAP-associated factor, putative	4.55869	0.16188	4.12558	0.17084	4.57381	0.12072	1952
51937	Hv_Contig_51937	viral cathepsin-like protein	------		------		0.198	0.91061	151
122	Hv_Contig_122	viral A-type inclusion protein	3.6839	0.19623	3.80823	0.04568	4.80366	0.15366	5300
6563	Hv_Contig_6563	viral A-type inclusion protein	-1.82408	0.90684	3.16916	0.18625	3.05067	0.04551	1428
32203	Hv_Contig_32203	viral A-type inclusion protein	1.33566	0.31803	2.13427	0.59166	1.92624	0.33259	480
10053	Hv_Contig_10053	viral A-type inclusion protein	2.22606	0.29467	0.54565	0.25374	0.95208	0.29336	1133
3498	Hv_Contig_3498	vesicular mannose-binding lectin-like protein	3.4116	0.11495	4.21226	0.10125	4.21395	0.04151	1922
23683	Hv_Contig_23683	vesicle transport protein GOT1B-like isoform 2	1.63957	0.47018	1.38234	0.61485	1.81414	0.19262	630
19331	Hv_Contig_19331	vesicle coat complex COPII subunit SEC24/subunit SFB2/subunit SFB3	2.43234	0.10236	1.78653	0.02493	0.1975	0.42508	744
3381	Hv_Contig_3381	VATL_HELVIRecName: Full=V-type proton ATPase 16 kDa proteolipid subunit; Short=V-ATPase 16 kDa proteolipid subunit; AltName: Full=Vacuolar proton pump 16 kDa proteolipid subunit	10.5525	0.11832	9.32781	0.1291	7.87022	0.10545	1947
3682	Hv_Contig_3682	VATL_HELVIRecName: Full=V-type proton ATPase 16 kDa proteolipid subunit; Short=V-ATPase 16 kDa proteolipid subunit; AltName: Full=Vacuolar proton pump 16 kDa proteolipid subunit	9.19575	0.16191	6.86274	0.47004	6.96879	0.14249	1885
8965	Hv_Contig_8965	VATL_HELVIRecName: Full=V-type proton ATPase 16 kDa proteolipid subunit; Short=V-ATPase 16 kDa proteolipid subunit; AltName: Full=Vacuolar proton pump 16 kDa proteolipid subunit	5.91492	0.15796	4.39007		4.48883	1.0459	1211
2588	Hv_Contig_2588	VATB_HELVIRecName: Full=V-type proton ATPase subunit B; Short=V-ATPase subunit B; AltName: Full=Vacuolar proton pump subunit B	8.6806	0.02576	7.88674	0.11914	6.51226	0.04063	2157
2427	Hv_Contig_2427	VATB_HELVIRecName: Full=V-type proton ATPase subunit B; Short=V-ATPase subunit B; AltName: Full=Vacuolar proton pump subunit B	9.49013	0.23497	6.73019	0.25883	5.98058	0.0889	2217
1086	Hv_Contig_1086	VATA_MANSERecName: Full=V-type proton ATPase catalytic subunit A; Short=V-ATPase subunit A; AltName: Full=V-ATPase 69 kDa subunit; AltName: Full=Vacuolar proton pump subunit alpha	10.0015	0.09253	8.41499	0.05408	7.42687	0.0515	2940
1069	Hv_Contig_1069	vasa-like	1.39886	0.44747	5.24102	0.09199	4.12916	0.05983	2960
3056	Hv_Contig_3056	Vanin-like protein 1	2.41409	1.1968	3.31385	0.16938	2.75001	0.18501	2024
814	Hv_Contig_814	VAMP-associated protein, putative	3.43977	0.28669	3.44559	0.13523	3.2001	0.13854	3232
10203	Hv_Contig_10203	VAMP-associated protein, putative	3.55295	0.17925	1.47497		1.09935	0.17429	1124
5069	Hv_Contig_5069	valacyclovir hydrolase	4.72393	0.31894	2.76115	0.03546	1.16554	0.07476	1633
10824	Hv_Contig_10824	VADER	2.13259	0.38704	4.33117	0.14527	1.96176	0.06353	1087
26816	Hv_Contig_26816	vacuolar V-type H(+)-ATPase B subunit	2.69682	1.1962	3.58087	0.1057	3.46991	0.36655	580
1327	Hv_Contig_1327	vacuolar proton atpases	9.26615	0.12433	6.90742	0.0252	5.61307	0.06612	2752
738	Hv_Contig_738	Vacuolar protein sorting-associated protein 72-like protein	3.04819	0.29086	2.93902	0.1021	2.27591	0.1262	3311
3583	Hv_Contig_3583	vacuolar protein sorting-associated protein 45-like	2.59435	0.1456	2.34682	0.08436	2.58863	0.12417	1906
690	Hv_Contig_690	Vacuolar protein sorting-associated protein 35	2.93774	0.31711	3.58453	0.00634	4.81054	0.10119	3392
34915	Hv_Contig_34915	Vacuolar protein sorting-associated protein 35	1.31206	0.597	1.84947	0.89498	3.10525	0.41056	414
7821	Hv_Contig_7821	vacuolar protein sorting-associated protein 28 homolog	4.3582	0.22453	3.48792	0.06612	5.00059	0.13006	1303
33200	Hv_Contig_33200	Vacuolar protein sorting-associated protein 18-like protein	2.27908	0.19735	1.82422	0.06713	3.0405	0.03674	457
7462	Hv_Contig_7462	Vacuolar protein sorting-associated protein 18-like protein	1.40376	0.25493	0.96368	0.32701	2.81293	0.05845	1336
6011	Hv_Contig_6011	Vacuolar protein sorting-associated protein 18-like protein	2.04493	0.28454	1.48863	0.37935	2.5174	0.29506	1493
13258	Hv_Contig_13258	vacuolar protein sorting-associated protein 18 homolog	2.02358	0.39385	2.48041	0.26644	2.73424	0.16256	959
2216	Hv_Contig_2216	Vacuolar protein sorting-associated protein 11-like protein	1.68004	0.3835	2.43994	0.14255	2.24231	0.16187	2306
15952	Hv_Contig_15952	vacuolar protein sorting-associated protein 11 homolog	1.19076	0.36903	1.221	0.67858	3.61709	0.15536	849
24488	Hv_Contig_24488	vacuolar protein sorting-associated protein 11 homolog	1.04868	0.22347	0.65464	1.46456	2.8578	0.21662	616
300	Hv_Contig_300	vacuolar protein sorting vps16	2.05638	0.48735	2.59649	0.17724	3.33626	0.06123	4294
50967	Hv_Contig_50967	vacuolar protein sorting	1.70364	0.68264	1.02358	1.46456	1.29505	0.41341	159
3674	Hv_Contig_3674	vacuolar ATPase subunit C	8.98648	0.11093	7.06303	0.05216	6.08032	0.03268	1886
3158	Hv_Contig_3158	VA0D_MANSERecName: Full=V-type proton ATPase subunit d; Short=V-ATPase subunit d; AltName: Full=M40; AltName: Full=V-ATPase 40 kDa subunit; AltName: Full=Vacuolar proton pump subunit d	8.49683	0.10663	5.88848	0.09756	5.30876	0.14813	1997
3830	Hv_Contig_3830	UTP11-like U3 small nucleolar ribonucleoprotein	2.22521	0.06591	3.78073	0.2637	2.24874	0.13337	1853
36501	Hv_Contig_36501	uridine-cytidine kinase-like 1-like isoform 1	1.18934	0.34332	-0.47049	0.66617	0.46871	0.66978	376
3623	Hv_Contig_3623	Upf3 regulator of nonsense transcripts-like protein B	2.35326	0.2286	4.72902	0.05126	2.82706	0.08665	1896
46313	Hv_Contig_46313	UPF0672 protein C3orf58 homolog	1.27506	0.07408	3.56918	0.33678	1.62826	0.49453	214
8806	Hv_Contig_8806	UPF0667 protein C1orf55-like protein	3.72694	0.34309	3.84211	0.06497	3.09833	0.15238	1221
12078	Hv_Contig_12078	UPF0551 protein C8orf38 homolog, mitochondrial-like isoform 1	3.12561	0.12424	3.3763	0.15948	1.68439	0.08392	1018
39173	Hv_Contig_39173	UPF0361 protein DC12-like protein	-0.49135	0.16216	2.40103	0.34383	1.37367	0.26684	318
10121	Hv_Contig_10121	unnamed protein product	6.12095	0.07395	5.93333	0.09814	4.91374	0.15366	1129
48148	Hv_Contig_48148	unnamed protein product	-1.99378	0.41564	0.58632		4.30738	0.11802	190
10159	Hv_Contig_10159	unnamed protein product	5.42809	0.39706	4.44506	0.19146	4.08701	0.07828	1127
7636	Hv_Contig_7636	unnamed protein product	3.31272	0.37294	4.57788	0.01245	3.88939	0.16134	1319
3467	Hv_Contig_3467	unnamed protein product	3.59196	0.23826	4.49484	0.11626	3.67145	0.10207	1929
9588	Hv_Contig_9588	unnamed protein product	1.51261	0.42893	3.66249	0.24956	3.65485	0.06202	1168
6233	Hv_Contig_6233	unnamed protein product	-1.3297	0.06587	3.67639	0.02284	3.55764	0.08151	1466
14165	Hv_Contig_14165	unnamed protein product	1.22728	0.19302	2.03949	0.18076	2.8742	0.34354	922
28288	Hv_Contig_28288	unnamed protein product	0.97212	0.21887	1.79989	0.05035	2.35604	0.30348	557
31820	Hv_Contig_31820	unnamed protein product	0.91426	0.55854	1.65963	0.58116	2.3416	0.17416	488
10832	Hv_Contig_10832	unnamed protein product	1.53409	0.15666	0.33529	0.17051	2.25625	0.02324	1087
20119	Hv_Contig_20119	unnamed protein product	0.55241	0.64706	2.22175	0.27342	2.23366	0.31713	719
42169	Hv_Contig_42169	unnamed protein product	0.47334	0.86342	0.56825	0.46398	2.17884	0.6337	267
37936	Hv_Contig_37936	unnamed protein product	0.26224	0.07202	0.9458		1.97218	0.2648	344
21124	Hv_Contig_21124	unnamed protein product	-1.71049	2.57166	4.22264	0.19156	1.82174	0.1199	692
4575	Hv_Contig_4575	unnamed protein product	1.05654	0.38624	2.33303	0.22237	1.73229	0.32561	1710
37364	Hv_Contig_37364	unnamed protein product	0.80586	0.2863	0.94165	0.65676	1.7306	0.29464	357
21414	Hv_Contig_21414	unnamed protein product	2.04033	0.14085	0.00358	0.75746	1.68373	0.2869	684
32997	Hv_Contig_32997	unnamed protein product	3.39017	0.24987	3.45025	0.34383	1.4709	0.61367	461
47384	Hv_Contig_47384	unnamed protein product	0.27779	0.87014	1.9779	0.46398	1.46682	0.26007	201
37844	Hv_Contig_37844	unnamed protein product	0.99533	0.82623	1.4868	0.77691	1.36072	0.41864	346
47643	Hv_Contig_47643	unnamed protein product	0.94652	0.33999	2.36807	0.52982	1.03432	0.46458	198
13928	Hv_Contig_13928	unnamed protein product	2.75358	0.46212	3.56067	0.30483	0.73002	0.06154	931
7180	Hv_Contig_7180	unknown conserved protein	3.30012	0.1382	4.63994	0.19516	4.59442	0.15522	1364
16796	Hv_Contig_16796	unknown	4.70806	0.40718	5.99546	0.00019	4.31675	0.15038	818
31840	Hv_Contig_31840	unknown	4.29882	0.14262	4.17384	0.34627	3.76258	0.13151	488
14062	Hv_Contig_14062	unknown	0.68045	0.45807	2.44888	0.18753	3.67234	0.21629	926
20543	Hv_Contig_20543	unknown	2.84365	0.23113	3.77619	0.3099	3.31466	0.06711	708
32979	Hv_Contig_32979	unknown	1.12593	0.45624	------		2.89312	0.26453	462
9693	Hv_Contig_9693	unknown	-0.29827	0.26507	-0.14728	0.20761	2.46093	0.32688	1160
37769	Hv_Contig_37769	unknown	-3.3926		-1.07087		1.2233	0.13728	348
23321	Hv_Contig_23321	unknown	-0.86013	1.24389	-0.07501	1.22764	0.1561	0.54319	637
2655	Hv_Contig_2655	unclassified glutathione S-transferase	3.42812	0.22344	4.38594	0.00976	4.2743	0.19653	2137
47034	Hv_Contig_47034	uncharacterized protein LOC767623	1.00902	0.24635	2.24195	0.05035	0.84077	0.41201	205
27250	Hv_Contig_27250	uncharacterized protein LOC541420	0.12856	0.48948	0.73872	0.2929	0.47646	0.4246	573
13902	Hv_Contig_13902	uncharacterized protein LOC100578262	2.67499	0.42139	3.48346	0.06617	2.09956	0.01797	932
2897	Hv_Contig_2897	uncharacterized protein LOC100302406	1.79348	0.4821	1.8593	0.29162	0.35044	0.39608	2069
6270	Hv_Contig_6270	uncharacterized protein LOC100144290	3.54089	0.5844	4.21151	0.17194	4.48288	0.10508	1463
18189	Hv_Contig_18189	uncharacterized protein LOC100036797	1.19842	0.01465	1.48434	0.27799	0.6495	0.29458	775
8323	Hv_Contig_8323	Uncharacterized protein KIAA0892	2.27353	0.50699	2.8015	0.15625	3.69566	0.09055	1257
48032	Hv_Contig_48032	Uncharacterized protein KIAA0406	0.04159	0.63396	1.54398	0.24313	1.99327	0.4564	192
4298	Hv_Contig_4298	uncharacterized protein K02A2.6-like, partial	1.9422	1.35602	2.34298	0.1117	1.69652	0.0973	1762
9173	Hv_Contig_9173	uncharacterized protein K02A2.6-like, partial	0.09352	0.88812	0.32429	0.34991	0.14922	0.21336	1196
6126	Hv_Contig_6126	uncharacterized protein CG7065 homolog	3.12498	0.20213	4.31369	0.05815	3.51172	0.15511	1480
1706	Hv_Contig_1706	uncharacterized protein C2orf24 homolog	5.26767	0.17291	3.95858	0.10505	4.48489	0.03843	2520
1024	Hv_Contig_1024	uncharacterized conserved protein	2.44062	0.31072	4.27484	0.01386	3.68727	0.15191	3002
2171	Hv_Contig_2171	Unc-112-related protein	2.85379	0.25306	3.82338	0.0106	4.70822	0.07415	2318
44320	Hv_Contig_44320	Unc-112-related protein	2.51822	0.83001	1.97882	0.78374	3.54212	0.23504	238
11166	Hv_Contig_11166	UDP-N-acetylglucosamine pyrophosphorylase	0.99615	0.48217	2.67371	0.08105	1.27429	0.21523	1068
4434	Hv_Contig_4434	UDP-glucosyltransferase	1.37919	1.58126	3.44606	0.06779	1.84339	0.18613	1735
11772	Hv_Contig_11772	UDP-glucosyltransferase	1.99533	0.83147	4.56496	0.00703	0.99239	0.49089	1034
44578	Hv_Contig_44578	UDP-glucose pyrophosphorylase	3.18965	0.45584	1.82364	0.34133	1.1267	0.39919	235
4439	Hv_Contig_4439	UDP-glucose pyrophosphatase	1.67111	0.25755	1.63386	0.52647	1.70925	0.26056	1734
7925	Hv_Contig_7925	UDP-GlcNAc:betaGal beta-1,3-N-acetylglucosaminyltransferase-like protein 1-like	-0.53537	0.10042	1.28791	0.3553	1.24175	0.13875	1292
11013	Hv_Contig_11013	UBX domain-containing protein 1	2.61707	0.13343	3.3205	0.23179	2.82699	0.12665	1076
3962	Hv_Contig_3962	UBX domain-containing protein 1	2.2571	0.13812	2.23725	0.0806	2.42064	0.17172	1826
2593	Hv_Contig_2593	UBX domain containing 2	3.82882	0.33279	5.06493	0.18504	4.8412	0.02163	2156
13175	Hv_Contig_13175	ubiquitin-related modifier protein	6.27265	0.13803	8.0558	0.00445	7.52214	0.12393	963
3606	Hv_Contig_3606	ubiquitin-protein ligase E3C-like	1.7909	0.28954	3.37911	0.14202	2.78634	0.05208	1901
1911	Hv_Contig_1911	ubiquitin-protein ligase	1.22981	0.37039	2.75597	0.05583	3.14641	0.0625	2423
5949	Hv_Contig_5949	ubiquitin-conjugating enzyme rad6	3.44725	0.36286	4.76924	0.02529	4.34875	0.16363	1500
5575	Hv_Contig_5575	ubiquitin-conjugating enzyme rad6	2.38247	0.4387	4.65675	0.10412	2.79968	0.19021	1555
2275	Hv_Contig_2275	ubiquitin-conjugating enzyme E2-230k, putative	3.06359	0.19723	3.95746	0.01308	3.78621	0.05768	2278
14215	Hv_Contig_14215	Ubiquitin-conjugating enzyme E2 S	1.67262	0.30478	3.54746	0.00432	4.93761	0.22222	919
2715	Hv_Contig_2715	ubiquitin-conjugating enzyme E2 R2-like	3.21524	0.23431	4.22282	0.00037	3.67902	0.09902	2120
1385	Hv_Contig_1385	ubiquitin-conjugating enzyme E2 H	3.93552	0.41208	3.64838	0.13829	3.87058	0.17889	2716
4769	Hv_Contig_4769	ubiquitin-conjugating enzyme E2 G2-like	4.20809	0.20455	3.94846	0.11591	3.1278	0.23763	1679
8855	Hv_Contig_8855	ubiquitin-conjugating enzyme E2 C	3.32413	0.28807	6.45468	0.0869	5.95087	0.15485	1218
11126	Hv_Contig_11126	Ubiquitin-conjugating enzyme E2 11	1.95751	0.31274	3.15923	0.27413	2.95326	0.04342	1070
24076	Hv_Contig_24076	Ubiquitin-conjugating enzyme E2 11	-2.34131	0.72457	-1.15414	1.17109	0.33342	0.31804	623
1801	Hv_Contig_1801	ubiquitination factor E4	3.59245	0.47894	4.12004	0.01871	3.90114	0.04021	2471
12345	Hv_Contig_12345	Ubiquitin-60S ribosomal protein L40	3.59059	0.26884	3.18462	0.46969	2.66467	0.13341	1003
38805	Hv_Contig_38805	ubiquitin-53aa extension protein	-1.48944	0.42037	------		1.22561	0.39402	326
23192	Hv_Contig_23192	ubiquitin specific protease 41	0.98059	0.3418	0.90522	0.85469	1.09441	0.32157	640
783	Hv_Contig_783	ubiquitin specific protease	3.11009	0.43584	2.4227	0.36015	2.95651	0.13885	3263
1952	Hv_Contig_1952	ubiquitin specific protease	1.48675	0.49192	2.87623	0.14643	2.38365	0.10263	2410
28975	Hv_Contig_28975	Ubiquitin Fusion Degradation (yeast UFD homolog) family member (ufd-3)-like	-0.23895	1.10753	0.10265	0.99333	0.2237	0.10483	546
5453	Hv_Contig_5453	ubiquitin domain-containing protein UBFD1-like	2.96303	0.1909	4.97488	0.09804	3.89999	0.12706	1573
1493	Hv_Contig_1493	ubiquitin domain-containing protein 1	1.84796	0.31626	1.10232	0.01944	3.23588	0.02778	2643
3564	Hv_Contig_3564	ubiquitin conjugating enzyme isoform 1	4.26193	0.07981	5.84582	0.1192	5.00136	0.12497	1909
7686	Hv_Contig_7686	ubiquitin conjugating enzyme isoform 1	1.5825	0.44827	3.83307	0.35017	1.88277	0.38956	1316
4782	Hv_Contig_4782	ubiquitin conjugating enzyme E2	5.15773	0.43407	5.98819	0.10458	5.61866	0.00199	1676
2423	Hv_Contig_2423	ubiquitin conjugating enzyme 4	3.74031	0.13989	3.71341	0.13189	3.09084	0.15718	2219
33621	Hv_Contig_33621	ubiquitin carboxyl-terminal hydrolase 34-like	0.49829	0.41611	1.6797	0.84114	1.97739	0.47936	446
15856	Hv_Contig_15856	ubiquitin carboxyl-terminal hydrolase 31-like isoform 1	2.00028	0.2241	2.82323	0.4637	2.8386	0.14092	852
2591	Hv_Contig_2591	ubiquitin carboxyl-terminal hydrolase 14-like isoform 2	2.14089	0.13696	5.30912	0.02338	4.63065	0.05824	2156
1671	Hv_Contig_1671	ubiquitin C variant	8.99259	0.14552	10.4735	0.03366	8.9052	0.06615	2537
37318	Hv_Contig_37318	ubiquitin C splice variant	5.08096	0.20812	6.04554	0.0531	5.32949	0.10686	358
29413	Hv_Contig_29413	ubiquitin	6.46889	0.46891	4.30464	0.36345	4.32003	0.27346	538
27094	Hv_Contig_27094	ubiquitin	3.28656	0.44363	2.84842	0.36541	1.94996	0.73088	576
15987	Hv_Contig_15987	u6 snRNA-associated Sm-like protein LSm5-like	7.37552	0.77973	7.3811	0.03366	6.2479	0.23704	848
32782	Hv_Contig_32782	u6 snRNA-associated Sm-like protein LSm5-like	2.81053	0.204	5.09379	0.17916	4.82181	0.17138	466
29846	Hv_Contig_29846	U6 snRNA-associated Sm-like protein	2.05345	0.10783	5.34954	0.10385	4.29174	0.1177	529
15451	Hv_Contig_15451	U4/U6.U5 small nuclear ribonucleoprotein 27 kDa protein	0.99032	0.52047	2.16811	0.02187	2.30059	0.08066	869
4832	Hv_Contig_4832	u4/U6 small nuclear ribonucleoprotein Prp31-like	3.22479	0.34878	3.85854	0.06757	3.89223	0.05591	1667
5682	Hv_Contig_5682	U3 small nucleolar RNA-associated protein, putative	2.4246	0.13691	3.64759	0.12722	2.65544	0.28355	1540
44248	Hv_Contig_44248	U3 small nucleolar RNA-associated protein 6 homolog	1.18743	0.82196	3.66898	0.07846	0.03744	1.51345	239
6552	Hv_Contig_6552	U3 small nucleolar RNA-associated protein 18 homolog	2.88731	0.19848	2.88399	0.22208	2.33442	0.10393	1429
13014	Hv_Contig_13014	u3 small nucleolar ribonucleoprotein protein MPP10-like	3.47245	0.1839	5.30248	0.20096	3.70757	0.19364	970
18664	Hv_Contig_18664	U2-associated SR140 protein	-2.36751	0.51473	0.60113	0.53103	0.32363	0.24922	762
2822	Hv_Contig_2822	U2 snRNP-associated SURP motif-containing protein-like isoform 1	1.88005	0.1155	3.23368	0.15036	3.29436	0.11408	2088
13107	Hv_Contig_13107	U2 snRNP-associated SURP motif-containing protein-like isoform 1	0.97093	0.37008	1.46259	0.15445	1.82052	0.45165	965
22946	Hv_Contig_22946	U2 snRNP component prp10, putative	-1.79609	0.17772	0.15746		1.07566	0.72882	645
7781	Hv_Contig_7781	U2 small nuclear ribonucleoprotein A'	2.59274	0.11147	3.78774	0.29637	3.56597	0.13916	1307
250	Hv_Contig_250	U2 small nuclear ribonucleoprotein	4.52714	0.16651	4.46535	0.05765	4.46732	0.07118	4451
9007	Hv_Contig_9007	U1 small nuclear ribonucleoprotein 70 kDa	3.73955	0.15187	4.08539	0.06877	4.86043	0.09313	1208
17937	Hv_Contig_17937	U1 small nuclear ribonucleoprotein 70 kD, putative	1.47021	0.27507	2.96701	0.21176	1.87897	0.23623	783
3008	Hv_Contig_3008	tyrosine-protein phosphatase non-receptor type 4-like	1.60503	0.27974	1.57664	0.52212	2.87222	0.10573	2037
2362	Hv_Contig_2362	tyrosine-protein phosphatase 10D-like	1.44799	0.20237	2.35016	0.05982	3.63285	0.13061	2245
3944	Hv_Contig_3944	tyrosine-protein kinase pr2	0.24615	0.32079	1.72832	0.02314	4.13004	0.07118	1829
17944	Hv_Contig_17944	tyrosine-protein kinase pr2	-0.17367	0.4737	1.63049	0.05035	1.85848	0.1478	783
23430	Hv_Contig_23430	tyrosine recombinase	-1.82792		-0.68167	1.87819	1.17182	0.23001	635
47818	Hv_Contig_47818	type I polyketide synthase, loading module and modules 1-3	1.56931	1.57251	3.10142	0.61826	0.05744	0.34375	196
8921	Hv_Contig_8921	Tumor protein p63-regulated gene 1-like protein	2.8086	0.37122	1.40559	0.15436	2.73947	0.14987	1214
2287	Hv_Contig_2287	tubulointerstitial nephritis antigen precursor	4.47063	1.02421	4.69644	0.19126	6.84166	0.10003	2273
1400	Hv_Contig_1400	tubulin-specific chaperone e	5.53532	0.58873	4.00334	0.00296	2.44378	0.03428	2704
12197	Hv_Contig_12197	tubulin-specific chaperone D-like	0.75099	0.2426	0.84109	0.0685	0.31579	0.16836	1011
56113	Hv_Contig_56113	tubulin-specific chaperone d	0.17759	0.92223	------		2.35927	0.17853	126
1871	Hv_Contig_1871	tubulin-specific chaperone C, putative	5.20715	0.26124	4.25284	0.02487	2.99836	0.1808	2437
29832	Hv_Contig_29832	tubulin alpha-1C chain-like	2.5283	0.66527	10.3574	0.05418	7.80704	0.1014	530
20460	Hv_Contig_20460	tubulin alpha-1B chain-like, partial	-2.33478	1.54897	4.68491	0.18365	6.08902	0.02763	710
3018	Hv_Contig_3018	tuberin	2.28256	0.40162	1.88272	0.05945	3.81485	0.15954	2035
8096	Hv_Contig_8096	TTC27 protein	2.36952	0.09435	3.83605	0.05662	2.81125	0.07423	1276
4070	Hv_Contig_4070	TTC27 protein	2.69925	0.09443	2.22061	0.00782	2.26255	0.2435	1806
8465	Hv_Contig_8465	TSSC1	2.38348	0.20024	3.17049	0.05248	3.60561	0.13827	1246
7631	Hv_Contig_7631	tropomyosin-2 isoform 4	5.32154	0.40658	6.60672	0.08148	3.5653	0.22978	1320
1872	Hv_Contig_1872	tropomyosin-2 isoform 4	6.40399	0.84191	4.43644	0.01111	2.79295	0.13681	2436
23807	Hv_Contig_23807	tropomyosin-2 isoform 4	-0.39348	0.661	2.87847	0.02642	2.09746	0.49562	628
9136	Hv_Contig_9136	tropomyosin-2 isoform 1	7.09201	0.43342	10.2276	0.00921	2.86577	0.11881	1198
2598	Hv_Contig_2598	Tropomyosin 2	5.30212	0.28986	9.28832	0.00052	2.89642	0.12149	2154
5768	Hv_Contig_5768	tRNA-dihydrouridine synthase 1-like	3.81349	0.16347	3.2742	0.00541	2.47632	0.18349	1528
10142	Hv_Contig_10142	tRNA selenocysteine 1-associated protein 1	3.22435	0.11032	3.73607	0.05035	4.07783	0.11672	1128
35303	Hv_Contig_35303	tRNA guanosine-2'-O-methyltransferase TRM13-like protein	-0.48345	0.53508	1.46717	0.34383	2.88904	0.12705	405
35255	Hv_Contig_35255	tRNA guanosine-2'-O-methyltransferase TRM11 homolog isoform 2	1.75086	0.24884	3.89879	0.0313	1.45444	0.13776	406
2377	Hv_Contig_2377	tRNA (cytosine-5-)-methyltransferase	2.32017	0.20625	4.74899	0.10788	3.9539	0.07548	2238
1305	Hv_Contig_1305	triple functional domain protein-like isoform 3	3.69313	0.26779	3.20421	0.14921	4.57736	0.07218	2769
1742	Hv_Contig_1742	tripeptidyl-peptidase 2-like isoform 1	2.56743	0.09683	4.0668	0.12508	4.22658	0.04615	2501
9044	Hv_Contig_9044	trimethyllysine dioxygenase, putative	-2.55163	1.18657	2.83545	0.16014	3.1286	0.03521	1205
8510	Hv_Contig_8510	Trim9 CG31721-PA	2.91381	0.24786	1.83723	0.16175	2.19025	0.11989	1242
2415	Hv_Contig_2415	triglyceride lipase	3.08362	0.26144	3.13651	0.03417	3.19635	0.05929	2223
831	Hv_Contig_831	tricarboxylate transport protein	5.82469	0.19373	5.3803	0.02766	3.03234	0.14114	3213
4568	Hv_Contig_4568	TRAS3	3.60437	0.37969	2.87928	0.01196	2.58337	0.13966	1711
21848	Hv_Contig_21848	transposon Ty3-I Gag-Pol polyprotein-like, partial	-2.13863	0.91082	-0.76337	0.36328	1.3673	0.44138	672
6269	Hv_Contig_6269	transposase	2.67279	2.90622	1.05147	0.37522	1.34169	0.24958	1463
35568	Hv_Contig_35568	transposase	-1.45434	0.99392	0.4887	0.34383	0.47763	0.37574	399
16178	Hv_Contig_16178	transport protein Sec61 gamma subunit	4.57774	0.39765	6.01051	0.06857	5.98221	0.20923	841
30050	Hv_Contig_30050	transport protein Sec61 gamma subunit	2.22651	1.44552	5.89666	0.43689	3.84387	0.66667	526
28643	Hv_Contig_28643	transport protein Sec61 gamma subunit	1.1971		4.4781	0.30772	3.52065	0.51716	551
2116	Hv_Contig_2116	transport protein Sec61 alpha subunit	5.8339	0.13474	7.30091	0.07044	6.89478	0.03558	2342
22218	Hv_Contig_22218	transport protein Sec61 alpha subunit	4.92494	0.29116	5.70764	0.19287	6.4616	0.08154	663
3127	Hv_Contig_3127	transport protein Sec61 alpha subunit	4.70255	0.21075	5.79567	0.12982	6.1519	0.09776	2007
6472	Hv_Contig_6472	Transmembrane protein 15	2.5589	0.31198	2.9732	0.03733	2.05817	0.13936	1438
1593	Hv_Contig_1593	transmembrane GTPase Marf	3.39222	0.34657	3.39665	0.27793	4.22837	0.06276	2582
4095	Hv_Contig_4095	transmembrane BAX inhibitor motif-containing protein 5	6.33748	0.11844	6.15448	0.13974	5.21458	0.06505	1801
32105	Hv_Contig_32105	transmembrane BAX inhibitor motif-containing protein 5	4.60369	0.55794	5.33047	0.04569	3.19411	0.09882	482
13220	Hv_Contig_13220	transmembrane BAX inhibitor motif-containing protein 5	0.86262	0.53998	2.00236	0.38285	1.51087	0.25159	961
1558	Hv_Contig_1558	Transmembrane and ubiquitin-like domain-containing protein 2	4.00116	0.48377	3.32859	0.15119	3.23221	0.04406	2603
45458	Hv_Contig_45458	transmembrane and coiled-coil domains protein 1-like	3.38546	0.45622	1.50906	0.04782	1.70025	0.27149	224
43041	Hv_Contig_43041	Transmembrane and coiled-coil domain-containing protein 7	2.0228	1.10804	0.34778	0.05035	2.57825	0.19214	254
947	Hv_Contig_947	Transmembrane 9 superfamily member 3	4.21716	0.10386	3.79242	0.08265	4.43621	0.12812	3067
37005	Hv_Contig_37005	translocon-associated protein gamma isoform 1	0.75751	0.09335	4.15336	0.26431	2.8187	0.17794	365
26814	Hv_Contig_26814	translational controlled tumor protein	4.50128	0.69091	6.33627	0.00144	3.6394	0.61309	580
12608	Hv_Contig_12608	translational activator GCN1-like	2.81029	0.14841	1.34194	0.13244	3.86567	0.0851	991
1484	Hv_Contig_1484	Translational activator GCN1	3.12093	0.07777	1.9601	0.19722	3.71449	0.0295	2649
14972	Hv_Contig_14972	translation initiation factor-3 (IF3), putative	2.82468	0.20064	2.87664	0.40214	1.46843	0.40687	889
2867	Hv_Contig_2867	translation initiation factor eIF-2B subunit epsilon	2.88934	0.23135	3.56943	0.33031	2.84067	0.13906	2077
13000	Hv_Contig_13000	translation initiation factor 1a	1.58451	0.08296	3.16191	0.11353	0.98505	0.34921	971
17079	Hv_Contig_17079	translation initiation factor 1a	0.92281	0.0936	1.31171	0.55543	0.32353	0.15583	810
51399	Hv_Contig_51399	translation elongation factor g	0.29048	1.04521	2.00451	0.47076	0.93853	0.52436	156
1020	Hv_Contig_1020	translation elongation factor 2	10.6905	0.05498	9.81836	0.01355	10.2683	0.035	3004
16083	Hv_Contig_16083	translation elongation factor 2	9.15092	0.22974	7.38373	0.01969	8.24549	0.04962	844
14245	Hv_Contig_14245	translation elongation factor 2	8.60755	0.16129	7.42282	0.05308	7.78209	0.05909	918
36163	Hv_Contig_36163	translation elongation factor 1-alpha	6.00411	0.80189	9.29137	1.44716	5.20814	0.30393	384
926	Hv_Contig_926	transketolase	5.59723	0.36114	7.24141	0.02119	6.5229	0.04059	3085
13748	Hv_Contig_13748	transketolase	3.67062	0.09456	5.71425	0.1934	4.12251	0.09597	939
4120	Hv_Contig_4120	transformer 2 isoform C	3.17855	0.06237	4.48855	0.0405	5.46454	0.03887	1796
3641	Hv_Contig_3641	transformation/transcription domain-associated protein-like	1.55645	0.23985	-0.88827	0.42912	1.69934	0.24248	1892
1050	Hv_Contig_1050	transformation/transcription domain-associated protein isoform 1	1.36714	0.34892	1.35108	0.09377	2.64652	0.08573	2977
9921	Hv_Contig_9921	Transducin-like enhancer protein 3	2.40449	0.31786	3.54878	0.39768	3.82306	0.05566	1143
3891	Hv_Contig_3891	transducin-like enhancer of split 4 (E(sp1) homolog, Drosophila), isoform CRA_a	1.78462	0.20522	3.31588	0.21932	3.92387	0.04801	1841
899	Hv_Contig_899	transcriptional repressor CTCFL-like	3.31451	0.39218	3.19946	0.12827	3.69018	0.07016	3111
1772	Hv_Contig_1772	transcriptional adaptor 3	2.96426	0.25788	3.52172	0.09977	3.93587	0.06023	2484
13234	Hv_Contig_13234	Transcription initiation factor TFIID subunit 9	3.01111	0.34249	4.89499	0.13986	4.98523	0.05752	960
2653	Hv_Contig_2653	transcription initiation factor TFIID subunit 5	2.75656	0.17442	3.85957	0.04791	3.26736	0.14313	2137
16159	Hv_Contig_16159	transcription initiation factor RRN3	3.54038	0.13152	3.42913	0.41204	2.30034	0.03376	842
24353	Hv_Contig_24353	transcription initiation factor IIA gamma chain	4.00791	0.09128	4.53045	0.38193	3.8711	0.24193	618
16683	Hv_Contig_16683	transcription initiation factor IIA gamma chain	2.29099	0.3234	2.32359	0.01633	1.70866	0.2028	822
17873	Hv_Contig_17873	transcription factor-like protein	1.77738	0.11408	2.81286	0.22544	4.29625	0.1648	785
3178	Hv_Contig_3178	transcription factor, putative	3.61523	0.37391	3.15015	0.09694	3.1782	0.14757	1993
7857	Hv_Contig_7857	transcription factor hamlet-like	4.4022	0.20849	1.25606	0.32128	2.40838	0.13346	1299
539	Hv_Contig_539	transcription factor Ets	2.84763	0.21157	2.43116	0.11672	6.86647	0.08356	3684
6906	Hv_Contig_6906	transcription factor AP-4	1.09824	0.37	1.848	0.01549	2.28175	0.30431	1391
1383	Hv_Contig_1383	Transcription factor AP-1	5.87272	0.39879	7.33431	0.00351	6.71796	0.05336	2716
14988	Hv_Contig_14988	transcription factor A	2.3352	0.25281	4.20701	0.05923	2.71101	0.35121	888
11908	Hv_Contig_11908	transcription factor A	1.88945	0.95588	2.58851	0.21302	2.37769	0.37169	1026
501	Hv_Contig_501	transcription elongation regulator 1-like	2.89337	0.1353	4.71138	0.00964	4.45458	0.0272	3752
21019	Hv_Contig_21019	Transcription elongation factor SPT5	3.20608	0.36143	3.39911	0.1069	4.12416	0.16255	695
17070	Hv_Contig_17070	Transcription elongation factor B polypeptide 3	1.23833	0.17141	-0.43246	1.83353	0.15066	0.28144	810
19653	Hv_Contig_19653	trafficking protein particle complex subunit 3	2.86276	0.04975	4.34014	0.10519	4.06968	0.12316	732
47644	Hv_Contig_47644	trafficking protein particle complex subunit 10-like isoform 2	0.7205	1.14672	0.20711	0.65676	0.93782	0.11604	198
9220	Hv_Contig_9220	trafficking protein particle complex protein, putative	1.98602	0.27035	2.71548	0.37848	3.24864	0.12808	1193
10069	Hv_Contig_10069	trafficking protein particle complex 1	2.11975	0.26486	2.22806	0.27336	2.46878	0.33786	1132
4620	Hv_Contig_4620	TPR-repeat protein	2.49533	0.08074	3.8296	0.07756	3.34956	0.08454	1705
9865	Hv_Contig_9865	TPR repeat-containing protein ZK328.7, putative	3.42755	0.17995	2.10336	0.0838	1.55439	0.09949	1147
5929	Hv_Contig_5929	TPA_inf: alternative splicing factor ASF/SF2	4.09364	0.34615	5.63916	0.02845	6.02229	0.05681	1502
17829	Hv_Contig_17829	TPA_exp: ubiquitin	4.0767	0.47962	2.96362	0.42275	0.76781	0.11105	787
54017	Hv_Contig_54017	tpa_exp: ras-like family 11 member a	-2.04769		0.73843	0.75746	0.93091	0.43926	137
11017	Hv_Contig_11017	TPA: putative cuticle protein	-2.16508	1.6143	6.27742	0.02075	2.89779	0.13285	1076
5572	Hv_Contig_5572	TPA: putative cuticle protein	3.06918	0.12836	4.43268	0.10922	0.55739	0.16472	1556
39186	Hv_Contig_39186	Toutatis	1.0508	0.71264	3.65698	0.19567	1.86001	0.51017	318
1821	Hv_Contig_1821	tousled-like kinase	2.48035	0.19022	3.07163	0.15084	3.72755	0.09638	2461
22961	Hv_Contig_22961	toll receptor	-0.10416	0.41656	1.45676	0.13564	3.50634	0.03142	645
38053	Hv_Contig_38053	toll receptor	-2.80821		-1.11699		3.07376	0.14912	342
20683	Hv_Contig_20683	TIR-NBS-LRR type disease resistance protein	2.53242	0.36333	2.97749	0.31903	3.25846	0.1376	704
39449	Hv_Contig_39449	TIMELESS protein	0.36991	0.2238	2.63141	0.6373	2.14639	0.19213	313
44552	Hv_Contig_44552	TIMELESS protein	-0.49562	0.41863	1.04491	0.05035	1.4244	0.11693	235
1803	Hv_Contig_1803	TIA-1-related RNA binding protein	4.88342	0.25932	6.05311	0.00664	6.21423	0.07557	2468
6090	Hv_Contig_6090	thymosin isoform 1	6.58949	0.73052	8.11565	0.02706	7.23218	0.19454	1484
6826	Hv_Contig_6826	thymosin isoform 1	1.76884	0.79228	2.5361	0.63484	3.70876	0.02804	1399
9985	Hv_Contig_9985	Threonine aspartase 1	0.91331	0.28164	2.65909	0.01845	1.87707	0.24457	1138
21770	Hv_Contig_21770	three prime repair exonuclease 1	------		0.73234	1.07039	1.3631	0.16132	674
13960	Hv_Contig_13960	THO complex subunit 6 homolog	1.47724	0.24432	4.18259	0.02106	3.52207	0.05437	930
24845	Hv_Contig_24845	thioredoxin (AGAP003338-PA)	2.81838	0.0658	3.96996	0.17343	1.83262	0.23023	610
6292	Hv_Contig_6292	thioredoxin	4.39264	0.29687	5.50581	0.00761	4.75637	0.14559	1459
7388	Hv_Contig_7388	thioredoxin	2.37618	0.40229	2.65236	0.15938	2.95677	0.01444	1343
30316	Hv_Contig_30316	THAP domain-containing protein 6, partial	2.0155	0.46579	0.715	0.52054	0.1151	0.13824	521
7940	Hv_Contig_7940	Tetratricopeptide repeat protein 7B	1.9524	0.26319	1.28824	0.00198	2.33902	0.16257	1290
9543	Hv_Contig_9543	tetratricopeptide repeat protein 5-like	0.94833	0.39165	2.79254	0.27344	2.79182	0.17876	1171
3057	Hv_Contig_3057	tetratricopeptide repeat protein 4	3.3169	0.22814	3.66289	0.19173	1.59387	0.11718	2024
47459	Hv_Contig_47459	tetratricopeptide repeat protein 37-like	0.99896	0.67292	2.18541	0.75746	1.61952	0.53147	201
12390	Hv_Contig_12390	Tetratricopeptide repeat protein 1	3.07668	0.23959	4.02456	0.06693	3.22767	0.29552	1001
39865	Hv_Contig_39865	tetratricopeptide repeat domain 37-like	1.13568	0.20227	0.0838	0.05035	0.61221	0.34234	305
746	Hv_Contig_746	tetratricopeptide repeat domain 21B	3.84329	0.35355	4.18227	0.04716	2.98449	0.11565	3305
35475	Hv_Contig_35475	tetratricopeptide repeat domain 17	-0.5999	0.14845	0.6534		1.80375	0.33563	401
1438	Hv_Contig_1438	testin	4.71381	0.27249	3.79341	0.07258	3.84438	0.14698	2675
38955	Hv_Contig_38955	tenascin major	-2.81615	0.43087	------		3.44771	0.2066	323
51936	Hv_Contig_51936	tectonin beta-propeller repeat-containing protein	0.47582	0.29793	0.89054	1.17109	0.4572	0.56827	151
46667	Hv_Contig_46667	tectonin beta-propeller repeat-containing protein	0.60243	0.40252	-0.41338		0.22702	0.39959	210
1756	Hv_Contig_1756	T-complex protein 1 subunit gamma	5.34715	0.20488	6.52549	0.00789	6.15611	0.04525	2492
18145	Hv_Contig_18145	TBP_SPOFRRecName: Full=TATA-box-binding protein; AltName: Full=TATA sequence-binding protein; Short=TBP; AltName: Full=TATA-binding factor; AltName: Full=TATA-box factor; AltName: Full=Transcription initiation factor TFIID TBP subunit	1.48505	0.34781	3.2027	0.61453	1.93717	0.13048	776
9910	Hv_Contig_9910	TBC1 domain family, member 7	1.9261	0.23962	2.81911	0.07221	2.17737	0.18426	1143
35960	Hv_Contig_35960	TBC1 domain family member CG11727-like isoform 1	2.34084	0.47781	2.48674	0.02525	1.12641	0.22251	389
22293	Hv_Contig_22293	TBC1 domain family member 25	0.50755	0.42118	2.66412	0.1069	1.72672	0.14661	661
10700	Hv_Contig_10700	TBC1 domain family member 24-like	0.01414	0.2347	1.90607	0.16461	1.81922	0.10587	1094
1625	Hv_Contig_1625	TBC1 domain family member 22B-like	3.51193	0.26758	3.70439	0.10939	3.8992	0.10322	2562
36938	Hv_Contig_36938	TBC1 domain family member 16	3.02931	0.63721	1.32252	0.20396	1.56174	0.17421	366
37813	Hv_Contig_37813	TBC1 domain family member 16	2.79618	0.43059	2.67156	0.0645	0.78071	0.15118	347
30932	Hv_Contig_30932	TBC1 domain family member 10B-like	1.89249	0.26812	0.50875	0.27799	1.57603	0.33272	508
56112	Hv_Contig_56112	tbc1 domain family member 10b	1.30836	0.11376	------		1.19001	0.45251	126
1993	Hv_Contig_1993	TBC1 domain family member 1	-1.52668	0.40214	1.57041	0.09676	2.93918	0.09438	2390
16956	Hv_Contig_16956	TBC1 domain family	0.67636	0.43712	2.0161	0.19971	1.61398	0.17568	813
35571	Hv_Contig_35571	tax1-binding protein 1 homolog	1.80659	0.21692	3.02889	0.79326	2.24391	0.35315	399
78	Hv_Contig_78	TATA-binding protein-associated factor 172	3.10539	0.37905	2.09705	0.14138	3.62708	0.02466	5925
7576	Hv_Contig_7576	TATA-binding protein-associated factor 172	2.57099	0.43276	0.31108	0.01599	2.80944	0.09454	1325
15798	Hv_Contig_15798	TATA-binding protein-associated factor 172	0.70221	0.36439	1.35096	3.36552	0.15467	0.38059	855
8712	Hv_Contig_8712	tartan	-2.40557		2.09539	0.01896	1.34199	0.19728	1229
535	Hv_Contig_535	target of rapamycin isoform 2	2.09581	0.18943	2.38821	0.07026	2.6592	0.14249	3691
44056	Hv_Contig_44056	target of rapamycin isoform 2	1.84443	0.27071	1.50854	0.75746	1.90805	0.5353	241
16290	Hv_Contig_16290	target of rapamycin isoform 2	1.69362	0.2992	0.97933	0.44494	1.69169	0.33576	836
39611	Hv_Contig_39611	target of rapamycin isoform 2	1.7149	0.38148	0.85282	1.17109	1.67994	0.69786	310
38705	Hv_Contig_38705	target of rapamycin isoform 2	1.94772	0.20479	-0.52109	0.75746	1.55267	0.3892	328
39673	Hv_Contig_39673	target of rapamycin isoform 2	1.74171	0.23939	-0.14252	1.07039	1.16708	0.7547	309
51796	Hv_Contig_51796	target of rapamycin isoform 2	1.05126	1.09108	------		0.91936	0.58246	152
36816	Hv_Contig_36816	target of rapamycin isoform 2	1.52754	0.22289	-0.15541		0.73159	0.08747	369
48430	Hv_Contig_48430	target of rapamycin isoform 2	0.70339	1.47625	1.08979	0.46398	0.47624	0.51028	186
52100	Hv_Contig_52100	target of rapamycin isoform 2	1.55087	0.23437	0.60765	0.65676	0.37911	0.47616	150
9558	Hv_Contig_9558	target of rapamycin isoform 1	0.36735	0.08059	0.9661	0.75746	1.85239	0.21863	1170
38530	Hv_Contig_38530	target of rapamycin isoform 1	0.04895	0.53934	0.96143	0.05035	1.33618	0.23538	332
47886	Hv_Contig_47886	target of rapamycin isoform 1	0.57842	0.68765	------		1.203	0.26754	194
50202	Hv_Contig_50202	target of rapamycin isoform 1	0.25151	0.26314	------		0.47855	0.28828	166
8800	Hv_Contig_8800	TAR DNA binding protein homolog	4.44631	0.23411	5.48713	0.11055	6.14503	0.10692	1221
4816	Hv_Contig_4816	Talin-1	2.34891	0.26266	2.74794	0.15319	3.04032	0.12903	1670
15063	Hv_Contig_15063	Talin-1	2.24599	0.11958	1.65136	0.25329	2.42445	0.20414	885
700	Hv_Contig_700	TAK1-associated binding protein 2 isoform A	3.69403	0.13554	2.93115	0.16396	3.24097	0.1307	3379
3342	Hv_Contig_3342	tak1	3.19525	0.13833	2.47111	0.38332	2.56939	0.15699	1956
24902	Hv_Contig_24902	TAF6-like RNA polymerase II, p300/CBP-associated factor (PCAF)-associated factor	0.67925	0.39656	1.88429	0.42863	1.88829	0.01133	609
50677	Hv_Contig_50677	T18197reverse transcriptase-like protein - silkworm	0.08763	1.12031	-0.03899		0.4941	0.42628	162
726	Hv_Contig_726	Syntenin-1	2.97005	0.36554	3.07082	0.14847	7.07965	0.14484	3335
31987	Hv_Contig_31987	syntaxin-like protein	2.33962	0.20252	1.54203	0.12562	1.90304	0.35563	484
36800	Hv_Contig_36800	syntaxin-like protein	1.31437	0.59376	0.10214	0.20141	0.05075	1.18521	369
4991	Hv_Contig_4991	syntaxin-1A, putative	3.52954	0.04144	2.71893	0.22689	4.4841	0.06717	1644
47138	Hv_Contig_47138	syntaxin-16	0.88991	0.29132	1.62844		0.65881	1.06497	204
5798	Hv_Contig_5798	syntaxin, putative	3.20723	0.32117	3.70933	0.02956	3.85338	0.03758	1523
30348	Hv_Contig_30348	syntaxin 6	1.62469	0.07845	4.76065	0.18035	3.55165	0.17639	520
46263	Hv_Contig_46263	syntaxin 17	2.35034	0.30909	2.54172	0.94345	1.88711	0.43357	215
809	Hv_Contig_809	synoviolin	4.96928	0.07623	2.6803	0.09906	3.19924	0.08771	3236
2720	Hv_Contig_2720	synaptotagmin, putative	2.49488	0.27624	4.07248	0.03666	4.97908	0.06213	2119
744	Hv_Contig_744	synaptotagmin, putative	1.30487	0.0801	3.46293	0.23136	4.06074	0.15165	3305
4452	Hv_Contig_4452	synaptobrevin	2.45999	0.59095	1.24375	0.00947	3.53058	0.14467	1731
5927	Hv_Contig_5927	symplekin-like	2.29566	0.25026	3.57835	0.16508	4.16623	0.05451	1503
1553	Hv_Contig_1553	Symplekin, putative	3.34199	0.16397	3.98015	0.09391	3.96988	0.0778	2605
5316	Hv_Contig_5316	Switch-associated protein 70 (SWAP-70)	0.52561	0.63221	2.49466	0.0578	2.14594	0.14412	1593
1975	Hv_Contig_1975	Suv4-20 CG13363-PA	2.07516	0.31868	2.93639	0.31012	2.00051	0.12549	2398
968	Hv_Contig_968	survivin-1	2.70613	0.28628	3.0741	0.05134	4.91862	0.11746	3046
138	Hv_Contig_138	survivin-1	6.42589	0.66358	5.50294	0.16051	4.65667	0.1115	5136
3731	Hv_Contig_3731	survivin-1	3.27146	0.3301	3.21261	0.02188	4.23958	0.12883	1874
8299	Hv_Contig_8299	survivin-1	3.27231	0.27851	2.2431	0.11544	3.6977	0.07938	1259
42231	Hv_Contig_42231	survivin-1	-0.21028	0.64414	1.24558		3.26425	0.38381	266
36854	Hv_Contig_36854	survivin-1	0.88825	0.65845	-1.15149		3.24681	0.20093	368
35506	Hv_Contig_35506	survivin-1	2.98497	0.27268	1.59629	0.18657	3.22181	0.14128	400
5003	Hv_Contig_5003	survivin-1	3.05164	0.26646	0.38664	0.21214	2.91167	0.08008	1643
40275	Hv_Contig_40275	survivin-1	2.28221	0.11421	2.37747	0.34314	2.1369	0.29517	297
1949	Hv_Contig_1949	survival motor neuron protein-like	1.3993	0.0685	3.77207	0.08373	2.37743	0.06075	2410
9986	Hv_Contig_9986	surfeit 1 isoform 1	3.01309	0.08022	3.85099	0.0476	2.48439	0.24234	1138
26887	Hv_Contig_26887	surfeit 1 isoform 1	-0.13336	1.71294	-0.58235	0.16689	0.26283	0.40988	579
16370	Hv_Contig_16370	suppressor of profilin 2	3.01585	0.22795	1.73699	0.48993	4.52287	0.28641	833
12789	Hv_Contig_12789	suppressor of profilin 2	-0.0635	0.80232	0.93311	0.27917	3.19396	0.17994	982
41305	Hv_Contig_41305	suppressor of fused	-0.1546	0.69096	0.79215	0.05035	1.86359	0.15127	280
17066	Hv_Contig_17066	suppression of tumorigenicity	1.14345	0.30217	1.03197	0.21461	2.95083	0.15413	810
2403	Hv_Contig_2403	Supporter of activation of yellow protein	1.9376	0.24551	3.51266	0.01796	2.88618	0.05437	2230
252	Hv_Contig_252	Supervillin, putative	4.45898	0.27772	4.40337	0.0296	4.23778	0.02968	4430
25548	Hv_Contig_25548	sulfide:quinone oxidoreductase, putative	4.56999	0.27186	1.02575	0.00346	1.3573	0.29883	599
2358	Hv_Contig_2358	sulfhydryl oxidase 1-like	2.28647	0.2515	3.34725	0.01456	4.35773	0.18228	2246
6978	Hv_Contig_6978	sulfatase-modifying factor 1	0.92024	0.07169	2.7206	0.14069	2.95569	0.2003	1384
3669	Hv_Contig_3669	sulfatase	4.48817	0.16212	5.80689	0.07219	6.1805	0.03038	1888
1627	Hv_Contig_1627	subolesin-like protein	4.59354	0.2171	4.75142	0.16534	4.98779	0.13064	2562
25974	Hv_Contig_25974	STT3, subunit of the oligosaccharyltransferase complex, homolog B (S. cerevisiae), isoform CRA_b	2.41811	0.40549	3.10634	0.08085	3.45263	0.10981	592
936	Hv_Contig_936	structural maintenance of chromosomes smc4	1.12394	0.31185	3.92731	0.14218	3.87258	0.16127	3074
253	Hv_Contig_253	structural maintenance of chromosomes smc3	3.0503	0.21154	4.07995	0.00057	4.37266	0.10938	4430
4150	Hv_Contig_4150	structural maintenance of chromosomes protein 2-like	-0.07258	0.50125	2.8003	0.25878	4.0789	0.08035	1790
432	Hv_Contig_432	structural maintenance of chromosomes protein 1A	2.34206	0.4055	2.97905	0.03904	4.13661	0.10151	3919
16418	Hv_Contig_16418	Structural maintenance of chromosomes protein 1A	------		4.13996	0.23018	1.02645	0.06779	831
417	Hv_Contig_417	stromal antigen	2.68625	0.20828	2.89407	0.05738	4.87497	0.09655	3960
5659	Hv_Contig_5659	striatin, putative	3.44619	0.16092	3.33099	0.07143	5.25698	0.14797	1543
38154	Hv_Contig_38154	Stress-activated map kinase-interacting protein 1	-0.09271	0.40252	2.01204	0.0698	1.90658	0.41192	340
42689	Hv_Contig_42689	STK40 protein	0.26423	0.5967	------		0.80446	0.97252	259
15460	Hv_Contig_15460	sterol regulatory element-binding protein cleavage-activating protein	2.42231	0.12425	2.20665	0.29637	2.58222	0.19035	869
25402	Hv_Contig_25402	sterol regulatory element-binding protein cleavage-activating protein	2.69007	0.27397	1.64365	0.47076	2.57336	0.05234	601
668	Hv_Contig_668	sterol regulatory element-binding protein 1	5.15414	0.45929	4.27602	0.00243	4.87207	0.01288	3424
18690	Hv_Contig_18690	STAM-binding protein-like	1.9165	0.19798	1.68116	0.41844	3.16492	0.12782	761
4550	Hv_Contig_4550	SR-protein	4.85257	0.10278	6.12448	0.00055	6.11419	0.14422	1713
17341	Hv_Contig_17341	SR-protein	0.47194	0.26712	3.67752	0.00326	3.51563	0.21607	802
35366	Hv_Contig_35366	SRp25 nuclear protein	2.85688	0.13711	4.75307	0.07043	1.98703	0.20137	403
11769	Hv_Contig_11769	squid protein homologue	5.1195	0.63034	6.57809	0.05477	6.97559	0.18799	1034
671	Hv_Contig_671	squid protein homologue	5.94686	0.27853	7.00664	0.01467	6.89289	0.11474	3422
3390	Hv_Contig_3390	sprouty-related protein with EVH-1 domain	0.30533	0.17823	3.07763	0.2366	3.73554	0.03152	1946
6740	Hv_Contig_6740	Spore germination protein yaaH, putative	2.766	0.15501	4.16169	0.01507	3.69059	0.12181	1408
323	Hv_Contig_323	splicing factor proline- and glutamine-rich	4.7118	0.34313	4.93695	0.05645	4.87059	0.09778	4188
3183	Hv_Contig_3183	splicing factor proline- and glutamine-rich	3.84523	0.45771	3.51901	0.22198	3.13006	0.05046	1992
2367	Hv_Contig_2367	splicing factor arginine/serine-rich 6	4.38635	0.24194	4.71713	0.03626	5.03751	0.03611	2242
45857	Hv_Contig_45857	splicing factor arginine/serine-rich 6	2.13707	0.31565	5.51475	0.0723	2.67055	0.68289	219
18858	Hv_Contig_18858	splicing factor 45	2.28085	0.2174	3.33241	0.32542	4.66816	0.08722	756
22053	Hv_Contig_22053	splicing factor 45	2.6242	0.37942	3.53863	0.13541	2.98259	0.32164	667
552	Hv_Contig_552	Splicing factor 4	2.79519	0.07092	3.27319	0.14343	2.80637	0.07963	3654
9389	Hv_Contig_9389	splicing factor 3B subunit 3-like	0.99827	0.15678	2.87616	0.02789	2.04744	0.19588	1181
39157	Hv_Contig_39157	splicing factor 3B subunit 2-like	2.11559	0.4945	3.87033	0.4067	4.55528	0.29279	318
22288	Hv_Contig_22288	spliceosome associated protein	2.98135	0.25994	4.1668	0.11977	4.78168	0.16731	661
3586	Hv_Contig_3586	spliceosome associated protein	3.94039	0.22156	4.24845	0.08161	4.64146	0.08545	1905
10906	Hv_Contig_10906	spliceosomal protein on the X	2.62496	0.11761	4.88324	0.03427	4.7509	0.20524	1082
14714	Hv_Contig_14714	spliceosomal protein on the X	0.45886	0.15591	2.09895	0.2263	1.56043	0.19582	899
36849	Hv_Contig_36849	spidroin 1, putative	1.25284	0.62882	1.13483	0.05035	2.18475	0.15068	368
2152	Hv_Contig_2152	sphingosine-1-phosphate phosphohydrolase	2.67081	0.21482	3.10174	0.00178	2.59361	0.06684	2328
1596	Hv_Contig_1596	spermatogenesis-related factor 2	0.43967	0.2457	1.63259	0.07096	2.0731	0.02013	2580
2200	Hv_Contig_2200	spectrin beta chain, brain 1-like	2.11564	0.79311	2.8163	0.15959	3.97726	0.06341	2311
3884	Hv_Contig_3884	speckle-type POZ protein-like	3.22343	0.05564	2.52982	0.24313	2.7911	0.20872	1842
13568	Hv_Contig_13568	speckle-type POZ protein isoform 1	1.46202	0.26682	3.11762	0.01782	1.81218	0.18296	946
8530	Hv_Contig_8530	speckle targeted PIP5K1A-regulated poly(A) polymerase-like	1.92156	0.12493	3.29338	0.22644	2.33617	0.20491	1240
43400	Hv_Contig_43400	SPARC precursor	0.4928	0.26781	3.20416		5.57733	0.41219	249
6568	Hv_Contig_6568	sparc	0.38767	2.35871	6.15428	0.03317	11.5601	0.23096	1427
6609	Hv_Contig_6609	sparc	0.56937	0.7184	5.81243	0.32308	10.0263	0.08372	1423
32995	Hv_Contig_32995	sparc	0.36434		3.29981	0.69932	6.13299	0.12323	461
46039	Hv_Contig_46039	sparc	-1.66684		2.60129	0.555	5.7897	0.23027	217
24603	Hv_Contig_24603	SOSS complex subunit B homolog	1.03932	0.36228	2.74652	0.01034	3.32195	0.033	614
39430	Hv_Contig_39430	sorting and assembly machinery component 50 homolog A-like	3.44097	0.34925	5.4471	0.01413	4.16672	0.08654	313
32	Hv_Contig_32	Sortilin-related receptor	3.94976	0.56742	4.69805	0.00703	4.73416	0.06264	6962
1183	Hv_Contig_1183	SON protein	3.1466	0.18734	4.13278	0.00767	3.1289	0.11008	2861
35116	Hv_Contig_35116	SON DNA-binding protein	0.90068	0.61478	1.60115		1.07835	0.30458	410
50840	Hv_Contig_50840	solute carrier family 25 member 42	1.96371	0.1901	0.80702	1.17109	1.23533	0.27283	160
12910	Hv_Contig_12910	solute carrier family 25 member 36-like	3.84429	0.62159	2.53784	0.07175	1.68289	0.08489	976
43957	Hv_Contig_43957	sodium/hydrogen exchanger-like domain-containing protein 1-like, partial	0.9992	0.38199	2.92284	0.2173	0.64994	0.14184	243
44284	Hv_Contig_44284	sodium/hydrogen exchanger, putative	------		0.23413	1.07039	1.47491	0.17583	238
32883	Hv_Contig_32883	sodium/hydrogen exchanger 8	3.6972	0.1276	2.97566	0.52907	2.01567	0.18074	464
27976	Hv_Contig_27976	sodium/hydrogen exchanger 8	3.31145	0.14321	1.34474	0.83911	1.2128	0.13876	562
40676	Hv_Contig_40676	sodium/hydrogen exchanger 8	3.03233	0.03672	0.65656	0.75746	1.06365	0.35094	290
15910	Hv_Contig_15910	sodium/hydrogen exchanger 8	3.40915	0.16314	1.55859	0.11619	0.38342	0.37219	850
25762	Hv_Contig_25762	sodium/hydrogen exchanger 7, 9 (nhe7, nhe9)	0.23271	0.87903	2.75015	0.15454	2.44662	0.17926	595
3675	Hv_Contig_3675	sodium/hydrogen exchanger 7, 9	2.55565	0.36587	2.88405	0.11112	3.41977	0.10854	1886
41900	Hv_Contig_41900	Sodium/hydrogen exchanger 3	------		------		0.90495	0.33094	271
50199	Hv_Contig_50199	sodium/hydrogen exchanger 3	------		-0.00297		0.09454	0.45458	166
52011	Hv_Contig_52011	sodium hydrogen exchanger 8	3.21756	0.21828	1.39054	0.36328	0.4572	0.4341	151
4834	Hv_Contig_4834	snare protein sec22	4.55214	0.08742	4.56427	0.01283	4.57441	0.0898	1667
2781	Hv_Contig_2781	smooth CG9218-PG	2.65496	0.09654	4.02298	0.02331	2.76195	0.03021	2102
52525	Hv_Contig_52525	smarce1 variant 9	0.7415	0.51949	2.77753	0.49295	1.45257	0.4011	147
9697	Hv_Contig_9697	small subunit processome component 20 homolog	1.84359	0.18431	2.39645	0.16521	1.87052	0.07262	1160
19066	Hv_Contig_19066	small nuclear ribonucleoprotein sm d2	3.24892	0.37308	6.45717	0.12539	5.79122	0.146	750
23419	Hv_Contig_23419	small nuclear ribonucleoprotein Sm D1	2.87465	0.10072	5.825	0.15107	5.70798	0.08887	635
16644	Hv_Contig_16644	small nuclear ribonucleoprotein protein F	1.86632	0.48643	4.59698	0.09733	4.44183	0.17523	823
16587	Hv_Contig_16587	small nuclear ribonucleoprotein protein F	0.91342	0.48662	4.28388	0.07584	4.35001	0.23495	825
22621	Hv_Contig_22621	small nuclear ribonucleoprotein E	3.14895	0.17196	6.6513	0.03754	6.23312	0.15548	653
2307	Hv_Contig_2307	small GTP-binding protein Rab10	3.71092	0.13013	5.16901	0.02627	5.93145	0.04124	2266
9078	Hv_Contig_9078	small GTP binding protein RAB8	5.71903	0.10899	6.41238	0.05679	6.1147	0.04204	1203
8082	Hv_Contig_8082	Small G protein signaling modulator 3-like protein	2.47339	0.22942	1.8987	0.15418	2.05626	0.0501	1277
1434	Hv_Contig_1434	small bristles-like	2.41885	0.16081	2.68533	0.12167	2.70291	0.1919	2679
16537	Hv_Contig_16537	small androgen receptor-interacting protein	2.95391	0.36327	5.55492	0.09206	3.87018	0.07094	827
38258	Hv_Contig_38258	smad4, partial	1.66759	0.06433	1.02055	0.75746	1.58118	0.18476	338
4110	Hv_Contig_4110	smad nuclear interacting protein	1.98488	0.13265	3.39207	0.07186	3.20227	0.13043	1798
38428	Hv_Contig_38428	SLIT-ROBO Rho GTPase-activating protein 1	-2.1978	0.65466	0.74524	1.17109	3.02675	0.175	334
278	Hv_Contig_278	sister chromatid cohesion protein PDS5 homolog B-A-like isoform 1	2.58281	0.21535	2.76207	0.10002	4.23782	0.04493	4360
19841	Hv_Contig_19841	Sirt4, isoform C	2.32287	0.2356	1.20843	0.42675	1.38828	0.21523	727
5657	Hv_Contig_5657	similar toCG33505	3.0879	0.07206	4.05744	0.0925	2.48233	0.22452	1544
22542	Hv_Contig_22542	signal-induced proliferation-associated protein 1	1.60017	0.26091	1.06608	0.0698	1.1705	0.36285	655
43651	Hv_Contig_43651	signal transduction protein lnk-realted	1.19397	0.54374	2.2714	0.46398	0.98037	0.59263	246
8319	Hv_Contig_8319	signal sequence receptor beta subunit precursor	4.24214	0.35737	6.63048	0.05304	6.83975	0.06029	1257
23595	Hv_Contig_23595	signal sequence receptor beta subunit precursor	2.02534	1.31854	4.85896	0.16535	4.06671	0.18892	632
26080	Hv_Contig_26080	signal sequence receptor beta subunit precursor	2.10946	0.63941	3.24901	0.77521	3.78221	0.16676	591
11911	Hv_Contig_11911	signal peptidase complex subunit 3	4.90935	0.2149	5.84136	0.02793	6.38796	0.17736	1026
17184	Hv_Contig_17184	signal peptidase complex subunit 2	4.25652	0.22256	6.38407	0.14828	6.65218	0.13397	806
29763	Hv_Contig_29763	signal peptidase complex subunit 1-like protein	5.13583	0.23898	6.67817	0.0837	6.74648	0.07018	531
49413	Hv_Contig_49413	sidestep protein, putative	------		-0.14208		0.34917	1.13	174
4848	Hv_Contig_4848	short-chain dehydrogenase	3.97891	0.36771	2.80495	0.07869	2.36936	0.12811	1665
3358	Hv_Contig_3358	shoc2	2.81472	0.24293	3.64157	0.01005	3.3864	0.14179	1952
2615	Hv_Contig_2615	SHC SH2 domain-binding protein 1 homolog B-like	1.0877	0.34048	2.47029	0.11156	2.44988	0.28998	2148
40693	Hv_Contig_40693	SHC SH2 domain-binding protein 1 homolog B-like	-0.93736	0.63258	1.74152	0.87761	2.08019	0.01776	290
27696	Hv_Contig_27696	SH3 domain-containing RING finger protein 3	1.83928	0.18378	2.4801	0.27361	2.8922	0.19337	567
5569	Hv_Contig_5569	SH3 domain-containing protein 19	4.16544	0.55824	3.59589	0.04152	3.77455	0.0827	1556
25191	Hv_Contig_25191	SH2 domain-containing protein 4A-like	0.3959	0.15872	0.22008	0.03874	1.16899	0.20277	604
4335	Hv_Contig_4335	sex-determining protein fem-1	3.72344	0.43799	3.87006	0.07814	2.98803	0.07241	1754
9954	Hv_Contig_9954	sex combs on midleg	1.82056	0.13	2.8079	0.05278	2.14949	0.10973	1141
2681	Hv_Contig_2681	seryl-tRNA synthetase, mitochondrial-like	3.70682	0.18792	4.9296	0.21256	3.44111	0.16408	2130
9460	Hv_Contig_9460	serum response factor	2.56358	0.05781	4.18344	0.18119	3.16635	0.12206	1176
4690	Hv_Contig_4690	serine-threonine kinase-like protein	0.07087	0.15661	1.26367	0.16792	3.23083	0.06505	1692
11242	Hv_Contig_11242	serine-threonine kinase receptor-associated protein	2.72433	0.18175	4.50458	0.09112	3.72825	0.06545	1063
578	Hv_Contig_578	Serine/threonine-protein phosphatase 1 regulatory subunit 10	3.9058	0.15514	4.28283	0.06214	3.56966	0.18688	3591
9909	Hv_Contig_9909	Serine/threonine-protein kinase ULK2	1.99721	0.12153	3.37348	0.10261	3.00927	0.21362	1143
36364	Hv_Contig_36364	Serine/threonine-protein kinase ULK2	-1.58073	0.45661	1.91684	0.34218	0.61023	0.63469	379
32531	Hv_Contig_32531	Serine/threonine-protein kinase tousled-like 1	1.51356	0.21943	3.50924	0.33552	0.79648	0.33557	473
12716	Hv_Contig_12716	serine/threonine-protein kinase SMG1-like	-0.64228	0.30218	0.64505	0.25557	0.14058	0.3533	986
30079	Hv_Contig_30079	serine/threonine-protein kinase RIO1-like	2.7588	0.25335	3.05419	0.12595	1.92363	0.15995	525
23411	Hv_Contig_23411	serine/threonine-protein kinase RIO1	2.77941	0.39157	2.14026	0.34383	2.35783	0.31774	635
1991	Hv_Contig_1991	Serine/threonine-protein kinase PAK 3	4.49947	0.17115	2.96899	0.34508	5.2568	0.17577	2390
18654	Hv_Contig_18654	serine/threonine-protein kinase NIM1, putative	2.16785	0.22148	0.91562	0.02614	2.02917	0.2217	762
11864	Hv_Contig_11864	serine/threonine-protein kinase Ial-like	-1.13605	0.4603	3.82469	0.16128	4.68163	0.25898	1029
35872	Hv_Contig_35872	serine/threonine-protein kinase Ial	-2.55807		1.64644	0.55024	3.95866	0.10019	391
41622	Hv_Contig_41622	serine/threonine-protein kinase greatwall-like	-0.48081	0.6051	1.55511	0.05035	1.3663	0.20483	275
44452	Hv_Contig_44452	serine/threonine-protein kinase atr-like	-1.83508	1.07995	2.22557		1.70062	0.44196	236
2033	Hv_Contig_2033	serine/threonine protein kinase, putative	0.73214	0.43375	3.17964	0.08809	2.87717	0.14845	2371
18863	Hv_Contig_18863	serine/threonine protein kinase Akt	0.08001		1.45961		0.0964	0.20035	756
4524	Hv_Contig_4524	serine/threonine protein kinase	0.34967	0.618	1.30578	0.06877	2.61116	0.02954	1718
3768	Hv_Contig_3768	serine/threonine kinase LKB1	1.65549	0.35346	3.05824	0.36235	3.3488	0.11716	1865
31019	Hv_Contig_31019	serine/arginine-rich splicing factor 1-like	2.98866	0.31195	2.80349	0.04638	5.70699	0.2496	506
34722	Hv_Contig_34722	serine/arginine-rich splicing factor 1-like	4.49809	0.17083	4.81647	0.01506	4.96588	0.07489	419
50959	Hv_Contig_50959	serine threonine-protein kinase tbk1	-1.06824	0.50339	------		2.28374	0.45201	160
50849	Hv_Contig_50849	serine threonine-protein kinase atr	-0.27437	1.25217	------		0.286	0.95425	160
50499	Hv_Contig_50499	serine proteinase stubble, putative	0.29246	1.55331	1.47891	0.75746	1.74629	0.36303	164
2420	Hv_Contig_2420	sequestosome-1-like	6.50799	0.63393	5.66557	0.0564	4.66085	0.01691	2220
36555	Hv_Contig_36555	Separin	-1.25753	0.83204	3.53664	0.20176	2.83439	0.33545	375
10271	Hv_Contig_10271	seminal fluid protein HACP058	-0.01064	0.69524	3.84332	0.21248	3.25842	0.18535	1120
16909	Hv_Contig_16909	Selenide, water dikinase	4.42852	0.29991	4.65044	0.01324	2.53184	0.11132	815
1727	Hv_Contig_1727	Sel1l protein	3.79903	0.08405	4.52527	0.04567	5.03824	0.01158	2507
532	Hv_Contig_532	SEC14-like protein 1	2.63542	0.35297	2.18609	0.23634	3.64058	0.0733	3696
34941	Hv_Contig_34941	sdk-P1	3.31749	0.19414	3.0843	0.02473	0.70562	0.18372	414
23113	Hv_Contig_23113	sdk-P1	3.39997	0.32496	1.45745	0.85482	0.10131	0.30873	642
35342	Hv_Contig_35342	SD27140p	-2.47231	0.37481	------		0.13116	0.2242	404
2222	Hv_Contig_2222	SD22390p	1.74978	0.75488	4.02431	0.12339	8.05144	0.04542	2303
19001	Hv_Contig_19001	SD17694p	0.65603	0.40277	0.77052	0.20603	0.31028	0.40624	752
4034	Hv_Contig_4034	SD09360p	1.57082	0.30033	1.56577	0.70017	2.96027	0.1731	1814
12178	Hv_Contig_12178	SD02026p	1.36843	0.36431	3.32619	0.11192	1.24962	0.03255	1012
19106	Hv_Contig_19106	SD02026p	0.32846	0.81818	0.35229	0.3936	1.12545	0.20374	749
11655	Hv_Contig_11655	SD02026p	1.93598	0.48577	2.09661	0.01325	0.8323	0.51986	1039
46016	Hv_Contig_46016	Scy1-like 2	1.0801	0.19828	2.39684	0.75746	1.48201	0.36577	217
34777	Hv_Contig_34777	Scy1 protein	1.20967	0.22441	1.94378	0.15436	0.85982	0.4186	418
33272	Hv_Contig_33272	scavenger receptor class A-like, C-type lectin (AGAP009143-PA)	2.75673	0.21541	1.29922	0.24313	1.54461	0.19041	455
26760	Hv_Contig_26760	scavenger receptor class A-like, C-type lectin (AGAP009143-PA)	2.46815	0.64061	2.78184	0.09667	1.26744	0.63982	581
12548	Hv_Contig_12548	scavenger receptor class A-like, C-type lectin (AGAP009143-PA)	2.63671	0.13961	-0.05599	0.3936	0.71739	0.48477	994
4337	Hv_Contig_4337	scaffold protein salvador (shar-pei)	2.20533	0.34063	1.68371	0.15665	1.82125	0.2592	1754
6623	Hv_Contig_6623	scaffold protein salvador (shar-pei)	1.4842	0.60648	1.25897	0.24768	1.46914	0.10717	1421
21597	Hv_Contig_21597	scaffold attachment factor b	0.48779	0.62639	4.51039	0.05709	1.45553	0.44546	679
17549	Hv_Contig_17549	SC element binding protein	2.15064	0.41553	1.63684	0.38233	1.8075	0.18127	795
8963	Hv_Contig_8963	sarcosine dehydrogenase	-0.83593	1.97309	4.81775	0.11361	1.54742	0.14917	1211
2793	Hv_Contig_2793	Sarcolemmal membrane-associated protein	2.26874	0.26502	2.34877	0.17943	3.00217	0.06175	2098
23820	Hv_Contig_23820	S53812BmGATA beta isoform 3 - silkworm (fragment)	0.70014	0.28441	------		3.9729	0.29999	627
4045	Hv_Contig_4045	S33901reverse transcriptase - silkworm transposon Pao	1.54321	0.69415	1.48954	0.04688	1.80039	0.15742	1811
167	Hv_Contig_167	S33901reverse transcriptase - silkworm transposon Pao	3.7537	1.48727	1.56786	0.00075	0.41198	0.05565	4897
41831	Hv_Contig_41831	S1 RNA binding domain protein, putative	0.09087	1.07542	2.20245	0.84275	2.04117	0.35391	272
6810	Hv_Contig_6810	S08405hypothetical protein 2 - silkworm transposon mag	-3.55451		2.89437	0.12947	2.16343	0.18505	1401
20349	Hv_Contig_20349	S08405hypothetical protein 2 - silkworm transposon mag	-2.58002		0.55487	0.20761	1.93224	0.14222	713
20463	Hv_Contig_20463	RWD domain containing 2A	1.38811	0.34348	0.02575	0.17729	0.55852	0.41381	710
685	Hv_Contig_685	ruby	2.25928	0.32268	3.14486	0.06509	3.40158	0.09244	3401
9973	Hv_Contig_9973	RTXE_DROMERecName: Full=Probable RNA-directed DNA polymerase from transposon X-element; AltName: Full=Reverse transcriptase	1.73581	0.60042	1.66973	0.34054	2.71463	0.14684	1139
43116	Hv_Contig_43116	Rte-1 element	-0.19464	0.79279	-0.14653	0.65676	0.47304	0.60574	253
18762	Hv_Contig_18762	RS8_SPOFRRecName: Full=40S ribosomal protein S8	9.09737	0.07658	9.17791	0.01141	10.2275	0.06712	759
14248	Hv_Contig_14248	RS8_SPOFRRecName: Full=40S ribosomal protein S8	9.91648	0.04981	10.4438	0.05387	9.20337	0.11182	918
32728	Hv_Contig_32728	RS8_SPOFRRecName: Full=40S ribosomal protein S8	0.00233	0.22578	-1.03183		0.05531	0.62706	468
19861	Hv_Contig_19861	RS7_SPOFRRecName: Full=40S ribosomal protein S7	10.2895	0.01648	9.99147	0.00165	10.5485	0.07244	727
12709	Hv_Contig_12709	RS6_SPOFRRecName: Full=40S ribosomal protein S6	10.587	0.01089	10.6587	0.02749	11.0118	0.08993	986
13828	Hv_Contig_13828	RS4_SPOFRRecName: Full=40S ribosomal protein S4	10.439	0.08851	11.3116	0.06442	11.4538	0.04573	935
27201	Hv_Contig_27201	RS4_SPOFRRecName: Full=40S ribosomal protein S4	-1.53695		-0.16365	0.71305	1.05221	0.40467	574
14441	Hv_Contig_14441	RS3A_SPOFRRecName: Full=40S ribosomal protein S3a	10.5778	0.04037	11.3077	0.07318	11.0917	0.10356	909
33545	Hv_Contig_33545	RS25_SPOFRRecName: Full=40S ribosomal protein S25	10.1774	0.08827	10.9139	0.02282	10.2574	0.09608	448
16930	Hv_Contig_16930	RS25_SPOFRRecName: Full=40S ribosomal protein S25	-0.58595		2.54055	2.27821	3.83534	0.69959	814
17578	Hv_Contig_17578	RS23_PAPDARecName: Full=40S ribosomal protein S23	10.9541	0.0485	11.3948	0.04321	11.2966	0.09562	794
13997	Hv_Contig_13997	RS18_SPOFRRecName: Full=40S ribosomal protein S18	9.60693	0.06621	9.16528	0.03418	9.5144	0.13626	929
22418	Hv_Contig_22418	RS18_SPOFRRecName: Full=40S ribosomal protein S18	7.47688	0.29178	6.54814		7.98174	0.29332	658
24570	Hv_Contig_24570	RS16_SPOFRRecName: Full=40S ribosomal protein S16	9.30671	0.11115	9.78265	0.01406	10.0487	0.01781	614
287	Hv_Contig_287	RRP12-like protein-like	3.93971	0.15397	4.00644	0.01684	3.39992	0.08647	4341
8852	Hv_Contig_8852	RPS18	3.81741	0.13781	5.13524	0.07195	3.03843	0.19911	1218
36750	Hv_Contig_36750	roquin-like	1.79411	0.5	-0.19881	0.05035	1.14679	0.25828	371
13677	Hv_Contig_13677	rolling pebbles	3.0782	0.11959	2.81401	0.00058	0.2468	0.19535	942
46353	Hv_Contig_46353	roadkill, isoform C	0.26661		1.15112		3.82427	0.79206	213
21853	Hv_Contig_21853	roadkill isoform E	0.63858	0.43639	1.52811	0.32023	1.42687	0.23568	672
1740	Hv_Contig_1740	roadkill	3.48687	0.18387	4.67223	0.033	4.84343	0.05439	2501
6407	Hv_Contig_6407	RNase H and integrase-like protein	3.19549	1.14573	2.56288	0.23694	1.41713	0.02692	1445
7645	Hv_Contig_7645	RNase H and integrase-like protein	3.62399	1.71167	2.32917	0.45552	1.23682	0.33395	1319
2385	Hv_Contig_2385	RNA-directed DNA polymerase from mobile element jockey-like	3.78995	0.22915	2.70894	0.15388	2.62577	0.16219	2235
3918	Hv_Contig_3918	RNA-directed DNA polymerase from mobile element jockey	3.26843	0.17466	3.69119	0.07036	3.60871	0.20519	1835
35128	Hv_Contig_35128	RNA-directed DNA polymerase from mobile element jockey	-1.18775	0.79913	-0.30389		1.71525	0.09432	409
30421	Hv_Contig_30421	RNA-directed DNA polymerase	1.75044	0.33182	3.22703	0.48033	1.66717	0.15232	519
9417	Hv_Contig_9417	RNA-binding protein, putative	1.15103	0.46333	3.11126	0.40272	2.24539	0.22905	1179
30110	Hv_Contig_30110	RNA-binding protein pno1-like	1.61031	0.34333	3.10918	0.40013	1.98931	0.2198	525
521	Hv_Contig_521	RNA-binding protein 5-B-like	3.20785	0.14447	4.36424	0.07111	2.75792	0.10058	3725
4437	Hv_Contig_4437	RNA-binding protein 45	2.06562	0.30405	3.86124	0.01507	2.92154	0.09183	1734
4332	Hv_Contig_4332	RNA-binding protein 45	2.13689	0.45759	4.3889	0.0638	2.66248	0.14636	1755
51663	Hv_Contig_51663	rna-binding protein 41	0.44744	0.59379	2.52312	0.23634	1.24863	0.59192	154
19222	Hv_Contig_19222	RNA-binding protein 40-like	0.1968	0.59975	2.22862	0.32478	1.00283	0.24579	746
25239	Hv_Contig_25239	RNA-binding protein 40-like	0.24792	0.36257	1.87151	0.49444	0.53879	0.29766	604
2843	Hv_Contig_2843	RNA-binding protein 39	4.05378	0.25879	4.78324	0.11711	4.86468	0.13907	2083
3424	Hv_Contig_3424	RNA-binding protein 39	2.11122	0.40042	2.50077	0.30616	2.30181	0.21806	1939
2571	Hv_Contig_2571	RNA-binding protein 28-like	3.08751	0.0976	4.02766	0.072	3.01231	0.18356	2166
20749	Hv_Contig_20749	RNA-binding protein 28-like	1.96629	0.08452	2.36408	0.0543	0.43551	0.26669	702
6019	Hv_Contig_6019	RNA-binding protein 27-like isoform 2	2.35852	0.20375	2.55937	0.34924	2.2542	0.18846	1492
6171	Hv_Contig_6171	RNA-binding protein 12	1.53642	0.11634	3.00699	0.1078	2.79135	0.11922	1475
26323	Hv_Contig_26323	RNA-binding protein 12	-0.87193	0.71307	2.29532	0.1002	2.28123	0.36578	587
19803	Hv_Contig_19803	RNA-binding protein	4.05154	0.0081	5.84918	0.07919	5.68061	0.00829	728
24553	Hv_Contig_24553	RNA recognition motif domain containing protein	1.41211	0.15724	-0.42798	0.75746	1.34145	0.3263	615
867	Hv_Contig_867	RNA polymerase-associated protein CTR9 homolog	2.64036	0.16847	2.56716	0.10465	3.12214	0.10574	3160
47222	Hv_Contig_47222	RNA polymerase II-associated protein 1-like	0.99037	0.4608	1.63553		0.61918	0.28402	203
10043	Hv_Contig_10043	RNA methyltransferase like 1	2.65189	0.16329	3.27657	0.02034	1.91188	0.18277	1134
7341	Hv_Contig_7341	RNA helicase	1.8469	0.57327	2.06564	0.20575	2.82138	0.10811	1346
2576	Hv_Contig_2576	RNA helicase	1.43806	0.4541	2.89941	0.24156	2.58411	0.03366	2163
3233	Hv_Contig_3233	RNA helicase	4.12727	0.10881	3.73847	0.19839	2.22214	0.26957	1981
15124	Hv_Contig_15124	RNA exonuclease 1 homolog	1.38066	0.12182	2.27167	0.1427	1.56622	0.43366	883
11317	Hv_Contig_11317	RNA dependent RNA polymerase	2.64156	0.81297	0.83171	0.8193	0.65051	0.49616	1059
24390	Hv_Contig_24390	RNA binding region containing protein 1	-0.08823	0.07211	1.11765	0.22215	0.43033	0.13794	618
2368	Hv_Contig_2368	RNA binding motif protein X-linked 2	1.98287	0.3968	2.21467	0.47416	2.99009	0.15826	2242
6680	Hv_Contig_6680	RNA binding motif protein 34, partial	3.13658	0.13282	5.60708	0.06439	3.75621	0.0945	1414
2495	Hv_Contig_2495	RNA binding motif protein 34, partial	1.62283	0.4309	4.15375	0.13317	0.9901	0.21192	2194
16924	Hv_Contig_16924	RNA binding motif protein 18	2.06234	0.20151	2.8973	0.37522	2.95792	0.22819	814
23376	Hv_Contig_23376	RNA (guanine-9-)-methyltransferase domain-containing protein 2-like	1.36529	0.20949	2.77096	0.09908	1.08922	0.25929	636
38114	Hv_Contig_38114	RNA (guanine-9-)-methyltransferase domain-containing protein 1 homolog, mitochondrial	2.15935	0.22455	1.75465	0.68126	1.74847	0.16974	341
20199	Hv_Contig_20199	RL9_SPOFRRecName: Full=60S ribosomal protein L9	10.2352	0.10761	10.121	0.00997	9.55846	0.09852	717
5574	Hv_Contig_5574	RL9_SPOFRRecName: Full=60S ribosomal protein L9	5.59324	0.74155	8.0668	0.12715	8.13002	0.14032	1556
25814	Hv_Contig_25814	RL9_SPOFRRecName: Full=60S ribosomal protein L9	-0.95301	0.40345	2.59743	0.40895	2.07839	0.73509	595
29854	Hv_Contig_29854	RL38_PLUXYRecName: Full=60S ribosomal protein L38	8.98722	0.16168	12.1435	0.01894	9.04843	0.1261	529
36338	Hv_Contig_36338	RL38_PLUXYRecName: Full=60S ribosomal protein L38	5.83695	0.60252	9.3258	0.00525	6.0962	0.08444	380
27609	Hv_Contig_27609	RL32_SPOFRRecName: Full=60S ribosomal protein L32	9.23761	0.04555	9.6796	0.02854	9.62268	0.12741	569
22608	Hv_Contig_22608	RL32_SPOFRRecName: Full=60S ribosomal protein L32	8.80733	0.09948	8.04428	0.03187	9.45242	0.06988	653
39851	Hv_Contig_39851	RL32_SPOFRRecName: Full=60S ribosomal protein L32	7.15694	0.53836	9.86956	0.00288	5.14348	0.13154	305
31470	Hv_Contig_31470	RL31_SPOFRRecName: Full=60S ribosomal protein L31	10.0031	0.01874	10.1934	0.01102	10.4275	0.13666	495
26893	Hv_Contig_26893	RL28_SPOFRRecName: Full=60S ribosomal protein L28	9.83175	0.07572	9.92889	0.02036	9.42357	0.13198	579
18855	Hv_Contig_18855	RL28_SPOFRRecName: Full=60S ribosomal protein L28	7.67923	0.16718	8.12749	0.05461	8.38504	0.06878	756
21269	Hv_Contig_21269	RL24_SPOFRRecName: Full=60S ribosomal protein L24	10.3993	0.12384	10.4278	0.03753	10.4232	0.12027	688
19441	Hv_Contig_19441	RL18A_SPOFRRecName: Full=60S ribosomal protein L18a	9.97758	0.04057	10.9475	0.06361	10.3827	0.05803	739
13185	Hv_Contig_13185	RL18A_SPOFRRecName: Full=60S ribosomal protein L18a	6.54258	0.28447	2.32987	0.37908	6.93156	0.03694	963
19405	Hv_Contig_19405	RL13A_SPOFRRecName: Full=60S ribosomal protein L13a	10.1535	0.09491	10.1872	0.03814	10.7838	0.05831	740
9858	Hv_Contig_9858	RL13A_SPOFRRecName: Full=60S ribosomal protein L13a	-0.38708	0.36524	1.86713	0.4335	1.49356	0.58989	1148
16601	Hv_Contig_16601	RL10A_SPOFRRecName: Full=60S ribosomal protein L10a	9.31977	0.25438	9.11748	0.05313	9.69463	0.14427	825
7421	Hv_Contig_7421	RL10A_SPOFRRecName: Full=60S ribosomal protein L10a	2.02126	0.2384	5.58626	0.18594	2.94823	0.27869	1340
23467	Hv_Contig_23467	RL10A_SPOFRRecName: Full=60S ribosomal protein L10a	-1.40012	0.58959	0.31578	0.40416	0.90872	0.2	634
21813	Hv_Contig_21813	ring-H2 finger protein RHY1a	2.32469	0.26892	1.21754	0.7453	0.41918	0.88916	673
43551	Hv_Contig_43551	RING finger-containing protein, putative	-0.59851	0.65826	------		2.48757	0.33926	247
948	Hv_Contig_948	RING finger protein, putative	3.09009	0.37547	2.3369	0.03778	3.29699	0.09066	3066
10732	Hv_Contig_10732	RING finger protein, putative	1.28504	0.28255	2.05318	0.37649	2.40258	0.14056	1092
311	Hv_Contig_311	ring finger protein 5	3.84364	0.27654	3.36207	0.08998	3.69831	0.07999	4247
6920	Hv_Contig_6920	RING finger protein 181	1.92825	0.04989	2.57759	0.0146	1.46557	0.30558	1390
10241	Hv_Contig_10241	RING finger protein 126-B	3.25139	0.32031	3.50934	0.01789	4.08095	0.05132	1122
14518	Hv_Contig_14518	RING finger protein 113A-like	1.13659	0.30233	2.03641	0.01829	1.6794	0.09939	906
29831	Hv_Contig_29831	ring finger protein	1.75705	0.2876	-0.05242	0.88439	1.83907	0.14228	530
19022	Hv_Contig_19022	RING finger and SPRY domain-containing protein, putative	-0.70767	0.6001	-0.2162	0.05035	0.57601	0.14924	751
48954	Hv_Contig_48954	RING finger and SPRY domain-containing protein 1-like	0.26547	0.24068	2.00558	0.17729	1.67887	0.68007	180
51580	Hv_Contig_51580	ring finger and spry domain-containing	-0.47843	1.6745	0.56968	0.75746	0.48546	0.81614	154
24427	Hv_Contig_24427	ring canal kelch homolog	0.14092	0.6784	0.14361	1.3567	4.30402	0.11914	617
46963	Hv_Contig_46963	ring and YY1 binding protein	1.29181	0.4877	3.18837	0.47076	1.57592	0.13457	206
41487	Hv_Contig_41487	ring and YY1 binding protein	1.43642	0.73427	0.72272	0.75746	1.24518	0.34398	277
16952	Hv_Contig_16952	RIKEN cDNA D130040H23, isoform CRA_c	1.06277	0.34947	0.92325	0.58116	0.15592	0.5187	813
50146	Hv_Contig_50146	RIKEN cDNA 1700065O13 gene	------		2.11373	0.17729	0.90081	0.38204	167
26371	Hv_Contig_26371	ribsomal protein S20e	10.6406	0.15669	9.67657	0.04328	10.3013	0.04693	586
43068	Hv_Contig_43068	Ribosome-releasing factor 2, mitochondrial	0.53801	0.2751	1.75146	0.62124	1.12919	0.26007	254
10422	Hv_Contig_10422	ribosomal RNA small subunit methyltransferase NEP1-like	3.36968	0.11465	3.9715	0.0289	3.15827	0.21984	1110
19568	Hv_Contig_19568	ribosomal protein S9	9.75039	0.0348	9.06704	0.04238	10.3695	0.02305	735
19190	Hv_Contig_19190	ribosomal protein S9	7.81906	0.14365	8.21568	0.01584	8.53826	0.03539	747
40740	Hv_Contig_40740	ribosomal protein S9	0.57805	0.68973	2.59124	0.24455	6.24557	0.02333	289
8365	Hv_Contig_8365	ribosomal protein S9	5.60979	0.25241	3.52678	0.00332	4.92994	0.01389	1254
33476	Hv_Contig_33476	ribosomal protein S9	1.78904	0.24907	-0.06042	1.30423	0.59745	0.98622	450
39244	Hv_Contig_39244	ribosomal protein S6 kinase-like 1-like	2.38901	0.64181	1.53086	0.58602	2.17546	0.54619	317
49761	Hv_Contig_49761	ribosomal protein S6	7.88246	0.30139	7.817	0.15535	9.16365	0.11927	171
12634	Hv_Contig_12634	ribosomal protein S4	4.67993	1.11872	4.85145	0.31491	5.44161	0.10443	990
9917	Hv_Contig_9917	ribosomal protein S3A	6.57511	0.02791	6.49866	0.13744	7.49571	0.0997	1143
29724	Hv_Contig_29724	ribosomal protein S33	5.54631	0.10178	7.89735	0.00356	4.73467	0.11634	532
33070	Hv_Contig_33070	ribosomal protein S26	1.2484	0.60841	3.98902	0.12161	3.86173	1.26364	460
17201	Hv_Contig_17201	ribosomal protein S26	0.92078	0.46427	2.59835	0.79459	1.96346	0.38805	806
14121	Hv_Contig_14121	ribosomal protein S25	1.25965	0.52114	2.24692	0.12101	2.61597	0.18311	924
12773	Hv_Contig_12773	ribosomal protein S23	7.60124	0.56995	8.51164	0.00934	9.4465	0.12793	983
47277	Hv_Contig_47277	ribosomal protein S20-like	0.81769	0.13516	5.22035	0.45013	5.51255	0.06482	202
12877	Hv_Contig_12877	ribosomal protein S20	6.4939	0.43748	7.9299	0.0477	7.34116	0.07099	978
12302	Hv_Contig_12302	ribosomal protein S2	10.1928	0.34242	8.91579	0.00636	9.92726	0.05367	1005
12956	Hv_Contig_12956	ribosomal protein S2	7.73276	0.62498	10.795	0.14702	9.74271	0.06853	974
31193	Hv_Contig_31193	ribosomal protein S2	6.76064	0.89265	10.096	0.01296	9.20055	0.32405	502
48925	Hv_Contig_48925	ribosomal protein S2	-1.44324	0.52895	8.8677	0.13316	6.00917	0.17331	180
39183	Hv_Contig_39183	ribosomal protein S2	0.75217	1.13296	7.44925	0.04195	5.43292	0.18545	318
23862	Hv_Contig_23862	ribosomal protein S2	1.72881	1.24424	9.15599	0.31082	4.60982	0.09454	627
28670	Hv_Contig_28670	ribosomal protein S17	8.74229	0.49397	10.8504	0.02552	10.3652	0.1329	550
16780	Hv_Contig_16780	ribosomal protein S17	7.12452	0.39656	9.79965	0.24917	9.61799	0.15127	819
20200	Hv_Contig_20200	ribosomal protein S17	4.00173	0.44265	5.16381	0.07724	3.8973	0.17095	717
11136	Hv_Contig_11136	ribosomal protein S17	5.14511	0.5837	4.93087	0.3908	3.33606	0.43503	1070
27021	Hv_Contig_27021	ribosomal protein S17	7.44115	0.63427	6.34522	0.73807	1.87241	0.1494	577
28848	Hv_Contig_28848	Ribosomal protein S17	0.8169	0.72623	4.48525	0.5445	1.36342	0.20398	548
33886	Hv_Contig_33886	Ribosomal protein S17	1.83753	1.47411	4.81415		0.07614	0.55553	440
22213	Hv_Contig_22213	ribosomal protein S16	7.83433	0.51233	8.18531	0.11696	8.73747	0.00743	663
35410	Hv_Contig_35410	ribosomal protein S16	------		------		1.8769	0.27542	402
28569	Hv_Contig_28569	ribosomal protein S15A	10.2534	0.02577	10.3702	0.04994	10.3826	0.14755	552
23550	Hv_Contig_23550	ribosomal protein S15	9.70272	0.07488	10.3506	0.0514	10.2001	0.09099	633
16574	Hv_Contig_16574	ribosomal protein S14	9.50832	0.16579	10.0524	0.01219	9.66629	0.0714	826
18790	Hv_Contig_18790	ribosomal protein S14	7.05394	0.77737	6.54324	0.03611	7.89253	0.09857	758
27591	Hv_Contig_27591	ribosomal protein S11 isoform 1	4.63281	0.27036	8.3667	0.05851	8.09095	0.15671	569
31276	Hv_Contig_31276	ribosomal protein P1	8.17118	0.1969	8.56543	0.09061	8.29365	0.24401	500
1102	Hv_Contig_1102	ribosomal protein L8	8.3379	0.03629	9.07154	0.02858	10.2323	0.03656	2924
26286	Hv_Contig_26286	ribosomal protein L8	8.51523	0.19317	6.69989	0.03626	8.31428	0.12169	588
30665	Hv_Contig_30665	ribosomal protein L8	6.97469	0.8282	2.53868	0.07619	5.74311	0.18425	514
14607	Hv_Contig_14607	ribosomal protein L7	10.2848	0.03854	10.4395	0.03066	10.6156	0.06368	903
15343	Hv_Contig_15343	ribosomal protein L7	7.48645	0.09088	7.07807	0.05594	8.54951	0.0758	874
13083	Hv_Contig_13083	ribosomal protein L6e	8.44792	0.59966	10.4122	0.0029	9.93166	0.02343	966
12837	Hv_Contig_12837	ribosomal protein L6e	9.32575	0.34407	7.82449	0.14687	9.02118	0.06026	980
22430	Hv_Contig_22430	ribosomal protein L6e	0.43352	0.77353	8.77863	0.08928	8.7465	0.05141	658
60530	Hv_Contig_60530	ribosomal protein L5	------		2.07624	0.76493	2.69738	0.31224	109
22451	Hv_Contig_22451	ribosomal protein L41	4.60923	0.133	4.58491	0.27443	3.99652	0.15878	657
27188	Hv_Contig_27188	ribosomal protein L41	2.78954	0.331	3.17598	0.21515	0.29757	0.22091	574
9806	Hv_Contig_9806	Ribosomal protein L40 CG2960-PA, partial	3.81725	0.58184	2.01258	0.06837	2.09675	0.2568	1151
1893	Hv_Contig_1893	ribosomal protein L4	9.27549	0.1415	8.34305	0.03599	9.54541	0.02402	2430
21320	Hv_Contig_21320	ribosomal protein L4	8.1307	0.58629	9.57536	0.0014	8.76069	0.11344	686
13503	Hv_Contig_13503	ribosomal protein L4	6.04734	1.79971	6.88298	0.01275	8.12397	0.01864	949
24704	Hv_Contig_24704	ribosomal protein L4	4.81587	2.01981	5.80471	0.15985	7.2029	0.02564	612
8015	Hv_Contig_8015	ribosomal protein L4	3.98324	0.196	4.33388	0.09609	3.89188	0.10154	1283
9301	Hv_Contig_9301	ribosomal protein L38	5.6031	0.34552	9.36408	0.00179	5.73138	0.32641	1188
15554	Hv_Contig_15554	ribosomal protein L37A	9.85643	0.19434	9.02731	0.2114	9.30647	0.01582	866
29810	Hv_Contig_29810	ribosomal protein L37A	6.63322	0.66872	8.19455	0.36592	6.80417	0.2815	530
29681	Hv_Contig_29681	ribosomal protein L37A	4.97223	0.94181	7.76788	0.18786	5.08953	1.38184	533
32030	Hv_Contig_32030	Ribosomal protein L36A	3.83591	0.52301	9.81081	0.03303	9.97291	0.12429	483
26694	Hv_Contig_26694	ribosomal protein L36A	10.0102	0.06739	9.64297	0.05043	9.59389	0.08943	581
29126	Hv_Contig_29126	Ribosomal protein L36A	10.0448	0.02278	10.4414	0.06649	8.21087	0.04226	543
19198	Hv_Contig_19198	Ribosomal protein L36A	-0.27284	0.54294	6.37187	0.17252	7.4526	0.1507	747
24206	Hv_Contig_24206	ribosomal protein L36A	0.50233	0.27293	1.05561	0.1656	0.71437	0.32254	621
26790	Hv_Contig_26790	ribosomal protein L36	1.00639	0.8644	3.19133	0.14702	1.32903	0.21446	580
21147	Hv_Contig_21147	ribosomal protein L35	7.29364	1.73995	8.58024	0.0135	9.00619	0.14651	691
25258	Hv_Contig_25258	ribosomal protein L35	-0.38748	0.92785	6.24983	0.72945	7.05924	0.23053	603
29404	Hv_Contig_29404	ribosomal protein L35	9.81768	0.41189	6.54433	1.31546	6.74705	0.40717	538
30114	Hv_Contig_30114	ribosomal protein L35	4.15735	0.35254	8.59623	0.25743	6.02041	0.39595	525
27451	Hv_Contig_27451	ribosomal protein L34	10.092	0.07579	11.016	0.00732	10.3767	0.05085	571
33587	Hv_Contig_33587	ribosomal protein L34	5.88121	1.03262	9.91104	0.08268	6.24076	0.36301	447
17126	Hv_Contig_17126	ribosomal protein L34	3.76748	0.26193	6.8212	0.21724	5.23851	0.26788	808
28490	Hv_Contig_28490	ribosomal protein L30	1.49974	0.40567	3.31547	0.07364	2.61224	0.54792	554
7237	Hv_Contig_7237	ribosomal protein L3	8.54345	0.99773	8.99443	0.03621	10.0728	0.14356	1357
6548	Hv_Contig_6548	ribosomal protein L3	9.74555	0.56749	8.58603	0.0086	8.98309	0.03064	1429
22060	Hv_Contig_22060	ribosomal protein L3	2.76753	0.60088	3.92257	0.15901	2.00299	0.14742	667
3379	Hv_Contig_3379	ribosomal protein L3	6.05827	1.52355	3.92483	0.00978	1.60073	0.26988	1948
22044	Hv_Contig_22044	ribosomal protein L29	9.33948	0.08819	10.1956	0.03563	9.2338	0.16373	667
13599	Hv_Contig_13599	ribosomal protein L29	7.71464	0.25058	5.70804	0.34323	5.93961	0.12933	945
50463	Hv_Contig_50463	Ribosomal protein L27 CG4759-PA	-0.05988	0.61438	1.95515	0.20252	5.33494	0.45899	164
29592	Hv_Contig_29592	ribosomal protein L27	9.8743	0.07335	10.0569	0.02528	10.5431	0.09675	534
26560	Hv_Contig_26560	ribosomal protein L27	3.83522	0.34063	4.20972	0.14404	3.92315	0.12575	583
16743	Hv_Contig_16743	ribosomal protein L27	2.39914	0.57104	4.88825	0.0522	2.80588	0.27218	820
23352	Hv_Contig_23352	ribosomal protein L26	6.62023	0.40957	6.7414	0.34077	9.81145	0.11468	636
18938	Hv_Contig_18938	ribosomal protein L26	5.0286	0.52781	6.80371	0.47865	7.6926	0.18469	754
10914	Hv_Contig_10914	ribosomal protein L26	8.87667	0.14386	6.34153	0.46968	7.37925	0.23092	1082
22845	Hv_Contig_22845	ribosomal protein L26	7.76749	0.61644	9.56404	0.14066	6.14805	0.35909	648
33809	Hv_Contig_33809	ribosomal protein L26	6.1835	0.50833	5.3711	0.45918	3.39949	0.86979	442
27255	Hv_Contig_27255	ribosomal protein L23	9.33543	0.2183	9.99437	0.07365	10.194	0.04443	573
20138	Hv_Contig_20138	ribosomal protein L23	8.69712	0.21875	9.8841	0.10102	8.7155	0.08957	719
13554	Hv_Contig_13554	ribosomal protein L21	9.37266	0.15563	8.61594	0.11037	9.39545	0.08502	947
5815	Hv_Contig_5815	ribosomal protein L21	7.17495	0.37953	8.12619	0.10597	8.20451	0.1455	1521
14879	Hv_Contig_14879	ribosomal protein L19	10.2822	0.01534	9.526	0.08122	10.2357	0.08079	892
27452	Hv_Contig_27452	ribosomal protein L19	6.85465	0.61495	9.32753	0.03483	8.44279	0.10549	571
15030	Hv_Contig_15030	ribosomal protein L19	5.78955	0.30599	8.44811	0.14023	6.26521	0.06265	887
20187	Hv_Contig_20187	ribosomal protein L17	10.0381	0.0197	9.79992	0.0058	10.7597	0.01896	717
22805	Hv_Contig_22805	ribosomal protein L13A	0.05296	0.10237	1.81018	0.34252	0.89042	0.72527	648
15739	Hv_Contig_15739	ribosomal protein L13	9.65727	0.13116	10.5298	0.028	10.0717	0.13691	857
15284	Hv_Contig_15284	ribosomal protein L13	8.40002	0.25364	7.42244	0.11992	6.95401	0.15936	876
5248	Hv_Contig_5248	ribosomal protein L11	9.08683	0.08961	8.93225	0.01086	9.47146	0.14036	1605
13921	Hv_Contig_13921	ribosomal protein L10A	9.22985	0.27141	8.43601	0.1175	8.12892	0.11078	931
19497	Hv_Contig_19497	ribosomal protein L10	7.9258	0.87848	8.98751	0.01424	9.32616	0.10201	737
9756	Hv_Contig_9756	ribosomal biogenesis protein RLP24	6.7508	0.22477	6.64226	0.00023	5.43182	0.06979	1155
6390	Hv_Contig_6390	ribosomal biogenesis protein RLP24	3.29679	0.04312	3.45202	0.09541	1.7072	0.58124	1447
1729	Hv_Contig_1729	ribophorin	2.73754	0.29312	5.50177	0.07338	6.00958	0.14066	2505
281	Hv_Contig_281	ribophorin	3.35737	0.21791	4.94034	0.04968	5.12077	0.07676	4352
22636	Hv_Contig_22636	ribonucleoprotein	0.46861	0.20482	1.83587	0.0976	3.35587	0.13844	652
29571	Hv_Contig_29571	rhomboid-related protein 3-like	2.65173	0.30061	0.74171	0.08981	0.21078	0.27072	535
8324	Hv_Contig_8324	rhomboid-7-like protein, partial	4.59609	0.03795	4.80553	0.03628	4.32395	0.15013	1257
27412	Hv_Contig_27412	rhogef and pleckstrin domain protein	2.33571	0.06337	2.97348	0.42331	2.57879	0.07238	571
7950	Hv_Contig_7950	RhoGAP15B CG4937-PB	1.53162	0.23464	0.59554	0.14322	2.16627	0.14554	1289
3054	Hv_Contig_3054	rho type GEF	3.54433	0.40351	3.64219	0.06912	3.78686	0.15668	2025
2242	Hv_Contig_2242	rho GTPase-activating protein 9-like	1.04793	0.73816	2.31633	0.12015	3.86424	0.11431	2295
3307	Hv_Contig_3307	rho GTPase-activating protein 26-like	3.0708	0.30546	5.67106	0.07013	3.75744	0.1684	1962
18982	Hv_Contig_18982	Rho GTPase-activating protein 21	3.70591	0.52584	1.81142	0.54364	1.01848	0.51465	753
7405	Hv_Contig_7405	rho GTPase-activating protein 12-like	2.39124	0.23164	2.62535	0.62739	4.45488	0.1423	1341
16273	Hv_Contig_16273	RH61449p	0.76656	0.00758	3.17903	0.08006	0.65272	0.14849	837
7939	Hv_Contig_7939	RH24252p	3.1838	0.21571	4.52647	0.12196	3.60768	0.06047	1290
34218	Hv_Contig_34218	RH04612p	7.35064	0.38423	7.56729	0.0384	8.95844	0.04084	432
11484	Hv_Contig_11484	reverse transcrpitase	1.24008	0.46772	1.18966	0.02558	3.00756	0.06472	1050
36065	Hv_Contig_36065	reverse transcrpitase	-0.66871	0.4132	------		0.36854	1.0019	387
19818	Hv_Contig_19818	reverse transcrpitase	-1.06144	0.51983	-0.87885	0.36328	0.31859	0.32868	728
8430	Hv_Contig_8430	reverse transcriptase-like protein	4.93499	0.5136	4.59252	0.09959	4.65254	0.16056	1249
9797	Hv_Contig_9797	reverse transcriptase-like protein	0.57701	0.32543	1.19472	0.26043	1.49474	0.14197	1152
36818	Hv_Contig_36818	reverse transcriptase-like protein	-0.37261	0.93798	1.50515	0.1069	1.41641	0.56668	369
41153	Hv_Contig_41153	reverse transcriptase-like protein	0.09789	0.47129	-0.80819	0.05035	1.2664	0.42155	283
10616	Hv_Contig_10616	reverse transcriptase-like protein	-0.27984	0.31698	1.47186	0.03433	0.70378	0.38667	1099
28620	Hv_Contig_28620	reverse transcriptase, putative	0.26482	0.43916	-0.09763	0.41378	0.75711	0.2683	551
4898	Hv_Contig_4898	reverse transcriptase (put.); putative	-1.58357	0.77304	0.88113	0.16521	2.22904	0.08744	1658
31142	Hv_Contig_31142	reverse transcriptase (put.); putative	-0.55043	0.7922	0.76573	0.62124	1.32095	0.11025	503
7212	Hv_Contig_7212	reverse transcriptase	3.69333	0.44489	3.57559	0.21284	4.39404	0.08565	1360
13985	Hv_Contig_13985	reverse transcriptase	2.12428	1.0414	2.29177	0.11514	3.71906	0.02907	929
5873	Hv_Contig_5873	reverse transcriptase	4.17061	0.7212	3.91048	0.40244	3.28174	0.12133	1510
31567	Hv_Contig_31567	reverse transcriptase	3.97951	0.3308	3.21598	0.13078	3.23042	0.11258	494
7786	Hv_Contig_7786	reverse transcriptase	0.95583	0.29857	2.00525	0.04388	2.71926	0.20633	1307
32764	Hv_Contig_32764	reverse transcriptase	-0.30495	0.61047	-0.03081	0.75746	2.29433	0.18978	467
44261	Hv_Contig_44261	reverse transcriptase	-0.04938	1.71993	1.22808	1.17109	2.27618	0.47695	239
37801	Hv_Contig_37801	reverse transcriptase	-0.47891	2.30634	0.30135	2.03545	2.18199	0.17475	347
26471	Hv_Contig_26471	reverse transcriptase	-0.47682	1.42222	0.93665	0.24313	2.15219	0.17437	585
11918	Hv_Contig_11918	reverse transcriptase	2.99131	0.67038	2.64101	0.48502	2.05376	0.34773	1026
33275	Hv_Contig_33275	reverse transcriptase	0.11468	1.43236	0.50674	1.46456	1.91718	0.45555	455
44277	Hv_Contig_44277	reverse transcriptase	-0.73995	1.36973	0.23413	1.17109	1.9111	0.44128	238
44054	Hv_Contig_44054	reverse transcriptase	-0.67034	1.21688	------		1.85497	0.34893	241
38749	Hv_Contig_38749	reverse transcriptase	-1.61948	1.58962	-1.01668	0.05035	1.67496	0.16991	327
34653	Hv_Contig_34653	reverse transcriptase	0.53764	0.37326	-0.38121	0.05035	1.58652	0.57746	421
49900	Hv_Contig_49900	reverse transcriptase	------		1.48495		1.56002	0.10699	169
42160	Hv_Contig_42160	reverse transcriptase	-0.578		-0.68863		1.29823	0.1646	267
47912	Hv_Contig_47912	reverse transcriptase	-0.84623	0.20371	1.35712		1.27999	0.78639	194
18822	Hv_Contig_18822	reverse transcriptase	0.10739	0.34295	1.54576	0.49444	1.26043	0.16773	757
39797	Hv_Contig_39797	reverse transcriptase	2.62405	0.41004	-0.33733	0.53961	1.16911	0.2559	307
47692	Hv_Contig_47692	reverse transcriptase	0.95644	0.15029	1.67151		1.16275	0.16982	198
43236	Hv_Contig_43236	reverse transcriptase	0.08991	1.091	-0.14081	0.75746	1.14059	0.39162	252
52097	Hv_Contig_52097	reverse transcriptase	-2.17847		0.60765	0.65676	1.06924	0.22204	150
32407	Hv_Contig_32407	reverse transcriptase	-2.04225	0.2238	-1.52275		1.05278	0.61198	476
15570	Hv_Contig_15570	reverse transcriptase	1.58597	0.51505	2.13076	0.10029	1.04383	0.14495	865
20124	Hv_Contig_20124	reverse transcriptase	2.21327	1.35512	-0.3609	1.17109	0.92823	0.23959	719
48651	Hv_Contig_48651	reverse transcriptase	-1.66313	0.94735	2.11325	0.36328	0.78236	0.04789	183
23193	Hv_Contig_23193	reverse transcriptase	-1.41271	1.36458	-1.98546	0.05035	0.78208	0.32136	640
42600	Hv_Contig_42600	reverse transcriptase	2.29623	0.04287	2.10104	0.24313	0.05768	0.90847	261
4859	Hv_Contig_4859	retrovirus-related Pol polyprotein from transposon TNT 1-94	1.67341	0.24263	-0.31111	0.15557	3.19984	0.16445	1663
7115	Hv_Contig_7115	retrovirus-related Pol polyprotein from transposon TNT 1-94	2.03768	0.29539	2.0842	0.16382	2.81599	0.10193	1370
21294	Hv_Contig_21294	retrovirus-related Pol polyprotein from transposon TNT 1-94	1.31164	0.31429	0.26983		2.75348	0.14883	687
6641	Hv_Contig_6641	retrovirus-related Pol polyprotein from transposon TNT 1-94	-0.43837	0.70994	2.2727	0.0698	2.72686	0.23399	1419
3306	Hv_Contig_3306	retrovirus-related Pol polyprotein from transposon TNT 1-94	2.13954	0.38572	1.05558	0.11973	2.29281	0.06171	1962
25407	Hv_Contig_25407	retrovirus-related Pol polyprotein from transposon TNT 1-94	2.50414	0.56226	-0.42162	0.5024	2.01961	0.17743	601
10309	Hv_Contig_10309	retrovirus-related Pol polyprotein from transposon TNT 1-94	-0.25255	0.1038	2.43845	0.07756	2.00434	0.29031	1118
41423	Hv_Contig_41423	retrovirus-related Pol polyprotein from transposon TNT 1-94	1.4407	0.22712	0.87849	0.98509	1.80634	0.11359	278
38059	Hv_Contig_38059	Retrovirus-related Pol polyprotein from transposon TNT 1-94	2.38967	0.77887	-0.3384	0.41383	1.80403	0.15465	342
40445	Hv_Contig_40445	retrovirus-related Pol polyprotein from transposon TNT 1-94	-0.4288	0.37481	-0.89881		1.73656	0.42841	294
7178	Hv_Contig_7178	retrovirus-related Pol polyprotein from transposon TNT 1-94	3.12072	0.90592	2.3699	0.03285	1.6984	0.25449	1364
1234	Hv_Contig_1234	retrovirus-related Pol polyprotein from transposon TNT 1-94	3.60529	0.82729	2.36961	0.1745	1.68	0.03114	2825
40986	Hv_Contig_40986	retrovirus-related Pol polyprotein from transposon TNT 1-94	-0.28169	0.59199	0.17659	0.05035	1.42655	0.41378	286
45468	Hv_Contig_45468	retrovirus-related Pol polyprotein from transposon TNT 1-94	2.57697	0.54868	0.52911	0.05035	1.15402	0.40854	224
37566	Hv_Contig_37566	retrovirus-related Pol polyprotein from transposon TNT 1-94	0.6495	0.45944	0.82639	0.57146	0.99337	0.35319	353
126	Hv_Contig_126	retrovirus-related Pol polyprotein from transposon TNT 1-94	4.32246	0.19522	1.18435	0.12811	0.36702	0.1587	5278
12313	Hv_Contig_12313	retrovirus-related Pol polyprotein from transposon TNT 1-94	-1.95646	1.55022	-1.13651	0.65676	0.22291	0.07659	1005
45586	Hv_Contig_45586	retrovirus-related Pol polyprotein from transposon TNT 1-94	0.43458	0.1835	0.54205	0.05035	0.14685	0.1898	222
6991	Hv_Contig_6991	retrovirus-related Pol polyprotein from transposon TNT 1-94	-0.18927	0.30531	-2.09712	0.05035	0.07848	0.41611	1383
10224	Hv_Contig_10224	RETRotransposon-like family member (retr-1)-like	2.31223	0.70273	0.8266	0.00383	1.63781	0.10865	1123
51776	Hv_Contig_51776	retrotransposon unclassified	1.87597	0.06359	1.66404	2.29183	0.82222	0.50409	153
50961	Hv_Contig_50961	retrotransposon ty1-copia subclass	0.06801	1.65875	0.05919		1.19765	0.04009	159
50965	Hv_Contig_50965	retrotransposon ty1-copia subclass	0.61596	0.55522	-0.01202		0.5407	0.12272	159
8483	Hv_Contig_8483	retrotransposon protein, putative, unclassified	1.70905	0.53305	-0.99086	0.47076	2.99401	0.17818	1244
2354	Hv_Contig_2354	retrotransposon protein, putative, Ty3-gypsy subclass	5.53059	0.22578	3.60415	0.01888	2.57958	0.16793	2249
7744	Hv_Contig_7744	retrotransposon protein, putative, Ty3-gypsy subclass	2.74158	0.59521	2.8339	0.03364	0.43124	0.13174	1310
36732	Hv_Contig_36732	retrotransposon protein, putative, Ty1-copia subclass	1.69426	0.6193	-0.69881	0.75746	0.69857	0.60957	371
49091	Hv_Contig_49091	Retrotransposable element Tf2 155 kDa protein type 1	-2.42539		1.36073	0.75746	0.99385	0.4648	178
10928	Hv_Contig_10928	retroelement polyprotein	0.06531	0.6132	1.11844	0.33879	1.4149	0.19456	1081
33083	Hv_Contig_33083	retroelement polyprotein	2.76649	1.36084	1.15508	0.98509	0.6222	0.55205	459
640	Hv_Contig_640	retinoblastoma-like protein 1-like isoform 1	3.7291	0.82604	2.64502	0.16882	3.51199	0.09513	3481
385	Hv_Contig_385	retiin, putative	3.85612	0.286	3.78403	0.03386	2.30254	0.06643	4021
2020	Hv_Contig_2020	reserved	0.63178	0.30025	2.42042	0.08264	2.94061	0.07677	2376
10173	Hv_Contig_10173	repressor splicing factor 1	6.41842	0.21411	7.73336	0.03229	8.18377	0.00314	1126
15834	Hv_Contig_15834	repressor splicing factor 1	2.94041	0.12379	4.64787	0.02277	3.71652	0.09234	853
11639	Hv_Contig_11639	replication protein A2	0.56074	0.68374	4.63261	0.09014	4.2993	0.13705	1040
38742	Hv_Contig_38742	replication initiator 1	0.72533	0.87276	3.54538	0.50421	1.87078	0.3098	327
879	Hv_Contig_879	relish	3.62885	0.54568	2.27584	0.13366	3.96492	0.08539	3141
31439	Hv_Contig_31439	regulatory-associated protein of TOR	2.77345	0.29729	1.38227	0.05035	2.88785	0.30651	496
38305	Hv_Contig_38305	regulatory-associated protein of TOR	1.46803	0.87953	1.34354	0.62124	2.80729	0.2144	337
21492	Hv_Contig_21492	regulator of g protein signaling	1.44799	0.57672	1.91148	0.52054	2.29864	0.06812	682
32057	Hv_Contig_32057	regulator of g protein signaling	-1.68688	1.41404	0.37403	0.57146	1.61367	0.08686	483
46199	Hv_Contig_46199	recQ helicase	-0.62572	0.72526	0.74924	1.5915	1.42035	0.14395	215
4040	Hv_Contig_4040	receptor expression enhancing protein isoform 1	7.37156	0.53134	6.82432	0.02564	6.23916	0.1032	1812
3207	Hv_Contig_3207	receptor expression enhancing protein isoform 1	5.12134	0.39916	3.84971	0.20214	4.71908	0.1504	1985
737	Hv_Contig_737	RE59077p	3.84543	0.21081	4.51175	0.1008	3.54966	0.02248	3312
51637	Hv_Contig_51637	rc3h2 protein	1.4164	1.06168	0.03408		1.17953	0.10699	154
15099	Hv_Contig_15099	rbp1-like RNA-binding protein PC	2.68669	0.04619	5.09573	0.09041	4.67131	0.17628	884
12985	Hv_Contig_12985	rbp1-like RNA-binding protein PB	3.18931	0.29611	4.87926	0.02054	3.20142	0.22196	972
36954	Hv_Contig_36954	RB1-inducible coiled-coil protein 1	2.40097	0.27422	-0.17923	0.05035	1.39453	0.4257	366
14937	Hv_Contig_14937	ras-related protein Rab-9	1.86863	0.71094	2.15321	0.46398	2.49993	0.15755	890
16854	Hv_Contig_16854	ras-related protein Rab7	1.80032	0.20814	3.22416	0.28766	2.24314	0.18842	816
36285	Hv_Contig_36285	ras-related protein Rab-33B-like	3.14306	0.8105	1.61858	0.01854	1.08321	0.00278	381
4893	Hv_Contig_4893	ras-related protein 2	5.25472	0.27728	5.8206	0.10665	5.81861	0.1218	1658
2686	Hv_Contig_2686	ras-related GTP-binding protein Rab11	6.79723	0.1014	6.55491	0.0151	7.16552	0.10145	2130
6723	Hv_Contig_6723	ras-related GTP-binding protein	4.48824	0.23838	3.76695	0.15331	4.70447	0.18588	1411
8081	Hv_Contig_8081	Ras-related GTP binding A	3.19906	0.24668	2.38992	0.2929	3.41372	0.05819	1277
22018	Hv_Contig_22018	rasputin CG9412-PB	4.11114	0.19934	5.08775	0.0462	5.5831	0.18722	668
11130	Hv_Contig_11130	RAS-like, family 10, member B	------		-0.77348	0.57146	3.24725	0.17275	1070
38386	Hv_Contig_38386	ras GTPase-activating protein-binding protein 1-like	3.58512	0.06496	5.0609	0.10336	3.92013	0.22449	335
21264	Hv_Contig_21264	ras GTP exchange factor, son of sevenless	2.10765	0.4582	0.07117	0.17729	2.57231	0.1729	688
36510	Hv_Contig_36510	Rapamycin-insensitive companion of mTOR	1.17807	0.37396	0.40244		0.58565	0.04719	376
2687	Hv_Contig_2687	Rap guanine nucleotide exchange factor 2	2.34916	0.31612	3.17802	0.05902	3.27211	0.08593	2129
32598	Hv_Contig_32598	rap GTPase-activating protein, putative	-2.78838	1.13904	-0.31665	1.49172	2.66612	0.41748	471
38141	Hv_Contig_38141	rap GTPase-activating protein, putative	1.13143	0.351	0.08804	1.5915	1.1675	0.45034	340
52245	Hv_Contig_52245	rap gtpase-activating protein	0.56919	0.15606	0.08169		0.05543	1.34802	149
73	Hv_Contig_73	ran-binding protein	2.95127	0.10401	4.43595	0.01166	3.89909	0.10931	6088
7272	Hv_Contig_7272	ran gtpase-activating protein	1.65211	0.31127	3.19053	0.10195	3.47132	0.09589	1353
2649	Hv_Contig_2649	RalBP1-associated Eps domain-containing protein, putative	2.07231	0.0622	3.426	0.03958	3.48458	0.07471	2139
442	Hv_Contig_442	ral guanine nucleotide exchange factor, putative	0.52441	0.34759	2.90247	0.16917	2.73706	0.06747	3895
19874	Hv_Contig_19874	Rad21 CG17436-PA	2.82819	0.19255	1.72806	0.32412	2.58231	0.21479	726
45412	Hv_Contig_45412	RAB6IP1-like protein	1.01418	0.89613	0.32159	1.07039	1.75982	0.30017	224
2072	Hv_Contig_2072	Rab5 GDP/GTP exchange factor	4.81688	0.12724	3.57313	0.05459	2.99176	0.06183	2357
6815	Hv_Contig_6815	Rab5 GDP/GTP exchange factor	3.76658	0.47939	0.83591	0.82705	1.14127	0.17272	1401
10369	Hv_Contig_10369	Rab40	3.13283	0.06246	3.06233	0.1971	3.10409	0.16838	1114
36914	Hv_Contig_36914	RAB33B, member RAS oncogene family	3.14544	0.73377	4.42891	0.04664	1.8579	0.46581	367
4698	Hv_Contig_4698	Rab32	4.88236	0.22821	6.24469	0.03608	2.18115	0.24355	1690
12321	Hv_Contig_12321	Rab32	2.64545	0.36308	4.64739	0.04054	1.75276	0.15234	1004
901	Hv_Contig_901	rab GTPase-activating protein 1-like	2.17239	0.4827	1.95475	0.04907	3.02261	0.07663	3106
40368	Hv_Contig_40368	quick-to-court	2.69894	0.50394	3.42783	0.14149	0.6475	0.51746	296
3640	Hv_Contig_3640	quaking related	3.86321	0.17514	5.58824	0.06108	5.86924	0.05769	1892
31602	Hv_Contig_31602	pyroglutamyl-peptidase I-like	------		-1.64458		1.80317	0.57888	493
26119	Hv_Contig_26119	pyroglutamyl-peptidase I-like	------		-0.86811	0.05035	0.97477	0.05878	590
5973	Hv_Contig_5973	pyridoxal-5'-phosphate-dependent protein subunit beta	4.70021	0.83105	4.66519	0.05805	3.48796	0.17618	1498
39141	Hv_Contig_39141	pyridine nucleotide-disulfide oxidoreductase domain-containing protein 1-like	2.50712	0.67536	2.33373	0.25506	1.25546	0.03503	319
18421	Hv_Contig_18421	putative Zn finger protein	0.6817	0.26707	1.55517	0.19633	1.67703	0.2613	768
5068	Hv_Contig_5068	putative zinc finger protein 91-like protein	1.59635	0.1582	1.6388	0.04688	1.98808	0.11184	1633
32200	Hv_Contig_32200	putative WD repeat domain 13 (Wdr13)	0.42459	0.64625	1.74425	0.15436	2.20824	0.0507	480
45496	Hv_Contig_45496	putative VPS9-ankyrin repeat-containing protein	1.38029	0.42385	0.82805	0.46398	1.30217	0.87168	223
33638	Hv_Contig_33638	putative VPS9-ankyrin repeat-containing protein	0.98881	0.35881	1.23496	0.1069	1.23128	0.26325	445
49052	Hv_Contig_49052	putative VPS9-ankyrin repeat-containing protein	0.84094	0.59201	-0.10366		0.93721	0.38947	178
38829	Hv_Contig_38829	putative unkempt	0.20055	0.79062	-0.21535	1.07039	3.52269	0.41367	325
22935	Hv_Contig_22935	putative unkempt	2.16062	0.12384	2.50248	0.40883	2.81984	0.24215	646
29020	Hv_Contig_29020	putative unkempt	2.43634	0.60031	0.81099	0.2929	2.78834	0.18207	545
18986	Hv_Contig_18986	Putative ubiquitin carboxyl-terminal hydrolase FAF-X	1.51741	0.65074	1.51705	0.32418	2.67459	0.35175	752
3611	Hv_Contig_3611	Putative ubiquitin carboxyl-terminal hydrolase FAF-X	2.66632	0.38045	1.67337	0.07756	2.4585	0.06799	1900
30989	Hv_Contig_30989	putative ubiquitin C variant 4	6.83618	0.39814	7.04569	0.05481	6.84047	0.25035	506
19227	Hv_Contig_19227	putative ubiquitin C variant 4	6.16664	0.26956	6.00453	0.04184	6.08325	0.17272	746
11	Hv_Contig_11	putative U5 small nuclear ribonucleoprotein 200 kDa helicase-like	3.31479	0.1246	2.73209	0.07147	3.6824	0.02594	7844
16423	Hv_Contig_16423	putative tyrosine phosphatase	0.31447	0.23939	-1.86224	0.65676	1.23128	0.21906	831
43617	Hv_Contig_43617	Putative transcription factor capicua	1.40332	0.31242	1.35835		1.09634	0.49655	246
418	Hv_Contig_418	putative sumo ligase	1.80082	0.38705	3.0789	0.05603	3.82748	0.06673	3958
109	Hv_Contig_109	putative serine/threonine-protein kinase (LMTK1)	1.30322	0.33504	3.34217	0.21828	3.18586	0.04844	5420
6584	Hv_Contig_6584	putative serine/threonine-protein kinase (LMTK1)	1.58308	0.26206	2.67041	0.40632	2.88675	0.0888	1425
30923	Hv_Contig_30923	putative serine/threonine-protein kinase (LMTK1)	0.78135	0.38164	0.84778	0.65676	1.97925	0.1329	508
31649	Hv_Contig_31649	putative serine/threonine-protein kinase (LMTK1)	0.22618	0.23473	0.29763	1.32834	1.50704	0.28931	492
21662	Hv_Contig_21662	putative serine/threonine-protein kinase (LMTK1)	2.4302	0.71271	6.86338	0.12342	0.96975	0.36696	677
14676	Hv_Contig_14676	putative secreted salivary protein	5.55816	0.22714	5.49404	0.08287	5.07153	0.11852	900
1243	Hv_Contig_1243	putative RNA-binding protein 15B-like	2.90076	0.30953	4.08166	0.03115	4.04562	0.16972	2815
1363	Hv_Contig_1363	putative RNA-binding protein 15B-like	1.721	0.24062	1.42629	0.29748	2.00353	0.05012	2730
29029	Hv_Contig_29029	putative ribosomal protein L40	-0.5872	2.20261	3.91083	1.05646	4.65047	0.12172	545
3262	Hv_Contig_3262	putative reverse transcriptase	1.05921	0.18223	-0.38072	0.37522	1.92529	0.12166	1974
16093	Hv_Contig_16093	putative protein-cysteine N-palmitoyltransferase porcupine	-1.26608	0.3537	1.10401	0.50108	0.41823	0.41746	844
5450	Hv_Contig_5450	putative proteasome 26S non ATPase subunit 4	4.19516	0.25755	5.78204	0.00224	5.09648	0.14384	1573
3430	Hv_Contig_3430	putative proteasome 26S non ATPase subunit 4	-0.57483	0.89518	3.9367	0.00767	3.92916	0.18519	1938
9991	Hv_Contig_9991	putative protease inhibitor 4	2.77245	0.67367	3.33785	0.41223	2.7958	0.18161	1137
28013	Hv_Contig_28013	putative protease inhibitor 4	-0.33553	0.4071	1.72704	1.03397	1.90915	0.1654	562
5314	Hv_Contig_5314	putative protease inhibitor 4	2.2523	0.48626	1.95271	0.05014	1.79158	0.22694	1593
26682	Hv_Contig_26682	putative protease inhibitor 4	0.87127	0.82958	4.96653	0.20417	1.74129	0.54776	582
10356	Hv_Contig_10356	putative protease inhibitor 4	-1.53243	0.03615	2.12914	0.06473	0.24972	0.36465	1115
3953	Hv_Contig_3953	putative polyprotein	2.56836	0.52978	0.11778	0.77601	1.66915	0.0884	1828
5200	Hv_Contig_5200	putative phosphatidate phosphatase-like isoform 2	1.97587	0.34266	2.82535	0.03078	1.99139	0.10344	1612
2514	Hv_Contig_2514	putative penguin	2.83851	0.33163	4.4263	0.00828	3.53024	0.1638	2187
4523	Hv_Contig_4523	putative mitogen-activated protein kinase (MAPKK)	3.33767	0.21638	4.17375	0.12729	4.4187	0.06966	1718
20989	Hv_Contig_20989	putative mitochondrial ribosomal protein	3.44864	0.48317	4.89317	0.05029	3.57226	0.10492	696
14399	Hv_Contig_14399	Putative methyltransferase family protein	3.17068	0.24671	4.41508	0.30679	4.72838	0.20569	911
12134	Hv_Contig_12134	Putative methyltransferase family protein	1.99957	0.12371	3.12854	0.18217	2.03451	0.30498	1015
19350	Hv_Contig_19350	Putative methyltransferase family protein	0.53426	0.19607	1.58275	0.64478	1.03162	0.37116	743
3320	Hv_Contig_3320	putative integrase core domain protein	3.01132	0.28592	2.07923	0.17742	2.74212	0.24227	1959
9415	Hv_Contig_9415	putative integrase core domain protein	3.04364	0.04221	1.83364	0.09091	1.42563	0.12339	1180
10168	Hv_Contig_10168	putative integrase core domain protein	1.29635	0.37584	1.13382	0.18698	0.39187	0.14558	1127
2613	Hv_Contig_2613	Putative helicase MOV-10 (Moloney leukemia virus 10 protein)	-0.02893	1.16212	1.24266	0.04688	3.13885	0.09633	2149
14995	Hv_Contig_14995	Putative GTP-binding protein 5	1.90527	0.21599	3.38441	0.2135	2.91343	0.16835	888
36681	Hv_Contig_36681	putative GTpase	2.64592	0.27212	3.5372	0.54189	2.19725	0.06787	372
66	Hv_Contig_66	putative gag-pol protein	3.31195	0.28118	3.34956	0.09072	5.62699	0.08703	6298
16998	Hv_Contig_16998	putative gag-pol protein	-0.9084	1.627	-0.13271	0.81401	0.62539	0.08936	812
42782	Hv_Contig_42782	Putative gag-pol polyprotein	2.71711	0.40688	-0.67476	0.05035	1.47218	0.40088	258
680	Hv_Contig_680	putative endonuclease/reverse transcriptase	4.31927	0.30483	4.36371	0.02305	3.43283	0.13044	3405
857	Hv_Contig_857	putative endonuclease/reverse transcriptase	2.91066	1.56781	4.42216	0.04699	3.17899	0.05429	3173
30849	Hv_Contig_30849	putative dynamin 1-like protein	3.40114	0.27968	2.0718	0.1301	3.50106	0.13288	510
17407	Hv_Contig_17407	putative CAAX prenyl protease	-0.14756	0.67848	-0.24762	1.6833	0.75763	0.14209	800
4303	Hv_Contig_4303	putative C1A cysteine protease precursor	0.67094	1.19286	5.54509	0.00713	12.6321	0.06073	1760
29677	Hv_Contig_29677	putative C1A cysteine protease precursor	-2.88005	2.21792	4.6886	0.26795	12.4629	0.11093	533
46395	Hv_Contig_46395	putative C1A cysteine protease precursor	-3.40472	0.39548	1.83617	0.8725	12.4314	0.15124	213
17340	Hv_Contig_17340	putative C1A cysteine protease precursor	-0.48689	0.76794	6.52191	0.07166	12.303	0.04095	802
4162	Hv_Contig_4162	putative C1A cysteine protease precursor	1.4902	0.89161	5.73872	0.05475	12.1494	0.09322	1787
46959	Hv_Contig_46959	putative C1A cysteine protease precursor	------		3.01688	0.18176	12.06	0.12644	206
45378	Hv_Contig_45378	putative C1A cysteine protease precursor	-0.33153	0.08866	0.42924	2.64593	12.0246	0.05737	225
41761	Hv_Contig_41761	putative C1A cysteine protease precursor	-0.13702	1.09464	5.80532	0.04144	11.9231	0.0676	273
8866	Hv_Contig_8866	putative C1A cysteine protease precursor	0.78777	0.94931	5.87205	0.10946	11.761	0.11986	1217
39517	Hv_Contig_39517	putative C1A cysteine protease precursor	-0.58961	1.47143	3.90533	0.06998	11.7546	0.15784	312
31843	Hv_Contig_31843	putative C1A cysteine protease precursor	------		2.94667	0.20628	11.7209	0.05274	487
47712	Hv_Contig_47712	putative C1A cysteine protease precursor	-3.57171		------		11.6919	0.14591	197
23306	Hv_Contig_23306	putative C1A cysteine protease precursor	0.47195	0.8243	3.82223	0.26673	11.6273	0.13289	637
47953	Hv_Contig_47953	putative C1A cysteine protease precursor	-0.93931	0.54318	4.45075	0.12036	11.6071	0.14943	193
37640	Hv_Contig_37640	putative C1A cysteine protease precursor	------		------		11.5673	0.03701	351
47647	Hv_Contig_47647	putative C1A cysteine protease precursor	-0.02144	1.73438	2.68619	1.43498	10.9717	0.06091	198
41131	Hv_Contig_41131	putative C1A cysteine protease precursor	-0.75793	0.20475	5.23323	0.36126	10.9696	0.01829	283
26280	Hv_Contig_26280	putative C1A cysteine protease precursor	-1.57488	0.54216	5.40277	0.11976	10.8836	0.15174	588
49469	Hv_Contig_49469	putative C1A cysteine protease precursor	------		5.80961	0.17217	10.8667	0.06893	174
41126	Hv_Contig_41126	putative C1A cysteine protease precursor	-1.29669		7.59598	0.21659	10.7854	0.11318	284
670	Hv_Contig_670	putative C1A cysteine protease precursor	1.69162	0.73708	5.15037	0.05299	10.7416	0.00924	3422
46644	Hv_Contig_46644	putative C1A cysteine protease precursor	------		0.04175	0.32915	10.6203	0.06861	210
39450	Hv_Contig_39450	putative C1A cysteine protease precursor	-1.82518	1.09612	3.28695	0.03156	10.4963	0.07898	313
36098	Hv_Contig_36098	putative C1A cysteine protease precursor	-0.11251	0.74471	1.62397		10.4763	0.08052	386
34449	Hv_Contig_34449	putative C1A cysteine protease precursor	-1.03962	0.31674	4.80561	0.08446	10.4663	0.05195	426
50209	Hv_Contig_50209	putative C1A cysteine protease precursor	-1.43748		-1.07418		10.4638	0.10705	166
44637	Hv_Contig_44637	putative C1A cysteine protease precursor	------		-0.38565	1.57352	10.4504	0.12713	234
34049	Hv_Contig_34049	putative C1A cysteine protease precursor	-0.62886		-2.62338	1.19351	10.3811	0.2252	436
47203	Hv_Contig_47203	putative C1A cysteine protease precursor	------		------		10.3612	0.19577	203
49570	Hv_Contig_49570	putative C1A cysteine protease precursor	-0.0939	0.83354	3.69692	0.1849	10.1746	0.1471	173
49330	Hv_Contig_49330	putative C1A cysteine protease precursor	------		-1.07914		9.88033	0.17334	175
49564	Hv_Contig_49564	putative C1A cysteine protease precursor	------		5.64666	0.33162	9.58508	0.11606	173
4061	Hv_Contig_4061	putative C1A cysteine protease precursor	3.48517	0.22406	5.99214	0.05431	9.30553	0.11829	1807
44208	Hv_Contig_44208	putative C1A cysteine protease precursor	------		------		8.92028	0.31297	239
33067	Hv_Contig_33067	putative C1A cysteine protease precursor	------		3.07818	0.69612	8.90511	0.0378	460
41863	Hv_Contig_41863	putative C1A cysteine protease precursor	-0.55379	0.17019	1.91424	0.294	8.89059	0.37486	272
44389	Hv_Contig_44389	putative C1A cysteine protease precursor	-0.74077		-1.51667		8.75954	0.16969	237
50590	Hv_Contig_50590	putative C1A cysteine protease precursor	------		------		8.72852	0.05653	163
23858	Hv_Contig_23858	putative C1A cysteine protease precursor	-2.99948		1.8081		8.62748	0.12681	627
48577	Hv_Contig_48577	putative C1A cysteine protease precursor	------		-1.1871	0.05035	8.4945	0.15436	184
46081	Hv_Contig_46081	putative C1A cysteine protease precursor	------		------		8.36064	0.13844	217
44479	Hv_Contig_44479	putative C1A cysteine protease precursor	------		------		8.21135	0.07865	236
44713	Hv_Contig_44713	putative C1A cysteine protease precursor	-2.25455		1.59353		8.21033	0.1852	233
50309	Hv_Contig_50309	putative C1A cysteine protease precursor	------		------		8.20801	0.1275	165
49521	Hv_Contig_49521	putative C1A cysteine protease precursor	------		1.6174		8.03514	0.02478	173
49326	Hv_Contig_49326	putative C1A cysteine protease precursor	------		2.08064		8.02492	0.06836	175
38853	Hv_Contig_38853	putative C1A cysteine protease precursor	------		1.91802	0.68069	7.86711	0.06021	325
47952	Hv_Contig_47952	putative C1A cysteine protease precursor	-1.11097		4.45533		7.83497	0.24778	193
47488	Hv_Contig_47488	putative C1A cysteine protease precursor	------		------		7.4289	0.86413	200
48365	Hv_Contig_48365	putative C1A cysteine protease precursor	------		2.85349		7.26264	0.2202	187
16235	Hv_Contig_16235	putative C1A cysteine protease precursor	2.79724	0.05623	2.72871	0.08652	7.08532	0.25151	838
49902	Hv_Contig_49902	putative C1A cysteine protease precursor	-2.79124		-1.10002		6.68856	0.31967	169
13214	Hv_Contig_13214	putative C1A cysteine protease precursor	3.90377	0.23083	4.04433	0.17254	6.25701	0.12488	961
49202	Hv_Contig_49202	putative C1A cysteine protease precursor	------		------		6.19132	0.51757	177
43108	Hv_Contig_43108	putative C1A cysteine protease precursor	------		-0.09717		5.92088	0.24458	253
24883	Hv_Contig_24883	putative C1A cysteine protease precursor	0.10317	0.25585	1.36832	0.49653	3.7954	0.20016	609
42149	Hv_Contig_42149	Putative ATP-dependent RNA helicase TDRD9	-1.87479	0.37481	1.56825	0.46398	1.70904	0.68369	267
3855	Hv_Contig_3855	Putative ATPase N2B	4.22649	0.06945	2.94051	0.60147	1.68001	0.14786	1848
7715	Hv_Contig_7715	putative ATP synthase beta subunit	7.6494	0.03112	7.5008	0.06697	5.98709	0.14474	1313
20529	Hv_Contig_20529	Putative ankyrin-repeat protein, putative	0.59475	0.75162	-2.16674		0.02544	0.3683	708
48520	Hv_Contig_48520	putative aldo-ketose reductase 1	2.16572	2.05166	6.48157	0.06361	0.52391	0.22087	185
9168	Hv_Contig_9168	putative aldo-ketose reductase 1	6.10738	1.13111	3.45169	0.12457	0.44205	0.34175	1197
8945	Hv_Contig_8945	putative aldo-ketose reductase 1	3.43275	0.97041	3.00814	0.33935	0.28566	0.34293	1213
2366	Hv_Contig_2366	putative acylpeptide hydrolase	2.60002	0.18965	4.17045	0.00337	4.27399	0.05371	2243
1198	Hv_Contig_1198	pumilio	2.44182	0.07945	4.58665	0.04708	4.36037	0.04694	2850
23488	Hv_Contig_23488	pumilio	2.33498	0.30234	5.35438	0.01857	4.36001	0.20409	634
44794	Hv_Contig_44794	pumilio	2.04383	0.75652	1.93215	0.82813	2.27205	0.45774	232
3802	Hv_Contig_3802	Psq-DNA binding domain protein	1.39156	0.25472	3.03783	0.02871	2.50393	0.14304	1859
877	Hv_Contig_877	PRP39 pre-mRNA processing factor 39 homolog (yeast)	3.4876	0.15204	4.28351	0.10661	4.7657	0.01947	3144
6257	Hv_Contig_6257	protoporphyrinogen oxidase	1.72854	0.309	3.23875	0.10248	1.65642	0.47067	1464
18106	Hv_Contig_18106	protein-tyrosine kinase	0.2225	0.42355	1.10199	0.32109	0.03004	0.41342	778
30468	Hv_Contig_30468	protein-O-xylosyltransferase	1.69538	0.25192	3.34049	0.14458	3.98386	0.20092	518
10996	Hv_Contig_10996	Protein-L-isoaspartate O-methyltransferase domain-containing protein 1	3.7597	0.29467	3.13271	0.03689	4.19084	0.07735	1077
6771	Hv_Contig_6771	Protein-associating with the carboxyl-terminal domain of ezrin	3.21742	0.24214	1.85575	0.14758	2.89105	0.1531	1405
216	Hv_Contig_216	Protein VPRBP	4.28494	0.04689	4.88258	0.05155	4.8869	0.02257	4606
18007	Hv_Contig_18007	protein tyrosine phosphatase, non-receptor type nt6	2.57	0.095	2.90606	0.20248	1.56071	0.25171	781
39135	Hv_Contig_39135	protein tyrosine phosphatase, non-receptor type nt6	3.23913	0.32674	3.01623	0.07733	1.30043	0.3862	319
163	Hv_Contig_163	protein tyrosine phosphatase 69d, drome	1.93707	0.5	0.43149	0.09683	3.97567	0.04296	4906
4570	Hv_Contig_4570	protein tyrosine phosphatase	1.5274	0.17806	1.82145	0.18657	2.59498	0.11618	1711
1132	Hv_Contig_1132	protein TRC8 homolog	3.21577	0.21035	4.13976	0.01	3.37955	0.1125	2897
16384	Hv_Contig_16384	protein transport protein Sec23A-like	3.25212	0.31702	4.90161	0.2235	3.17072	0.11251	832
10316	Hv_Contig_10316	protein transport protein sec13, putative	4.8659	0.10534	7.22148	0.01357	6.605	0.11233	1117
19085	Hv_Contig_19085	protein transport protein sec13, putative	2.39445	0.30502	2.23229	0.51841	2.12489	0.62422	750
9257	Hv_Contig_9257	protein translation factor SUI1 homolog	7.26589	0.17897	8.40186	0.03024	8.1947	0.06364	1191
30774	Hv_Contig_30774	Protein toll	0.10199	0.27956	0.42425	0.65676	1.86974	0.3023	511
45405	Hv_Contig_45405	protein timeless homolog	-0.57835	1.1535	1.14968		1.55304	0.59163	224
295	Hv_Contig_295	Protein TET2	1.93482	0.18037	2.37777	0.02099	2.5191	0.17888	4322
2104	Hv_Contig_2104	protein suppressor of forked-like	1.34608	0.13917	3.60217	0.23529	3.56287	0.09514	2346
2016	Hv_Contig_2016	Protein split ends	3.00026	0.20726	4.07775	0.05627	2.65992	0.09654	2380
1591	Hv_Contig_1591	protein Smaug homolog 2	1.98632	0.2109	3.98745	0.07834	3.01526	0.04631	2583
38668	Hv_Contig_38668	protein sidekick precursor, putative	3.16579	0.26076	1.3782	0.62124	0.39031	0.54083	329
40850	Hv_Contig_40850	protein sidekick precursor, putative	3.43149	0.57238	3.67772	0.2173	0.38734	0.39129	288
187	Hv_Contig_187	protein scribble homolog isoform 2	5.05748	0.19912	3.66723	0.0405	2.74278	0.05276	4772
13945	Hv_Contig_13945	Protein salvador-like protein 1	-1.22236	0.81746	1.98823	0.21025	1.63023	0.26021	930
33037	Hv_Contig_33037	Protein RSM22-like protein, mitochondrial	0.43909	1.31485	2.63976	0.43957	1.59643	0.14459	460
7096	Hv_Contig_7096	protein RSM22 homolog, mitochondrial-like	1.16932	0.51426	2.657	0.12851	1.89044	0.09172	1372
1047	Hv_Contig_1047	protein RRP5 homolog	1.99225	0.50789	4.5006	0.05374	2.9468	0.08363	2981
25979	Hv_Contig_25979	protein roadkill-like	0.31939	0.49833	0.64087	1.36401	2.50314	0.1833	592
4994	Hv_Contig_4994	Protein roadkill (Hh-induced MATH and BTB domain-containing protein)	3.7095	0.26044	3.18128	0.09326	3.70022	0.22833	1644
2149	Hv_Contig_2149	protein RMD5 homolog A-like isoform 1	2.71628	0.30752	7.14129	0.07532	5.28082	0.07749	2328
13668	Hv_Contig_13668	protein purity of essence-like	2.16758	0.27372	-0.38215	0.17729	1.70403	0.47107	942
15213	Hv_Contig_15213	protein purity of essence, putative	2.17154	0.38241	-1.15077	0.46398	2.62247	0.18942	879
22927	Hv_Contig_22927	Protein purity of essence	2.7732	0.24749	2.00108	0.05035	3.0488	0.23933	646
9113	Hv_Contig_9113	Protein purity of essence	2.54907	0.24636	-0.48868	0.62124	2.53079	0.15883	1200
6122	Hv_Contig_6122	Protein purity of essence	2.32646	0.24424	-0.90341	0.95023	2.14252	0.10718	1481
5388	Hv_Contig_5388	protein phosphatase type 2c	3.45951	0.19352	3.14147	0.03225	2.47471	0.1406	1583
902	Hv_Contig_902	protein phosphatase PTC7 homolog	4.52469	0.29268	3.99554	0.07498	3.92098	0.1043	3103
4459	Hv_Contig_4459	protein phosphatase 2c	2.94732	0.2849	4.97986	0.08121	3.63407	0.05362	1730
12605	Hv_Contig_12605	protein phosphatase 1 regulatory subunit, putative	4.71933	0.39277	4.22293	0.18857	3.51482	0.16564	991
820	Hv_Contig_820	protein phosphatase 1 catalytic subunit	6.30919	0.42828	5.78462	0.04737	5.82071	0.05383	3223
3882	Hv_Contig_3882	protein phosphatase 1 catalytic subunit	4.42956	0.14677	4.20457	0.1036	5.22022	0.03834	1842
4863	Hv_Contig_4863	protein phosphatase 1 catalytic subunit	3.55175	0.09738	3.37018	0.03935	4.5968	0.12892	1662
132	Hv_Contig_132	protein outspread-like	3.47784	0.24297	2.42252	0.03273	2.81842	0.05804	5181
12802	Hv_Contig_12802	protein N-terminal asparagine amidohydrolase, putative	2.12049	0.21727	3.43765	0.23001	1.6118	0.07861	981
6910	Hv_Contig_6910	protein N-terminal asparagine amidohydrolase, putative	1.60508	0.05215	1.95011	0.16182	0.92812	0.14129	1391
27831	Hv_Contig_27831	Protein MON2-like protein	1.20869	0.4307	-0.84124		1.95138	0.25214	565
15147	Hv_Contig_15147	protein MON2 homolog	1.58127	0.32646	0.56301	1.02511	2.30244	0.14738	882
33649	Hv_Contig_33649	protein lin-10-like	0.26511	0.62804	1.84567	0.48322	3.44427	0.20229	445
5385	Hv_Contig_5385	protein lin-10-like	1.3489	0.30442	1.80198	0.12383	3.23554	0.09555	1584
28433	Hv_Contig_28433	protein lap4-like isoform 3	2.72393	0.44188	1.76612	0.35546	1.87504	0.28081	555
13976	Hv_Contig_13976	protein KTI12 homolog	2.68207	0.36132	2.81403	0.07575	2.38286	0.10825	929
584	Hv_Contig_584	protein kinase C and casein kinase substrate in neurons protein 2-like isoform 2	4.78542	0.12915	4.51906	0.12554	3.46778	0.0553	3570
12060	Hv_Contig_12060	Protein kinase C and casein kinase substrate in neurons protein 2	3.9093	0.57125	5.76998	0.04909	3.81323	0.06274	1019
4657	Hv_Contig_4657	Protein kinase C and casein kinase substrate in neurons protein 2	2.88214	0.45362	3.83686	0.2371	0.93709	0.41486	1697
5101	Hv_Contig_5101	protein kinase C alpha binding protein	-1.83255	0.29088	1.70932	0.07345	3.9197	0.2009	1628
10825	Hv_Contig_10825	protein kinase ASK1	2.0317	0.07754	2.04054	0.03558	1.82924	0.19334	1087
663	Hv_Contig_663	protein KIAA0664 homolog	4.5173	0.04403	4.73421	0.04836	2.56648	0.07467	3439
36519	Hv_Contig_36519	Protein Jumonji	0.75705	0.38693	1.80407	0.66869	1.57502	0.12874	376
51196	Hv_Contig_51196	protein- interferon-inducible double stranded rna dependent repressor of (p58 repressor) like	0.43008	0.60922	0.03269	0.05035	1.98073	0.38204	158
3817	Hv_Contig_3817	protein inscuteable homolog	2.17735	0.57624	2.58642	0.03841	2.57643	0.2042	1855
8374	Hv_Contig_8374	protein HGV2-like	1.45033	0.19887	4.3313	0.04204	3.06686	0.16494	1253
31165	Hv_Contig_31165	protein HBXIP homolog	3.81828	0.36968	4.55488	0.18666	4.7224	0.21415	502
17778	Hv_Contig_17778	protein furry-like	1.74482	0.34006	-0.28559	1.36386	2.02335	0.1699	788
38516	Hv_Contig_38516	protein furry-like	1.9208	0.60209	0.62239	0.88439	1.47734	0.28666	332
35248	Hv_Contig_35248	protein furry-like	1.70439	0.3371	-1.29327		1.44343	0.3916	406
2320	Hv_Contig_2320	protein fem-1 homolog CG6966-like isoform 1	3.35135	0.57256	3.18331	0.16267	5.06657	0.17378	2259
50633	Hv_Contig_50633	protein FAN, putative	2.9342	0.3304	4.78401	0.37401	1.90371	0.35094	162
27035	Hv_Contig_27035	protein FAN, putative	2.94678	0.29546	3.63486	0.15668	1.51261	0.39612	576
22003	Hv_Contig_22003	protein FAM173B-like	2.89259	0.18158	4.73638	0.20761	2.52832	0.20214	668
47035	Hv_Contig_47035	protein FAM116A-like	1.08069	0.83334	0.62138		1.07277	0.13345	205
1107	Hv_Contig_1107	protein EFR3 homolog cmp44E isoform 2	1.59848	0.44398	1.5518	0.14632	2.32608	0.13588	2920
3575	Hv_Contig_3575	Protein diaphanous	3.14129	0.29695	1.39782	0.042	2.88209	0.02363	1907
14989	Hv_Contig_14989	Protein diaphanous	2.42626	0.4442	1.69758	0.21135	1.73745	0.22676	888
37342	Hv_Contig_37342	Protein crumbs	3.89252	0.18406	4.31681	0.35257	2.95756	0.24268	357
14655	Hv_Contig_14655	protein crooked neck-like	2.06492	0.17377	2.78677	0.12988	2.40711	0.05859	901
11366	Hv_Contig_11366	Protein CREG1 precursor (Cellular repressor of E1A-stimulated genes 1)	5.44684	0.75209	4.70183	0.03806	5.42436	0.05963	1057
3949	Hv_Contig_3949	Protein CREG1 precursor (Cellular repressor of E1A-stimulated genes 1)	3.57818	0.87015	3.28351	0.16373	3.76981	0.17079	1828
12612	Hv_Contig_12612	protein couch potato-like	-2.13121	1.46989	3.07016	0.07016	3.36585	0.0643	991
4043	Hv_Contig_4043	Protein aurora borealis	-3.6685	1.16376	2.53273	0.07536	2.00964	0.06514	1812
3098	Hv_Contig_3098	protein ariadne-1, putative	3.08129	0.75629	4.18564	0.01125	4.0589	0.11546	2014
1483	Hv_Contig_1483	protein ariadne-1, putative	3.30339	0.52719	3.15909	0.38789	2.85588	0.33977	2652
6154	Hv_Contig_6154	protein 60A	1.45301	0.02259	4.15225	0.03152	3.70211	0.05902	1477
47992	Hv_Contig_47992	Proteasome-associated protein ECM29-like protein	-0.43759	0.23975	-0.25599	0.05035	2.63893	0.17815	193
11298	Hv_Contig_11298	proteasome subunit beta type-2-like	4.60603	0.07609	7.74951	0.02361	6.15826	0.15789	1060
11351	Hv_Contig_11351	proteasome subunit beta 7	4.96119	0.11865	6.23028	0.05451	6.84717	0.14206	1057
12979	Hv_Contig_12979	proteasome subunit beta 5	4.33003	0.2264	6.55456	0.11153	6.76393	0.01173	972
17432	Hv_Contig_17432	proteasome subunit beta 5	3.45753	0.14815	5.02538	0.11045	5.46047	0.07379	799
5710	Hv_Contig_5710	proteasome subunit beta 1	4.71016	0.17105	7.06989	0.09581	6.44402	0.13116	1536
12819	Hv_Contig_12819	proteasome beta-subunit	4.80581	0.13888	7.14499	0.10346	6.33101	0.12007	980
17679	Hv_Contig_17679	proteasome beta 3 subunit	4.54271	0.24279	7.29716	0.07282	6.73641	0.11438	791
22220	Hv_Contig_22220	proteasome beta 3 subunit	2.83292	0.05132	4.7663	0.23733	4.4358	0.15453	663
12651	Hv_Contig_12651	proteasome alpha 4 subunit	4.67922	0.05641	6.2259	0.08319	6.61891	0.12781	989
5323	Hv_Contig_5323	proteasome alpha 3 subunit	4.14841	0.12392	5.97335	0.04227	5.99209	0.1528	1592
18393	Hv_Contig_18393	proteasome 26S non-ATPase subunit 9	-0.07689	0.15583	0.96349	0.44165	0.72254	0.27722	769
8784	Hv_Contig_8784	proteasome 26S non-ATPase subunit 4	-4.67347		1.84123	0.49304	2.01714	0.05036	1223
14500	Hv_Contig_14500	proteasome 26S non-ATPase subunit 4	4.25418	0.7193	3.01734	0.48324	1.55427	0.24721	907
17360	Hv_Contig_17360	proteasome 25 kDa subunit	4.75385	0.12557	7.41478	0.00864	7.19491	0.09533	801
16441	Hv_Contig_16441	proteasome 25 kDa subunit	0.36108	0.38785	1.0915	1.47979	0.75198	0.44431	830
28260	Hv_Contig_28260	protease, reverse transcriptase, ribonuclease H, integrase	-4.07378		-1.75205		3.11314	0.17302	558
7482	Hv_Contig_7482	protease, reverse transcriptase, ribonuclease H, integrase	1.7079	0.78258	3.55995	0.06486	2.03374	0.21765	1334
3904	Hv_Contig_3904	protease, reverse transcriptase, ribonuclease H, integrase	-2.05342	0.36853	2.10515	0.26118	1.37339	0.1042	1838
15390	Hv_Contig_15390	protease inhibitor 1 precursor	-2.62879	0.75348	5.16677	0.00161	1.43317	0.0372	871
9972	Hv_Contig_9972	prostaglandin reductase 1-like	3.48977	0.25983	2.22465	0.07345	2.2024	0.11404	1139
4046	Hv_Contig_4046	prostaglandin E synthase 2	4.53711	0.11787	3.91853	0.0796	2.93993	0.15807	1811
22974	Hv_Contig_22974	prospero	-2.01067	0.4347	-0.17168	1.22117	5.79097	0.13655	645
1927	Hv_Contig_1927	prophenoloxidase-2	0.78473	0.66763	5.41437	0.03306	12.2864	0.08061	2417
44709	Hv_Contig_44709	prophenoloxidase-2	-1.12484		3.21142	0.54863	10.6561	0.32601	233
46800	Hv_Contig_46800	prophenoloxidase-2	-0.20626	0.72761	5.11077	0.27343	9.50508	0.06907	208
12806	Hv_Contig_12806	prophenoloxidase-2	-0.02716	0.91318	5.13549	0.24687	9.34922	0.07824	981
39834	Hv_Contig_39834	prophenoloxidase-2	------		3.95185	0.28134	9.31428	0.10499	306
46961	Hv_Contig_46961	prophenoloxidase-2	------		------		7.51428	0.23692	206
44710	Hv_Contig_44710	prophenoloxidase-2	------		------		7.05394	0.05498	233
49134	Hv_Contig_49134	prophenoloxidase-2	------		------		6.31052	0.2411	177
48053	Hv_Contig_48053	prophenoloxidase-2	------		------		4.37989	0.31546	192
24791	Hv_Contig_24791	prophenoloxidase-2	------		------		4.07514	0.12601	610
40996	Hv_Contig_40996	prophenoloxidase-2	1.22924	0.86208	2.89698	0.9081	4.06855	0.16682	286
27963	Hv_Contig_27963	prophenoloxidase-2	------		------		3.17233	1.03737	562
50310	Hv_Contig_50310	prophenoloxidase-2	------		------		2.87392	1.08554	165
38308	Hv_Contig_38308	prophenoloxidase-2	2.36102	0.38521	1.74538	0.39522	0.69211	0.77714	337
775	Hv_Contig_775	prophenoloxidase-1	0.40798	0.80914	4.87826	0.0916	12.2698	0.03406	3267
37392	Hv_Contig_37392	prophenoloxidase-1	-1.28631	0.46218	2.76605	1.02039	9.94816	0.08319	356
40492	Hv_Contig_40492	prophenoloxidase-1	-1.38883	1.28437	2.91074	1.51386	9.60818	0.04218	293
48322	Hv_Contig_48322	prophenoloxidase-1	-2.50424		0.14101		9.06637	0.0485	188
50519	Hv_Contig_50519	prophenoloxidase-1	------		-0.97666		8.94342	0.08739	163
2696	Hv_Contig_2696	prophenoloxidase-1	-1.64618	0.94052	2.91254	0.01405	8.79591	0.06077	2127
3414	Hv_Contig_3414	prophenoloxidase-1	-0.54891	1.25186	2.04545	0.26573	8.31788	0.06541	1940
5259	Hv_Contig_5259	prophenoloxidase-1	-2.2322	0.2621	2.57008	0.04689	8.04827	0.04334	1602
5491	Hv_Contig_5491	prophenoloxidase-1	-1.64441	1.55487	2.9448	0.02912	7.94591	0.07197	1568
44199	Hv_Contig_44199	prophenoloxidase-1	------		0.56482		7.49377	0.06841	239
14038	Hv_Contig_14038	prophenoloxidase-1	-2.76591		-0.99569		7.00997	0.15709	927
49522	Hv_Contig_49522	prophenoloxidase-1	-2.38428		1.21937		6.71933	0.09458	173
48058	Hv_Contig_48058	prophenoloxidase-1	------		------		6.42533	0.29176	192
50296	Hv_Contig_50296	prophenoloxidase-1	------		------		5.42595	0.44309	165
46550	Hv_Contig_46550	prophenoloxidase-1	------		------		5.2004	0.38066	211
22854	Hv_Contig_22854	prophenoloxidase-1	2.27318	0.10274	2.09614	0.70101	4.42795	0.46674	647
48962	Hv_Contig_48962	prophenoloxidase-1	------		------		3.81228	0.51676	179
49325	Hv_Contig_49325	prophenoloxidase	------		------		5.43658	0.09965	175
5865	Hv_Contig_5865	prolylcarboxypeptidase	1.75125	0.67549	6.15636	0.00843	7.23795	0.09383	1511
11301	Hv_Contig_11301	prolactin regulatory binding-element protein	3.16944	0.34874	4.65306	0.11508	3.86002	0.07484	1060
38864	Hv_Contig_38864	prolactin regulatory binding-element protein	1.76643	0.53202	0.50032	1.75499	0.7571	0.26779	325
21203	Hv_Contig_21203	programmed cell death protein 5-like protein	4.84489	0.15135	6.89358	0.03002	5.58779	0.17927	690
13028	Hv_Contig_13028	programmed cell death 6-interacting protein	4.97779	0.51158	6.18594	0.04334	5.84512	0.05604	969
31581	Hv_Contig_31581	programmed cell death 6-interacting protein	2.63833	0.16293	4.23714	0.11244	4.31308	0.1856	493
21923	Hv_Contig_21923	programmed cell death 11-like protein	2.08581	0.23248	4.57714	0.0115	3.94416	0.07281	670
21034	Hv_Contig_21034	programmed cell death 11-like protein	1.97384	0.15528	1.96155	0.19851	1.72381	0.49576	695
14734	Hv_Contig_14734	programmed cell death 11-like protein	0.71785	0.09725	0.12217	0.13669	0.30418	0.12766	898
6949	Hv_Contig_6949	progestin and adipoQ receptor family member 3-like isoform 1	-1.47787	1.01993	3.79103	0.34225	0.05862	0.08551	1387
5700	Hv_Contig_5700	profilin	5.82947	0.14306	5.84109	0.1163	7.26186	0.19812	1538
13878	Hv_Contig_13878	probable tRNA (uracil-O(2)-)-methyltransferase-like	1.27769	0.0315	0.20045	0.98162	0.06412	0.32072	933
24995	Hv_Contig_24995	Probable serine/threonine-protein kinase pelle	0.75885	0.24676	3.79377	0.06394	1.50015	0.48398	607
16010	Hv_Contig_16010	Probable serine hydrolase	2.80782	0.06309	2.28148	0.27588	0.6046	0.48986	847
30184	Hv_Contig_30184	Probable RNA-binding protein 25	3.63869	0.19224	5.52881	0.02284	5.77849	0.09889	523
1280	Hv_Contig_1280	probable RNA-binding protein 19-like	3.17733	0.0141	4.15849	0.00731	2.87448	0.22007	2784
5538	Hv_Contig_5538	probable palmitoyltransferase ZDHHC24-like	1.17269	0.25712	1.33352	0.25927	0.99387	0.31261	1563
1042	Hv_Contig_1042	Probable nucleolar GTP-binding protein 1	5.3079	0.29208	5.10573	0.06974	5.48762	0.05607	2985
1650	Hv_Contig_1650	Probable nucleolar GTP-binding protein 1	7.23633	0.06587	5.41495	0.05957	5.107	0.0679	2550
48369	Hv_Contig_48369	probable E3 ubiquitin-protein ligase TRIML1-like	0.16054	1.51622	------		1.30186	0.55087	187
5671	Hv_Contig_5671	Probable E3 ubiquitin-protein ligase RNF144A	2.59926	0.38285	2.23867	0.15695	2.51287	0.11412	1542
51654	Hv_Contig_51654	probable atp-dependent rna helicase ythdc2-like	0.64243	0.75762	0.10528		1.03127	0.22204	154
41824	Hv_Contig_41824	probable ATP-dependent RNA helicase YTHDC2	1.24401	0.10085	0.2134		1.7622	0.46359	272
2087	Hv_Contig_2087	probable ATP-dependent RNA helicase DHX35-like	2.06013	0.34524	2.92165	0.18771	2.84369	0.06857	2350
43187	Hv_Contig_43187	probable ATP-dependent RNA helicase DDX55 homolog	1.32744	0.72589	1.65167	0.46398	2.33881	0.23331	252
30244	Hv_Contig_30244	Probable ATP-dependent RNA helicase DDX5	-0.16105	0.59848	1.20182	0.8854	2.74987	0.18181	522
20459	Hv_Contig_20459	probable ATP-dependent RNA helicase DDX47-like isoform 2	-1.07788	1.43998	1.23155	0.89953	1.52574	0.15531	710
16387	Hv_Contig_16387	Probable ATP-dependent RNA helicase DDX31	1.66233	0.31398	3.90086	0.15643	1.85986	0.25153	832
908	Hv_Contig_908	probable ATP-dependent RNA helicase DDX17-like	2.72535	0.22453	4.57953	0.05431	4.50704	0.07497	3100
5636	Hv_Contig_5636	probable ATP-dependent RNA helicase CG8611-like	2.37633	0.10643	3.99474	0.03028	3.16868	0.10152	1546
14344	Hv_Contig_14344	probable alpha-ketoglutarate-dependent dioxygenase ABH4-like	3.46666	0.12432	3.38708	0.14452	1.57907	0.38535	914
40685	Hv_Contig_40685	prip interacting protein, pimt	0.90383	0.42859	0.15656	1.46456	1.19716	0.75105	290
8908	Hv_Contig_8908	presqualene diphosphate phosphatase	2.3277	0.26662	2.98756	0.02365	2.67872	0.29461	1215
1174	Hv_Contig_1174	pre-mRNA-splicing factor ATP-dependent RNA helicase prp16, putative	2.55352	0.04703	3.36367	0.04592	2.87114	0.02799	2867
862	Hv_Contig_862	pre-mRNA-processing factor 6-like	2.54501	0.11323	3.33103	0.13821	3.4589	0.08395	3169
3049	Hv_Contig_3049	Pre-mRNA cleavage complex 2 protein Pcf11	2.57286	0.27078	2.09786	0.078	2.75261	0.18906	2027
26409	Hv_Contig_26409	predicted protein, partial	-2.36477	0.31162	1.29768	0.24243	0.86518	0.36642	586
15812	Hv_Contig_15812	predicted protein	4.82617	0.03398	5.84397	0.14325	6.52136	0.10247	854
6838	Hv_Contig_6838	predicted protein	3.45206	0.09184	5.98788	0.13644	6.31899	0.09925	1398
40772	Hv_Contig_40772	predicted protein	------		1.3274	0.2689	5.7978	0.23153	289
1477	Hv_Contig_1477	predicted protein	3.37888	0.58971	3.34383	0.03494	5.52458	0.01666	2654
14852	Hv_Contig_14852	predicted protein	4.84028	0.37637	4.61601	0.02776	4.09521	0.06379	893
8219	Hv_Contig_8219	predicted protein	2.55377	0.16788	4.80563	0.08491	3.97954	0.12618	1266
48	Hv_Contig_48	predicted protein	2.82328	0.22265	2.3752	0.0696	3.73809	0.07327	6604
42094	Hv_Contig_42094	predicted protein	0.45433	0.42859	0.54016		3.38652	0.26728	268
16676	Hv_Contig_16676	predicted protein	1.58353	0.20096	1.79617	0.5751	3.3185	0.10662	822
27025	Hv_Contig_27025	predicted protein	1.18654	0.66788	1.2291	0.36017	3.17507	0.26447	577
3475	Hv_Contig_3475	predicted protein	1.77651	0.26947	2.168	0.07477	3.17224	0.12267	1928
13363	Hv_Contig_13363	predicted protein	-1.03858	0.32626	2.68694	0.12846	2.84514	0.15046	955
10498	Hv_Contig_10498	predicted protein	2.92262	0.34199	5.11252	0.14511	2.7311	0.02308	1106
3111	Hv_Contig_3111	predicted protein	3.33083	0.38965	2.4456	0.20064	2.51254	0.1911	2012
32521	Hv_Contig_32521	predicted protein	1.51779	0.3569	2.30099	0.16147	2.48488	0.18086	473
10888	Hv_Contig_10888	predicted protein	2.20897	0.18107	3.0805	0.26591	2.47601	0.31971	1083
24904	Hv_Contig_24904	predicted protein	2.49519	0.56262	2.30947	0.46112	1.97894	0.23389	609
34947	Hv_Contig_34947	predicted protein	1.60538	0.10006	1.51811	0.10252	1.94037	0.16937	413
9361	Hv_Contig_9361	predicted protein	2.45094	1.13899	0.06939	0.58933	1.88679	0.20926	1183
1750	Hv_Contig_1750	predicted protein	1.91018	0.19659	2.04995	0.01859	1.83332	0.25412	2497
40102	Hv_Contig_40102	predicted protein	0.43119	0.60761	1.26381	0.27799	1.75211	0.5435	301
43002	Hv_Contig_43002	predicted protein	0.90729	0.61539	2.98481	0.132	1.59206	0.25494	255
25847	Hv_Contig_25847	predicted protein	1.55446	0.11675	-0.71689	1.6922	1.34419	0.3272	594
44798	Hv_Contig_44798	predicted protein	0.4754	1.16088	1.94703	1.12325	1.32697	0.1674	232
28442	Hv_Contig_28442	predicted protein	2.76305	0.20572	1.0357	0.79913	1.16592	0.21958	555
18534	Hv_Contig_18534	predicted protein	1.77148	0.1161	1.27935	0.13911	1.1258	0.44555	765
2986	Hv_Contig_2986	predicted protein	3.0284	0.54895	3.87664	0.09137	0.90743	0.11993	2044
17689	Hv_Contig_17689	predicted protein	-0.91002	0.37563	1.36741	0.45646	0.81969	0.06528	791
808	Hv_Contig_808	predicted protein	1.26764	0.14483	3.29791	0.06495	0.49435	0.13568	3236
16126	Hv_Contig_16126	PR domain zinc finger protein 10-like isoform 3	1.58955	0.31396	2.16019	0.16291	1.36123	0.13171	843
9671	Hv_Contig_9671	POU domain, class 6, transcription factor 2	-4.13205		0.79677	0.132	1.7803	0.10598	1162
16199	Hv_Contig_16199	POSSIBLE RNA METHYLTRANSFERASE, putative	0.79238	0.59604	2.99966	0.24313	2.60086	0.06941	840
8995	Hv_Contig_8995	possible large adhesin	0.30727	1.0162	3.57786	0.20027	1.54291	0.30648	1209
3560	Hv_Contig_3560	polyubiquitin-C-like	6.8083	0.47843	7.21742	0.0092	7.30771	0.14929	1909
3598	Hv_Contig_3598	polyubiquitin-C-like	8.06523	0.36464	8.01487	0.02694	7.15337	0.14877	1902
36023	Hv_Contig_36023	polyubiquitin	7.39584	0.44776	5.84625	0.01822	5.78306	0.14174	388
14560	Hv_Contig_14560	polyubiquitin	6.77416	0.4582	6.89882	0.0112	4.8804	0.1611	905
33706	Hv_Contig_33706	polyprotein-like	-2.67194	0.72526	0.33453	0.34383	0.0085	0.05942	444
12108	Hv_Contig_12108	polyprotein	1.5964	1.72978	1.42772	0.58704	3.09107	0.08804	1016
34927	Hv_Contig_34927	polyprotein	-0.31259	1.62686	0.80394	0.17729	2.49964	0.28485	414
782	Hv_Contig_782	polyprotein	1.86199	0.33912	2.26388	0.24313	2.02083	0.15176	3264
22088	Hv_Contig_22088	polyprotein	2.05417	0.73107	2.28138	0.39048	1.6655	0.21587	666
26875	Hv_Contig_26875	polyprotein	-0.74828	1.19835	-1.34095	0.65676	1.56343	0.38684	579
34061	Hv_Contig_34061	polyprotein	1.88225	0.45524	0.36408	0.34383	1.05639	0.26401	435
38682	Hv_Contig_38682	polyprotein	1.95046	0.51377	0.01452		0.90487	0.13457	328
14650	Hv_Contig_14650	polyprotein	2.54646	0.30911	0.96901	0.91725	0.80095	0.28694	901
42478	Hv_Contig_42478	polyprotein	1.9219	0.18307	-0.20245	0.75746	0.51834	0.3322	263
47079	Hv_Contig_47079	polyprotein	1.06567	0.03756	------		0.50744	0.42158	205
21417	Hv_Contig_21417	polyprotein	1.54117	0.31881	-0.42042	0.98509	0.36935	0.1696	684
27989	Hv_Contig_27989	polynucleotide kinase- 3'-phosphatase, putative	4.10582	0.10738	3.0954	0.15251	1.93839	0.16589	562
3171	Hv_Contig_3171	polymerase delta interacting protein 3	2.44953	0.1131	3.12427	0.03762	2.6948	0.23424	1995
39931	Hv_Contig_39931	polymerase delta interacting protein 3	1.1745	0.30515	1.00081	0.12751	0.80848	0.22133	304
8359	Hv_Contig_8359	polyhomeotic	1.64105	0.39383	2.61289	0.17286	2.44985	0.162	1254
3743	Hv_Contig_3743	polyhomeotic	1.18825	0.43841	1.7769	0.22267	2.33322	0.09099	1871
14887	Hv_Contig_14887	polyhomeotic	1.30798	0.43644	2.17479	0.11322	1.98383	0.20343	892
11718	Hv_Contig_11718	Polyglutamine-binding protein, putative	3.46138	0.32282	3.94636	0.07345	3.229	0.13505	1036
6413	Hv_Contig_6413	polycomb protein suz12-B	0.70896	0.06089	2.64328	0.09563	2.65705	0.0906	1445
13716	Hv_Contig_13716	polycomb group RING finger protein 3-like	2.35899	0.13627	4.67518	0.10055	3.88635	0.16939	940
37524	Hv_Contig_37524	polycomb	1.58121	0.26959	1.8575	0.30673	2.26938	0.22766	354
7707	Hv_Contig_7707	polyadenylate-binding protein-interacting protein 2B-like isoform 1	3.3419	0.16477	5.09	0.10192	3.82163	0.07235	1314
44941	Hv_Contig_44941	poly(A) RNA polymerase, mitochondrial-like	1.14637	0.44398	2.95041	0.05035	1.45542	0.17089	230
3544	Hv_Contig_3544	polo kinase kinase	2.83463	0.22893	2.67016	0.08672	3.76249	0.06783	1912
43176	Hv_Contig_43176	Pol protein	-0.63314	0.14535	1.14595	0.34383	0.99676	0.86685	253
5270	Hv_Contig_5270	pol polyprotein	-0.68841	3.10781	0.73634	0.0115	2.18855	0.22066	1600
14732	Hv_Contig_14732	pol polyprotein	-1.02007	1.63974	1.98533	0.05035	1.18797	0.38044	898
2713	Hv_Contig_2713	pleckstrin homology-like domain, family B, member 2	4.86764	0.19324	3.75204	0.03413	0.25216	0.13796	2121
3266	Hv_Contig_3266	pleckstrin homology domain-containing family F member 2-like isoform 3	5.23004	0.33486	4.29291	0.04569	3.80818	0.05518	1972
13542	Hv_Contig_13542	pleckstrin homology domain-containing family F member 2-like isoform 3	4.76456	0.32375	2.79914	0.07765	2.86295	0.08036	948
6646	Hv_Contig_6646	pla2g4b	2.48708	0.37285	2.7797	0.13564	0.84654	0.34657	1418
13242	Hv_Contig_13242	PIN2/TRF1-interacting protein	4.22884	1.38141	3.40401	0.15176	2.79217	0.21855	960
722	Hv_Contig_722	Phosphoribosylformylglycinamidine synthase, putative	1.35236	0.39716	4.30913	0.01677	3.41836	0.08817	3345
5487	Hv_Contig_5487	Phosphoribosylformylglycinamidine synthase	0.24182	0.50217	2.44773	0.12738	1.7376	0.06509	1569
2863	Hv_Contig_2863	phospholipase D3	0.27095	0.7287	3.23193	0.16851	3.69412	0.1324	2078
6535	Hv_Contig_6535	phosphoinositide-binding protein, putative	4.03171	0.37579	2.99419	0.18052	4.61253	0.07533	1431
13094	Hv_Contig_13094	phosphoinositide 3-kinase regulatory subunit 4-like	1.13635	0.49604	1.86648	0.22961	2.72836	0.10658	966
32617	Hv_Contig_32617	phosphoinositide 3-kinase regulatory subunit 4-like	1.9342	0.44787	1.65304	0.6002	1.78957	0.38259	471
10355	Hv_Contig_10355	Phosphoglycerate mutase family member 5	2.78592	0.28736	2.93924	0.16596	2.61673	0.14854	1115
3489	Hv_Contig_3489	phosphatidylinositol-4-phosphate 3-kinase C2 domain-containing subunit beta-like isoform 2	3.71349	0.44628	1.87439	0.18677	2.55505	0.0851	1925
9741	Hv_Contig_9741	phosphatidylinositol-4-phosphate 3-kinase C2 domain-containing subunit beta-like isoform 1	3.69341	0.25265	1.585	0.01044	1.87568	0.17139	1157
12128	Hv_Contig_12128	phosphatidylinositol N-acetylglucosaminyltransferase subunit H-like	1.67082	0.56395	0.64168	0.95023	1.36396	0.06171	1015
20408	Hv_Contig_20408	phosphatidylinositol glycan anchor biosynthesis, class N-like	1.66772	0.1774	1.66643	0.09563	1.43426	0.22135	711
749	Hv_Contig_749	phosphatidylinositol 4-kinase beta	3.1805	0.26234	2.74266	0.0533	3.48261	0.04134	3304
9186	Hv_Contig_9186	phosphatidylinositol 4-kinase beta	3.22744	0.25877	3.51455	0.20529	3.19727	0.14214	1195
1131	Hv_Contig_1131	Phosphatidylcholine:ceramide cholinephosphotransferase 1	4.70903	0.26424	3.54604	0.1103	4.13597	0.11766	2900
8708	Hv_Contig_8708	phosphatase 1 regulatory subunit 7	2.23189	0.39921	3.4548	0.16041	3.16396	0.14604	1229
46575	Hv_Contig_46575	PH-interacting protein	-0.67354	0.14845	1.16473		1.77764	0.29564	211
50524	Hv_Contig_50524	phenol oxidase	------		------		1.06868	0.38925	163
345	Hv_Contig_345	phd finger transcription factor	2.99479	0.26226	3.82474	0.00839	2.81745	0.04731	4110
50846	Hv_Contig_50846	phd finger protein rhinoceros	0.30462	0.49929	-0.02107		1.38848	0.34686	160
468	Hv_Contig_468	PHD finger protein 20	2.5903	0.30921	2.72704	0.06015	2.89818	0.10056	3830
852	Hv_Contig_852	PHD finger protein 14-like	2.13658	0.12314	4.02428	0.02926	3.20495	0.12518	3181
46643	Hv_Contig_46643	phd finger protein	1.13644	0.98652	0.12222	0.75746	0.63448	0.69957	210
12544	Hv_Contig_12544	phd finger domain	2.36677	0.25792	1.33281	0.01549	1.85598	0.39618	994
154	Hv_Contig_154	PERQ amino acid-rich with GYF domain-containing protein 2	2.7031	0.16191	3.5598	0.02432	2.72932	0.09112	5002
42342	Hv_Contig_42342	Peroxisome proliferator-activated receptor gamma coactivator-related protein 1	2.79194	0.55978	2.68275	0.04688	1.99914	0.29201	264
39681	Hv_Contig_39681	peroxisome biogenesis protein 1-like	2.07939	0.62945	-0.89939		1.27225	0.02072	309
30970	Hv_Contig_30970	peroxisome assembly protein 12-like	2.50783	0.64398	2.68151	0.64997	1.93918	0.42879	507
35844	Hv_Contig_35844	peroxisomal n1-acetyl-spermine/spermidine oxidase	1.66401	0.18193	1.5992	0.46398	0.87834	0.49419	392
20599	Hv_Contig_20599	peroxisomal N(1)-acetyl-spermine/spermidine oxidase-like	2.33071	0.26372	4.35721	0.40737	0.68844	0.39517	706
5871	Hv_Contig_5871	Peroxisomal N(1)-acetyl-spermine/spermidine oxidase	4.04888	0.29297	3.1239	0.10802	0.5041	0.04643	1511
1403	Hv_Contig_1403	peroxisomal multifunctional enzyme type 2	7.51257	0.68357	5.93685	0.0028	4.40156	0.12977	2702
3365	Hv_Contig_3365	peripheral-type benzodiazepine receptor	3.27765	0.57508	2.1757	0.19948	3.33827	0.21554	1950
1454	Hv_Contig_1454	peripheral-type benzodiazepine receptor	2.32603	0.45367	3.6594	0.09751	2.45218	0.21612	2667
4306	Hv_Contig_4306	peripheral-type benzodiazepine receptor	5.73415	0.35616	3.81068	0.12346	2.01257	0.12006	1760
890	Hv_Contig_890	peripheral-type benzodiazepine receptor	3.60093	0.17425	2.37901	0.14426	1.17076	0.03146	3126
1382	Hv_Contig_1382	periodic tryptophan protein 2 homolog	2.64881	0.14659	3.93801	0.04806	3.47827	0.12452	2717
6937	Hv_Contig_6937	periaxin	-2.82915		-0.69865	0.52054	2.44932	0.09935	1388
8942	Hv_Contig_8942	peptidylprolyl isomerase B precursor	5.11157	0.0306	7.31916	0.02195	7.58761	0.1142	1213
2091	Hv_Contig_2091	peptidylprolyl isomerase B precursor	5.32072	0.0814	5.75425	0.11814	5.25797	0.16093	2349
17132	Hv_Contig_17132	peptidylprolyl isomerase	3.12666	0.23607	3.41535	0.09269	3.88241	0.21545	808
31020	Hv_Contig_31020	peptidylprolyl isomerase	-1.59981		2.52061	0.48095	1.77021	0.13635	506
4881	Hv_Contig_4881	peptidyl-prolyl cis-trans isomerase-like 2-like	2.83598	0.10366	3.15518	0.0615	2.97803	0.07938	1660
26845	Hv_Contig_26845	Peptidyl-prolyl cis-trans isomerase SDCCAG10	2.33643	0.23833	5.04039	0.13685	2.91349	0.20241	579
11333	Hv_Contig_11333	peptidyl-prolyl cis-trans isomerase NIMA-interacting 1-like	2.64397	0.09438	4.52892	0.05713	5.09202	0.09307	1058
13477	Hv_Contig_13477	peptidyl-prolyl cis-trans isomerase NIMA-interacting 1-like	-0.04509	0.29424	2.55874	0.16904	2.8081	0.15872	950
17427	Hv_Contig_17427	peptidyl-prolyl cis-trans isomerase g, ppig	1.2847	0.35347	3.23225	0.41546	2.44729	0.04233	799
11842	Hv_Contig_11842	peptidyl-prolyl cis-trans isomerase CWC27 homolog	1.79356	0.09696	2.98249	0.27236	2.36039	0.19135	1030
4172	Hv_Contig_4172	peptide-N(4)-(N-acetyl-beta-glucosaminyl)asparagine amidase	2.18578	0.07121	2.65187	0.15319	3.2149	0.11407	1785
626	Hv_Contig_626	P-element somatic inhibitor	4.42936	0.33325	5.82592	0.03339	5.97085	0.04797	3501
1485	Hv_Contig_1485	pdz domain protein arc, putative	0.98192	0.17563	3.28264	0.05675	3.01316	0.16313	2649
4470	Hv_Contig_4470	pdz domain containing guanine nucleotide exchange factor, pdz-gef, putative	2.31986	0.17161	2.44569	0.08669	3.61656	0.13644	1728
2284	Hv_Contig_2284	PCI domain-containing protein 2	1.62537	0.0217	2.18721	0.17219	2.8993	0.09265	2273
9013	Hv_Contig_9013	paxillin-like	3.38544	0.36133	2.10923	1.01112	1.71172	0.17501	1208
56245	Hv_Contig_56245	pawn cg11101-pa	0.95429		4.95902	0.34383	1.63065	0.32072	126
2847	Hv_Contig_2847	pattern recognition serine proteinase precursor	-0.01016	1.04723	2.38322	0.15006	2.14634	0.13185	2082
7431	Hv_Contig_7431	par-6 gamma	2.40028	0.15999	2.58594	0.07367	2.56283	0.16954	1339
38524	Hv_Contig_38524	Pao retrotransposon peptidase family protein-like	-1.27084	1.49704	-1.03857	0.05035	1.7997	0.10243	332
18200	Hv_Contig_18200	pancreatic lipase 2	7.77799	0.56357	6.08955	0.0689	4.31379	0.06576	775
6052	Hv_Contig_6052	PAF acetylhydrolase 45 kDa subunit, putative	3.18503	0.06806	4.26454	0.00423	2.84901	0.25196	1488
6895	Hv_Contig_6895	p82 riboflavin-binding hexamer monomer	-1.14784	2.49512	2.68461	0.17509	1.55196	0.05155	1393
1111	Hv_Contig_1111	oxysterol binding protein	3.10752	0.10777	3.70582	0.03697	3.19757	0.20343	2917
3392	Hv_Contig_3392	ovary C/EBPg transcription factor	4.09882	0.5473	2.53691	0.23661	2.02703	0.15427	1945
6263	Hv_Contig_6263	ovary C/EBPg transcription factor	3.18885	0.63999	1.3325	0.30423	0.58999	0.24443	1464
14670	Hv_Contig_14670	ovary C/EBPg transcription factor	3.89097	0.45879	1.19287	0.62331	0.58397	0.39897	901
14502	Hv_Contig_14502	ovary C/EBPg transcription factor	3.34607	0.44272	1.50786	0.16004	0.09286	0.63798	907
2974	Hv_Contig_2974	ovarian zinc finger protein	1.54084	0.16529	1.85625	0.0829	1.60119	0.22496	2049
37562	Hv_Contig_37562	ovarian zinc finger protein	1.10095	0.5534	1.61887	0.64997	1.20105	0.20792	353
39514	Hv_Contig_39514	OTU domain-containing protein 7B	2.40757	0.24743	2.71203	0.42912	0.4533	0.70536	312
103	Hv_Contig_103	OSJNBa0059D20.6	2.54505	0.54851	1.66601	0.05525	3.87335	0.14799	5496
25918	Hv_Contig_25918	OSJNBa0023J03.5	1.58841	1.21601	2.67732	0.18231	0.31234	0.3497	593
4652	Hv_Contig_4652	osbpl1a, putative	0.50823	0.09085	2.43331	0.12908	1.59171	0.19139	1699
34584	Hv_Contig_34584	origin recognition complex subunit 6	0.18883	0.22506	2.10401	0.50108	1.43526	0.09288	422
41470	Hv_Contig_41470	origin recognition complex subunit 6	-0.34287	1.2346	1.54465	0.05035	1.39894	0.4319	277
12913	Hv_Contig_12913	origin recognition complex subunit 5	0.00763	0.20912	2.23305	0.12908	1.71623	0.24087	976
10236	Hv_Contig_10236	origin recognition complex subunit 3	0.52627	0.14443	2.05483	0.26217	1.81475	0.37738	1122
18451	Hv_Contig_18451	origin recognition complex subunit 2	0.60283	0.19714	2.09072	0.26781	1.23561	0.06432	767
18319	Hv_Contig_18319	ORF3	1.85427	0.6233	3.28295	0.16015	1.04517	0.4439	771
114	Hv_Contig_114	ORF2-encoded protein, partial	3.4662	0.30739	3.64155	0.01583	3.71693	0.16833	5395
133	Hv_Contig_133	ORF2-encoded protein, partial	4.60443	0.32082	3.46408	0.11995	3.51937	0.13738	5174
119	Hv_Contig_119	ORF2-encoded protein, partial	3.78827	1.44583	3.08074	0.07213	3.2128	0.2228	5346
1238	Hv_Contig_1238	ORF2-encoded protein, partial	2.2319	0.40961	3.88043	0.00829	2.94611	0.1767	2821
15689	Hv_Contig_15689	ORF2-encoded protein, partial	1.44498	0.37102	1.56163	0.23508	2.26394	0.22588	860
47457	Hv_Contig_47457	ORF2-encoded protein, partial	0.46197	1.0734	4.00009	0.15436	1.95688	0.44942	201
3610	Hv_Contig_3610	ORF2-encoded protein, partial	1.20071	0.14903	3.28419	0.39855	0.881	0.21723	1900
5225	Hv_Contig_5225	ORF2-encoded protein	1.6343	0.33661	2.34355	0.03015	3.27681	0.13643	1608
42501	Hv_Contig_42501	ORF2-encoded protein	1.20025	0.88251	3.41504	0.53169	1.79998	0.13018	262
38441	Hv_Contig_38441	ORF B (bases 1850-5560) first start codon at 2306	-2.53113	0.78063	-1.01164		2.12844	0.15714	334
48204	Hv_Contig_48204	ORF B (bases 1850-5560) first start codon at 2306	------		------		2.12196	0.59781	189
46962	Hv_Contig_46962	ORF B (bases 1850-5560) first start codon at 2306	------		------		1.9534	0.37283	206
24848	Hv_Contig_24848	ORF B (bases 1850-5560) first start codon at 2306	-3.92267	0.39548	------		1.63842	0.2012	610
41735	Hv_Contig_41735	ORF B (bases 1850-5560) first start codon at 2306	------		-0.72069		1.48414	0.63682	273
49048	Hv_Contig_49048	ORF B (bases 1850-5560) first start codon at 2306	------		------		1.38383	0.6389	178
5571	Hv_Contig_5571	ORF	-0.13502	0.7059	1.32944	0.00867	1.31362	0.22674	1556
29901	Hv_Contig_29901	optic atrophy 1-like isoform 2	2.82367	0.67706	2.30778	0.20223	1.37759	0.05084	529
16887	Hv_Contig_16887	Nup153 CG4453-PB	2.02269	0.109	1.56949	0.18657	2.37573	0.08831	815
13033	Hv_Contig_13033	nudix hydrolase 3	2.82941	0.0663	1.67789	0.42056	0.57269	0.36226	969
32090	Hv_Contig_32090	nucleostemin 4	1.129	0.55431	3.25089	0.12908	2.24179	0.22148	482
2030	Hv_Contig_2030	nucleosome assembly protein isoform 2	5.4713	0.05952	7.62743	0.03493	5.87829	0.06821	2372
2021	Hv_Contig_2021	nucleosome assembly protein isoform 1	4.99474	0.32492	6.97217	0.03144	5.41869	0.03574	2374
6913	Hv_Contig_6913	nucleoporin Nup43	1.97788	0.09735	3.60349	0.12496	3.1984	0.19412	1391
2254	Hv_Contig_2254	nucleoporin 50kDa	4.04453	0.15208	4.11477	0.02126	3.41487	0.14236	2290
35297	Hv_Contig_35297	nucleoporin 214	0.8584	0.40734	1.98937	0.15436	1.67113	0.46925	405
7467	Hv_Contig_7467	nucleoplasmin-like protein	5.90436	0.2496	8.08668	0.1569	8.4485	0.11875	1335
6925	Hv_Contig_6925	nucleoplasmin-like protein	4.49065	0.1766	6.94615	0.15923	6.81787	0.25156	1389
28788	Hv_Contig_28788	nucleoplasmin-like protein	-0.11067	1.13316	7.00965	0.07618	2.55621	0.25429	549
14800	Hv_Contig_14800	nucleoplasmin isoform 2	3.6814	0.19759	8.43927	0.10569	5.98361	0.20484	895
17545	Hv_Contig_17545	nucleolar protein 5A	1.47523	0.03246	0.69104	0.07292	0.51141	0.28636	796
10267	Hv_Contig_10267	nucleolar protein 12-like	2.73464	0.07761	5.6598	0.0577	3.42369	0.24913	1120
23448	Hv_Contig_23448	nucleolar GTP-binding protein	1.40308	0.84472	0.11187	0.02424	2.03622	0.09461	635
20681	Hv_Contig_20681	Nucleic-acid-binding protein from transposon X-element	-2.21688	0.5534	-0.16952	0.47076	1.66648	0.09637	704
32205	Hv_Contig_32205	nuclear transcription factor, X-box binding-like 1	1.62441	0.08396	1.38302	0.57146	1.41771	0.58876	480
27083	Hv_Contig_27083	nuclear transcription factor Y, alpha	1.19796	0.05574	1.65518	0.50108	2.27323	0.20252	576
4647	Hv_Contig_4647	nuclear transcription factor Y subunit beta isoform 1	4.46808	0.22668	4.21691	0.09221	4.44054	0.07699	1700
37258	Hv_Contig_37258	Nuclear RNA export factor 1	1.31551	0.25135	2.89236	0.0115	1.75358	0.43949	359
2207	Hv_Contig_2207	nuclear receptor nhr-48	2.66614	0.16078	2.25956	0.05399	2.47467	0.14724	2309
8192	Hv_Contig_8192	nuclear pore complex protein nup98, putative	3.05818	0.43881	1.0253	0.17803	2.35717	0.29047	1268
32131	Hv_Contig_32131	nuclear pore complex protein nup214, putative	1.33702	0.48038	1.41521	0.30673	2.12419	0.29982	481
106	Hv_Contig_106	nuclear pore complex protein Nup155-like	1.8271	0.19313	3.42031	0.06272	3.88439	0.02169	5455
4255	Hv_Contig_4255	nuclear orphan receptor	1.98044	0.52087	2.85174	0.1427	3.00031	0.17008	1772
5219	Hv_Contig_5219	Nuclear inhibitor of protein phosphatase 1	1.15615	0.15847	2.3796	0.28291	2.11442	0.01304	1609
2753	Hv_Contig_2753	nuclear hormone receptor betaFTZ-F1	1.94655	0.28838	2.74324	0.10357	2.5455	0.04854	2112
22163	Hv_Contig_22163	Nuclear fragile X mental retardation-interacting protein, putative	1.1846	0.08699	1.69114	0.33189	1.26072	0.02099	664
8051	Hv_Contig_8051	Nuclear distribution protein nudF, putative	3.29247	0.31389	3.35395	4e-05	3.09833	0.1876	1280
21806	Hv_Contig_21806	nuclear distribution gene E homolog 1	2.83129	0.2432	1.87527	0.10417	2.9631	0.14545	673
18152	Hv_Contig_18152	nuclear cap-binding protein subunit 2	4.13445	0.07813	6.19625	0.05102	4.79457	0.17637	776
6706	Hv_Contig_6706	N-terminal asparagine amidohydrolase isoform 1	3.11083	0.28174	4.65247	0.07212	3.13938	0.0783	1411
32206	Hv_Contig_32206	novel protein	0.95774	0.15653	1.09054	0.88439	1.90808	0.18831	480
50936	Hv_Contig_50936	novel protein	1.39042	1.41132	2.2107	0.81401	1.63413	0.04427	160
26678	Hv_Contig_26678	novel KRAB box and zinc finger, C2H2 type domain containing protein	1.08476	0.29427	0.88131	0.98162	1.65711	0.19948	582
49232	Hv_Contig_49232	novel KRAB box and zinc finger, C2H2 type domain containing protein	-0.3326	1.53394	2.9703	0.46625	1.54084	0.43353	177
45772	Hv_Contig_45772	novel KRAB box and zinc finger, C2H2 type domain containing protein	0.51783	0.59379	1.05511	0.75746	1.38121	0.40795	220
49531	Hv_Contig_49531	novel KRAB box and zinc finger, C2H2 type domain containing protein	0.2796	0.45643	1.4512		0.77575	0.34955	173
22135	Hv_Contig_22135	novel KRAB box and zinc finger, C2H2 type domain containing protein	1.01574	0.42421	0.4127	0.13564	0.71829	0.3205	665
5921	Hv_Contig_5921	notch-like protein	1.31512	0.42121	6.25048	0.04027	0.24933	0.06644	1504
18995	Hv_Contig_18995	Notch homolog	-2.09288	1.00472	2.31014	0.9439	4.27602	0.26642	752
19302	Hv_Contig_19302	Notch homolog	-3.00521	0.29433	-1.85995	0.1814	2.07366	0.18054	744
53030	Hv_Contig_53030	non-ltr retrotransposon r1bmks orf2 protein	1.51858	1.07067	3.74648	0.22077	1.01699	0.29416	144
48251	Hv_Contig_48251	non-LTR retrotransposon R1Bmks ORF1 protein	2.35903	0.88914	3.02015	0.05713	1.33718	0.3426	189
39336	Hv_Contig_39336	non-LTR retrotransposon R1Bmks ORF1 protein	2.55148	1.24638	2.97244	0.28163	0.85184	0.30358	315
16354	Hv_Contig_16354	Non-histone protein 10	2.43903	0.1385	4.16809	0.22629	3.19267	0.13738	833
25148	Hv_Contig_25148	Nitrilase-like protein 1	2.95912	0.14926	0.49935	0.52054	0.68746	0.44535	605
2790	Hv_Contig_2790	nipped-B protein	3.19193	0.16626	2.51751	0.07304	2.77556	0.08834	2099
15318	Hv_Contig_15318	nimrod-like protein	-3.58723	0.76236	0.06333	0.75746	5.4494	0.17991	875
30103	Hv_Contig_30103	nimrod-like protein	-3.42653		-1.69971	0.05035	3.03888	0.02815	525
28315	Hv_Contig_28315	nimrod-like protein	-3.51189		0.50741	0.36328	2.50689	0.119	557
37217	Hv_Contig_37217	nimrod-like protein	------		-1.11978		2.03125	0.38429	360
11959	Hv_Contig_11959	nicotinamide mononucleotide adenylyltransferase	1.47775	0.13263	1.33048	0.23378	3.08568	0.05702	1024
29051	Hv_Contig_29051	nicotinamide mononucleotide adenylyltransferase	0.95243	0.25832	1.24355	0.12405	0.55822	0.32412	544
3323	Hv_Contig_3323	nicalin-1-like	2.81824	0.2486	3.82176	0.16116	4.32273	0.10722	1959
10096	Hv_Contig_10096	nibrin-like	0.95054	0.20045	0.70554	0.318	1.82636	0.24441	1130
231	Hv_Contig_231	NFX1-type zinc finger-containing protein 1-like isoform 2	2.43424	1.65166	1.53213	0.13467	2.78652	0.02486	4533
5525	Hv_Contig_5525	NF-kappa-B-repressing factor-like	1.43172	0.06469	4.83554	0.02717	2.41791	0.16603	1564
2872	Hv_Contig_2872	neutral lipase	-0.2506	0.66479	2.26869	0.19525	6.20066	0.12441	2076
5586	Hv_Contig_5586	neutral lipase	0.54817	0.48906	2.03169	0.03731	2.87717	0.10162	1554
3347	Hv_Contig_3347	neutral lipase	2.46333	0.40878	1.90504	0.2265	1.63498	0.24141	1955
1838	Hv_Contig_1838	neutral ceramidase-like isoform 2	3.49211	0.65393	3.31055	0.22732	4.10936	0.13275	2451
33675	Hv_Contig_33675	Neurotrypsin	2.80711	0.34263	0.33129	0.24313	0.98479	0.40189	445
14787	Hv_Contig_14787	Neurotrypsin	2.72166	0.28554	0.22527	0.20761	0.61664	0.19438	896
50303	Hv_Contig_50303	Neurotrypsin	2.007	0.15606	-0.06546		0.46763	0.96196	165
18033	Hv_Contig_18033	neuronal calcium sensor	3.34509	0.06288	1.57864	0.23392	2.01623	0.24523	780
28609	Hv_Contig_28609	neuronal calcium sensor	4.09888	0.53131	1.22325	0.44345	0.5392	0.46343	551
616	Hv_Contig_616	neuroglian	2.08227	1.13285	6.02823	0.01864	2.16664	0.05791	3516
1721	Hv_Contig_1721	neuroglian	-1.34179	0.80351	3.85964	0.1254	1.30405	0.08468	2511
17886	Hv_Contig_17886	neurofilament heavy polypeptide-like	1.18875	0.2281	2.51894	0.26979	1.60905	0.47254	785
12628	Hv_Contig_12628	neuroblastoma-amplified sequence-like	0.88465	0.16116	-0.32849		1.47448	0.2226	990
42621	Hv_Contig_42621	Neuroblastoma-amplified gene protein	1.3328	0.43086	0.3141	0.05035	1.40537	0.50715	260
46448	Hv_Contig_46448	neurobeachin-like, partial	2.38237	0.18774	0.10855	0.65676	0.18016	1.02896	212
5166	Hv_Contig_5166	neurobeachin-like	3.20555	0.27613	1.51622	0.58116	1.19087	0.17308	1617
16883	Hv_Contig_16883	neurobeachin	3.15536	0.1784	2.31427	0.74302	1.74919	0.07692	815
33187	Hv_Contig_33187	Neurobeachin	2.44403	0.20706	3.13964	0.11322	1.74031	0.04664	457
37889	Hv_Contig_37889	Neurobeachin	3.07292	0.17078	2.51067	0.23631	1.30911	0.83157	345
16067	Hv_Contig_16067	neuralized	0.38627	0.09431	1.01734	0.62124	2.04404	0.19945	845
48514	Hv_Contig_48514	netrin receptor UNC5C-like	------		2.00124	0.81401	0.98887	0.41201	185
8	Hv_Contig_8	Nesprin-1	4.04426	0.13109	2.90394	0.11816	3.55861	0.18011	7972
3783	Hv_Contig_3783	Nesprin-1	3.38872	0.21698	6.26391	0.02399	2.08356	0.03168	1863
7372	Hv_Contig_7372	nephrin	-0.09031	0.1425	3.55927	0.07523	1.19441	0.19729	1344
16826	Hv_Contig_16826	NEDD8-like	4.02469	0.15986	5.8569	0.07821	4.62474	0.24095	817
12157	Hv_Contig_12157	nascent polypeptide associated complex protein alpha subunit	8.34657	0.1841	9.08372	0.0229	9.08578	0.09206	1013
30569	Hv_Contig_30569	nascent polypeptide associated complex protein alpha subunit	3.12528	0.85104	4.75824	0.1446	2.0074	0.38433	516
211	Hv_Contig_211	nardilysin-like	2.15777	0.09936	3.61721	0.01781	3.00261	0.0506	4634
13414	Hv_Contig_13414	NADPH-dependent diflavin oxidoreductase 1	3.33135	0.27728	1.27635	0.30497	0.84028	0.22408	953
9868	Hv_Contig_9868	NADH-ubiquinone oxidoreductase fe-s protein 2 (ndufs2)	4.39171	0.20994	5.01107	0.06615	3.53167	0.08608	1147
18273	Hv_Contig_18273	NADH:ubiquinone dehydrogenase, putative	5.85681	0.04888	5.81557	0.11341	4.76154	0.136	772
16885	Hv_Contig_16885	NADH:ubiquinone dehydrogenase, putative	4.89827	0.33553	6.085	0.01699	4.56466	0.1641	815
7935	Hv_Contig_7935	NADH dehydrogenase subunit 5	7.41415	0.76043	5.96976	0.05194	4.32932	0.58028	1291
9728	Hv_Contig_9728	NADH dehydrogenase subunit 5	6.22716	0.15228	5.72805	0.00259	4.02587	1.12269	1158
8452	Hv_Contig_8452	NADH dehydrogenase subunit 4	7.30823	0.82854	6.4963	0.04884	3.07014	0.04981	1247
21291	Hv_Contig_21291	NADH dehydrogenase subunit 3	4.63975	0.36131	6.80492	0.01401	4.5071	0.48809	687
30226	Hv_Contig_30226	NADH dehydrogenase subunit 3	8.08088	0.30045	3.38665	1.3969	3.36132		523
21488	Hv_Contig_21488	NADH dehydrogenase subunit 2	5.98429	1.46453	5.52922	0.26979	1.94084	0.29253	682
3667	Hv_Contig_3667	NADH dehydrogenase subunit 1	11.3793	0.3832	9.94737	0.08515	6.43457	0.1006	1889
44301	Hv_Contig_44301	NADH dehydrogenase subunit 1	3.61093	0.99109	2.88024	0.45408	0.66656	0.36725	238
24132	Hv_Contig_24132	NADH dehydrogenase 1 alpha subcomplex subunit 5	6.4323	0.194	7.1717	0.00623	5.57463	0.13776	622
20789	Hv_Contig_20789	NADH dehydrogenase	7.3438	0.13946	6.48248	0.08501	6.05104	0.2076	701
20754	Hv_Contig_20754	NADH dehydrogenase	6.05477	0.15735	6.03636	0.06053	4.97017	0.20644	702
4069	Hv_Contig_4069	N-acetyltransferase UNQ2771/PRO7155-like protein	1.93137	0.20261	1.17726	0.04589	2.60716	0.08674	1806
8514	Hv_Contig_8514	N-acetylneuraminate lyase	5.55175	1.63413	5.44664	0.02295	3.54542	0.09314	1241
27882	Hv_Contig_27882	Na,K-ATPase interacting, isoform I	0.27795	0.34615	2.64281	0.22961	1.9719	0.01471	564
2059	Hv_Contig_2059	mystery 45A	4.43243	0.13889	4.91218	0.08401	2.984	0.15029	2362
582	Hv_Contig_582	myotubularin	4.92974	0.38441	4.25112	0.10841	4.7591	0.07854	3572
16002	Hv_Contig_16002	Myotrophin	4.26134	0.15727	4.7351	0.16701	4.96984	0.13681	847
3338	Hv_Contig_3338	myosin-XVIIIa isoform 1	1.94465	0.30946	1.18316	0.08745	2.48523	0.03324	1957
4009	Hv_Contig_4009	myosin-XVIIIa	2.24724	0.5537	4.11262	0.0768	3.53782	0.06161	1818
227	Hv_Contig_227	myosin-X-like	-3.83751	1.21928	1.42513	0.32021	4.04007	0.0247	4558
6816	Hv_Contig_6816	myosin-Va	3.31838	0.57827	1.45818	0.12442	1.53697	0.2905	1401
1841	Hv_Contig_1841	Myosin-IXa	3.45774	0.24672	3.66143	0.2045	4.2907	0.03241	2450
40870	Hv_Contig_40870	myoneurin-like	1.69653	0.22262	2.3275	0.17729	1.37948	0.46465	288
135	Hv_Contig_135	myocyte enhancing factor 2 isoform B	4.63894	0.21865	3.78829	0.10828	4.18906	0.06901	5145
6063	Hv_Contig_6063	myocyte enhancing factor 2 isoform B	1.27331	0.49683	3.03546	0.21327	2.94502	0.05829	1486
822	Hv_Contig_822	myocyte enhancing factor 2 isoform A	0.68355	1.08926	-0.13339	0.11654	1.9767	0.0694	3222
8698	Hv_Contig_8698	myo inositol monophosphatase	1.56482	0.21596	2.72329	0.35068	4.029	0.09383	1230
5164	Hv_Contig_5164	Myeloid differentiation primary response protein MyD88	4.28237	0.31058	3.80105	0.01566	4.02006	0.13873	1617
10378	Hv_Contig_10378	mutant cadherin	3.39735	0.78636	3.73922	0.15092	4.96638	0.06216	1113
16541	Hv_Contig_16541	mutant cadherin	3.17719	0.12282	3.21377	0.20159	4.83704	0.2074	827
4293	Hv_Contig_4293	mutant cadherin	3.69913	0.26511	3.97972	0.04801	4.08401	0.08549	1763
7173	Hv_Contig_7173	mutant cadherin	3.02109	0.19877	2.1652	0.21176	4.0071	0.09192	1365
7079	Hv_Contig_7079	mutant cadherin	2.51988	0.11559	1.7831	0.2419	4.00634	0.14566	1373
6120	Hv_Contig_6120	mutant cadherin	3.15098	0.18255	3.76347	0.08478	3.89395	0.09144	1481
33319	Hv_Contig_33319	mutant cadherin	0.80961	0.28018	3.51148	0.0309	2.75279	0.10839	454
14214	Hv_Contig_14214	mutant cadherin	1.53693	0.22474	1.04604	0.55559	2.69348	0.15965	919
7072	Hv_Contig_7072	mutant cadherin	0.81044	0.13284	2.96721	0.00432	2.24529	0.10693	1374
5350	Hv_Contig_5350	mutant cadherin	5.16874	0.29015	2.68686	0.08231	1.95411	0.15541	1589
9285	Hv_Contig_9285	mutant cadherin	1.09197	0.18864	2.95445	0.01888	1.86298	0.3018	1189
20896	Hv_Contig_20896	mutant cadherin	0.00547	1.10058	4.60562	0.03183	1.17458	0.09032	699
23393	Hv_Contig_23393	mutant cadherin	2.16629	0.57562	3.57362	0.16797	0.97391	0.28512	636
42089	Hv_Contig_42089	muskelin	-0.08274	1.44064	0.77038	0.65676	1.92678	0.33551	268
8052	Hv_Contig_8052	mushroom bodies tiny CG18582-PA	2.03378	0.22318	2.56618	0.18076	1.9153	0.26301	1280
155	Hv_Contig_155	Muscle-specific protein 300 CG33715-PD	3.80987	0.10894	4.4484	0.13209	5.53509	0.06456	4994
546	Hv_Contig_546	Muscle-specific protein 300 CG33715-PD	3.36363	0.17351	2.3855	0.38974	2.58506	0.12054	3665
34137	Hv_Contig_34137	Muscle-specific protein 300 CG33715-PD	3.10537	0.5661	1.7753	0.85667	2.53198	0.41547	434
1313	Hv_Contig_1313	muscle-specific protein 300	2.89162	0.16076	4.23789	0.11427	0.7277	0.29533	2763
32768	Hv_Contig_32768	muscle-specific actin-like	7.45956	0.4787	11.07	0.00656	1.49354	0.26098	467
2532	Hv_Contig_2532	muscleblind-like protein 2-like	3.35131	0.03647	3.38965	0.02859	3.6329	0.07767	2180
9300	Hv_Contig_9300	muscleblind, isoform A	3.20541	0.27867	3.21191	0.21182	4.576	0.13659	1188
24046	Hv_Contig_24046	muscle LIM protein isoform 2	7.51798	0.56825	8.48708	0.32618	0.17315	1.48804	623
6303	Hv_Contig_6303	muscle LIM protein isoform 1	2.9306	0.33757	4.58953	0.23545	3.80924	0.23924	1458
5224	Hv_Contig_5224	multi-sex-combs	3.15417	0.37974	3.49621	0.35586	3.19501	0.10771	1608
5110	Hv_Contig_5110	multiple inositol polyphosphate phosphatase	-2.58552	1.06741	0.04445	0.15781	5.03303	0.14203	1627
41616	Hv_Contig_41616	multiple epidermal growth factor-like domains protein 8-like	0.28752	0.32816	0.02566	1.07039	1.25899	0.58036	275
39494	Hv_Contig_39494	multicystatin	0.44677	1.13474	3.33218	0.20761	1.498	0.20685	312
11502	Hv_Contig_11502	mucosa-associated lymphoid tissue lymphoma translocation protein 1-like	1.61915	0.43364	0.43506	0.41074	1.32083	0.10708	1049
2234	Hv_Contig_2234	MTA1-like CG2244-PB	3.0977	0.42948	4.17912	0.09066	5.27855	0.12921	2298
10873	Hv_Contig_10873	mRNA cap guanine-N7 methyltransferase-like	2.55084	0.10228	3.38331	0.36445	2.48702	0.1517	1084
3045	Hv_Contig_3045	mps one binder kinase activator-like 1-like	2.16453	0.29553	4.12555	0.08463	3.81558	0.01985	2028
3670	Hv_Contig_3670	mothers against decapentaplegic homolog 6	3.00653	0.23517	3.7672	0.10619	0.20877	0.39148	1888
8652	Hv_Contig_8652	Mo-molybdopterin cofactor sulfurase	7.06392	0.32455	5.25359	0.12146	4.86612	0.17403	1232
8117	Hv_Contig_8117	Mo-molybdopterin cofactor sulfurase	4.25004	0.44543	4.29036	0.04897	2.96672	0.23094	1274
19801	Hv_Contig_19801	molybdopterin-binding	2.33979	0.21344	3.14653	0.20366	2.18663	0.01708	728
9533	Hv_Contig_9533	Mod(mdg4)-heS00531	5.97706	0.16352	7.16723	0.2112	6.59094	0.26553	1172
6411	Hv_Contig_6411	Mod(mdg4)-heS00531	4.16698	0.39756	7.5153	0.20992	5.60111	0.21108	1445
10158	Hv_Contig_10158	Mod(mdg4)-heS00531	2.39976	0.31082	2.87034	0.54564	2.63381	0.14171	1127
33780	Hv_Contig_33780	Mod(mdg4)-heS00531	1.98629	0.39479	2.90224	0.19991	1.9462	0.55035	442
5735	Hv_Contig_5735	Mod(mdg4)-heS00531	1.58185	0.23491	2.30243	0.29445	1.63681	0.26478	1532
8108	Hv_Contig_8108	MMS19 nucleotide excision repair protein homolog	1.63414	0.19644	1.80131	0.08745	1.05696	0.16275	1275
50784	Hv_Contig_50784	mmr1 hsr1 gtp binding	1.01894	0.84867	2.45899	0.13564	1.69802	0.43926	161
20751	Hv_Contig_20751	mkk7	2.66957	0.2054	1.75858	0.46398	2.65255	0.1245	702
11955	Hv_Contig_11955	mitotic protein phosphatase 1 regulator, putative	3.51398	0.49044	4.09507	0.37415	1.39184	0.16498	1024
14917	Hv_Contig_14917	mitosis protein dim1	3.28091	0.37221	4.17335	0.00092	3.72939	0.14764	891
3062	Hv_Contig_3062	mitochondrial uncoupling protein, putative	1.93325	0.26206	2.89261	0.04886	2.18359	0.16195	2023
23325	Hv_Contig_23325	mitochondrial thioredoxin 2	7.22827	0.09446	6.79741	0.00614	5.46727	0.12873	637
25473	Hv_Contig_25473	mitochondrial sodium/hydrogen exchanger NHA2-like	0.96914	0.23434	1.68758	0.12007	1.01213	0.60536	600
20100	Hv_Contig_20100	mitochondrial ribosomal protein, S29, putative	-0.76426	1.58959	0.71456	1.50865	1.03442	0.43637	720
31319	Hv_Contig_31319	mitochondrial ribosomal protein, S29, putative	3.46703	0.20063	2.28797	0.67768	0.95699	0.2599	499
21997	Hv_Contig_21997	mitochondrial ribosomal protein, L51, putative	3.42923	0.26301	5.18408	0.1657	3.66153	0.19171	668
9441	Hv_Contig_9441	mitochondrial ribosomal protein, L45, putative	3.8512	0.16182	5.05535	0.06716	3.73114	0.1002	1177
6912	Hv_Contig_6912	mitochondrial ribosomal protein, L37, putative	4.60649	0.05923	4.78759	0.02577	3.6057	0.22686	1391
36726	Hv_Contig_36726	mitochondrial ribosomal protein, L33, putative	3.77368	0.5427	5.3913	0.16676	3.44288	0.1004	371
6612	Hv_Contig_6612	mitochondrial ribosomal protein S5	4.33462	0.07866	5.0213	0.00754	3.69295	0.1939	1423
16122	Hv_Contig_16122	mitochondrial ribosomal protein S25	2.86416	0.41748	3.85959	0.08751	2.55632	0.08939	843
28037	Hv_Contig_28037	mitochondrial ribosomal protein S21	4.22926	0.22648	4.88866	0.16934	4.1618	0.10476	561
14219	Hv_Contig_14219	mitochondrial ribosomal protein S2	4.11897	0.08059	3.97634	0.06175	2.81912	0.20924	919
20451	Hv_Contig_20451	mitochondrial ribosomal protein S12	4.52659	0.27051	5.88271	0.04801	4.81087	0.15271	710
19388	Hv_Contig_19388	mitochondrial ribosomal protein S10	3.69261	0.35234	4.54869	0.07317	3.47323	0.16526	741
30092	Hv_Contig_30092	mitochondrial ribosomal protein L42 CG12921-PA	3.44868	0.42233	5.77068	0.03591	3.28131	0.18718	525
30743	Hv_Contig_30743	mitochondrial ribosomal protein L36	4.06581	0.2407	6.09299	0.04868	4.24184	0.02418	512
18713	Hv_Contig_18713	mitochondrial ribosomal protein L32	3.44107	0.04168	4.11829	0.00713	2.80152	0.13905	760
20809	Hv_Contig_20809	mitochondrial ribosomal protein L32	0.9595	0.57977	-0.23246		0.28795	0.34578	701
10716	Hv_Contig_10716	mitochondrial ribosomal protein L28	5.9196	0.10883	5.2558	0.10956	4.36158	0.10927	1093
15565	Hv_Contig_15565	mitochondrial ribosomal protein L24	4.51181	0.24188	7.06956	0.06186	4.96429	0.15615	865
12252	Hv_Contig_12252	mitochondrial ribosomal protein L2	3.40649	0.33978	4.27405	0.20239	3.66866	0.15433	1008
23651	Hv_Contig_23651	mitochondrial ribosomal protein L17	3.43512	0.25574	5.41985	0.12671	3.95417	0.30598	630
16671	Hv_Contig_16671	mitochondrial ribosomal protein L11	3.39834	0.17418	4.74259	0.13398	2.88721	0.14423	822
42987	Hv_Contig_42987	mitochondrial intermediate peptidase	2.15294	0.80835	2.24579	0.08587	1.43339	0.48028	255
5488	Hv_Contig_5488	mitochondrial import inner membrane translocase subunit TIM50-C precursor	2.84161	0.30742	4.78159	0.12518	3.27888	0.14163	1569
2639	Hv_Contig_2639	mitochondrial import inner membrane translocase subunit tim44	5.17186	0.18562	5.15696	0.01687	3.64632	0.06971	2141
4435	Hv_Contig_4435	mitochondrial import inner membrane translocase subunit tim44	3.23261	0.21044	2.76915	0.64865	1.18206	0.28276	1734
7607	Hv_Contig_7607	mitochondrial import inner membrane translocase	4.02227	0.11793	5.6891	0.05494	3.93658	0.08671	1322
11125	Hv_Contig_11125	mitochondrial GTPase 1	2.10862	0.14488	2.69582	0.19293	1.99448	0.0428	1070
8416	Hv_Contig_8416	Mitochondrial fission 1 protein	5.09906	0.20773	3.82873	0.02993	4.50058	0.06011	1250
5192	Hv_Contig_5192	mitochondrial carnitine/acylcarnitine translocase	4.63176	0.13994	4.61919	0.13767	3.24576	0.15567	1613
21091	Hv_Contig_21091	mitochondrial 28S ribosomal protein S14	3.63864	0.15382	5.61563	0.05151	3.68892	0.26613	693
26481	Hv_Contig_26481	MIP12077p	0.59337	0.52024	0.4661	0.05035	2.41973	0.26772	585
45497	Hv_Contig_45497	MIP11782p	-0.04358	0.97669	0.49996		0.9378	0.23843	223
6852	Hv_Contig_6852	minichromosome maintenance complex component 3	-0.47624	0.19794	1.55509	0.04847	2.34281	0.11021	1397
25947	Hv_Contig_25947	midasin-like	1.90413	0.21023	2.20451	0.48634	2.39459	0.15255	593
18615	Hv_Contig_18615	Midasin	1.64589	0.19499	0.34589	0.87761	2.20952	0.07204	763
44715	Hv_Contig_44715	Microtubule-associated serine/threonine-protein kinase 2	1.50913	0.15606	-0.56332		0.6054	0.70333	233
2083	Hv_Contig_2083	microtubule-actin cross-linking factor 1-like	5.51225	0.21053	4.80448	0.11286	5.4964	0.03951	2352
39344	Hv_Contig_39344	microtubule-actin cross-linking factor 1, isoforms 1/2/3/5-like isoform 6	2.96524	0.15907	3.55346	0.17355	0.20447	0.07786	315
11533	Hv_Contig_11533	microtubule binding protein, putative	-4.05801	0.10791	2.06538	0.22494	2.26659	0.12308	1047
6226	Hv_Contig_6226	microtubule binding protein	-3.61042	0.90326	1.29101	0.26962	2.30708	0.11057	1468
5791	Hv_Contig_5791	microspherule protein 1-like	4.32434	0.35672	4.37099	0.03386	3.92675	0.0994	1524
2694	Hv_Contig_2694	microsomal glutathione transferase	4.09484	0.16342	4.20639	0.03733	4.04075	0.11062	2128
24054	Hv_Contig_24054	microsomal glutathione transferase	5.39705	0.39106	7.25455	0.07939	3.5017	0.09226	623
5887	Hv_Contig_5887	microsomal glutathione transferase	4.74511	0.36506	3.66524	0.14869	1.38482	0.07749	1508
3604	Hv_Contig_3604	microfibrillar-associated protein 1	2.32799	0.20477	4.33771	0.02684	3.34183	0.16019	1901
45676	Hv_Contig_45676	MICAL-like	0.9006	0.63003	0.54856	0.05035	1.6325	0.43295	221
19804	Hv_Contig_19804	MGC89691 protein	2.10853	0.81141	3.65156	0.03326	1.8355	0.25475	728
15242	Hv_Contig_15242	MGC80116 protein-like	-0.20787	0.9728	1.49357	0.38233	1.49085	0.07588	878
12523	Hv_Contig_12523	methyltransferase-like protein 2-A-like	2.63165	0.08925	2.7848	0.0698	2.04309	0.1204	995
2106	Hv_Contig_2106	methionine-rich storage protein	1.89154	0.28311	6.52249	0.0668	4.82481	0.06951	2346
16018	Hv_Contig_16018	methionine-rich storage protein	------		4.17673	0.46103	1.45619	0.52659	847
1617	Hv_Contig_1617	methenyltetrahydrofolate synthase domain-containing protein-like	2.96385	0.07129	5.46788	0.03137	3.14867	0.05219	2567
2926	Hv_Contig_2926	metalloprotease	2.75185	0.23422	4.35888	0.08695	2.93879	0.22042	2062
42813	Hv_Contig_42813	metalloprotease	2.37741	0.22864	1.9862	0.52982	1.70281	0.34061	258
9600	Hv_Contig_9600	metallophosphoesterase 1 homolog	3.44397	0.41258	2.09529	0.14772	1.21295	0.2461	1167
6755	Hv_Contig_6755	metallo-beta-lactamase, putative	5.11103	0.06145	4.22166	0.0649	2.04338	0.16616	1406
33939	Hv_Contig_33939	metallo-beta-lactamase domain-containing protein 1-like	2.10929	0.19064	1.93912	0.24313	0.85157	0.24863	438
2450	Hv_Contig_2450	mesoderm induction early response 1	3.5057	0.16287	4.80841	0.02904	4.46324	0.04621	2209
9212	Hv_Contig_9212	Merlin	1.41438	0.20215	1.19984	0.0698	2.55683	0.10772	1194
10363	Hv_Contig_10363	Merlin	1.33859	0.25492	1.3759	0.17729	2.34823	0.15384	1114
32426	Hv_Contig_32426	membrane-associated ring finger (C3HC4) 1	1.89168	0.69593	2.38347	0.12225	1.9156	0.26146	475
36945	Hv_Contig_36945	meiotic checkpoint regulator cut4	0.67231	0.15047	1.51692	0.20761	2.37021	0.05192	366
47386	Hv_Contig_47386	meiotic checkpoint regulator cut4	0.14492	0.5992	2.70761	0.56799	2.0355	0.1931	201
10619	Hv_Contig_10619	mediator of RNA polymerase II transcription subunit, putative	2.06865	0.28991	-0.38807	1.17109	2.88213	0.0822	1099
18283	Hv_Contig_18283	mediator of RNA polymerase II transcription subunit 29	2.80416	0.42374	3.58682	0.17469	3.6499	0.09272	772
21059	Hv_Contig_21059	Mediator of RNA polymerase II transcription subunit 26	1.92383	0.31945	2.56982	0.01034	2.88967	0.07029	694
10040	Hv_Contig_10040	mediator of RNA polymerase II transcription subunit 14	1.33968	0.3386	2.35696	0.16382	3.9281	0.14629	1134
1786	Hv_Contig_1786	Mediator of RNA polymerase II transcription subunit 14	2.87104	0.73382	3.05817	0.02439	2.01947	0.13735	2476
16119	Hv_Contig_16119	mediator of RNA polymerase II transcription subunit 13-like isoform 1	1.58807	0.17789	2.8852	0.36675	3.92707	0.14854	843
7932	Hv_Contig_7932	Mdm2, transformed 3T3 cell double minute 2, p53 binding protein	3.67955	0.388	4.24291	0.01974	4.6548	0.0491	1291
44849	Hv_Contig_44849	mCG1048340	4.5709	0.63178	5.17321	0.08324	3.8549	0.16024	231
4115	Hv_Contig_4115	Max-like protein X	5.33244	0.14434	1.84051	0.12276	2.19027	0.22807	1797
3040	Hv_Contig_3040	matrix metalloproteinase	-2.5734	2.66885	3.0333	0.1164	2.80143	0.07436	2030
591	Hv_Contig_591	MAP kinase-activating death domain protein-like	-1.24684	0.53678	-0.2023	0.194	5.03349	0.04601	3557
5056	Hv_Contig_5056	mannose-6-phosphate isomerase-like	1.51118	0.21288	2.70349	0.13436	4.22975	0.14699	1636
6206	Hv_Contig_6206	mannose-1-phosphate guanyltransferase	1.38238	0.52034	2.54561	0.29947	3.46606	0.11579	1470
2714	Hv_Contig_2714	maltase 1-like isoform 1	3.77736	0.26185	5.8169	0.07656	5.35133	0.03923	2120
10567	Hv_Contig_10567	malignant T cell-amplified sequence 1-like	2.27772	0.18963	3.63675	0.20406	3.36451	0.05693	1102
17870	Hv_Contig_17870	Malignant T cell amplified sequence 1	3.37363	0.25145	5.75798	0.00705	4.75748	0.09103	785
46870	Hv_Contig_46870	Malate/L-lactate dehydrogenase family protein	------		1.20014	0.73759	2.76555	0.05783	207
22493	Hv_Contig_22493	mago nashi	5.1779	0.05559	6.50613	0.08906	6.71672	0.1846	656
8507	Hv_Contig_8507	maggie CG14981-PA	5.9356	0.24504	7.10444	0.01331	5.39012	0.16715	1242
7155	Hv_Contig_7155	MAD2L1-binding protein-like	-2.36924	0.52899	1.73435	0.55274	1.70718	0.05952	1367
11848	Hv_Contig_11848	MAD2B-like protein	-0.46059	0.46769	0.99796	0.75746	0.16862	0.39702	1030
3860	Hv_Contig_3860	Lysosomal Pro-X carboxypeptidase, putative	0.43154	0.86256	4.12487	0.15094	5.76657	0.16528	1847
15028	Hv_Contig_15028	lysine-specific demethylase 6A-like, partial	1.52856	0.19705	1.54085	0.07733	2.40432	0.0618	887
9992	Hv_Contig_9992	lymphokine-activated killer T-cell-originated protein kinase-like isoform 1	-1.71348	0.47301	3.72769	0.11366	4.242	0.08303	1137
3226	Hv_Contig_3226	lung seven transmembrane receptor	0.10353	0.24053	-0.62764	0.30673	4.00767	0.06555	1982
856	Hv_Contig_856	luciferin 4-monooxygenase	6.28601	1.10416	5.03041	0.0416	0.63911	0.20207	3174
12751	Hv_Contig_12751	Luciferin 4-monooxygenase	1.57891	1.18866	2.3104	0.51914	0.04458	0.25407	984
31625	Hv_Contig_31625	LSM Sm-like protein family member	2.40484	0.43064	4.59332	0.00871	4.04332	0.1289	492
8025	Hv_Contig_8025	LRP16 protein	2.51494	0.16643	4.70046	0.01614	3.51327	0.19259	1282
11372	Hv_Contig_11372	LP10092p	-1.25358	0.75445	1.23733	0.41292	2.24267	0.20769	1056
12792	Hv_Contig_12792	low-density lipoprotein receptor-related protein 2	1.72405	0.60253	2.67529	0.79829	0.24835	0.2633	982
5081	Hv_Contig_5081	Low-density lipoprotein receptor-related protein 1	-1.9083	0.26588	2.98706	0.24862	6.93268	0.16777	1631
25292	Hv_Contig_25292	low-density lipoprotein receptor (ldl)	-3.33828		-1.32619	0.57554	1.53148	0.42162	603
13408	Hv_Contig_13408	long-chain-fatty-acid--CoA ligase 1-like	2.18942	0.74735	4.71134	0.31867	0.40983	0.05256	953
785	Hv_Contig_785	long-chain fatty acid transport protein 4-like isoform 2	4.73903	0.37989	4.95628	0.19853	4.13693	0.04423	3258
15748	Hv_Contig_15748	Liprin-alpha CG11199-PA	2.38399	0.28663	1.82303	0.37522	2.20005	0.11752	857
31067	Hv_Contig_31067	Liprin-alpha CG11199-PA	2.27686	0.12731	1.92097	0.3936	1.50956	0.06952	505
2780	Hv_Contig_2780	lipoma preferred partner/lpp	3.5487	0.29261	2.6027	0.05035	1.09963	0.0926	2102
37194	Hv_Contig_37194	lipocalin-1 interacting membrane receptor (limr)	2.15342	0.11736	1.87244	0.31648	0.62743	0.55559	361
5591	Hv_Contig_5591	lipid storage droplet protein 2	8.09654	0.48948	6.76255	0.04957	5.20695	0.0709	1553
9864	Hv_Contig_9864	lipid phosphate phosphohydrolase 1-like isoform 1	2.09286	0.37096	0.81552	0.132	1.54614	0.11982	1147
21439	Hv_Contig_21439	limpet, isoform A	0.21629	0.87869	4.00152	0.53823	1.93263	0.18347	683
335	Hv_Contig_335	limkain-b1-like	2.31354	0.42699	3.35648	0.08395	3.52869	0.03938	4155
1498	Hv_Contig_1498	limbic system-associated membrane protein precursor, putative	-5.07256	0.94553	-0.93051	0.19008	4.72974	0.09325	2639
657	Hv_Contig_657	LIM domain-binding protein 3, putative	1.0094	0.31835	4.48043	0.03393	4.44118	0.13612	3449
1214	Hv_Contig_1214	LIM domain-binding protein 3	0.01604	0.11925	4.303	0.11588	2.90209	0.31874	2838
8545	Hv_Contig_8545	LIM and SH3 domain protein F42H10.3-like isoform 1	4.85302	0.44192	1.99899	0.22839	3.18637	0.12166	1240
2170	Hv_Contig_2170	LIM and SH3 domain protein F42H10.3	3.57785	0.38006	3.08492	0.02205	4.26473	0.12898	2318
638	Hv_Contig_638	light protein	2.1535	0.25298	3.06129	0.02768	4.12407	0.15624	3485
22990	Hv_Contig_22990	leureptin	-2.4532	1.3859	1.44073	0.42548	2.45751	0.13596	644
39104	Hv_Contig_39104	leucine-zipper-like transcriptional regulator 1-like	1.31176	0.59364	3.59899	0.12007	2.04439	0.33362	319
724	Hv_Contig_724	leucine-rich transmembrane protein, putative	-3.11285	0.4833	1.94541	0.26513	5.48186	0.13886	3337
884	Hv_Contig_884	leucine-rich transmembrane protein	8.052	0.51946	8.11121	0.02349	5.28027	0.1077	3133
14556	Hv_Contig_14556	Leucine-rich repeats and immunoglobulin-like domains protein 3	2.51421	0.16793	2.75458	0.26591	1.95963	0.19756	905
43199	Hv_Contig_43199	Leucine-rich repeats and immunoglobulin-like domains protein 3	2.06824	0.30616	0.94415	0.05035	1.32078	0.34166	252
10709	Hv_Contig_10709	leucine-rich repeat-containing protein 57-like	1.60609	0.67877	1.8198	0.41561	1.65212	0.35619	1093
11703	Hv_Contig_11703	leucine-rich repeat-containing protein 15-like	-0.0602	0.36278	0.38291	0.41421	1.75493	0.01831	1037
10252	Hv_Contig_10252	leucine-rich repeat protein soc-2 homolog	2.29601	0.21819	2.16932	0.0806	2.67896	0.23372	1121
13571	Hv_Contig_13571	leucine zipper protein	2.82036	0.16984	3.04876	0.15561	2.89011	0.06287	946
47090	Hv_Contig_47090	leucine rich protein, putative	-0.28867	1.32294	4.00373	0.30041	0.31843	1.24132	205
33834	Hv_Contig_33834	leucine carboxyl methyltransferase	3.3849	0.32308	3.48701	0.38233	4.11762	0.0695	441
13962	Hv_Contig_13962	leucine carboxyl methyltransferase	4.06401	0.35763	3.64342	0.03382	4.04448	0.10866	930
9410	Hv_Contig_9410	lethal(3)neo18	4.54714	0.12834	3.78785	0.03136	3.20516	0.08212	1180
7761	Hv_Contig_7761	lethal(2)denticleless	0.10171	0.79991	3.03713	0.00432	2.97146	0.12524	1309
274	Hv_Contig_274	lethal (1) G0155 CG1515-PA	2.8839	0.07258	2.87712	0.05487	3.02664	0.12204	4371
14593	Hv_Contig_14593	lethal (1) G0004 CG11738-PA	6.90779	0.15782	6.52572	0.11641	5.28423	0.12672	903
3995	Hv_Contig_3995	leptin receptor-like protein	3.9136	0.37377	3.71042	0.21867	2.9998	0.1172	1820
15450	Hv_Contig_15450	lectin 5	-2.3896	1.87139	3.79685	0.22526	2.41607	0.18256	869
12327	Hv_Contig_12327	lectin	-0.45678	0.76359	3.70997	0.09748	10.4507	0.02674	1004
29079	Hv_Contig_29079	lectin	-0.57034	0.71453	3.46212	0.27867	9.66268	0.02714	544
1614	Hv_Contig_1614	LD42868p	1.05474	0.18753	1.43808	0.47365	1.84454	0.18766	2569
602	Hv_Contig_602	LD29132p	2.58036	0.17567	4.07588	0.03147	2.85158	0.1332	3538
50927	Hv_Contig_50927	latent-transforming growth factor beta-binding protein 2	1.76006	0.13169	5.64412	0.33788	0.286	0.44942	160
1414	Hv_Contig_1414	Large subunit GTPase 1-like protein	3.39291	0.09439	4.51986	0.10378	3.25192	0.14117	2690
8602	Hv_Contig_8602	Large structural protein	2.56824	0.88989	0.29472	0.27452	0.18188	0.22158	1236
19933	Hv_Contig_19933	la-related protein 1-like	1.42268	1.61382	0.00648	0.99217	2.44002	0.2714	724
12269	Hv_Contig_12269	la-related protein 1	3.783	0.39577	3.00294	0.25566	3.35095	0.25068	1007
48357	Hv_Contig_48357	laminin subunit gamma-3	0.24146	0.85806	0.28957	0.65676	1.57098	0.3036	187
48207	Hv_Contig_48207	laminin subunit alpha-1-like	-1.73225	1.10259	------		1.61496	0.46175	189
41277	Hv_Contig_41277	Laminin subunit alpha-1	-0.51195	0.01815	1.363	0.17729	2.18326	0.53521	281
41101	Hv_Contig_41101	Laminin subunit alpha-1	-1.38323	0.18556	0.68672	0.65676	1.80302	0.24546	284
47004	Hv_Contig_47004	Laminin subunit alpha	-1.16726	0.5816	3.3504	0.05035	7.16859	0.10575	206
43312	Hv_Contig_43312	Laminin subunit alpha	-0.67833	1.20998	3.35733	0.02607	6.94493	0.07704	251
56115	Hv_Contig_56115	laminin alpha- 2 chain	-0.72359	0.91082	------		2.14059	0.37574	126
36781	Hv_Contig_36781	laminin A	0.63218	0.81975	5.92792	0.13226	8.31722	0.06037	370
11465	Hv_Contig_11465	Lachesin	-4.9872		3.15346	0.09058	2.2531	0.20538	1051
5709	Hv_Contig_5709	la protein homolog	4.36358	0.2719	7.08745	0.04798	5.6391	0.15488	1536
15814	Hv_Contig_15814	kynurenine formamidase	2.82922	0.46169	4.01721	0.31903	1.40077	0.20333	854
28551	Hv_Contig_28551	kynurenine formamidase	2.74081	0.64722	2.77771	0.90148	0.09279	0.3387	553
37858	Hv_Contig_37858	Kruppel homolog 1	2.02469	0.30843	4.39452	0.16613	2.05219	0.2125	346
35718	Hv_Contig_35718	Krueppel-like factor 10	1.49034	0.04095	3.63734	1.32088	1.88351	0.47866	395
8464	Hv_Contig_8464	KRR1 small subunit processome component homolog	4.14261	0.10919	4.22243	0.02052	3.15634	0.17051	1246
21151	Hv_Contig_21151	kinesin-like protein Klp10A-like isoform 1	2.08581	0.56409	2.78137	0.46398	2.92431	0.22224	691
38885	Hv_Contig_38885	kinesin-like protein KIF23-like	-3.28951		0.49662	0.65676	1.78191	0.19388	324
42652	Hv_Contig_42652	Kinesin-like protein KIF21B	2.17388	0.85375	1.10658	0.24313	0.02621	0.06468	260
25830	Hv_Contig_25830	Kinesin-like protein KIF21A	2.90244	0.57274	2.32442	0.11544	0.34934	0.52242	595
44562	Hv_Contig_44562	Kinesin-like protein KIF16B	0.51429	0.52051	0.25243	1.07039	2.09672	0.31856	235
662	Hv_Contig_662	Kinesin-like protein KIF13A	3.88335	0.25285	2.84531	0.01635	3.40123	0.0885	3439
6976	Hv_Contig_6976	kinesin-like protein a	2.67194	0.46721	3.15237	0.03334	3.7419	0.03644	1384
37361	Hv_Contig_37361	kinesin-like protein 7	1.46894	0.16797	0.81013	0.47076	1.92535	0.22396	357
4886	Hv_Contig_4886	kinesin-associated protein	2.95404	0.34675	2.86597	0.18657	2.49366	0.15377	1659
1450	Hv_Contig_1450	kinesin heavy chain	3.21201	0.14109	3.67117	0.16558	2.54885	0.09211	2670
47337	Hv_Contig_47337	kinesin family member 21A, partial	2.78115	0.46269	0.97074	0.46398	0.21884	0.5734	202
8202	Hv_Contig_8202	kinase D-interacting substrate of 220 kDa-like	3.21046	0.19749	2.86246	0.04806	3.00095	0.11405	1267
6510	Hv_Contig_6510	kidney mitochondrial carrier protein 1-like isoform 1	2.46674	0.28301	4.26152	0.03653	2.34456	0.1712	1433
229	Hv_Contig_229	ken and barbie protein	2.25791	0.30761	3.23362	0.15998	4.99374	0.09355	4545
25518	Hv_Contig_25518	kelch-like 4	0.97292	0.52688	2.99249	0.08493	0.96796	0.30221	599
3357	Hv_Contig_3357	kelch domain-containing protein 4-like	1.24843	0.39115	3.32594	0.11891	3.07986	0.06223	1952
11606	Hv_Contig_11606	Karyopherin beta 3	4.576	0.39272	3.96792	0.24905	3.54299	0.05174	1043
63	Hv_Contig_63	kakapo	3.63497	0.36932	0.33244	0.02077	3.06214	0.09121	6322
3892	Hv_Contig_3892	kakapo	3.27067	0.4911	-0.05038	0.05035	1.41377	0.41982	1841
20406	Hv_Contig_20406	kakapo	3.04657	0.43972	-0.05228	0.75746	1.20566	0.36131	711
5300	Hv_Contig_5300	K3 protein	-0.11566	0.397	4.43857	0.0709	0.76744	0.14859	1596
27534	Hv_Contig_27534	K3 protein	-1.05612	0.52975	3.24498	0.02745	0.03841	0.3091	570
14515	Hv_Contig_14515	juvenile hormone esterase binding protein	3.88033	0.08003	4.71254	0.10703	3.21692	0.17417	906
16485	Hv_Contig_16485	Jumonji/ARID domain-containing protein 1D, putative	2.11522	0.41662	1.39513	0.12595	3.6661	0.1758	829
37992	Hv_Contig_37992	JNK1/MAPK8-associated membrane protein-like	1.19691	0.66279	2.87383	0.75746	2.30033	0.46961	343
16994	Hv_Contig_16994	JNK1/MAPK8-associated membrane protein-like	1.74504	0.39435	2.62533	0.05035	2.13278	0.08478	812
7455	Hv_Contig_7455	jmjC domain-containing protein 4-like	2.64696	0.22913	0.84138	0.62796	1.07565	0.17048	1337
52087	Hv_Contig_52087	jitterbug cg30092-pd	-1.38583	0.78063	2.79422	0.20761	1.04611	0.28402	151
23584	Hv_Contig_23584	JDP_MANSERecName: Full=J domain-containing protein	-0.07264	0.65423	4.58433	0.08006	4.03806	0.15203	632
8793	Hv_Contig_8793	isochorismatase domain containing protein	4.71816	0.36792	3.08762	0.04364	2.48979	0.17858	1222
14156	Hv_Contig_14156	isochorismatase domain containing protein	5.82758	0.32768	3.05378	0.0844	1.89229	0.33719	923
15764	Hv_Contig_15764	isochorismatase domain containing protein	3.7606	0.29731	2.20166	0.00225	0.95328	0.20102	856
10989	Hv_Contig_10989	iron-sulfur cluster co-chaperone protein HscB, mitochondrial-like	1.6795	0.26446	2.39236	0.00796	0.2438	0.43052	1077
24555	Hv_Contig_24555	interleukin 1 receptor accessory protein-like 2	0.67725	0.26287	3.93043	0.21267	0.74229	0.14279	615
705	Hv_Contig_705	inter-alpha (globulin) inhibitor H4 (plasma Kallikrein-sensitive glycoprotein)	1.28316	0.72761	5.42547	0.04789	0.84466	0.08779	3368
15046	Hv_Contig_15046	integrin alpha 3	-4.31712	0.5992	0.5453	0.05035	2.57544	0.20347	886
13812	Hv_Contig_13812	integrin alpha 3	-1.04126	0.52058	0.70933	0.66975	2.1123	0.23603	936
32273	Hv_Contig_32273	integrin alpha 2	-1.64094	1.41714	3.60807	0.22976	0.78002	0.64256	478
241	Hv_Contig_241	integrin alpha 1	4.11769	0.25364	3.92268	0.06492	3.49019	0.07667	4476
2310	Hv_Contig_2310	Integrator complex subunit 4 (Int4)	3.53408	0.20169	3.10254	0.31279	4.18729	0.03854	2264
34536	Hv_Contig_34536	Integrator complex subunit 4 (Int4)	2.26395	0.2025	0.98244	0.04275	1.47232	0.1832	424
38639	Hv_Contig_38639	integrase-like protein	1.87295	0.7084	1.67068	0.1069	1.1053	0.55748	329
3605	Hv_Contig_3605	insulin receptor-1	-4.9185	1.3063	-0.56744	0.20603	2.77555	0.14502	1901
5330	Hv_Contig_5330	Inositol 1,4,5-triphosphate kinase 1 CG4026-PA	2.38533	0.25938	4.56267	0.02175	4.8366	0.06421	1592
504	Hv_Contig_504	inner nuclear membrane protein Man1-like	3.07607	0.26564	4.74893	0.09692	5.12125	0.08507	3746
31452	Hv_Contig_31452	Inhibitor of growth proteining, ing4	1.13945	0.57114	1.90447	0.03841	2.02956	0.14033	496
48644	Hv_Contig_48644	inhibitor of growth protein 5-like isoform 1	0.9725	0.73882	0.82077	1.46456	2.31068	0.14578	183
46708	Hv_Contig_46708	inhibitor of growth protein 5-like isoform 1	1.74118	0.48256	1.92159	0.36328	1.98321	0.07064	209
7996	Hv_Contig_7996	inhibitor of growth protein 1-like	1.91399	0.08445	3.79597	0.17109	2.70696	0.14366	1284
1196	Hv_Contig_1196	inhibitor of apoptosis protein	5.34823	0.88803	4.30372	0.09849	5.1563	0.0394	2851
1272	Hv_Contig_1272	inhibitor of apoptosis protein	6.88129	0.32036	4.15933	0.20198	3.82799	0.04538	2789
1252	Hv_Contig_1252	inhibitor of apoptosis 2	2.72922	0.3653	3.20876	0.00356	3.31683	0.18056	2808
14365	Hv_Contig_14365	inhibitor of apoptosis 2	0.64826	0.34117	0.93817	0.08505	0.42923	0.32419	913
6639	Hv_Contig_6639	importin-11-like	2.57807	0.05085	3.10106	0.08324	3.55574	0.06737	1419
45591	Hv_Contig_45591	Ift88	-0.39389	1.17813	0.54205	0.05035	0.61095	0.50538	222
7678	Hv_Contig_7678	icarus CG9031-PA	2.88494	0.2871	4.43653	0.02463	5.32413	0.09241	1316
293	Hv_Contig_293	hypothetical protein VITISV_041073	3.16748	0.36516	3.51791	0.04322	3.58816	0.13905	4335
48533	Hv_Contig_48533	hypothetical protein VITISV_007301	-2.20139	0.39548	2.59757	0.24313	0.27154	0.42312	185
49512	Hv_Contig_49512	hypothetical protein VITISV_002860	-0.31216	0.10201	-0.06256		0.70162	0.6017	173
20343	Hv_Contig_20343	hypothetical protein TRIADDRAFT_26468	1.60446	0.6597	2.82111	0.24313	1.9547	0.25152	713
24766	Hv_Contig_24766	hypothetical protein THEYE_A1031	2.05206	0.36199	1.08144	0.05035	0.24559	0.24677	611
3846	Hv_Contig_3846	hypothetical protein TcasGA2_TC030780	1.324	1.01353	2.94081	0.39382	3.83501	0.143	1849
36194	Hv_Contig_36194	hypothetical protein TcasGA2_TC030735	3.31801	0.53343	3.5449	0.10934	0.85271	0.72807	384
37118	Hv_Contig_37118	hypothetical protein TcasGA2_TC030641	0.79934	0.15944	2.15855	0.05035	1.71651	0.28541	362
3487	Hv_Contig_3487	hypothetical protein TcasGA2_TC030637	4.38774	0.36122	3.32997	0.2108	2.22463	0.12047	1926
171	Hv_Contig_171	hypothetical protein TcasGA2_TC016332	1.9748	0.70403	1.27903	0.07193	2.38716	0.11813	4870
11517	Hv_Contig_11517	hypothetical protein TcasGA2_TC016332	-0.79276	0.65087	-0.40448	0.46398	0.92717	0.09961	1048
18	Hv_Contig_18	hypothetical protein TcasGA2_TC016256	3.24508	0.27218	3.57805	0.02601	4.4374	0.11816	7695
1492	Hv_Contig_1492	hypothetical protein TcasGA2_TC016163	2.52394	0.06299	3.39522	0.07096	4.59504	0.03679	2643
14239	Hv_Contig_14239	hypothetical protein TcasGA2_TC015998	-2.40482	1.16962	------		1.50917	0.24244	918
12567	Hv_Contig_12567	hypothetical protein TcasGA2_TC015930	2.94555	0.06475	3.24078	0.09824	2.44577	0.18714	993
38423	Hv_Contig_38423	hypothetical protein TcasGA2_TC015881	2.37447	0.33975	2.74524	0.24313	1.99418	0.34671	334
2826	Hv_Contig_2826	hypothetical protein TcasGA2_TC015699	-1.25047	1.36614	2.65704	0.08791	2.49635	0.0733	2088
22694	Hv_Contig_22694	hypothetical protein TcasGA2_TC015610	1.89454	0.43257	1.74385	0.12595	2.77857	0.06885	651
4449	Hv_Contig_4449	hypothetical protein TcasGA2_TC015605	3.06144	0.40652	2.29059	0.06718	4.08448	0.03	1732
14729	Hv_Contig_14729	hypothetical protein TcasGA2_TC015510	2.43976	0.87483	3.72182	0.11708	2.77622	0.09401	898
43604	Hv_Contig_43604	hypothetical protein TcasGA2_TC015510	2.10977	0.34958	0.85219	2.02256	1.44001	0.35028	247
17610	Hv_Contig_17610	hypothetical protein TcasGA2_TC015494	1.182	0.38104	2.01236	0.08889	2.7492	0.16671	793
29968	Hv_Contig_29968	hypothetical protein TcasGA2_TC015081	3.0861	0.51975	0.24825	0.47076	1.99574	0.1617	527
19131	Hv_Contig_19131	hypothetical protein TcasGA2_TC015024	3.33886	0.40095	1.1239	0.18922	1.55923	0.18776	749
3130	Hv_Contig_3130	hypothetical protein TcasGA2_TC015016	1.62244	0.15664	1.19278	0.37796	1.39768	0.23529	2006
4907	Hv_Contig_4907	hypothetical protein TcasGA2_TC014704	0.42743	0.22722	1.30169	0.23147	2.95072	0.06838	1656
1463	Hv_Contig_1463	hypothetical protein TcasGA2_TC014610	1.94236	0.23459	3.15623	0.00518	3.82779	0.07748	2664
10518	Hv_Contig_10518	hypothetical protein TcasGA2_TC014509	2.6149	0.6089	2.74468	0.44352	4.59185	0.05586	1105
3228	Hv_Contig_3228	hypothetical protein TcasGA2_TC014151	1.1967	0.06261	2.42795	0.08127	1.71899	0.2455	1982
41602	Hv_Contig_41602	hypothetical protein TcasGA2_TC014040	0.78589	0.58619	2.86657	0.29637	1.62147	0.1915	275
7818	Hv_Contig_7818	hypothetical protein TcasGA2_TC014011	3.06157	0.52127	1.41361	0.00289	0.7557	0.38326	1304
1436	Hv_Contig_1436	hypothetical protein TcasGA2_TC013860	2.84669	0.58555	2.92952	0.17336	2.65542	0.15987	2678
8719	Hv_Contig_8719	hypothetical protein TcasGA2_TC013564	1.38211	0.3972	3.84867	0.04738	3.85417	0.08315	1228
5716	Hv_Contig_5716	hypothetical protein TcasGA2_TC013522	2.48474	0.26758	3.41776	0.0604	2.87159	0.083	1535
1055	Hv_Contig_1055	hypothetical protein TcasGA2_TC013259	3.27836	0.028	4.53438	0.09546	3.97131	0.13806	2974
25156	Hv_Contig_25156	hypothetical protein TcasGA2_TC013189	1.79556	0.32156	1.77884	0.26605	1.46687	0.37609	605
1286	Hv_Contig_1286	hypothetical protein TcasGA2_TC013109	2.2211	0.1202	2.40794	0.33856	2.26671	0.05782	2781
752	Hv_Contig_752	hypothetical protein TcasGA2_TC013103	4.74327	0.29439	4.58877	0.06717	1.88731	0.13025	3303
6883	Hv_Contig_6883	hypothetical protein TcasGA2_TC013103	4.29338	0.34496	2.44106	0.37233	1.30821	0.35327	1394
5140	Hv_Contig_5140	hypothetical protein TcasGA2_TC013041	2.25753	0.44505	4.02429	0.00869	3.26513	0.08693	1622
32760	Hv_Contig_32760	hypothetical protein TcasGA2_TC012971	-1.88393	0.99691	-0.73833	1.17109	0.45178	0.3958	467
36475	Hv_Contig_36475	hypothetical protein TcasGA2_TC012918	1.73432	0.6985	1.80024	0.66869	2.40631	0.32062	377
5512	Hv_Contig_5512	hypothetical protein TcasGA2_TC012878	6.74848	0.28433	6.6548	0.09158	7.54306	0.05571	1565
802	Hv_Contig_802	hypothetical protein TcasGA2_TC012768	0.32349	0.37465	2.26259	0.20335	2.43073	0.06499	3242
2848	Hv_Contig_2848	hypothetical protein TcasGA2_TC012748	-5.69376	0.39548	1.08014	0.44204	4.86149	0.01772	2082
29268	Hv_Contig_29268	hypothetical protein TcasGA2_TC012723	2.58849	0.09738	4.21375	0.18842	1.65446	0.29122	540
2140	Hv_Contig_2140	hypothetical protein TcasGA2_TC012601	2.40057	0.0593	3.90869	0.01344	3.39736	0.16476	2334
30070	Hv_Contig_30070	hypothetical protein TcasGA2_TC012601	-0.66564	0.18641	2.8128	0.13547	0.97273	0.06126	525
7697	Hv_Contig_7697	hypothetical protein TcasGA2_TC012552	4.04455	0.32082	4.56573	0.06606	2.87008	0.17878	1315
2976	Hv_Contig_2976	hypothetical protein TcasGA2_TC012551	-1.69789	1.38312	0.49534	0.4764	8.17913	0.07878	2047
3687	Hv_Contig_3687	hypothetical protein TcasGA2_TC012464	-2.56005	4.1662	4.26951	0.10831	2.93677	0.16286	1884
4533	Hv_Contig_4533	hypothetical protein TcasGA2_TC012341	3.68185	0.43447	4.38976	0.0372	4.20115	0.06792	1716
4879	Hv_Contig_4879	hypothetical protein TcasGA2_TC012280	1.56207	0.1048	2.35211	0.04688	1.99859	0.26265	1660
49313	Hv_Contig_49313	hypothetical protein TcasGA2_TC012171	-0.40043	0.5992	3.6807	0.09563	0.09783	0.47905	176
6023	Hv_Contig_6023	hypothetical protein TcasGA2_TC012119	3.11995	0.18035	0.94643	1.28139	0.52583	0.16086	1491
16314	Hv_Contig_16314	hypothetical protein TcasGA2_TC012087	2.3145	0.46582	1.73988	0.13289	0.63238	0.21474	835
38274	Hv_Contig_38274	hypothetical protein TcasGA2_TC011830	2.93458	0.44816	2.19374	0.20323	0.87656	0.23831	338
8805	Hv_Contig_8805	hypothetical protein TcasGA2_TC011545	4.04654	0.72757	3.69114	0.68546	4.12272	0.17934	1221
1270	Hv_Contig_1270	hypothetical protein TcasGA2_TC011397	3.40268	0.65788	3.47469	0.05742	3.79489	0.07915	2792
40450	Hv_Contig_40450	hypothetical protein TcasGA2_TC011389	0.89696	0.8912	------		1.82592	0.31854	294
17498	Hv_Contig_17498	hypothetical protein TcasGA2_TC011290	2.16304	0.41652	3.20104	0.37972	4.4328	0.17051	797
45498	Hv_Contig_45498	hypothetical protein TcasGA2_TC011290	0.83162	0.93243	2.82805	0.36328	2.96416	0.57059	223
2231	Hv_Contig_2231	hypothetical protein TcasGA2_TC011248	1.46676	1.04989	2.2036	0.08041	4.76553	0.11907	2299
35235	Hv_Contig_35235	hypothetical protein TcasGA2_TC011130	0.6305	0.44929	1.69333	0.66869	1.14066	0.72875	406
49906	Hv_Contig_49906	hypothetical protein TcasGA2_TC010973	------		-0.02881		0.29473	0.39564	169
1439	Hv_Contig_1439	hypothetical protein TcasGA2_TC010913	1.71031	0.16949	3.46579	0.02773	2.48504	0.17457	2675
7261	Hv_Contig_7261	hypothetical protein TcasGA2_TC010879	3.85113	0.11192	4.25151	0.06041	2.66252	0.06169	1354
7919	Hv_Contig_7919	hypothetical protein TcasGA2_TC010879	0.27977	0.31919	3.07836	0.08735	0.90475	0.32514	1293
35618	Hv_Contig_35618	hypothetical protein TcasGA2_TC010748	1.95859	0.73302	0.2848	0.05035	0.55627	0.68988	398
34323	Hv_Contig_34323	hypothetical protein TcasGA2_TC010713	0.91684	0.39586	0.99531	0.52054	0.66054	0.47319	429
25029	Hv_Contig_25029	hypothetical protein TcasGA2_TC010710	2.46834	0.70833	-1.11661	1.07039	1.1447	0.44642	607
18612	Hv_Contig_18612	hypothetical protein TcasGA2_TC010710	0.86582	0.39028	0.34589	0.05035	1.01712	0.06154	763
5652	Hv_Contig_5652	hypothetical protein TcasGA2_TC010705	0.56545	0.29087	1.8478	0.09776	2.94177	0.03607	1545
21408	Hv_Contig_21408	hypothetical protein TcasGA2_TC010684	-1.66053	0.51985	-0.78891	0.36328	2.42996	0.23365	684
16543	Hv_Contig_16543	hypothetical protein TcasGA2_TC010684	-0.01325	0.83796	0.4372	0.24313	2.26074	0.29021	827
1712	Hv_Contig_1712	hypothetical protein TcasGA2_TC010477	2.69796	0.45359	4.36052	0.02626	2.32977	0.10459	2517
98	Hv_Contig_98	hypothetical protein TcasGA2_TC010431	2.45296	0.3733	1.59399	0.08635	2.22718	0.06336	5553
43512	Hv_Contig_43512	hypothetical protein TcasGA2_TC010410	1.15992	0.51329	3.56636	0.4107	0.82929	0.43575	248
4633	Hv_Contig_4633	hypothetical protein TcasGA2_TC010361	3.14643	0.23212	1.48005	0.22367	2.55615	0.22363	1703
23350	Hv_Contig_23350	hypothetical protein TcasGA2_TC010304	2.62648	0.36343	3.4952	0.25944	2.23675	0.37949	637
28463	Hv_Contig_28463	hypothetical protein TcasGA2_TC010304	2.16311	0.45453	1.92316	0.05035	1.87807	0.32548	554
43064	Hv_Contig_43064	hypothetical protein TcasGA2_TC010296	-2.51465	0.5992	-0.61662		1.08335	0.38618	254
5252	Hv_Contig_5252	hypothetical protein TcasGA2_TC010123	3.01915	0.28082	4.19253	0.11626	4.78877	0.05469	1603
3303	Hv_Contig_3303	hypothetical protein TcasGA2_TC010059	3.19091	0.13727	3.41982	0.08174	3.21235	0.09162	1963
6295	Hv_Contig_6295	hypothetical protein TcasGA2_TC009936	2.21741	0.20054	4.42412	0.12315	3.19939	0.10615	1459
18002	Hv_Contig_18002	hypothetical protein TcasGA2_TC009932	3.09312	0.3676	3.09553	0.00822	0.93169	0.19799	781
32051	Hv_Contig_32051	hypothetical protein TcasGA2_TC009919	-1.14501	1.2346	2.37166	0.14254	2.27475	0.33195	483
35516	Hv_Contig_35516	hypothetical protein TcasGA2_TC009832	2.2303	0.38807	3.27632	0.13541	2.16504	0.10699	400
372	Hv_Contig_372	hypothetical protein TcasGA2_TC009632	2.61737	0.21489	3.10608	0.07869	3.02932	0.11752	4054
18614	Hv_Contig_18614	hypothetical protein TcasGA2_TC009600	0.80099	0.58122	1.92862	0.16382	2.98279	0.18483	763
36463	Hv_Contig_36463	hypothetical protein TcasGA2_TC009600	0.43344	0.8227	1.23149	0.23634	2.47368	0.33404	377
2438	Hv_Contig_2438	hypothetical protein TcasGA2_TC009587	5.5099	0.2708	3.82051	0.11981	3.93018	0.08099	2213
2798	Hv_Contig_2798	hypothetical protein TcasGA2_TC009541	2.8506	0.39288	2.04376	0.03128	3.64331	0.06598	2097
4925	Hv_Contig_4925	hypothetical protein TcasGA2_TC009438	1.26999	0.19166	2.15607	0.24691	2.18219	0.2243	1654
51845	Hv_Contig_51845	hypothetical protein TcasGA2_TC009407	1.50073	0.68064	0.12414		1.22166	0.54238	152
32575	Hv_Contig_32575	hypothetical protein TcasGA2_TC009376	0.62902	0.08718	0.40727	0.47076	1.79478	0.15382	472
17061	Hv_Contig_17061	hypothetical protein TcasGA2_TC009316	0.86593	0.05449	1.6221	0.24842	2.83227	0.09499	810
7926	Hv_Contig_7926	hypothetical protein TcasGA2_TC009230	1.98342	0.62066	2.84213	0.21035	2.3909	0.09708	1292
5759	Hv_Contig_5759	hypothetical protein TcasGA2_TC009208	4.08184	0.5116	3.25206	0.31736	3.37757	0.12681	1529
3267	Hv_Contig_3267	hypothetical protein TcasGA2_TC009115	2.1522	0.1932	1.04973	0.23147	2.91628	0.22822	1972
37205	Hv_Contig_37205	hypothetical protein TcasGA2_TC009115	2.10306	1.10724	-0.15539	1.46456	2.13766	0.30443	360
25932	Hv_Contig_25932	hypothetical protein TcasGA2_TC009115	1.91506	1.30428	0.12458	0.05035	1.73281	0.36835	593
29203	Hv_Contig_29203	hypothetical protein TcasGA2_TC009115	2.90853	0.46795	0.82162	0.3936	1.72742	0.42699	541
21395	Hv_Contig_21395	hypothetical protein TcasGA2_TC009115	2.98087	0.16838	1.50147	0.5366	1.50779	0.3942	685
14136	Hv_Contig_14136	hypothetical protein TcasGA2_TC009115	0.45281	0.35552	1.83147	0.2019	1.21456	0.29467	923
40925	Hv_Contig_40925	hypothetical protein TcasGA2_TC009115	2.60752	0.61041	0.83252	0.88439	1.09416	0.1618	287
18500	Hv_Contig_18500	hypothetical protein TcasGA2_TC009115	2.51381	0.41217	-0.08377	1.5915	1.08128	0.21975	766
37532	Hv_Contig_37532	hypothetical protein TcasGA2_TC009115	2.18986	0.68708	0.82231	0.57146	0.86028	0.12101	354
41121	Hv_Contig_41121	hypothetical protein TcasGA2_TC009115	2.23357	0.28151	0.9792	0.34383	0.83001	0.40565	284
40726	Hv_Contig_40726	hypothetical protein TcasGA2_TC009115	1.56875	1.38868	------		0.38618	0.65261	290
21215	Hv_Contig_21215	hypothetical protein TcasGA2_TC009077	4.50413	0.31112	3.56997	0.07496	5.97598	0.06507	690
6062	Hv_Contig_6062	hypothetical protein TcasGA2_TC009077	4.12098	0.41588	0.94098	0.5751	5.08073	0.07052	1487
8273	Hv_Contig_8273	hypothetical protein TcasGA2_TC009077	2.69104	0.55913	0.76469	0.33189	4.85986	0.10727	1262
9343	Hv_Contig_9343	hypothetical protein TcasGA2_TC009077	3.14587	0.47888	0.37969	0.68186	1.44988	0.10557	1185
2060	Hv_Contig_2060	hypothetical protein TcasGA2_TC009077	3.01029	0.54414	-0.18617	0.36675	1.11562	0.30627	2362
1629	Hv_Contig_1629	hypothetical protein TcasGA2_TC009066	3.4011	0.17338	2.92684	0.05841	5.40036	0.29143	2560
39723	Hv_Contig_39723	hypothetical protein TcasGA2_TC009040	1.58271	0.38312	1.90956	0.31016	1.2028	0.13117	308
12677	Hv_Contig_12677	hypothetical protein TcasGA2_TC008934	1.79579	0.22306	1.17303	0.70513	3.50143	0.12565	988
20449	Hv_Contig_20449	hypothetical protein TcasGA2_TC008923	-2.83637		1.75874	0.22332	4.63903	0.21474	710
19070	Hv_Contig_19070	hypothetical protein TcasGA2_TC008819	0.99454	0.10741	0.87068	0.17051	1.45707	0.12762	750
5154	Hv_Contig_5154	hypothetical protein TcasGA2_TC008668	3.22129	0.26063	1.71931	0.1122	3.75073	0.12069	1619
17747	Hv_Contig_17747	hypothetical protein TcasGA2_TC008647	0.90339	0.60287	0.27723	0.2929	0.97838	0.30608	789
1315	Hv_Contig_1315	hypothetical protein TcasGA2_TC008564	3.41273	0.62534	3.57876	0.21681	3.12848	0.18843	2762
3479	Hv_Contig_3479	hypothetical protein TcasGA2_TC008564	4.10166	0.30211	2.51915	0.01276	2.06026	0.33227	1927
9779	Hv_Contig_9779	hypothetical protein TcasGA2_TC008538	2.71186	0.2854	4.10774	0.02897	2.44834	0.15041	1153
18277	Hv_Contig_18277	hypothetical protein TcasGA2_TC008530	2.76424	0.47776	2.41616	0.01034	0.15979	0.06888	772
[truncated: 2,272 more rows]

## Sheet: Table S3C
Table S5. Biological process GO terms enriched in hemocytes (P<0.01, with Benjamini-Hochberg FDR correction for multiple testing). The total number of sequence contigs annotated with each term, the number and percentage of contigs selected, P-value, and the Z-score for each selected GO term are shown.
Biological Process GO Term	P-Value	Z-Score	Total # of Contigs	Selected # of contigs	% of contigs Selected
translation;	6e-81	21.0768	265	222	0.8377
metabolic process;	5.01e-28	12.3485	384	209	0.5443
proteolysis;	5.31e-10	7.18229	503	205	0.4076
oxidation reduction;	1.69e-06	5.67234	389	153	0.3933
RNA-dependent DNA replication;	1.99e-23	11.4548	187	119	0.6364
cellular process;	1.08e-28	12.7603	150	109	0.7267
transport;	3.04e-10	7.46467	216	106	0.4907
regulation of transcription, DNA-dependent;	1.78e-36	14.3122	125	104	0.832
transmembrane transport;	3.09e-06	5.66984	198	88	0.4444
protein amino acid phosphorylation;	1.4e-21	11.0528	117	84	0.7179
phosphorylation;	8.37e-22	11.1302	85	68	0.8
nuclear mRNA splicing, via spliceosome;	5.2e-28	12.3685	66	62	0.9394
transcription, DNA-dependent;	6.49e-20	10.6066	63	54	0.8571
signal transduction;	5.75e-15	9.28246	72	54	0.75
DNA metabolic process;	1.51e-05	5.45881	98	50	0.5102
DNA integration;	2.81e-06	5.87518	86	47	0.5465
cellular metabolic process;	1.55e-13	8.85375	50	41	0.82
macromolecule metabolic process; primary metabolic process;	6.96e-09	7.16701	61	41	0.6721
oxidation reduction; oxygen transport; positive regulation of melanization defense response; melanin biosynthetic process from tyrosine;	3.25e-16	9.43324	35	34	0.9714
methylation;	5.67e-09	7.26223	42	32	0.7619
RNA processing;	4.14e-11	8.06974	36	31	0.8611
protein folding;	2.5e-06	6.05034	43	29	0.6744
peptidyl-tyrosine dephosphorylation;	9.97e-10	7.5619	33	28	0.8485
translational elongation;	1.15e-08	7.13891	35	28	0.8
DNA replication;	2.86e-09	7.38578	32	27	0.8438
translational initiation;	2.5e-07	6.56157	36	27	0.75
mitochondrial electron transport, NADH to ubiquinone;	2.1e-09	7.43507	30	26	0.8667
cell adhesion;	3.39e-06	6.00129	37	26	0.7027
protein modification process;	2.55e-10	7.74987	27	25	0.9259
ubiquitin-dependent protein catabolic process;	1.69e-06	6.18609	32	24	0.75
ATP hydrolysis coupled proton transport;	1.19e-08	7.12845	26	23	0.8846
translational elongation; GTP catabolic process;	5.2e-08	6.8792	27	23	0.8519
ATP catabolic process; microtubule-based movement;	9.9e-10	7.48446	23	22	0.9565
tricarboxylic acid cycle;	2.92e-05	5.57319	27	20	0.7407
G-protein coupled receptor protein signaling pathway;	0.00197	4.41152	33	20	0.6061
small GTPase mediated signal transduction;	3.1e-08	6.91313	20	19	0.95
positive regulation of Rab GTPase activity;	1.99e-07	6.615	21	19	0.9048
lipid transport;	0.000381	4.93136	28	19	0.6786
homophilic cell adhesion;	0.00242	4.36186	31	19	0.6129
mitotic spindle elongation; translation;	9.87e-08	6.71208	19	18	0.9474
rRNA processing;	3.08e-07	6.50494	18	17	0.9444
regulation of alternative nuclear mRNA splicing, via spliceosome;	9.64e-08	6.63544	16	16	1
regulation of cellular process;	1.06e-06	6.29113	17	16	0.9412
protein ubiquitination;	5.23e-06	5.97181	18	16	0.8889
RNA-dependent DNA replication; DNA integration;	0.00117	4.65451	23	16	0.6957
intracellular protein transport;	0.00233	4.43346	24	16	0.6667
tRNA aminoacylation for protein translation;	1.6e-05	5.74255	17	15	0.8824
DNA repair;	6.38e-05	5.43868	18	15	0.8333
regulation of Rab GTPase activity;	1.1e-06	6.20678	14	14	1
vesicle-mediated transport; intracellular protein transport;	1.13e-06	6.20678	14	14	1
protein folding; protein peptidyl-prolyl isomerization;	1.16e-06	6.20678	14	14	1
RNA metabolic process;	9.63e-06	5.84068	15	14	0.9333
protein amino acid dephosphorylation;	4.89e-05	5.50452	16	14	0.875
RNA-dependent DNA replication; regulation of transcription, DNA-dependent;	0.000537	4.90555	18	14	0.7778
phagocytosis, engulfment;	0.00301	4.38422	20	14	0.7
protein polymerization; GTP catabolic process; microtubule-based movement;	0.00609	4.14701	21	14	0.6667
ribosome biogenesis;	3.44e-06	5.98094	13	13	1
vesicle-mediated transport;	3.04e-05	5.60228	14	13	0.9286
regulation of transcription from RNA polymerase II promoter;	0.000144	5.25668	15	13	0.8667
protein amino acid glycosylation;	0.000147	5.25668	15	13	0.8667
protein transport;	0.000511	4.93906	16	13	0.8125
mRNA processing;	0.00337	4.37242	18	13	0.7222
transmembrane transport; regulation of pH; sodium ion transport;	1.21e-05	5.74625	12	12	1
GTP catabolic process;	9.8e-05	5.35364	13	12	0.9231
phospholipid biosynthetic process;	0.000446	4.99779	14	12	0.8571
mitochondrial electron transport, ubiquinol to cytochrome c;	0.000453	4.99779	14	12	0.8571
microtubule-based movement;	0.00361	4.37359	16	12	0.75
nucleosome assembly;	0.00801	4.0968	17	12	0.7059
positive regulation of GTPase activity; regulation of small GTPase mediated signal transduction;	4.09e-05	5.50157	11	11	1
cellular process; metabolic process;	0.00895	4.08868	15	11	0.7333
glycolysis; oxidation reduction;	0.00014	5.24549	10	10	1
iron-sulfur cluster assembly;	0.000143	5.24549	10	10	1
GPI anchor biosynthetic process;	0.000955	4.81963	11	10	0.9091
protein localization; compound eye cone cell differentiation;	0.000466	4.97627	9	9	1
ATP synthesis coupled proton transport; ATP hydrolysis coupled proton transport;	0.000473	4.97627	9	9	1
cellular process; transport;	0.00276	4.53027	10	9	0.9
signal transduction; regulation of transcription, DNA-dependent;	0.0028	4.53027	10	9	0.9
tRNA processing;	0.00283	4.53027	10	9	0.9
ATP synthesis coupled proton transport;	0.00933	4.13769	11	9	0.8182
axon midline choice point recognition; determination of muscle attachment site; sensory organ development; negative regulation of microtubule depolymerization; mushroom body development; dendrite morphogenesis; branch fusion, open tracheal system; oocyte fate determination; actin cytoskeleton organization; apposition of dorsal and ventral imaginal disc-derived wing surfaces; lumen formation, open…	0.00153	4.69163	8	8	1
synaptic vesicle endocytosis;	0.00155	4.69163	8	8	1
multicellular organismal development;	0.00158	4.69163	8	8	1
protein folding; cytoplasmic microtubule organization; mitotic spindle organization;	0.0016	4.69163	8	8	1
glycine catabolic process; oxidation reduction;	0.00162	4.69163	8	8	1
regulation of translational initiation;	0.00807	4.22237	9	8	0.8889
mitochondrial electron transport, cytochrome c to oxygen;	0.00816	4.22237	9	8	0.8889
cellular process; proteolysis;	0.00826	4.22237	9	8	0.8889
regulation of small GTPase mediated signal transduction;	0.00835	4.22237	9	8	0.8889
translation; ubiquitin-dependent protein catabolic process; regulation of transcription, DNA-dependent; ribosome biogenesis; chromatin organization; response to stress; protein modification process;	0.00486	4.38858	7	7	1
cell cycle arrest;	0.00492	4.38858	7	7	1
mitotic chromosome condensation; locomotion; mesoderm development; sarcomere organization; myoblast fusion; muscle attachment; sister chromatid cohesion;	0.00498	4.38858	7	7	1
protein localization;	0.00504	4.38858	7	7	1
chitin metabolic process;	5.73e-08	-5.17858	81	1	0.0123
			4549	2951

## Sheet: Table S3D
Table S5b. Sequence contigs selected in biological GO terms enriched in hemocytes (P<0.01, with Benjamini-Hochberg FDR correction for multiple testing). The sequnce name, annotations, expression values, and standard deviations are shown.
Contig #	Name	Sequence desc.	Hv_Gut	Standard deviation	Hv_Body	Standard deviation	Hv_Hemocyte	Standard deviation	Source Seq Length	Fold exp_Hc/body	Fold exp_Hc/gut
31619	Hv_Contig_31619	116 kDa U5 small nuclear ribonucleoprotein component-like isoform 1	-1.62045	1.09992	0.5781	0.43081	1.98047	0.24081	492	2.64335	12.1335
22424	Hv_Contig_22424	129 kDa replicase	0.36434	0.04646	2.46602	0.0957	2.27793	0.09163	658	0.877767	3.76745
26991	Hv_Contig_26991	14 kDa subunit splicing factor 3b	4.26289	0.09683	4.57473	0.25386	4.51997	0.19122	577	0.962755	1.19506
46458	Hv_Contig_46458	1-acylglycerophosphocholine O-acyltransferase 1-like	0.16775	1.01745	0.76951	1.5915	0.7875	0.40685	212	1.01255	1.53661
4196	Hv_Contig_4196	26S proteasome non-ATPase regulatory subunit 11-like isoform 1	5.41937	0.29484	6.65103	0.04384	5.95522	0.08663	1781	0.617363	1.4498
8344	Hv_Contig_8344	26S proteasome non-ATPase regulatory subunit 14	5.21213	0.24925	6.91177	0.01838	6.6435	0.13472	1255	0.830315	2.69703
22204	Hv_Contig_22204	28S ribosomal protein S6 precursor	3.47044	0.33865	4.49243	0.07111	3.01106	0.05709	663	0.358149	0.727299
970	Hv_Contig_970	2-hydroxyphytanoyl-CoA lyase	6.09327	0.20218	5.4105	0.05661	3.68961	0.0584	3044	0.303362	0.188985
185	Hv_Contig_185	2-oxoglutarate dehydrogenase	6.17874	0.41165	5.29459	0.0405	3.67573	0.05255	4780	0.325593	0.176408
4445	Hv_Contig_4445	2-oxoglutarate dehydrogenase	4.46855	0.3678	2.71432	0.02483	0.96714	0.07364	1733	0.297883	0.088302
486	Hv_Contig_486	2-oxoglutarate dehydrogenase	4.91548	0.2227	5.61821	0.00964	3.68041	0.13224	3786	0.261014	0.424822
12533	Hv_Contig_12533	2-oxoglutarate dehydrogenase E1 component, mitochondrial	5.67188	0.39703	3.45299	0.19351	2.84647	0.18335	995	0.656779	0.14108
7225	Hv_Contig_7225	2-oxoglutarate/malate carrier protein	2.48796	0.42328	3.73353	0.2382	4.05242	0.07966	1359	1.24737	2.95767
11179	Hv_Contig_11179	39S ribosomal protein L15, mitochondrial	4.05873	0.20717	5.17752	0.18397	3.39339	0.17226	1067	0.290351	0.63054
31522	Hv_Contig_31522	39S ribosomal protein L24, mitochondrial	3.18973	0.05767	6.26258	0.07176	3.15915	0.1834	494	0.116352	0.979027
8661	Hv_Contig_8661	3-dehydroecdysone 3beta-reductase	-3.13738	1.54256	3.3958	0.18403	2.96179	0.11072	1232	0.740202	68.5541
20758	Hv_Contig_20758	3-oxoacyl-acyl-carrier-protein reductase	5.37556	0.58082	4.2956	0.26829	1.51509	0.19637	702	0.14554	0.0688466
6649	Hv_Contig_6649	3-phosphoinositide-dependent protein kinase 1	1.86474	0.34391	1.12203	0.96912	1.89891	0.22295	1418	1.71342	1.02397
36868	Hv_Contig_36868	40S ribosomal protein S13	3.33964		------		2.28673	0.03807	368	N/A	0.481995
50588	Hv_Contig_50588	40S ribosomal protein S23, putative	2.62684	0.43058	8.24284	0.06884	4.7649	0.40515	163	0.0897503	4.4017
13882	Hv_Contig_13882	40S ribosomal protein S28	-0.59984	0.70903	-0.70873	1.15972	1.35448	0.31844	933	4.17915	3.87533
32022	Hv_Contig_32022	40S ribosomal protein S28	10.6362	0.04092	11.0038	0.26238	10.6908	0.1161	484	0.804955	1.03856
34982	Hv_Contig_34982	40S ribosomal protein S28	1.36104	0.59142	4.92478	0.37402	1.66132	0.54145	413	0.104136	1.23138
47553	Hv_Contig_47553	4-coumarate--CoA ligase 4	0.51101	1.91801	2.38877	0.20761	0.86668	0.20573	200	0.348181	1.27958
4418	Hv_Contig_4418	4-nitrophenylphosphatase	3.17969	0.12788	1.87729	0.53422	1.08193	0.17007	1738	0.576199	0.233621
8936	Hv_Contig_8936	4-nitrophenylphosphatase	3.357	0.20304	3.02265	0.0838	2.08946	0.36609	1213	0.523699	0.415367
10389	Hv_Contig_10389	4-nitrophenylphosphatase	4.63659	0.33959	4.09586	0.3296	1.82012	0.21575	1113	0.206507	0.141957
52388	Hv_Contig_52388	5-oxoprolinase (atp-hydrolysing)	1.70801	0.54521	0.62701	0.65676	0.87433	0.19763	148	1.187	0.561096
52061	Hv_Contig_52061	5-oxoprolinase (atp-hydrolysing)	2.36663	0.46494	1.39054	0.46398	1.44366	0.15301	151	1.03751	0.527422
1491	Hv_Contig_1491	5-oxoprolinase-like	4.29327	0.56417	3.21933	0.29753	1.63489	0.06503	2644	0.333454	0.158397
9656	Hv_Contig_9656	5-oxoprolinase-like	4.02809	0.44419	2.39354	0.06056	0.73617	0.19737	1163	0.317017	0.102102
13870	Hv_Contig_13870	60S acidic ribosomal protein P1	-0.54734	0.44334	3.69692	0.18823	5.69645	0.11104	933	3.9987	75.7824
21872	Hv_Contig_21872	60S acidic ribosomal protein P1	9.65314	0.14286	10.199	0.03286	10.3715	0.12253	671	1.12699	1.64534
31834	Hv_Contig_31834	60S acidic ribosomal protein P1	------		1.91075		1.80421	0.16552	488	0.928813	N/A
28207	Hv_Contig_28207	60S acidic ribosomal protein P1	1.73995	0.34163	3.58937	1.07095	3.1302	0.14514	559	0.727405	2.62124
39597	Hv_Contig_39597	60S acidic ribosomal protein P1	-0.81049	0.26853	4.23379	0.32614	1.15477	0.827	310	0.118338	3.90483
8613	Hv_Contig_8613	60S acidic ribosomal protein P2	6.87434	0.11754	6.38367	0.25069	8.43937	0.24733	1235	4.15745	2.95884
32846	Hv_Contig_32846	60S acidic ribosomal protein P2	9.45735	0.04621	10.3926	0.01302	9.98369	0.06254	465	0.753213	1.44027
33232	Hv_Contig_33232	60S acidic ribosomal protein P2	1.6902	0.39076	4.86556	0.15442	4.05081	0.05224	456	0.568507	5.13587
27713	Hv_Contig_27713	60S acidic ribosomal protein P2	9.07052	0.17008	10.452	0.03905	9.22159	0.04591	566	0.42619	1.11039
49022	Hv_Contig_49022	60S ribosomal protein L31-like	8.35718	0.42257	8.17465	0.00695	6.74868	0.15955	179	0.372169	0.327939
36784	Hv_Contig_36784	60S ribosomal protein L39-like	0.85341	0.31998	0.83658	1.01548	0.66809	1.05855	370	0.889773	0.879454
40045	Hv_Contig_40045	60S ribosomal protein L39-like	10.221	0.23179	10.8099	0.14816	9.90468	0.22435	302	0.533955	0.803099
19704	Hv_Contig_19704	60S ribosomal protein L39-like	4.60256	0.9568	4.54097	0.88281	3.56568	0.54811	731	0.508638	0.48738
20411	Hv_Contig_20411	60S ribosomal protein L39-like	8.02311	0.49322	11.4918	0.08503	8.33006	0.09116	711	0.111744	1.23709
20517	Hv_Contig_20517	60S ribosomal protein L7/L12 precursor	4.91098	0.36387	6.0825	0.08357	4.76312	0.22603	708	0.400707	0.902588
34216	Hv_Contig_34216	AAA family ATPase, putative	-2.85715		-0.78406	0.69139	3.36903	0.21694	432	17.7912	74.863
22473	Hv_Contig_22473	ABC1 family protein	3.58934	0.17965	2.9188	0.31509	1.7276	0.18927	657	0.437938	0.275144
10638	Hv_Contig_10638	abhydrolase domain containing 11	1.94888	0.17728	3.98398	0.04086	2.45597	0.16203	1098	0.346755	1.42118
16442	Hv_Contig_16442	acetyltransferase	5.14134	0.17022	5.80004	0.07699	5.84468	0.15426	830	1.03143	1.62827
27598	Hv_Contig_27598	acetyltransferase	4.10895	0.76816	2.84291	0.01255	2.1759	0.30463	569	0.629811	0.261875
9899	Hv_Contig_9899	ACHI protein	2.35284	0.46311	3.48922	0.01185	4.18092	0.04242	1144	1.61519	3.55064
30106	Hv_Contig_30106	ACHI protein	1.57523	0.36205	2.75823	0.14315	3.43957	0.22187	525	1.60363	3.64101
16539	Hv_Contig_16539	acid phosphatase isoenzyme	4.61303	0.45516	3.88839	0.33217	3.34369	0.27675	827	0.685534	0.41485
13647	Hv_Contig_13647	acidic mammalian chitinase-like	1.6437	0.5223	0.91478	0.05035	2.2389	0.23957	943	2.5038	1.51068
6753	Hv_Contig_6753	Aconitate hydratase, partial	-0.74866	2.12346	2.03007	0.05565	0.89278	0.29116	1407	0.454613	3.11977
3591	Hv_Contig_3591	activating transcription factor of chaperone	9.35974	0.21359	9.42932	0.0398	8.78307	0.02524	1904	0.638939	0.67051
8014	Hv_Contig_8014	Active breakpoint cluster region-related protein	3.23721	0.31642	0.96461	0.47076	1.53568	0.07027	1283	1.48563	0.30746
2910	Hv_Contig_2910	active breakpoint cluster region-related protein-like isoform 1	3.23087	0.33773	2.32524	0.05743	2.56773	0.0511	2066	1.18303	0.631502
4812	Hv_Contig_4812	acyl-coa dehydrogenase isoform 1	4.42033	0.07993	3.66058	0.08661	4.86746	0.12709	1671	2.30838	1.36333
3037	Hv_Contig_3037	acyl-CoA synthetase family member 3, mitochondrial-like isoform 1	4.12478	0.2363	2.91733	0.15037	1.70059	0.10571	2030	0.430254	0.186314
4984	Hv_Contig_4984	acyl-CoA:lysophosphatidylglycerol acyltransferase 1-like isoform 2	2.61629	0.34559	1.7124	0.02771	2.29316	0.14414	1645	1.49564	0.799334
11748	Hv_Contig_11748	acyl-CoA-binding domain-containing protein 6-like	5.61874	0.77511	7.128	0.00067	6.40243	0.12859	1035	0.604758	1.72153
4182	Hv_Contig_4182	acyl-coenzyme A dehydrogenase	7.80696	0.49384	4.01917	0.05549	5.15002	0.04965	1783	2.18988	0.158556
2563	Hv_Contig_2563	acyl-coenzyme A dehydrogenase	5.47992	0.69678	3.80145	0.09418	4.28668	0.14668	2168	1.39981	0.43732
4117	Hv_Contig_4117	acyl-coenzyme A dehydrogenase	5.85871	0.59967	4.3192	0.01576	4.13795	0.21893	1797	0.881939	0.303389
5641	Hv_Contig_5641	acylglycerol kinase, mitochondrial-like	3.04653	0.26577	3.64748	0.05044	2.31308	0.17944	1546	0.396557	0.601464
24414	Hv_Contig_24414	acyltransferase	0.75072	0.40091	-0.09166	1.66837	2.40631	0.16912	617	5.6489	3.15052
38171	Hv_Contig_38171	ADAM 17-like protease	2.37249	0.31073	1.0324	0.1993	0.95184	0.54263	340	0.94569	0.373544
46611	Hv_Contig_46611	ADAM 17-like protease-like isoform 2	1.66971	0.90531	2.86129	0.15783	0.91029	0.43956	211	0.258637	0.590734
909	Hv_Contig_909	adaptin, alpha/gamma/epsilon	4.24512	0.22696	3.53316	0.08949	3.43157	0.11617	3100	0.932005	0.56898
49417	Hv_Contig_49417	adenosine deaminase	0.13294	0.08171	1.51409		2.02664	0.42441	174	1.42657	3.71587
22253	Hv_Contig_22253	adenylate kinase isoenzyme 6-like	3.85609	0.22921	3.9025	0.2333	3.71898	0.20336	662	0.880552	0.909339
49283	Hv_Contig_49283	ADP/ATP translocase	1.03006	0.50944	4.33781	0.79342	4.20127	0.28473	176	0.909698	9.00802
3845	Hv_Contig_3845	ADP-dependent glucokinase	3.31157	0.00517	4.96856	0.02709	4.53671	0.17	1849	0.741311	2.33778
9668	Hv_Contig_9668	adp-ribosylation factor, arf	4.31956	0.23192	3.74558	0.02368	3.69501	0.09443	1162	0.965555	0.648622
32400	Hv_Contig_32400	ADP-ribosylation factor-binding protein GGA1-like	0.29964	0.40942	0.99051	0.10141	2.51356	0.32374	476	2.87398	4.63934
4138	Hv_Contig_4138	ADP-ribosylation factor-like protein 1-like	3.7337	0.09309	4.65552	0.11567	5.16424	0.13045	1792	1.42279	2.69548
24460	Hv_Contig_24460	AF078161_1lacunin	-2.89168	0.99818	-1.2478		4.85314	0.08903	616	68.6382	214.498
22397	Hv_Contig_22397	AF078161_1lacunin	-0.98404	0.94757	3.03788	0.2783	5.21535	0.01907	658	4.5236	73.4856
6621	Hv_Contig_6621	AF173553_1V-ATPase 110 kDa integral membrane subunit	-1.00642	0.20788	2.38392	0.16351	2.53566	0.03595	1422	1.11091	11.6486
6914	Hv_Contig_6914	AF173553_1V-ATPase 110 kDa integral membrane subunit	-1.11043	0.9806	2.06393	0.10704	1.75566	0.03921	1391	0.80761	7.29087
8328	Hv_Contig_8328	AF252641_1glu-prolyl-tRNA aminoacyl synthetase	3.42002	0.45633	3.67485	0.09811	3.1537	0.13129	1257	0.696816	0.831438
47639	Hv_Contig_47639	AF302930_1elongation factor-1 alpha	7.71903	0.38273	5.09347	0.61088	8.70501	0.28302	198	12.2231	1.98066
35659	Hv_Contig_35659	AF302930_1elongation factor-1 alpha	4.09349	0.76071	4.46537	0.34502	5.12155	0.35883	396	1.5759	2.03928
5756	Hv_Contig_5756	AF317884_1type 2 phosphatidic acid phosphatase	2.50157	0.3673	2.59601	0.14541	2.35064	0.04561	1530	0.843599	0.90067
1080	Hv_Contig_1080	AF329946_1signal transducer and activator of transcription	3.66526	0.06011	1.87941	0.10191	3.5709	0.10071	2950	3.2299	0.936688
34942	Hv_Contig_34942	AF329947_1signal transducer and activator of transcription short form	2.79287	0.37218	-0.2724	0.06932	0.6052	0.39959	414	1.83732	0.219506
16986	Hv_Contig_16986	AF368032_1QM protein	7.54931	0.68987	7.10276	0.06632	8.91982	0.07346	812	3.52362	2.58562
17887	Hv_Contig_17887	AF368032_1QM protein	10.6381	0.12084	11.5895	0.00031	10.2309	0.03563	785	0.389944	0.754075
24455	Hv_Contig_24455	AF379640_1ribosomal protein S11	10.6625	0.01494	10.0614	0.01446	10.8579	0.09408	616	1.73688	1.14503
27306	Hv_Contig_27306	AF400185_1ribosomal protein L14	-0.53822	0.24239	------		1.93315	0.39908	573	N/A	5.5457
21056	Hv_Contig_21056	AF400185_1ribosomal protein L14	10.6766	0.03138	10.9535	0.01911	11.0648	0.0287	694	1.08019	1.30869
13326	Hv_Contig_13326	AF400186_1ribosomal protein L27A	8.90694	0.04526	7.41185	0.14724	8.83876	0.04033	957	2.6887	0.953841
9079	Hv_Contig_9079	AF400186_1ribosomal protein L27A	8.48625	0.23065	9.91844	0.14107	9.39909	0.08698	1203	0.697686	1.88275
24143	Hv_Contig_24143	AF400186_1ribosomal protein L27A	5.40447	1.24724	8.22677	0.09387	7.22207	0.14503	622	0.498374	3.52494
27240	Hv_Contig_27240	AF400188_1ribosomal protein L22	7.39832	0.90079	5.87289	0.4464	7.13893	0.30394	574	2.40501	0.835441
27673	Hv_Contig_27673	AF400188_1ribosomal protein L22	10.1706	0.10365	10.3757	0.00227	10.0268	0.09918	567	0.785204	0.905151
32214	Hv_Contig_32214	AF400197_1ribosomal protein L35A	4.51006	1.03564	4.99607	0.03046	5.98727	0.43078	480	1.98784	2.7841
22667	Hv_Contig_22667	AF400197_1ribosomal protein L35A	9.62453	0.10861	9.83105	0.05906	10.3606	0.02254	651	1.44345	1.6656
4176	Hv_Contig_4176	AF400197_1ribosomal protein L35A	4.71712	0.77357	5.54178	0.04365	5.8567	0.05442	1785	1.24394	2.20317
21432	Hv_Contig_21432	AF400203_1ribosomal protein L40	2.20849	3.79168	7.81851	0.29327	7.98107	0.12992	683	1.11927	54.6663
24162	Hv_Contig_24162	AF400203_1ribosomal protein L40	8.66652	0.11568	8.29856	0.24701	7.99766	0.10003	621	0.811746	0.629004
23653	Hv_Contig_23653	AF400203_1ribosomal protein L40	9.24148	0.07863	9.71655	0.11265	8.58076	0.11603	630	0.455086	0.632563
18262	Hv_Contig_18262	AF400203_1ribosomal protein L40	2.02705	0.69841	6.19845	0.32294	2.94297	0.27963	773	0.104714	1.88677
21706	Hv_Contig_21706	AF400205_1ribosomal protein L44	7.19878	0.61116	7.31656	0.00984	7.62144	0.07042	676	1.23532	1.3404
24502	Hv_Contig_24502	AF400209_1ribosomal protein S12	9.14782	0.0863	9.25747	0.06527	9.66511	0.104	616	1.32651	1.43126
28221	Hv_Contig_28221	AF400209_1ribosomal protein S12	8.31072	0.1331	9.50625	0.06482	9.05718	0.03191	558	0.732515	1.67767
32259	Hv_Contig_32259	AF400216_1ribosomal protein S19	4.94865	0.63625	3.35511	0.03884	6.36293	0.04705	479	8.04348	2.66527
22575	Hv_Contig_22575	AF400216_1ribosomal protein S19	9.96309	0.07162	10.3285	0.00705	10.3616	0.07806	654	1.02327	1.31817
31571	Hv_Contig_31571	AF400222_1ribosomal protein S26	10.5061	0.07121	12.6105	0.02555	10.9718	0.07435	493	0.321157	1.38107
36273	Hv_Contig_36273	AF429974_1ribosomal protein L12	4.29481	0.93974	2.36878		5.50513	0.46352	382	8.79297	2.31389
21083	Hv_Contig_21083	AF429974_1ribosomal protein L12	9.69212	0.08586	9.4868	0.01614	9.87319	0.08079	693	1.30712	1.13372
19008	Hv_Contig_19008	AF429974_1ribosomal protein L12	5.94603	0.15643	8.26678	0.15727	6.97559	0.15675	752	0.408614	2.0414
9304	Hv_Contig_9304	AF429974_1ribosomal protein L12	6.84619	0.53716	6.6243	0.00772	4.94812	0.12846	1188	0.31291	0.268302
17557	Hv_Contig_17557	AF429979_1ribosomal protein S5	10.0861	0.02529	10.2522	0.01736	10.5	0.08253	795	1.18741	1.33228
46635	Hv_Contig_46635	AF436853_1reverse transcriptase	0.94848	1.63284	-0.41338		0.91715	0.59798	210	2.51495	0.978518
47572	Hv_Contig_47572	AF436853_1reverse transcriptase	0.27259	1.99151	-0.30016	0.05035	0.68381	0.83808	199	1.9779	1.32981
11699	Hv_Contig_11699	AF441167_160S ribosomal protein L15	9.39269	0.07358	9.77382	0.01546	10.4441	0.02046	1037	1.59138	2.07255
48573	Hv_Contig_48573	AF442732_3reverse transcriptase/ribonuclease H/putative methyltransferase	0.15963	0.90758	2.09923		0.70037	0.10699	184	0.379229	1.45472
8951	Hv_Contig_8951	AF447395_1eIF2 alpha subunit	5.46292	0.19135	6.4528	0.05576	6.43757	0.0627	1212	0.989499	1.96516
11745	Hv_Contig_11745	AF481058_140S ribosomal protein S16	2.81013	2.88491	4.60314	0.08759	2.9539	0.07045	1035	0.318808	1.10479
22809	Hv_Contig_22809	AF518768_1serine proteinase-like protein 2	0.41385	0.4409	3.38692	0.65625	2.4628	0.3342	648	0.527002	4.13805
10048	Hv_Contig_10048	AF518768_1serine proteinase-like protein 2	0.04345	0.26114	2.74972	0.07188	0.51193	0.3544	1134	0.212011	1.38365
18991	Hv_Contig_18991	AGAP000110-PA	4.13775	0.03328	5.35897	0.16295	3.76009	0.06059	752	0.330133	0.769685
6534	Hv_Contig_6534	AGAP000365-PA	3.5369	0.14176	3.20464	0.16942	4.7163	0.17307	1431	2.85138	2.26483
41446	Hv_Contig_41446	AGAP000718-PA	3.61964	0.36675	1.30249	1.58472	0.17912	0.04789	278	0.45902	0.0921086
18526	Hv_Contig_18526	AGAP000767-PA	6.99973	0.46054	6.17232	0.04885	6.42186	0.14171	766	1.18883	0.669952
47381	Hv_Contig_47381	AGAP000870-PA	1.3148	0.29322	-0.31459	0.05035	1.18415	0.43768	201	2.82596	0.91342
40908	Hv_Contig_40908	AGAP000870-PA	2.19092	0.64647	0.33252	1.6922	1.37881	0.37796	287	2.06521	0.569548
12175	Hv_Contig_12175	AGAP000950-PA	4.07923	0.29777	4.12141	0.01291	2.88829	0.20642	1012	0.425396	0.438017
10779	Hv_Contig_10779	AGAP001139-PA	3.8322	0.34545	5.50896	0.05258	3.50123	0.15403	1090	0.248664	0.795002
12541	Hv_Contig_12541	AGAP001296-PA	3.01367	0.35334	3.75247	0.12978	3.42316	0.09987	994	0.795917	1.32822
10499	Hv_Contig_10499	AGAP001297-PA	2.05177	0.37768	1.99443	0.48813	0.3297	0.3418	1106	0.315403	0.303113
34326	Hv_Contig_34326	AGAP001624-PA	-2.77079	1.3063	3.53219	0.64007	2.45542	0.31948	429	0.474089	37.4323
41209	Hv_Contig_41209	AGAP001688-PA	0.52526	0.60761	0.4894	0.36328	1.17814	0.40899	282	1.61188	1.5723
8327	Hv_Contig_8327	AGAP001752-PB	1.2981	0.14335	1.51488	0.26962	1.7723	0.08704	1257	1.19534	1.38915
424	Hv_Contig_424	AGAP001827-PA	3.16722	0.282	3.63258	0.03409	3.67988	0.11482	3944	1.03333	1.42668
1657	Hv_Contig_1657	AGAP001827-PA	3.61733	0.36167	5.15445	0.04613	4.42233	0.1391	2545	0.602019	1.74715
7861	Hv_Contig_7861	AGAP002014-PA	0.2703	0.24696	3.03715	0.29232	0.93921	0.13162	1299	0.233592	1.58987
47463	Hv_Contig_47463	AGAP002015-PB	1.345	0.69861	0.9779	0.46398	2.57382	0.2956	201	3.02287	2.34375
34908	Hv_Contig_34908	AGAP002015-PB	2.17601	0.06292	0.99703		2.46856	0.27662	415	2.77316	1.2248
2884	Hv_Contig_2884	AGAP002093-PA	4.39899	0.12712	4.19105	0.15921	1.37381	0.08749	2072	0.141882	0.122837
15272	Hv_Contig_15272	AGAP002305-PA	1.79978	0.13384	3.32083	0.15625	3.37897	0.12672	877	1.04112	2.98802
45023	Hv_Contig_45023	AGAP002662-PA	1.47099	0.17244	2.19342	0.20761	1.39355	0.81137	229	0.574401	0.947738
17684	Hv_Contig_17684	AGAP002666-PA	2.73707	0.03142	1.78634	0.1908	1.06153	0.27365	791	0.605077	0.313049
20046	Hv_Contig_20046	AGAP002684-PA	2.48462	0.22341	3.96402	0.05286	2.02201	0.27709	721	0.260254	0.725672
23707	Hv_Contig_23707	AGAP002684-PA	1.26879	0.45346	3.1803	0.06392	0.56313	0.26728	630	0.162987	0.613162
21160	Hv_Contig_21160	AGAP002687-PA	1.20372	0.40806	1.79788	0.22332	0.21848	0.32463	691	0.334621	0.505142
50608	Hv_Contig_50608	AGAP002691-PA	0.13947	0.11878	4.0752	0.05035	0.92587	0.44556	163	0.112709	1.72477
2379	Hv_Contig_2379	AGAP002717-PA	3.02622	0.12555	4.04458	0.0077	1.29438	0.27679	2237	0.14863	0.301068
7972	Hv_Contig_7972	AGAP002728-PA	2.78614	0.25958	3.62016	0.03229	2.96974	0.19806	1287	0.637095	1.13571
9913	Hv_Contig_9913	AGAP002729-PA	2.00394	0.23716	2.28502	0.03841	3.13591	0.01901	1143	1.80361	2.19158
45668	Hv_Contig_45668	AGAP003128-PA	-1.95791	0.31162	0.58417		0.3348	0.36964	221	0.841264	4.89976
6044	Hv_Contig_6044	AGAP003138-PA	2.32027	0.20265	3.53224	0.15572	3.46206	0.03841	1489	0.952519	2.20655
28933	Hv_Contig_28933	AGAP003174-PA	0.27051	0.63489	2.65241	0.36257	2.79967	0.1126	546	1.10746	5.77235
39997	Hv_Contig_39997	AGAP003206-PA	1.84476	0.25878	0.39522	1.10209	2.25541	0.23754	303	3.63055	1.32928
716	Hv_Contig_716	AGAP003243-PA	3.50624	0.41247	2.33007	0.08572	2.40122	0.12994	3355	1.05055	0.464896
15766	Hv_Contig_15766	AGAP003372-PA	2.55411	0.25064	2.63939	0.05035	2.12489	0.19388	856	0.700036	0.742663
9934	Hv_Contig_9934	AGAP003372-PB	3.67229	0.4105	3.46072	0.3249	1.75886	0.18786	1142	0.30739	0.265461
728	Hv_Contig_728	AGAP003492-PB	4.20732	0.40039	3.31973	0.09118	2.3457	0.03376	3324	0.509082	0.275167
3321	Hv_Contig_3321	AGAP003492-PB	4.48369	0.63655	4.26604	0.00507	3.26682	0.07149	1959	0.50027	0.430215
2115	Hv_Contig_2115	AGAP003493-PC	4.95642	0.12791	-0.03836	0.3226	0.77967	0.07034	2342	1.763	0.0552934
19410	Hv_Contig_19410	AGAP003644-PA	3.18808	0.19883	5.78442	0.09505	3.2749	0.27162	740	0.175614	1.06203
30685	Hv_Contig_30685	AGAP003656-PA	1.23507	0.1581	1.20938	0.17033	1.00237	0.78172	513	0.866331	0.851041
14470	Hv_Contig_14470	AGAP003839-PA	3.85218	0.32451	4.24423	0.09825	3.01946	0.16464	908	0.427866	0.56147
25165	Hv_Contig_25165	AGAP003928-PA	2.07247	0.30316	2.08431	0.30673	1.66553	0.20798	605	0.748057	0.754221
2688	Hv_Contig_2688	AGAP004055-PA	6.2222	0.1508	6.28864	0.03309	5.84627	0.03304	2129	0.735925	0.770608
6839	Hv_Contig_6839	AGAP004107-PB	2.8145	0.36326	1.07048	0.34036	2.60155	0.10743	1398	2.89	0.862771
34398	Hv_Contig_34398	AGAP004284-PA	1.09275	0.57635	3.4425	0.33357	2.16858	0.25353	427	0.413535	2.10793
47418	Hv_Contig_47418	AGAP004518-PA	-2.32106	0.39548	-0.35019		0.4852	0.0961	201	1.78434	6.99469
3741	Hv_Contig_3741	AGAP004521-PA	4.90989	0.36372	5.39616	0.02771	5.30391	0.0389	1871	0.938059	1.31405
37518	Hv_Contig_37518	AGAP004703-PA	1.24607	0.42394	4.67414	0.05906	1.79398	0.09557	354	0.135827	1.46197
1931	Hv_Contig_1931	AGAP004780-PA	2.88928	0.1569	3.45752	0.30731	3.815	0.02883	2416	1.28119	1.89963
49756	Hv_Contig_49756	AGAP004833-PA	2.0632	0.06325	1.87206	0.57146	1.60352	0.45621	171	0.830159	0.727148
39502	Hv_Contig_39502	AGAP004958-PA	2.6162	0.08571	1.05106	0.05035	2.09147	0.57237	312	2.05681	0.695089
14723	Hv_Contig_14723	AGAP004985-PA	4.2259	0.12604	5.83985	0.04204	3.8466	0.07535	898	0.251172	0.768811
3664	Hv_Contig_3664	AGAP005012-PA	2.31227	0.56858	1.84538	0.05035	3.26275	0.159	1889	2.67098	1.93252
13742	Hv_Contig_13742	AGAP005215-PA	1.86037	0.11982	2.88553	0.09979	2.18657	0.318	939	0.616016	1.25371
1293	Hv_Contig_1293	AGAP005322-PA	2.81596	0.13704	4.88335	0.02808	4.27575	0.14083	2777	0.656288	2.75068
2507	Hv_Contig_2507	AGAP005324-PB	3.7893	0.21343	4.39103	0.14679	4.58766	0.05579	2189	1.14602	1.73912
15298	Hv_Contig_15298	AGAP005342-PA	3.52874	0.52524	2.88284	0.05312	0.78597	0.18358	876	0.233765	0.149398
7542	Hv_Contig_7542	AGAP005618-PA	3.36134	0.41816	3.29126	0.16303	2.77291	0.2101	1329	0.69817	0.665066
19796	Hv_Contig_19796	AGAP005618-PA	4.63208	0.28449	3.23465	0.19125	1.61623	0.21517	729	0.325692	0.123634
47844	Hv_Contig_47844	AGAP005632-PA	1.98335	0.44212	1.02162	0.36328	1.24626	0.12272	195	1.16849	0.599948
16516	Hv_Contig_16516	AGAP005653-PA	2.39769	0.23755	3.8181	0.16568	1.38806	0.21887	828	0.18556	0.496674
13547	Hv_Contig_13547	AGAP006229-PA	4.4913	0.11735	4.39057	0.13333	3.40629	0.1378	947	0.505478	0.471389
8462	Hv_Contig_8462	AGAP006456-PA	6.36107	0.16172	5.81479	0.13346	5.10716	0.1621	1246	0.612325	0.41931
5859	Hv_Contig_5859	AGAP006508-PB	3.88982	0.04379	4.26286	0.02649	2.77699	0.0589	1513	0.357033	0.462386
9318	Hv_Contig_9318	AGAP006576-PC	1.81177	0.42682	2.9382	0.18091	4.22201	0.0158	1187	2.43481	5.31563
19851	Hv_Contig_19851	AGAP006594-PA	-1.35094	0.68071	2.31929	0.40038	2.1799	0.19527	727	0.907903	11.5582
6783	Hv_Contig_6783	AGAP006594-PA	-2.47198	0.57388	0.95855	0.1908	0.71075	0.10642	1404	0.84218	9.08024
2471	Hv_Contig_2471	AGAP006609-PA	3.6952	0.27509	1.84983	0.39816	0.22583	0.12928	2204	0.324435	0.090285
47640	Hv_Contig_47640	AGAP006626-PA	1.11048	0.45507	1.36807	0.88439	1.08105	0.34686	198	0.819593	0.979807
30206	Hv_Contig_30206	AGAP006630-PA	6.08694	0.11128	6.61617	0.08573	5.83229	0.09062	523	0.580803	0.83819
5508	Hv_Contig_5508	AGAP006680-PB	2.66426	0.30965	2.80628	0.0745	2.95372	0.15466	1566	1.1076	1.22218
17109	Hv_Contig_17109	AGAP006918-PA	1.38554	0.30727	0.71756	0.44601	0.46907	0.30732	809	0.841777	0.529804
23067	Hv_Contig_23067	AGAP006918-PA	2.42466	0.22208	1.19607	0.86574	0.51986	0.48392	642	0.625807	0.267053
1679	Hv_Contig_1679	AGAP006992-PA	1.06593	0.23355	2.40389	0.09952	2.34912	0.1331	2534	0.962748	2.43377
39835	Hv_Contig_39835	AGAP007123-PA	-1.37566	1.95913	5.15886	0.16043	0.47671	0.45681	306	0.0389522	3.61093
2055	Hv_Contig_2055	AGAP007253-PB	4.07797	0.48811	3.68414	0.00393	4.36109	0.05397	2363	1.59876	1.21682
21241	Hv_Contig_21241	AGAP007483-PA	1.48656	0.06578	5.74671	0.19191	2.05342	0.51503	689	0.0773052	1.4813
22425	Hv_Contig_22425	AGAP007503-PB	1.27176	0.24551	2.97382	0.01343	2.32843	0.46028	658	0.63932	2.08012
18688	Hv_Contig_18688	AGAP007544-PA	-0.63338	0.95664	2.90303	0.24448	3.40552	0.09346	761	1.41666	16.4373
21546	Hv_Contig_21546	AGAP007574-PA	6.37739	0.32476	6.22761	0.02405	5.40529	0.25787	680	0.565532	0.509764
4177	Hv_Contig_4177	AGAP007689-PA	2.33022	0.16777	3.21462	0.10012	3.17369	0.08217	1784	0.972028	1.79436
48424	Hv_Contig_48424	AGAP007961-PA	2.34893	0.10212	------		1.03559	0.07285	186	N/A	0.402388
1204	Hv_Contig_1204	AGAP008016-PA	2.42843	0.27944	2.04782	0.08254	3.48245	0.06152	2846	2.70313	2.07631
9283	Hv_Contig_9283	AGAP008072-PA	-4.38554	0.31162	1.64313	0.13911	1.08866	0.22961	1189	0.680907	44.4527
4090	Hv_Contig_4090	AGAP008133-PA	3.73492	0.38232	3.62478	0.01335	2.41274	0.07718	1802	0.431658	0.39993
41893	Hv_Contig_41893	AGAP008488-PA	0.25813	0.42745	0.25432	1.36386	1.87062	0.11265	271	3.06588	3.05779
2079	Hv_Contig_2079	AGAP008556-PA	1.99399	0.46311	3.42284	0.01876	4.01764	0.10407	2353	1.51026	4.06611
7006	Hv_Contig_7006	AGAP008596-PA	7.35475	0.47558	5.42845	0.10927	2.60956	0.23124	1381	0.141719	0.0372868
28437	Hv_Contig_28437	AGAP008653-PA	3.26511	0.9147	5.16056	0.31094	3.20079	0.12351	555	0.257069	0.956396
16308	Hv_Contig_16308	AGAP008653-PA	4.49636	0.11847	5.56009	0.06209	3.59394	0.16942	835	0.255935	0.534989
23931	Hv_Contig_23931	AGAP008653-PA	5.8232	0.05321	6.8013	0.06243	4.78312	0.09908	625	0.246869	0.486301
33625	Hv_Contig_33625	AGAP008653-PA	2.66599	0.35656	4.8443	0.10086	2.69433	0.08573	446	0.225317	1.01984
16800	Hv_Contig_16800	AGAP008814-PA	1.73062	0.68564	2.15886	0.06923	3.33661	0.28046	818	2.26224	3.04405
493	Hv_Contig_493	AGAP008830-PA	4.23579	0.24734	3.40733	0.02974	2.03842	0.0704	3770	0.387184	0.218035
18932	Hv_Contig_18932	AGAP008833-PA	3.10676	0.76115	3.77945	0.18797	3.28848	0.09544	754	0.711547	1.13424
8690	Hv_Contig_8690	AGAP008849-PA isoform 1	4.70807	0.43413	6.12696	0.01745	4.20499	0.09455	1230	0.263894	0.705599
15168	Hv_Contig_15168	AGAP008930-PA	1.84625	0.32028	1.28318	0.43259	1.97897	0.10125	881	1.61977	1.09636
913	Hv_Contig_913	AGAP009034-PA	2.6501	0.32678	3.0098	0.03022	3.00987	0.11249	3098	1.00005	1.28322
17368	Hv_Contig_17368	AGAP009116-PA	1.79721	0.21147	2.41847	0.01185	0.98906	0.13674	801	0.371283	0.571114
17880	Hv_Contig_17880	AGAP009180-PA	2.10525	0.3311	0.0124	0.95023	2.61855	0.18579	785	6.08877	1.42731
3250	Hv_Contig_3250	AGAP009284-PA	2.8943	0.94467	4.75829	0.06204	2.87974	0.2548	1976	0.271957	0.989959
271	Hv_Contig_271	AGAP009788-PA	2.96773	0.21081	4.78027	0.11955	5.26336	0.10406	4384	1.39773	4.90968
42990	Hv_Contig_42990	AGAP009888-PA	0.94715	0.38074	0.92707	0.05035	1.07768	0.34206	255	1.11004	1.0947
7199	Hv_Contig_7199	AGAP009888-PA	2.51675	0.02267	3.61139	0.03054	3.48364	0.06261	1362	0.915258	1.95462
13851	Hv_Contig_13851	AGAP009904-PA	3.33293	0.25971	3.25317	0.31793	2.41299	0.09683	934	0.558574	0.528531
14113	Hv_Contig_14113	AGAP010034-PA	2.58971	0.20633	3.22612	0.06942	3.04281	0.22964	924	0.88068	1.36898
4501	Hv_Contig_4501	AGAP010039-PA	4.86786	0.26033	5.53627	0.03398	4.24225	0.16008	1722	0.407813	0.648146
37551	Hv_Contig_37551	AGAP010206-PA	1.12796	0.34169	2.32937	0.44594	2.91241	0.26847	353	1.498	3.44487
5206	Hv_Contig_5206	AGAP010235-PA	2.32413	0.09095	2.81086	0.00324	2.05734	0.21239	1611	0.593155	0.831167
4292	Hv_Contig_4292	AGAP010235-PA	2.48158	0.13743	3.85095	0.14488	2.76402	0.07141	1763	0.470762	1.21625
3705	Hv_Contig_3705	AGAP010451-PA	2.92296	0.11723	4.39552	0.04364	2.44225	0.07835	1880	0.25823	0.716625
24994	Hv_Contig_24994	AGAP010480-PA	3.18124	0.56854	1.11309	0.03702	1.52097	0.31333	607	1.32673	0.31638
4922	Hv_Contig_4922	AGAP010515-PA	3.0281	0.14288	3.42793	0.20702	3.43781	0.16762	1654	1.00687	1.32842
6255	Hv_Contig_6255	AGAP010792-PA	6.84116	0.01241	6.18575	0.05474	5.64981	0.09628	1464	0.689709	0.437893
32009	Hv_Contig_32009	AGAP010885-PA	-0.42568	3.02958	2.69872	0.20761	2.32456	0.44963	484	0.771555	6.72829
22770	Hv_Contig_22770	AGAP010985-PA	-0.27972	0.42373	1.07935	0.65676	0.11482	0.41357	649	0.512445	1.31452
34215	Hv_Contig_34215	AGAP011099-PA	2.27712	0.4389	3.30718	0.06526	0.54317	0.76364	432	0.147214	0.300628
21443	Hv_Contig_21443	AGAP011148-PA	4.37336	0.08114	5.16552	0.18477	4.18844	0.05719	683	0.508007	0.879698
2373	Hv_Contig_2373	AGAP011207-PA	4.33462	0.79673	5.11373	0.0935	2.64327	0.08586	2240	0.180434	0.309637
21410	Hv_Contig_21410	AGAP011218-PA	2.60527	0.42918	0.90725	0.20603	0.84051	0.23898	684	0.954793	0.294276
34903	Hv_Contig_34903	AGAP011396-PA	2.17457	0.7556	0.1395	0.65676	4.76354	0.10139	415	24.659	6.01669
9293	Hv_Contig_9293	AGAP011396-PA	1.91406	1.25106	3.61111	0.0732	5.73153	0.01631	1188	4.34821	14.0985
18003	Hv_Contig_18003	AGAP011635-PA	4.78707	0.21767	6.46506	0.00734	4.06922	0.07851	781	0.190012	0.608003
506	Hv_Contig_506	AGAP011766-PA	1.63146	1.13283	0.76944	0.34455	2.72387	0.20151	3744	3.87563	2.1323
7714	Hv_Contig_7714	AGAP011819-PA	2.13659	0.25319	2.20342	0.08587	2.28023	0.14814	1313	1.05468	1.10469
30454	Hv_Contig_30454	AGAP011876-PA	0.66303	0.42913	0.40462	1.58472	0.37127	0.31001	518	0.977149	0.816905
13132	Hv_Contig_13132	AGAP012047-PA	-4.86404		-2.54232		1.48079	0.16478	965	16.2584	81.2801
10062	Hv_Contig_10062	AGAP012157-PA	2.28518	0.21373	3.07924	0.32834	2.6985	0.15881	1132	0.768044	1.33175
7124	Hv_Contig_7124	AGAP012218-PA	-0.90639	0.55811	3.30882	0.05035	1.69502	0.13613	1370	0.326737	6.06879
985	Hv_Contig_985	AGAP012366-PA	4.06272	0.34812	4.66308	0.01251	4.16628	0.19503	3031	0.708677	1.07442
1281	Hv_Contig_1281	AGAP013338-PA	3.41451	0.33056	5.50492	0.02165	2.96272	0.19819	2783	0.171681	0.731135
10223	Hv_Contig_10223	alcohol dehydrogenase	2.64214	0.83429	4.10157	0.08978	3.18796	0.15267	1123	0.530855	1.45985
9508	Hv_Contig_9508	alcohol dehydrogenase	4.68525	0.10441	2.76499	0.19485	0.28522	0.20744	1174	0.179273	0.0473652
51026	Hv_Contig_51026	aldehyde dehydrogenase	2.25331	0.98087	5.76195	0.42897	1.20737	0.46157	159	0.0425535	0.484329
18490	Hv_Contig_18490	aldehyde oxidase	1.33289	0.28159	3.39449	0.21392	0.36306	0.42132	766	0.122306	0.510566
52235	Hv_Contig_52235	aldehyde oxidase 2	0.29042	0.79142	1.69261	0.05035	0.13346	0.85946	150	0.339351	0.896913
44928	Hv_Contig_44928	aldo-keto reductase	2.54471	0.30851	3.59138	0.0766	4.22342	0.24165	230	1.54975	3.20142
12691	Hv_Contig_12691	aldo-keto reductase	-1.04705	0.35385	3.0219	0.13873	2.86546	0.08377	987	0.897236	15.0585
610	Hv_Contig_610	aldo-keto reductase	1.78269	0.76373	3.31782	0.12263	2.62299	0.18128	3523	0.617782	1.79042
9709	Hv_Contig_9709	aldo-keto reductase	6.35393	0.54178	6.56542	0.04659	5.06177	0.12392	1158	0.35266	0.408339
24316	Hv_Contig_24316	aldo-keto reductase	4.23782	0.55278	4.33319	0.11166	2.03694	0.498	619	0.203592	0.217505
6538	Hv_Contig_6538	aldo-keto reductase	2.5104	1.54838	4.71546	0.08521	1.41399	0.34792	1431	0.101428	0.467679
6984	Hv_Contig_6984	aldo-keto reductase family 4 member C9-like	0.69237	0.28051	2.50272	0.07138	3.30799	0.23437	1383	1.74747	6.12887
866	Hv_Contig_866	alkaline phosphatase, tissue-nonspecific isozyme-like	7.09076	0.34966	5.47971	0.00961	5.36268	0.07694	3161	0.922084	0.301853
2641	Hv_Contig_2641	alpha glucosidase, putative	0.65861	0.53587	3.02569	0.38946	8.39289	0.04899	2141	41.2751	212.937
9876	Hv_Contig_9876	alpha1,3-fucosyltransferase C	-1.08923	0.63756	0.71781	0.7186	1.5673	0.21841	1146	1.80186	6.30515
45687	Hv_Contig_45687	Alpha-2C adrenergic receptor	------		-0.41583		1.93371	0.23613	221	5.09662	N/A
6532	Hv_Contig_6532	alpha-spectrin	3.20157	0.09125	3.93274	0.08977	4.39674	0.0375	1431	1.37936	2.28972
9086	Hv_Contig_9086	alpha-tocopherol transfer protein	5.152	0.8015	5.30456	0.15037	2.77752	0.10733	1203	0.173494	0.192846
8095	Hv_Contig_8095	alpha-tocopherol transfer protein	3.66786	0.60998	4.27812	0.17442	1.07405	0.26878	1276	0.108512	0.165648
13692	Hv_Contig_13692	alpha-tocopherol transfer protein-like isoform 1	2.41943	0.58289	3.58238	0.12496	1.99242	0.33863	941	0.332181	0.743802
3218	Hv_Contig_3218	alpha-tubulin	0.68014	0.35075	6.02447	0.05063	7.66817	0.06086	1983	3.12466	126.942
47896	Hv_Contig_47896	alpha-tubulin	3.79786	0.2276	6.86754	0.18057	8.35925	0.06261	194	2.81222	23.611
44708	Hv_Contig_44708	alpha-tubulin	4.48511	0.08584	7.93779	0.05081	8.60389	0.53254	233	1.58678	17.3731
46208	Hv_Contig_46208	alpha-tubulin	1.90757		4.77979		5.41328	1.19411	215	1.55131	11.3586
3982	Hv_Contig_3982	alpha-tubulin	6.40066	0.6639	9.11437	0.0596	8.9881	0.04655	1822	0.916197	6.01031
48645	Hv_Contig_48645	alpha-tubulin	4.04124	0.24494	8.81972	0.24648	6.89548	0.42978	183	0.263479	7.23122
20563	Hv_Contig_20563	amine oxidase	2.8567	0.25004	2.43693	0.2356	0.39412	0.16701	707	0.242691	0.181422
2858	Hv_Contig_2858	amino acids transporter	-1.61676	0.04387	2.02302	0.12496	2.29419	0.16325	2080	1.20679	15.0423
15397	Hv_Contig_15397	aminoacylase-1-like	2.77097	1.09427	0.7309	0.17729	1.28379	0.16586	871	1.46702	0.356709
51620	Hv_Contig_51620	aminoacyl-trna synthetase	3.25101	0.39879	5.1079	0.20657	2.95062	0.14579	154	0.224179	0.812033
40808	Hv_Contig_40808	aminoadipate-semialdehyde dehydrogenase	1.69195	0.53011	2.42044	0.68186	2.33015	0.59062	288	0.939334	1.55639
244	Hv_Contig_244	Aminopeptidase N precursor, putative	3.84072	0.13943	4.11778	0.0836	4.56157	0.08217	4470	1.36017	1.64815
1134	Hv_Contig_1134	AMP-activated protein kinase	3.50349	0.22144	3.02503	0.01907	3.60645	0.07299	2895	1.49632	1.07397
10540	Hv_Contig_10540	AMP-activated protein kinase beta subunit	3.68478	0.20023	4.45647	0.09116	3.17349	0.16474	1104	0.410946	0.701595
849	Hv_Contig_849	Amyloid protein-binding protein 2	4.19545	0.45728	4.37281	0.01215	4.35528	0.07054	3185	0.987923	1.11716
30466	Hv_Contig_30466	anaphase-promoting complex subunit 2	0.56032	0.36799	2.7054	0.24525	2.33893	0.14998	518	0.775678	3.43095
47979	Hv_Contig_47979	Anaphase-promoting complex subunit 2	-0.10425	0.44064	2.24401	0.65676	1.66063	0.5292	193	0.667398	3.39846
8859	Hv_Contig_8859	anion exchange protein 2, slc4a2	2.71005	0.24668	2.838	0.31957	1.60296	0.57835	1218	0.424831	0.464229
43343	Hv_Contig_43343	ankyrin repeat domain-containing protein 50	0.85575	0.58475	0.99125		2.25479	0.18617	250	2.40084	2.63726
11957	Hv_Contig_11957	Anopheles gambiae str. PEST AGAP012507-PA	3.56098	0.12456	0.53955		2.18763	0.14477	1024	3.13416	0.385994
15631	Hv_Contig_15631	Anopheles gambiae str. PEST AGAP012705-PA	5.20744	0.13677	4.6704	0.09067	4.16625	0.15446	862	0.705076	0.485926
3380	Hv_Contig_3380	apolipophorin precursor protein	0.41358	2.51376	6.88355	0.03153	1.56056	0.14923	1947	0.0249816	2.2145
77	Hv_Contig_77	apolipophorin precursor protein	0.89559	2.51855	8.92277	0.02767	2.30984	0.09913	5928	0.0102167	2.66521
6708	Hv_Contig_6708	aprataxin	0.5625	0.28541	1.53267	0.33217	1.20435	0.03519	1411	0.796463	1.56033
8640	Hv_Contig_8640	aquaporin	4.88975	0.37143	0.96246	0.32402	1.24923	0.39426	1233	1.21991	0.0801852
9455	Hv_Contig_9455	aquaporin AQP-Gra2	-0.67587	2.181	5.06683	0.20028	2.79516	0.16398	1176	0.20709	11.0888
526	Hv_Contig_526	arf-GAP with SH3 domain, ANK repeat and PH domain-containing protein 1-like isoform 1	2.38292	0.30403	2.08644	0.02292	3.60293	0.08506	3708	2.86094	2.32948
8167	Hv_Contig_8167	arginine kinase	7.07789	0.73835	6.15035	0.17014	5.35633	0.07444	1270	0.576735	0.303221
6037	Hv_Contig_6037	arginine kinase	9.59383	0.41417	8.20969	0.03304	6.00732	0.03635	1490	0.21728	0.083244
8820	Hv_Contig_8820	arginine kinase	7.00712	0.67275	8.1183	0.08495	5.67514	0.0628	1220	0.18388	0.397223
4400	Hv_Contig_4400	arginine kinase	7.16205	0.47567	8.92179	0.0518	4.72632	0.31654	1742	0.0545805	0.18483
29528	Hv_Contig_29528	arginine kinase	4.05661	1.81297	7.33965	0.12894	2.13998	0.50272	536	0.0272109	0.264873
37130	Hv_Contig_37130	Armadillo repeat-containing protein 7	1.51164	0.1169	2.2273	0.04688	0.5291	0.44587	362	0.30817	0.506088
45593	Hv_Contig_45593	armadillo repeat-containing protein 8	1.31861	0.65381	1.50645		1.42616	0.22703	222	0.945867	1.0774
24073	Hv_Contig_24073	armadillo repeat-containing protein 8-like	1.07262	0.05823	1.57557	0.13911	1.00994	0.50846	623	0.67566	0.957484
49890	Hv_Contig_49890	Arrestin domain-containing protein 3	-0.35054		2.02055	0.75746	0.87372	0.40818	169	0.451616	2.33636
51520	Hv_Contig_51520	aspartyl-trna synthetase	1.53324	0.23456	2.01379	0.57146	1.66913	0.19407	155	0.787494	1.09877
33186	Hv_Contig_33186	aspartyl-tRNA synthetase, putative	2.00605	0.37428	1.45386	0.57146	1.36658	0.16682	457	0.941296	0.641949
23118	Hv_Contig_23118	AT04629p	1.21853	0.45295	-0.99831	0.01533	0.69378	0.49255	641	3.23124	0.69508
26825	Hv_Contig_26825	ataxia telangiectasia mutated-like	1.71299	0.38152	1.22832	0.56153	1.18606	0.28298	579	0.971132	0.69403
4112	Hv_Contig_4112	ATP synthase	9.53457	0.18431	9.23256	0.0138	8.24739	0.03227	1797	0.505166	0.409751
15726	Hv_Contig_15726	ATP synthase F0 subunit 6	9.56629	0.24499	9.60396	0.08083	6.40209	0.07583	858	0.108678	0.111553
13862	Hv_Contig_13862	ATP synthase subunit d	8.49959	0.2202	8.46947	0.00624	7.16539	0.07169	934	0.404979	0.396612
16358	Hv_Contig_16358	ATP synthase subunit d	6.92193	0.26179	7.70051	0.09682	6.20195	0.0567	833	0.353906	0.607106
15837	Hv_Contig_15837	ATP/GTP binding protein-like 5	2.81439	0.2834	4.20495	0.05069	3.74733	0.18492	853	0.728187	1.90916
2142	Hv_Contig_2142	ATP/GTP binding protein-like 5	2.98416	0.28671	3.97016	0.09102	3.01338	0.11958	2331	0.515206	1.02046
15752	Hv_Contig_15752	ATP9_MANSERecName: Full=ATP synthase lipid-binding protein, mitochondrial; AltName: Full=ATPase protein 9; AltName: Full=ATPase subunit c; Flags: Precursor	9.59616	0.11173	7.8863	0.12681	7.37582	0.06641	857	0.701989	0.214591
26427	Hv_Contig_26427	ATP9_MANSERecName: Full=ATP synthase lipid-binding protein, mitochondrial; AltName: Full=ATPase protein 9; AltName: Full=ATPase subunit c; Flags: Precursor	5.75948	0.18581	6.31023	0.74704	5.73943	0.2603	585	0.673243	0.986199
42901	Hv_Contig_42901	ATP9_MANSERecName: Full=ATP synthase lipid-binding protein, mitochondrial; AltName: Full=ATPase protein 9; AltName: Full=ATPase subunit c; Flags: Precursor	1.0146	0.3856	1.59488	0.26642	0.39715	0.12836	256	0.435961	0.651822
11071	Hv_Contig_11071	ATP9_MANSERecName: Full=ATP synthase lipid-binding protein, mitochondrial; AltName: Full=ATPase protein 9; AltName: Full=ATPase subunit c; Flags: Precursor	10.3031	0.095	10.6644	0.05603	8.76136	0.08218	1072	0.267378	0.343476
29845	Hv_Contig_29845	ATP9_MANSERecName: Full=ATP synthase lipid-binding protein, mitochondrial; AltName: Full=ATPase protein 9; AltName: Full=ATPase subunit c; Flags: Precursor	6.3822	0.12214	8.69597	0.1199	6.18545	0.1329	529	0.175492	0.872514
15575	Hv_Contig_15575	ATP9_MANSERecName: Full=ATP synthase lipid-binding protein, mitochondrial; AltName: Full=ATPase protein 9; AltName: Full=ATPase subunit c; Flags: Precursor	5.95968	0.24491	8.45066	0.10295	4.20722	0.19542	865	0.0527955	0.296795
15914	Hv_Contig_15914	ATPase family AAA domain-containing protein 2	1.04779	0.41323	0.35107	0.54927	2.251	0.157	850	3.73195	2.30251
42630	Hv_Contig_42630	ATP-binding cassette transporter	-1.11315	0.90326	1.26754	0.57146	1.94301	0.2115	260	1.59712	8.31756
1885	Hv_Contig_1885	ATP-dependent RNA helicase	3.38516	0.19817	3.07591	0.11463	3.48582	0.16115	2433	1.3286	1.07226
19333	Hv_Contig_19333	ATP-dependent RNA helicase DBP4, putative	1.96617	0.06024	3.98218	0.19066	1.64237	0.16971	743	0.197536	0.798963
5202	Hv_Contig_5202	ATP-dependent RNA helicase DBP8	3.76156	0.10472	2.84966	0.00205	2.99083	0.12486	1612	1.1028	0.586121
52293	Hv_Contig_52293	atp-dependent rna helicase dhx35	0.04735	0.89267	1.6173	0.65676	0.05543	1.51919	149	0.338712	1.00562
35688	Hv_Contig_35688	ATP-dependent RNA helicase DHX8	2.32519	0.19774	3.43477	0.01185	2.03921	0.10607	396	0.380097	0.820184
7022	Hv_Contig_7022	barren	-1.60805	0.89521	3.11634	0.12583	2.87814	0.11474	1379	0.847802	22.4119
367	Hv_Contig_367	Basement membrane-specific heparan sulfate proteoglycan core protein	2.12647	0.32531	1.99484	0.85866	3.52877	0.05102	4062	2.89574	2.64323
12	Hv_Contig_12	basement membrane-specific heparan sulfate proteoglycan core protein-like	3.77736	0.46977	5.85029	0.00144	1.93821	0.1595	7822	0.0664273	0.279486
1641	Hv_Contig_1641	B-cell receptor-associated protein 31-like isoform 1	5.16187	0.12576	4.98135	0.02969	3.98949	0.06083	2555	0.502829	0.443689
22573	Hv_Contig_22573	Bekka CG4539-PA	2.50457	0.23667	4.04796	0.04107	2.24623	0.1869	654	0.28683	0.836049
13315	Hv_Contig_13315	BEL12_AG transposon polyprotein	3.07692	0.6879	1.98573	0.18076	1.68729	0.07872	957	0.813131	0.381663
45678	Hv_Contig_45678	BEL12_AG transposon polyprotein	-0.66543	0.68896	1.16913		0.83483	0.49605	221	0.793169	2.82894
23672	Hv_Contig_23672	BEL12_AG transposon polyprotein	2.64418	0.36737	3.75164	0.12121	2.87507	0.30537	630	0.544661	1.17356
1678	Hv_Contig_1678	BEL12_AG transposon polyprotein	4.0186	0.43387	4.62292	0.07411	1.54128	0.08444	2535	0.118123	0.179578
21559	Hv_Contig_21559	BET1-like protein	2.25164	0.16598	2.87475	0.05973	2.01263	0.0795	680	0.550144	0.847327
23602	Hv_Contig_23602	BET1-like protein	0.60864	0.58792	2.31529	0.13787	0.97122	0.57471	631	0.393908	1.28572
48022	Hv_Contig_48022	beta tubulin	-1.33486	0.2245	2.36149	0.04015	5.10283	0.22045	192	6.68691	86.6838
23533	Hv_Contig_23533	beta-1,3-galactosyltransferase	-1.65605	0.19073	-0.38463	0.05035	1.26835	0.35401	633	3.14483	7.59158
3928	Hv_Contig_3928	beta-1,3-galactosyltransferase	1.96947	0.21837	3.19324	0.09603	3.66499	0.05991	1832	1.38679	3.23894
6049	Hv_Contig_6049	beta-1,3-galactosyltransferase	4.0194	0.08467	1.90071	0.64569	1.29539	0.50566	1489	0.657326	0.151353
766	Hv_Contig_766	beta-arrestin 1	3.23402	0.35261	1.6098	0.19262	3.09023	0.04545	3284	2.79032	0.905138
453	Hv_Contig_453	beta-arrestin 1	3.09983	0.43918	3.36302	0.1394	3.95311	0.07547	3859	1.50534	1.8066
16714	Hv_Contig_16714	beta-galactosidase	0.14909	0.47775	4.35812	0.17376	3.96599	0.17103	821	0.762004	14.0929
42785	Hv_Contig_42785	beta-secretase 1-like, partial	0.99449	0.09398	-0.63916		0.60268	0.26325	258	2.365	0.762173
3653	Hv_Contig_3653	beta-tubulin	3.90884	0.37375	8.84508	0.05087	8.84647	0.07339	1890	1.00096	30.6461
42431	Hv_Contig_42431	beta-tubulin	1.57256	0.71338	5.40291	0.04256	5.3779	0.07938	263	0.982814	13.9805
2860	Hv_Contig_2860	beta-tubulin	2.9155	0.58204	7.39888	0.14705	6.92244	0.04849	2078	0.718749	16.0772
13011	Hv_Contig_13011	bhlhzip transcription factor max/bigmax	4.0282	0.39565	4.11822	0.03085	3.04915	0.29113	970	0.476626	0.507314
7906	Hv_Contig_7906	bhlhzip transcription factor max/bigmax	1.1414	0.31046	3.52599	0.24397	2.19384	0.13228	1294	0.397176	2.07403
36014	Hv_Contig_36014	Blastoderm-specific protein 25D	0.96839	0.39781	3.04207	0.25802	2.80845	0.38052	388	0.850498	3.58025
33475	Hv_Contig_33475	blastopia polyprotein	-2.09955	1.14609	2.18365	0.88439	1.24862	0.15908	450	0.523032	10.1836
32149	Hv_Contig_32149	blastopia polyprotein	-2.30025		1.81725	0.14758	0.56501	0.22476	481	0.419796	7.28667
1192	Hv_Contig_1192	BmGATA beta isoform 1	2.348	0.11405	3.92892	0.16402	7.28622	0.18901	2853	10.2482	30.6586
44867	Hv_Contig_44867	BmGATA beta isoform 3	0.93942	0.59318	5.29676	0.00696	6.86142	0.1353	231	2.95808	60.6317
41047	Hv_Contig_41047	bone morphogenetic protein	0.35496		4.01432	0.08615	0.7446	0.14236	285	0.103685	1.31007
25097	Hv_Contig_25097	brahma CG5942-PA, partial	0.34262	0.67639	1.9295	0.40567	2.71866	0.06683	606	1.72807	5.1911
7051	Hv_Contig_7051	BRCA1/BRCA2-containing complex, subunit 3-like	2.73538	0.14785	2.59654	0.46156	2.66391	0.35071	1376	1.0478	0.951668
10284	Hv_Contig_10284	breast cancer metastasis-suppressor 1	2.34343	0.37857	3.22964	0.21592	3.52361	0.24321	1119	1.22601	2.26605
5441	Hv_Contig_5441	BRI1-KD interacting protein, putative	4.18833	0.14992	4.69398	0.09015	5.37551	0.09311	1574	1.60384	2.27707
36959	Hv_Contig_36959	BTB/POZ domain-containing protein 8	1.4968	0.1701	2.27421	0.13564	1.08466	0.28859	366	0.43844	0.751508
2314	Hv_Contig_2314	Bullous pemphigoid antigen 1, isoforms 6/9/10	5.28428	0.33723	4.69861	0.06729	6.40299	0.10057	2261	3.25889	2.17153
26483	Hv_Contig_26483	Bullous pemphigoid antigen 1, isoforms 6/9/10	1.68844	0.28477	2.18916	0.14248	1.9566	0.29936	585	0.851123	1.20427
8684	Hv_Contig_8684	Bumetanide-sensitive sodium-(potassium)-chloride cotransporter	-2.81059	0.7324	0.96995	0.21603	2.56864	0.15251	1231	3.02868	41.6207
52103	Hv_Contig_52103	c1a cysteine protease precursor	------		------		8.71661	0.27051	150	N/A	N/A
52030	Hv_Contig_52030	c1a cysteine protease precursor	------		------		7.61705	0.29636	151	N/A	N/A
53619	Hv_Contig_53619	c1a cysteine protease precursor	------		------		6.09604	0.06975	140	N/A	N/A
51084	Hv_Contig_51084	c1a cysteine protease precursor	------		------		4.82527	0.21439	158	N/A	N/A
53551	Hv_Contig_53551	c1a cysteine protease precursor	------		------		4.43319	0.64424	140	N/A	N/A
50802	Hv_Contig_50802	c1a cysteine protease precursor	------		-1.03005		10.9804	0.12629	161	4125.75	N/A
56180	Hv_Contig_56180	c1a cysteine protease precursor	2.05479	0.55387	3.96076	0.59174	12.3623	0.09322	126	338.152	1267.26
50793	Hv_Contig_50793	c1a cysteine protease precursor	------		2.5855	0.3242	8.87903	0.14646	161	78.4407	N/A
11410	Hv_Contig_11410	C3 and PZP-like alpha-2-macroglobulin domain-containing protein 8	2.77702	0.22371	5.82165	0.06104	3.57846	0.25473	1054	0.211219	1.74284
26812	Hv_Contig_26812	cactin CG1676-PA	4.03991	0.3856	4.93792	0.24481	4.32645	0.07305	580	0.654529	1.21971
52347	Hv_Contig_52347	cadherin 23	-1.46548	0.20371	2.90978	0.34383	0.96775	0.78729	149	0.26025	5.40101
36814	Hv_Contig_36814	cadherin-87A-like	-1.98131	1.32445	0.39395	0.05035	0.59039	0.3036	369	1.14587	5.9451
44282	Hv_Contig_44282	cadherin-87A-like	-2.04225	0.2238	2.96385	0.13911	1.92773	0.24677	238	0.487637	15.6705
44119	Hv_Contig_44119	cadherin-87A-like	-1.33101	0.65047	2.6755	0.05713	1.33667	0.23476	240	0.395341	6.35407
14236	Hv_Contig_14236	calcitonin gene-related peptide-receptor component protein	2.32132	0.16988	3.61212	0.02307	2.27269	0.09981	918	0.395177	0.966854
5912	Hv_Contig_5912	Calcium/calmodulin-dependent protein kinase type 1D	1.40009	0.0629	2.47648	0.00459	2.81192	0.06986	1505	1.26176	2.66074
10029	Hv_Contig_10029	calcium/calmodulin-dependent serine protein kinase membrane-associated guanylate kinase (cask)	1.39179	0.39604	4.36208	0.13306	2.02273	0.19814	1135	0.197599	1.54857
3022	Hv_Contig_3022	calcium-binding protein p22	4.24931	0.54246	2.62625	0.22878	2.36494	0.27174	2034	0.83433	0.270862
23140	Hv_Contig_23140	Calcium-independent phospholipase A2-gamma	2.83705	0.83853	2.32696	0.25506	2.52317	0.26547	641	1.14568	0.804475
13690	Hv_Contig_13690	calmodulin	4.92541	0.10623	3.48843	0.09004	1.75019	0.10435	941	0.299735	0.110704
2464	Hv_Contig_2464	calnexin	3.73183	0.20821	4.6341	0.05028	4.8313	0.07885	2206	1.14647	2.14276
34979	Hv_Contig_34979	calpain	0.86867	0.7232	1.09991	0.13564	1.75912	0.27712	413	1.57922	1.85375
44870	Hv_Contig_44870	calpain	0.44147	0.83204	1.48472	0.05035	1.31082	0.233	231	0.886443	1.82684
6971	Hv_Contig_6971	calpain protein	0.60463	0.22469	2.868	0.30926	4.09367	0.05537	1385	2.33864	11.2281
30802	Hv_Contig_30802	Calpain-7	0.86745	0.792	0.79273	0.23634	1.67094	0.14967	511	1.83809	1.74532
4450	Hv_Contig_4450	calreticulin	4.78542	0.1875	7.81443	0.0089	9.20754	0.11563	1732	2.62644	21.4383
1301	Hv_Contig_1301	calreticulin	5.06513	0.43392	8.22452	0.01859	8.02357	0.09937	2770	0.869978	7.77283
21689	Hv_Contig_21689	Cameo2	3.57291	0.2953	0.02055	1.48402	0.25866	0.23825	676	1.17945	0.100534
10154	Hv_Contig_10154	cAMP responsive element binding protein	3.61525	0.41541	3.62054	0.37636	3.86113	0.41403	1127	1.18148	1.18582
1590	Hv_Contig_1590	cAMP responsive element binding protein	3.25824	0.32454	3.4233	0.10905	3.31876	0.07243	2583	0.930101	1.04284
863	Hv_Contig_863	cAMP-responsive element-binding protein-like 2-like	5.28255	0.3909	2.80458	0.08064	1.99045	0.10287	3168	0.568751	0.102089
964	Hv_Contig_964	cap-n-collar	4.71581	0.15186	3.09309	0.18904	3.47905	0.07794	3051	1.30673	0.424325
12609	Hv_Contig_12609	carbonyl reductase	3.75353	0.28473	4.5624	0.00682	3.71466	0.22374	991	0.555654	0.973417
13067	Hv_Contig_13067	carbonyl reductase	3.77996	0.20867	3.44078	0.01245	2.3391	0.18155	967	0.465974	0.368348
11717	Hv_Contig_11717	carbonyl reductase	3.93911	0.11259	3.86257	0.10325	2.38935	0.06871	1036	0.360178	0.341567
5375	Hv_Contig_5375	carboxypeptidase	-1.99914	0.20992	2.96109	0.17051	1.96657	0.20934	1585	0.501903	15.6242
34686	Hv_Contig_34686	catalase	-1.4717	0.5297	1.97934	0.82784	1.91837	0.33524	420	0.958619	10.4837
42982	Hv_Contig_42982	Catenin alpha	2.04663	0.49732	1.50308	0.17729	2.17387	0.22795	255	1.59194	1.0922
52246	Hv_Contig_52246	catenin alpha	2.03818	0.9552	0.90978	1.17109	1.4198	0.10699	149	1.42407	0.651402
47299	Hv_Contig_47299	catenin alpha-like	1.94996	0.09766	0.67825	0.05035	0.90897	0.11604	202	1.17342	0.485994
49236	Hv_Contig_49236	cathepsin 1-like protease	------		------		8.08751	0.16849	176	N/A	N/A
43209	Hv_Contig_43209	cathepsin 1-like protease	------		------		7.58779	0.32111	252	N/A	N/A
47575	Hv_Contig_47575	cathepsin 1-like protease	------		------		6.64969	0.05181	199	N/A	N/A
51872	Hv_Contig_51872	cathepsin 1-like protease	------		------		6.648	0.23499	152	N/A	N/A
45031	Hv_Contig_45031	cathepsin 1-like protease	------		------		6.54617	0.17042	229	N/A	N/A
39393	Hv_Contig_39393	cathepsin 1-like protease	------		------		2.40976	0.75197	314	N/A	N/A
27525	Hv_Contig_27525	cathepsin 1-like protease	-1.63749		------		7.68337	0.068	570	N/A	639.526
44211	Hv_Contig_44211	cathepsin 1-like protease	-1.78834	2.12541	0.86568	1.97209	10.5976	0.19551	239	850.378	5352.44
34698	Hv_Contig_34698	cathepsin 1-like protease	1.67687	0.3332	1.66068	1.60752	10.3962	0.23841	420	426.242	421.486
31068	Hv_Contig_31068	cathepsin 1-like protease	------		0.99815	0.17193	9.2707	0.27023	505	309.233	N/A
35138	Hv_Contig_35138	cathepsin 1-like protease	------		2.34672		10.0061	0.24001	409	202.166	N/A
26145	Hv_Contig_26145	cathepsin 1-like protease	------		0.71247		8.27706	0.21327	590	189.308	N/A
2992	Hv_Contig_2992	cathepsin 1-like protease	1.86875	0.84657	6.36025	0.07937	13.4453	0.16723	2041	135.769	3054.05
32583	Hv_Contig_32583	cathepsin 1-like protease	-1.72943		0.05918	1.32436	7.02142	0.17617	472	124.693	430.793
49520	Hv_Contig_49520	cathepsin 1-like protease	-2.82499		-0.06256		5.76948	0.15544	173	56.9664	386.539
8176	Hv_Contig_8176	cathepsin 1-like protease	-0.07964	1.69461	4.75482	0.12962	10.5279	0.17791	1269	54.6845	1560.21
48281	Hv_Contig_48281	cathepsin 1-like protease	-1.58963	0.39326	4.27221	0.62945	10.0012	0.15474	188	53.0386	3084.48
35695	Hv_Contig_35695	cathepsin 1-like protease	------		3.56866	0.44626	7.98872	0.20519	396	21.4077	N/A
49288	Hv_Contig_49288	cathepsin 1-like protease	0.15492	0.50594	6.06919	0.27067	9.05682	0.13524	176	7.9317	478.342
4915	Hv_Contig_4915	cathepsin D precursor	4.59511	0.23283	6.69421	0.11575	7.96863	0.10405	1655	2.41902	10.3641
47774	Hv_Contig_47774	cathepsin L	------		------		5.67372	0.46468	196	N/A	N/A
50464	Hv_Contig_50464	cathepsin L	------		4.24362	0.6037	11.6724	0.17439	164	172.301	N/A
40246	Hv_Contig_40246	cathepsin L	0.51555	0.55926	6.77665	0.0771	12.7163	0.15062	298	61.3772	4707.45
51014	Hv_Contig_51014	cathepsin l	------		1.87187	0.88646	5.95462	0.04899	159	16.9446	N/A
20201	Hv_Contig_20201	cathepsin L-like protease	0.64289	1.34773	3.74772	0.09668	3.48172	0.42247	717	0.831622	7.1544
38877	Hv_Contig_38877	cathepsin O-like	-0.85165	0.44064	1.56126	0.2929	1.83888	0.05498	324	1.21219	6.45551
4057	Hv_Contig_4057	CCR4-NOT transcription complex subunit 2	3.66624	0.32314	5.37995	0.13785	5.22851	0.11135	1809	0.900351	2.95318
10694	Hv_Contig_10694	CCR4-NOT transcription complex, subunit 10	1.70004	0.02862	2.66772	0.25682	2.57266	0.26524	1094	0.936233	1.83099
20055	Hv_Contig_20055	CCR4-NOT transcription complex, subunit 10	1.47946	0.19346	1.7495	0.05035	1.65317	0.17458	721	0.93541	1.12796
3753	Hv_Contig_3753	cdc2l5	2.11973	0.15767	3.82741	0.00307	3.32211	0.11335	1868	0.704514	2.30119
38816	Hv_Contig_38816	CDC5-related protein	3.06527	0.59961	1.32903	0.22082	1.47545	0.16078	326	1.10682	0.332213
22884	Hv_Contig_22884	CDGSH iron sulfur domain-containing protein 3, mitochondrial	4.62469	0.20634	5.64268	0.06055	4.10141	0.17245	647	0.343583	0.695788
19800	Hv_Contig_19800	CDNA sequence BC060632	-2.01959	0.79913	1.55839	0.43259	0.82344	0.09422	728	0.600839	7.17525
12763	Hv_Contig_12763	cdp-diacylglycerol--glycerol-3-phosphate 3-phosphatidyltransferase, putative	2.72524	0.3121	2.69659	0.17565	0.48688	0.7022	983	0.216178	0.211927
3590	Hv_Contig_3590	CDP-diacylglycerol--inositol 3-phosphatidyltransferase	3.09606	0.32779	2.77609	0.22711	2.78634	0.13172	1904	1.00713	0.806798
48932	Hv_Contig_48932	cell cycle checkpoint kinase 2	-1.88221		3.29806	0.69162	1.01868	0.20573	180	0.205986	7.46887
6473	Hv_Contig_6473	cell division control protein	2.78125	0.22004	4.52632	0.12903	3.87892	0.13182	1438	0.63843	2.14009
11180	Hv_Contig_11180	cell division protein ftsj	3.42698	0.1159	2.88487	0.08257	2.33858	0.12707	1067	0.684779	0.470283
10302	Hv_Contig_10302	centaurin beta	0.67502	0.32552	0.19464	0.77338	2.64956	0.19807	1118	5.48283	3.93003
1206	Hv_Contig_1206	Centaurin-delta-1	1.73125	0.34198	1.91197	0.105	2.38776	0.05287	2845	1.39068	1.57626
8338	Hv_Contig_8338	centrin	1.25116	0.15781	2.25603	0.67619	1.72581	0.22077	1256	0.692449	1.38958
52244	Hv_Contig_52244	centromere-associated protein e	0.26903	0.77988	0.6173	0.75746	0.99121	0.19951	149	1.29586	1.64967
2431	Hv_Contig_2431	CG10576 CG10576-PA	6.25921	0.19262	7.3459	0.0873	6.97766	0.11878	2215	0.774727	1.64541
10877	Hv_Contig_10877	CG10638-PA	-4.25216	0.31163	5.88345	0.01428	0.14206	0.24127	1084	0.0186926	21.0277
11395	Hv_Contig_11395	CG10795 CG10795-PA	2.46954	0.38423	2.49418	0.36328	2.92915	0.08819	1054	1.35188	1.37517
11562	Hv_Contig_11562	CG11490 CG11490-PA	1.97077	0.62013	1.10748	0.02941	2.42495	0.23845	1045	2.49229	1.37
23603	Hv_Contig_23603	CG11490 CG11490-PA	1.62682	0.50048	0.94824	0.15671	2.06095	0.15319	631	2.16251	1.3511
32276	Hv_Contig_32276	CG11490 CG11490-PA	4.17694	0.41156	2.60957	0.12671	3.63344	0.16375	478	2.03337	0.686104
32117	Hv_Contig_32117	CG11490 CG11490-PA	4.05635	0.36908	2.15291	0.04797	1.66503	0.65032	482	0.713072	0.190608
20486	Hv_Contig_20486	CG14694	3.38714	0.65918	1.50953	0.0313	1.60563	0.38143	709	1.06888	0.290879
21959	Hv_Contig_21959	CG14903 CG14903-PA	2.46228	0.21155	3.35749	0.17051	1.97453	0.35154	669	0.383431	0.713136
12132	Hv_Contig_12132	CG1597 CG1597-PA	0.94049	0.24008	2.13318	0.41863	2.20337	0.23905	1015	1.04985	2.39974
2578	Hv_Contig_2578	CG1973 CG1973-PA	2.55287	0.18767	2.98656	0.15086	2.90689	0.1635	2162	0.946274	1.27812
29043	Hv_Contig_29043	CG2685 CG2685-PA	2.21059	0.3286	2.76296	0.43618	2.47494	0.29284	544	0.819025	1.20109
2139	Hv_Contig_2139	CG31064 CG31064-PB	2.83435	0.22466	3.29385	0.08958	3.48249	0.12476	2334	1.13969	1.56715
19751	Hv_Contig_19751	CG3209 CG3209-PA	4.56125	0.16606	3.2335	0.28105	2.7312	0.33701	730	0.70598	0.281255
12254	Hv_Contig_12254	CG33635 CG33635-PA	2.50801	0.19094	2.4504	0.01114	2.91831	0.11163	1008	1.3831	1.32896
4001	Hv_Contig_4001	CG3431-PA	3.42129	0.21147	3.98849	0.1492	4.47323	0.13846	1819	1.39933	2.07332
17617	Hv_Contig_17617	CG3570 CG3570-PA	1.5552	0.20458	0.29025	0.77691	0.02937	0.14912	793	0.834579	0.34728
787	Hv_Contig_787	CG3605 CG3605-PA	3.01439	0.08973	5.61031	0.02447	4.6708	0.04769	3256	0.52141	3.15231
3463	Hv_Contig_3463	CG3808 CG3808-PA	2.2854	0.10524	3.34374	0.13469	3.32316	0.0313	1929	0.985836	2.05304
5582	Hv_Contig_5582	CG3823 CG3823-PA	2.3755	0.72918	2.94001	0.04586	2.65595	0.21662	1554	0.821277	1.21457
5557	Hv_Contig_5557	CG3857 CG3857-PA	1.98122	0.1514	2.75518	0.22836	2.21749	0.12873	1559	0.688873	1.17794
41542	Hv_Contig_41542	CG3961 CG3961-PA	1.46861	1.12962	3.76028	0.11432	1.05404	0.40795	276	0.153229	0.750243
1318	Hv_Contig_1318	CG42593	2.57846	0.26165	1.34096	0.20387	2.73286	0.06829	2760	2.62424	1.11296
37750	Hv_Contig_37750	CG42593	2.1279	0.56428	2.55449	0.52982	2.85779	0.14245	348	1.23396	1.65851
29847	Hv_Contig_29847	CG5304-PA	2.08228	1.10347	2.01295	0.09307	2.4236	0.24801	529	1.32928	1.26692
2995	Hv_Contig_2995	CG5304-PA	3.0831	0.68833	5.71232	0.04025	5.13855	0.14693	2040	0.671859	4.15673
6092	Hv_Contig_6092	CG6439 CG6439-PA	5.70409	0.14216	5.91512	0.08956	4.80246	0.07474	1483	0.462441	0.535282
10997	Hv_Contig_10997	CG6599 CG6599-PA, partial	-4.17507		-0.73634	0.05035	2.69386	0.07507	1077	10.7794	116.884
495	Hv_Contig_495	CG7280 CG7280-PA	1.60947	0.31792	2.79691	0.14383	3.21988	0.05934	3766	1.34068	3.05339
39973	Hv_Contig_39973	CG8155 CG8155-PA	-0.33396	0.49682	0.09329	0.05035	0.66705	0.1915	303	1.4884	2.0014
37570	Hv_Contig_37570	CG8155 CG8155-PA	0.32483	0.97808	2.32639	0.23634	1.19024	0.4144	353	0.454972	1.82186
7981	Hv_Contig_7981	CG8814 CG8814-PA	4.92488	0.14583	3.3467	0.38951	3.02438	0.02809	1286	0.799783	0.267851
8386	Hv_Contig_8386	CG9004 CG9004-PA	1.90288	0.18716	3.76675	0.11806	2.93338	0.12526	1252	0.561217	2.04273
11860	Hv_Contig_11860	CG9342 CG9342-PA	0.78121	0.30647	4.72268	0.18981	7.09104	0.08005	1029	5.16354	79.3319
1669	Hv_Contig_1669	cgmp-dependent protein kinase	5.53939	0.42388	2.88472	0.23474	1.05254	0.11115	2539	0.28084	0.0445988
9519	Hv_Contig_9519	cGMP-dependent protein kinase foraging protein	2.74503	0.3695	3.31138	0.24853	0.91053	0.31456	1173	0.189353	0.280389
1524	Hv_Contig_1524	chaperone activity of bc1 complex-like, mitochondrial-like	3.47957	0.08709	3.53802	0.00163	2.53259	0.09027	2622	0.498122	0.518717
23242	Hv_Contig_23242	chaperonin	3.61129	0.3093	4.08731	0.21644	4.36513	0.1652	639	1.21236	1.68628
3031	Hv_Contig_3031	chaperonin	5.33648	0.23309	6.25204	0.05147	5.9763	0.17795	2032	0.826027	1.55813
1817	Hv_Contig_1817	chaperonin	4.46053	0.22382	6.11777	0.00035	5.75177	0.02484	2463	0.775931	2.44738
24104	Hv_Contig_24104	chaperonin	3.56451	0.39823	4.95882	0.0184	4.4941	0.11787	622	0.724612	1.90473
2129	Hv_Contig_2129	chaperonin containing t-complex polypeptide 1 beta subunit	5.46454	0.24716	6.28642	0.02827	6.43914	0.06988	2337	1.11166	1.9651
19994	Hv_Contig_19994	chaperonin eta subunit	4.57231	0.19888	5.0915	0.02794	4.49644	0.07128	723	0.662017	0.94877
2315	Hv_Contig_2315	chaperonin subunit 4 delta	5.14013	0.03522	6.02884	0.02043	5.78871	0.08289	2260	0.846669	1.56762
21577	Hv_Contig_21577	chaperonin subunit 4 delta	3.83905	0.87931	3.25466	0.29856	2.98704	0.1718	679	0.830689	0.554012
12040	Hv_Contig_12040	charged multivesicular body protein 2a-like	4.59703	0.17987	4.14288	0.0778	5.63605	0.0987	1020	2.81507	2.05483
9266	Hv_Contig_9266	Charged multivesicular body protein 4b	2.87297	0.31403	4.09841	0.04679	4.15411	0.18268	1190	1.03936	2.43031
9023	Hv_Contig_9023	charged multivesicular body protein 4b-like	4.73039	0.39092	4.65153	0.07503	4.5161	0.07743	1207	0.910398	0.86197
13177	Hv_Contig_13177	chemosensory protein	-1.46786	1.05922	3.71673	0.34608	0.08056	0.55857	963	0.0804274	2.92497
4752	Hv_Contig_4752	chemosensory protein 16 precursor	-3.44773	0.30572	2.4692	0.06171	2.51654	0.20317	1680	1.03336	62.4344
6200	Hv_Contig_6200	chitin binding protein	6.13447	0.63129	9.38893	0.03645	1.96449	0.14438	1471	0.00582131	0.0555534
21785	Hv_Contig_21785	chorion b-ZIP transcription factor	0.87977	0.92056	4.36217	0.19343	3.6215	0.37876	674	0.598461	6.68872
1647	Hv_Contig_1647	chorion b-ZIP transcription factor	5.03264	0.24947	5.91758	0.10165	4.78032	0.11952	2551	0.454622	0.839545
448	Hv_Contig_448	chorion b-ZIP transcription factor	8.96767	0.40581	5.99087	0.0879	4.25869	0.22185	3873	0.300997	0.0382345
4417	Hv_Contig_4417	chromatin modifying protein 1b	3.03104	0.3025	3.43721	0.1657	4.0227	0.21388	1738	1.50055	1.98847
7582	Hv_Contig_7582	chromatin modifying protein 1b	2.82666	0.26717	3.24504	0.09894	3.67655	0.13853	1325	1.34864	1.80236
20007	Hv_Contig_20007	chromodomain-helicase-DNA-binding protein 1	2.59637	0.25482	3.17528	0.23707	0.30151	0.40826	723	0.13643	0.203788
492	Hv_Contig_492	chromosome-associated kinesin KIF4A	-1.52198	0.24827	4.19755	0.04486	4.20228	0.0808	3770	1.00328	52.8657
27117	Hv_Contig_27117	chymotrypsin	0.23268	1.08004	1.23786	0.07127	4.89729	0.07918	575	12.6357	25.3622
8867	Hv_Contig_8867	chymotrypsin	12.578	0.93555	6.55741	0.15888	0.18876	0.18602	1217	0.0121017	0.000186404
5052	Hv_Contig_5052	chymotrypsinogen	11.7451	0.21892	10.7675	0.18678	6.38429	0.17433	1636	0.0479206	0.0243356
3061	Hv_Contig_3061	chymotrypsinogen	6.26415	0.86512	6.20248	0.00726	0.93421	0.21969	2023	0.0259473	0.0248615
1816	Hv_Contig_1816	c-Jun NH2-terminal kinase	2.53866	0.16633	3.25798	0.17735	3.74708	0.14817	2463	1.40357	2.31084
33413	Hv_Contig_33413	class A rhodopsin-like G-protein coupled receptor GPRrk, putative	-2.43609	0.41863	2.16218	0.132	2.44669	0.23547	451	1.218	29.5028
2782	Hv_Contig_2782	class B secretin-like G-protein coupled receptor GPRmth4, putative	-0.67824	0.3527	1.17969	0.15418	2.61105	0.17301	2102	2.69701	9.77631
27	Hv_Contig_27	clathrin heavy chain	5.23933	0.2712	5.20941	0.06114	6.1133	0.05082	7070	1.8711	1.8327
11457	Hv_Contig_11457	clavesin-1-like	-2.84413	1.06992	0.9576	0.09142	2.10532	0.26781	1051	2.21563	30.8982
1780	Hv_Contig_1780	clavesin-1-like	2.57693	1.10227	5.58527	0.09964	4.39915	0.08675	2480	0.439483	3.53625
2304	Hv_Contig_2304	clavesin-1-like	2.04193	1.06177	4.23388	0.14526	2.91545	0.12896	2267	0.400971	1.83213
38477	Hv_Contig_38477	clock	2.37147	0.24861	-0.25043	1.17109	1.59386	0.30164	333	3.59076	0.583332
32950	Hv_Contig_32950	clock	2.38195	0.34658	-0.51528	1.36386	0.74861	0.28859	462	2.40142	0.322341
12693	Hv_Contig_12693	CMP-sialic acid transporter	1.1126	0.57028	2.35419	0.40329	3.47742	0.23777	987	2.17834	5.15088
2744	Hv_Contig_2744	c-myc	4.60938	0.17109	3.60288	0.11453	3.90641	0.01725	2114	1.23416	0.614306
18358	Hv_Contig_18358	coatomer protein complex subunit alpha	1.39242	0.3134	1.68896	0.04904	2.67958	0.02785	770	1.98704	2.44047
9905	Hv_Contig_9905	coatomer protein complex subunit zeta	3.30979	0.39519	3.18199	0.27384	4.52544	0.16538	1143	2.53757	2.32245
21070	Hv_Contig_21070	coatomer protein complex subunit zeta	3.60186	0.30739	1.91259	0.88379	2.74067	0.40603	694	1.77532	0.550498
10773	Hv_Contig_10773	coatomer protein complex subunit zeta	2.54547	0.35269	3.33979	0.01669	3.83098	0.11824	1090	1.4056	2.43768
13332	Hv_Contig_13332	coatomer protein complex subunit zeta	1.93693	0.29928	3.61902	0.17867	3.80709	0.1697	956	1.13924	3.65573
15363	Hv_Contig_15363	coatomer protein complex subunit zeta	1.32493	0.31644	4.38829	0.24143	3.43359	0.15944	873	0.515949	4.31291
41975	Hv_Contig_41975	condensin	-2.55758	0.43087	0.84461	0.05035	2.13571	0.13522	270	2.44715	25.8715
49044	Hv_Contig_49044	conserved hypothetical protein	1.51507	0.98214	------		0.36814	1.14397	178	N/A	0.451585
24095	Hv_Contig_24095	conserved hypothetical protein	2.7159	0.26825	0.58354	1.07255	3.21786	0.16661	623	6.20882	1.41614
38375	Hv_Contig_38375	conserved hypothetical protein	1.80511	0.17915	0.24093	0.46398	2.61498	0.53366	335	5.18394	1.75305
17239	Hv_Contig_17239	conserved hypothetical protein	2.30938	0.40451	1.13707	0.59092	3.29514	0.10317	805	4.46317	1.98036
1636	Hv_Contig_1636	conserved hypothetical protein	2.55425	0.23484	0.44999	0.04869	2.39385	0.11116	2558	3.84734	0.894777
40759	Hv_Contig_40759	conserved hypothetical protein	2.59027	0.26498	0.16154	1.46456	2.04565	0.22703	289	3.69125	0.685572
41809	Hv_Contig_41809	conserved hypothetical protein	-0.90156	0.65466	-0.751	0.05035	0.88484	1.0736	272	3.10768	3.44953
19807	Hv_Contig_19807	conserved hypothetical protein	1.82277	0.35278	0.35087	1.3758	1.90209	0.30893	728	2.93065	1.05652
33674	Hv_Contig_33674	conserved hypothetical protein	2.03387	0.50446	0.5388	0.05035	1.93937	0.23528	445	2.64006	0.936597
9408	Hv_Contig_9408	conserved hypothetical protein	3.30971	0.4195	4.2732	0.04853	5.39258	0.13975	1180	2.17254	4.23649
8585	Hv_Contig_8585	conserved hypothetical protein	0.94757	0.14671	0.67825	0.36328	1.59843	0.14142	1237	1.89235	1.5701
26332	Hv_Contig_26332	conserved hypothetical protein	-1.59534	1.47616	-0.86075	1.46456	0.02671	0.38961	587	1.84992	3.07812
50337	Hv_Contig_50337	conserved hypothetical protein	0.59356	0.81146	1.55511	0.05035	2.41539	0.31911	165	1.81539	3.53529
20568	Hv_Contig_20568	conserved hypothetical protein	1.78955	0.18047	2.08613	0.4864	2.93006	0.26161	707	1.79493	2.20459
35130	Hv_Contig_35130	conserved hypothetical protein	2.02566	0.38632	0.82147	0.17729	1.65378	0.11818	409	1.78053	0.772775
47200	Hv_Contig_47200	conserved hypothetical protein	-1.1913	0.81502	-0.29327		0.51187	0.56727	203	1.74732	3.25616
37365	Hv_Contig_37365	conserved hypothetical protein	1.08853	0.3037	0.64917	0.34383	1.0283	0.24605	357	1.30056	0.959111
36847	Hv_Contig_36847	conserved hypothetical protein	1.08187	0.16328	1.43347		1.72716	0.30602	368	1.22577	1.56405
2177	Hv_Contig_2177	conserved hypothetical protein	4.33981	0.2603	3.66426	0.07904	3.89584	0.18338	2317	1.17412	0.735109
47104	Hv_Contig_47104	conserved hypothetical protein	-0.18973		0.95652	0.46398	1.17633	0.16961	204	1.16458	2.57766
4082	Hv_Contig_4082	conserved hypothetical protein	0.44853	0.15185	3.91251	0.18235	4.09767	0.03654	1803	1.13694	12.5459
36246	Hv_Contig_36246	conserved hypothetical protein	-1.8632	1.66993	0.05152	0.46398	0.16127	0.17022	382	1.07904	4.06842
343	Hv_Contig_343	conserved hypothetical protein	2.26213	0.26311	3.63109	0.01999	3.73689	0.11956	4115	1.07609	2.77937
14247	Hv_Contig_14247	conserved hypothetical protein	-1.08009	1.92014	3.78036	0.1305	3.83084	0.09618	918	1.03561	30.0841
19075	Hv_Contig_19075	conserved hypothetical protein	1.14318	0.27857	2.40013	0.00871	2.34032	0.25418	750	0.95939	2.29285
24673	Hv_Contig_24673	conserved hypothetical protein	2.92375	0.48242	1.06536	0.20603	0.9033	0.31382	613	0.893748	0.246481
2784	Hv_Contig_2784	conserved hypothetical protein	3.6781	0.33237	3.38457	0.0698	3.21512	0.1342	2101	0.889182	0.725486
46948	Hv_Contig_46948	conserved hypothetical protein	-0.27185	0.73103	1.64997	0.05035	1.40791	0.03272	206	0.845537	3.20375
6342	Hv_Contig_6342	conserved hypothetical protein	2.61967	0.21911	3.28974	0.1664	3.04274	0.19693	1452	0.842647	1.34078
10319	Hv_Contig_10319	conserved hypothetical protein	3.04371	0.40633	2.82456	0.13367	2.47684	0.207	1117	0.785825	0.67508
137	Hv_Contig_137	conserved hypothetical protein	4.45628	0.25023	3.60527	0.0643	3.17822	0.06498	5137	0.743781	0.41235
10304	Hv_Contig_10304	conserved hypothetical protein	2.3639	0.27354	3.03909	0.09306	2.60925	0.12306	1118	0.742344	1.18538
5086	Hv_Contig_5086	conserved hypothetical protein	3.1236	0.25818	4.65022	0.04671	4.11483	0.12001	1630	0.689972	1.98788
49853	Hv_Contig_49853	conserved hypothetical protein	0.59359	0.66927	1.47643		0.86521	1.5074	170	0.654643	1.20716
1059	Hv_Contig_1059	conserved hypothetical protein	4.68095	0.21331	5.64968	0.03828	4.96894	0.12903	2970	0.623845	1.22094
44450	Hv_Contig_44450	conserved hypothetical protein	-0.46799	1.13846	1.41822		0.58694	0.51312	236	0.56203	2.07762
13789	Hv_Contig_13789	conserved hypothetical protein	1.78095	0.07837	3.87893	0.16954	2.9265	0.09328	937	0.516761	2.2123
24880	Hv_Contig_24880	conserved hypothetical protein	3.14593	0.41778	2.17363	0.05035	1.05768	0.24677	609	0.461387	0.235166
46880	Hv_Contig_46880	conserved hypothetical protein	0.50722	0.30607	3.04666	0.52054	1.78355	0.07627	207	0.416645	2.42222
13855	Hv_Contig_13855	conserved hypothetical protein	3.43484	0.27258	2.18596	0.5039	0.88487	0.35189	934	0.405819	0.170759
43208	Hv_Contig_43208	conserved hypothetical protein	-1.35073	1.13275	3.11308	0.02525	1.66169	0.10699	252	0.365669	8.06917
35476	Hv_Contig_35476	conserved hypothetical protein	-1.5999	0.73638	2.93493	0.05713	1.3471	0.37225	401	0.332671	7.71144
41476	Hv_Contig_41476	conserved hypothetical protein	1.31025	0.05554	3.68216	0.05035	1.55614	0.28435	277	0.229089	1.18582
7750	Hv_Contig_7750	conserved hypothetical protein	2.60247	0.39804	4.92436	0.0725	2.18786	0.24088	1310	0.150048	0.750222
25755	Hv_Contig_25755	conserved hypothetical protein	9.43424	0.9384	9.4853	0.31316	6.20225	0.19794	595	0.102731	0.106432
17717	Hv_Contig_17717	conserved hypothetical protein	4.09449	0.64382	7.18566	0.16502	3.74613	0.06095	790	0.0921718	0.785476
17711	Hv_Contig_17711	conserved membrane protein	1.60475	0.23741	2.70214	0.07595	7.03356	0.36385	790	20.132	43.0759
5744	Hv_Contig_5744	conventional protein kinase C	-1.5059	0.76795	1.38225	0.01293	3.85082	0.03572	1531	5.53495	40.9764
1090	Hv_Contig_1090	conventional protein kinase C	1.18062	0.45272	3.70798	0.1517	5.34086	0.04701	2936	3.10131	17.8796
8035	Hv_Contig_8035	cop-coated vesicle membrane protein P24	1.54522	0.38573	4.73556	0.04371	4.97596	0.12356	1281	1.18132	10.7834
19365	Hv_Contig_19365	cop-coated vesicle membrane protein P24	-1.96199	2.32511	2.42313	0.13109	1.7837	0.48465	742	0.641967	13.4142
23327	Hv_Contig_23327	Copia protein (Gag-int-pol protein)	1.65034	0.26696	1.10628	0.17051	1.57882	0.2552	637	1.38755	0.951635
50792	Hv_Contig_50792	copia-type polyprotein	0.92155	2.11799	1.04115		2.04127	0.15382	161	2.00017	2.17305
33031	Hv_Contig_33031	copia-type polyprotein, putative	2.79989	0.22797	-0.71968	1.07039	1.58509	0.30093	461	4.94089	0.430833
22128	Hv_Contig_22128	core alpha 1,3-fucosyltransferase	1.15509	0.82882	3.77666	0.1769	1.93093	0.05712	665	0.278215	1.71219
21259	Hv_Contig_21259	creb	4.45413	0.25575	3.8887	0.81654	3.92504	0.02183	688	1.02551	0.692992
20678	Hv_Contig_20678	CRSP complex subunit, putative	1.11436	0.49455	2.0602	0.34036	1.83894	0.19857	704	0.857816	1.65242
12839	Hv_Contig_12839	cryptochrome 2	4.10284	0.1844	1.67649	0.19081	1.90412	0.12238	979	1.17091	0.217831
3975	Hv_Contig_3975	cryptochrome 2	3.09949	0.40544	0.8454	0.41719	0.36797	0.41591	1824	0.718256	0.150567
3993	Hv_Contig_3993	cryptochrome 2	2.82963	0.03697	2.90819	0.05266	0.27819	0.25747	1821	0.161544	0.170585
1154	Hv_Contig_1154	ctl2	3.19985	0.65626	3.10606	0.04415	2.72747	0.24356	2883	0.769189	0.720775
15268	Hv_Contig_15268	Cullin-2	2.9365	0.32431	3.44081	0.15418	4.82804	0.16104	877	2.61576	3.71031
321	Hv_Contig_321	cullin-4B-like	3.61698	0.15519	4.20479	0.07855	3.9988	0.07017	4196	0.866944	1.30298
3572	Hv_Contig_3572	cuticular protein RR-1 motif 56 precursor	-1.10264	0.30416	4.71547	0.05922	1.52076	0.10171	1907	0.109219	6.16201
3897	Hv_Contig_3897	Cycle like factor b	2.61664	0.37196	2.59081	0.46398	3.18138	0.07462	1840	1.50584	1.47912
10859	Hv_Contig_10859	cycle-like factor BmCyc	2.49976	0.24232	1.5892	0.30144	3.15288	0.08668	1085	2.95607	1.57257
44205	Hv_Contig_44205	cyclin dependent kinase 4	1.53332	0.28598	3.64453	0.10551	2.28699	0.17782	239	0.390247	1.68608
23213	Hv_Contig_23213	cyclin-dependent kinase 2	2.0175	0.19015	0.97024	0.47076	2.33235	0.25647	639	2.57061	1.24388
9480	Hv_Contig_9480	cyclohex-1-ene-1-carboxyl-CoA hydratase, putative	4.37614	0.14322	3.20413	0.04128	2.29742	0.16934	1175	0.5334	0.236724
5402	Hv_Contig_5402	cyclophilin A	9.04075	0.1912	8.85026	0.0199	9.51261	0.09868	1581	1.58266	1.3869
6909	Hv_Contig_6909	Cysteine and histidine-rich protein 1-like protein	3.72293	0.10112	1.30509	0.05517	1.30642	0.11726	1391	1.00092	0.187309
32794	Hv_Contig_32794	cysteine proteinase inhibitor precursor	0.10647	0.23254	0.37596	1.22764	1.24819	0.34973	466	1.83049	2.20644
2894	Hv_Contig_2894	Cytochrome b5	4.64496	0.13005	4.67116	0.02509	3.97743	0.17006	2070	0.618253	0.629584
2938	Hv_Contig_2938	Cytochrome b5	4.6905	0.44327	5.14596	0.00214	3.95072	0.11934	2060	0.436714	0.598831
12253	Hv_Contig_12253	cytochrome b5 reductase 4-like	1.222	0.24494	2.00356	0.26382	0.61297	0.08678	1008	0.381409	0.655637
31207	Hv_Contig_31207	cytochrome c oxidase	4.25655	0.23245	------		2.74754	0.10502	501	N/A	0.351352
23659	Hv_Contig_23659	cytochrome c oxidase	6.20584	0.44545	5.54785	0.0903	5.2055	0.14201	630	0.788755	0.499882
32703	Hv_Contig_32703	cytochrome c oxidase	3.74525	0.23823	7.38113	0.08499	6.44864	0.04644	468	0.523953	6.51331
33687	Hv_Contig_33687	cytochrome c oxidase	4.28624	0.29952	7.06258	0.11553	3.39829	0.82867	444	0.0788749	0.540381
20562	Hv_Contig_20562	cytochrome c oxidase polypeptide Vb	9.01954	0.09329	9.37396	0.03875	8.07758	0.05261	707	0.407147	0.520525
34999	Hv_Contig_34999	cytochrome c oxidase subunit VIb/COX12	2.98454	0.90898	3.58125	0.01178	2.0095	0.22643	412	0.3364	0.508726
24989	Hv_Contig_24989	cytochrome c oxidase subunit VIIc	2.32234	0.39004	3.71953	0.2789	3.88981	0.10202	607	1.12528	2.96384
11027	Hv_Contig_11027	cytochrome c oxidase subunit VIIc	6.62213	0.3435	7.74531	0.06257	6.66939	0.12045	1075	0.474368	1.0333
40323	Hv_Contig_40323	cytochrome c oxidase subunit VIIc	4.95882	0.14858	7.75154	0.07587	6.34771	0.00549	296	0.377925	2.61877
27843	Hv_Contig_27843	cytochrome c1	0.46682	1.17022	3.05614		2.17664	0.01855	565	0.543556	3.2712
6774	Hv_Contig_6774	cytochrome c1	7.95503	0.06034	7.04661	0.16212	5.99937	0.05113	1404	0.483893	0.257803
7176	Hv_Contig_7176	cytochrome c1	2.20813	1.33364	5.23977	0.50548	3.802	0.27907	1364	0.369137	3.01858
10133	Hv_Contig_10133	cytochrome oxidase subunit III	11.7495	0.30688	9.87887	0.07326	8.48605	0.0886	1128	0.38082	0.104139
11234	Hv_Contig_11234	cytochrome P450	3.63912	0.30995	-1.31976		0.37342	0.47391	1064	3.23369	0.103974
3468	Hv_Contig_3468	cytochrome P450	6.09131	0.14715	0.72381	0.02545	1.4335	0.21254	1929	1.63545	0.039615
3966	Hv_Contig_3966	cytochrome P450	5.57059	0.46874	2.17053	0.21163	2.79202	0.22898	1826	1.53846	0.145736
13287	Hv_Contig_13287	cytochrome P450	4.6401	0.56259	0.62874	0.81401	0.87562	0.12657	958	1.18664	0.0735832
3609	Hv_Contig_3609	cytochrome P450	6.13233	0.47203	2.73774	0.34032	2.45096	0.08834	1900	0.81973	0.0779466
5135	Hv_Contig_5135	cytochrome P450	4.50328	0.50683	1.79375	0.02493	1.26276	0.11826	1623	0.69208	0.105805
11953	Hv_Contig_11953	cytochrome P450	6.40574	0.41755	1.14388	0.53731	0.48008	0.42008	1025	0.631214	0.0164512
35058	Hv_Contig_35058	cytochrome P450	7.43761	1.42412	4.13416	0.62442	3.41379	0.66628	411	0.606942	0.0614765
18423	Hv_Contig_18423	cytochrome P450	0.3172	0.23797	0.76638	0.67845	0.03933	0.46555	768	0.604138	0.824808
15467	Hv_Contig_15467	cytochrome P450	1.37084	0.05903	2.42459	0.51614	1.58023	0.15055	869	0.556958	1.1562
12919	Hv_Contig_12919	cytochrome P450	1.98285	0.3219	1.59407	0.33882	0.31431	0.16728	976	0.411864	0.314572
3764	Hv_Contig_3764	cytochrome P450	2.85805	0.33221	3.88577	0.03947	2.48681	0.03766	1866	0.379202	0.773118
3136	Hv_Contig_3136	cytochrome P450	6.37545	0.35487	3.86476	0.11522	2.26046	0.10076	2004	0.328895	0.0577118
3346	Hv_Contig_3346	cytochrome P450	7.15361	0.8276	3.19456	0.11097	1.36314	0.23156	1956	0.280988	0.0180674
12673	Hv_Contig_12673	cytochrome P450	4.27417	0.60352	2.00456	0.00763	0.14515	0.71894	988	0.275589	0.0571533
18698	Hv_Contig_18698	cytochrome P450	-1.64837	0.72777	3.4196	0.04323	1.48116	0.25809	761	0.260898	8.7515
26561	Hv_Contig_26561	cytochrome P450	6.71631	1.21516	5.00588	0.17546	0.32834	0.31321	583	0.0390769	0.0119407
9083	Hv_Contig_9083	cytochrome P450 333B11	0.36683	0.4111	3.68791	0.17253	1.28877	0.07849	1203	0.189578	1.89466
30963	Hv_Contig_30963	cytochrome P450 354A5	1.38099	0.23019	1.14311	0.24313	1.8095	0.42036	507	1.5871	1.34584
6483	Hv_Contig_6483	cytochrome P450 354A5	2.10014	0.32463	2.25451	0.0698	2.67169	0.14286	1437	1.33531	1.48612
25712	Hv_Contig_25712	cytochrome P450 6a22	0.09344	0.89207	1.39557	0.52533	0.34757	0.42508	596	0.483638	1.19262
3024	Hv_Contig_3024	cytochrome P450 6AB13	5.61985	0.09902	3.37466	0.25633	0.26101	0.06914	2034	0.115531	0.0243685
39539	Hv_Contig_39539	cytochrome P450 6AN5	1.31582	1.00752	3.15288	0.10127	1.14598	0.30348	311	0.248807	0.888941
2264	Hv_Contig_2264	cytochrome P450 6AN5	2.38133	0.87986	4.42719	0.0192	1.22715	0.1196	2286	0.108816	0.449321
51921	Hv_Contig_51921	cytochrome p450 cyp314a1	0.63025	1.11217	2.2847	0.91471	1.55499	0.22074	152	0.603025	1.89834
16120	Hv_Contig_16120	cytochrome P450 CYP315A1	0.68025	0.13816	1.83482	0.52598	1.30526	0.43485	843	0.692766	1.54222
11034	Hv_Contig_11034	cytochrome p450 CYP337B1	0.0759	0.8562	1.53979	0.31337	0.99432	0.07153	1075	0.685168	1.89004
4712	Hv_Contig_4712	cytochrome P450 CYP4L4	1.59658	1.55118	4.881	0.12325	1.95933	0.09839	1687	0.131974	1.28587
5272	Hv_Contig_5272	cytochrome p450 CYP4S1	-0.681	0.30155	3.99986	0.09554	0.98459	0.22708	1600	0.123684	3.17243
3456	Hv_Contig_3456	cytochrome P450 CYP9A1v2	0.04234	0.40159	3.52779	0.01087	2.34319	0.23676	1931	0.439947	4.92748
22527	Hv_Contig_22527	cytochrome P450 family protein cyp-31A2	-2.72004		1.33133	0.54564	2.39026	0.18124	655	2.08339	34.5425
23921	Hv_Contig_23921	cytochrome P450-like TBP	5.5199	0.92974	7.35545	0.29335	5.13363	0.16039	626	0.214371	0.765105
3520	Hv_Contig_3520	cytosolic non-specific dipeptidase-like	5.05916	0.16018	6.42176	0.03287	5.70354	0.06858	1918	0.607847	1.56307
3436	Hv_Contig_3436	dacapo	2.63564	0.19451	2.49438	0.03524	3.4375	0.08067	1936	1.92268	1.74335
20113	Hv_Contig_20113	DCMP deaminase	3.67241	0.83586	3.44686	0.317	2.91321	0.28911	720	0.690805	0.590824
44048	Hv_Contig_44048	DEAD box ATP-dependent RNA helicase	1.05445	0.94601	2.81426	0.14758	1.59287	0.57344	241	0.428869	1.45238
44985	Hv_Contig_44985	Dehydrogenase/reductase SDR family member on chromosome X	1.06037	0.78672	4.10539	0.00871	0.74406	0.55344	230	0.0973058	0.803121
21621	Hv_Contig_21621	delta-1-pyrroline-5-carboxylate dehydrogenase	2.57279	0.05568	2.28909	0.08856	2.18783	0.2739	678	0.932218	0.7658
13544	Hv_Contig_13544	Density-regulated protein	4.11338	0.2639	5.63547	0.03018	4.75621	0.03768	947	0.543646	1.56139
26172	Hv_Contig_26172	deoxyhypusine hydroxylase/monooxygenase	1.90627	0.25022	-0.78911	0.83575	0.07171	0.34513	589	1.81607	0.280377
12368	Hv_Contig_12368	deoxynucleotidyltransferase terminal-interacting protein 2-like	2.11508	0.08654	3.71375	0.17904	1.63276	0.1491	1002	0.236352	0.715826
5611	Hv_Contig_5611	diacylglycerol kinase epsilon-like	1.9372	0.33565	3.6139	0.01558	3.43509	0.16027	1551	0.883431	2.82429
11604	Hv_Contig_11604	diacylglycerol kinase theta-like isoform 2	-2.29785	0.66246	-1.19195	0.53196	3.96906	0.20104	1043	35.7782	77.0066
22328	Hv_Contig_22328	dicer-2	2.19129	0.70184	1.50551	0.04711	3.27364	0.24883	660	3.40612	2.11748
1251	Hv_Contig_1251	dicer-2	2.65866	0.64389	2.52383	0.01088	2.62902	0.13528	2809	1.07564	0.979665
13095	Hv_Contig_13095	Dihydroxyacetone phosphate acyltransferase, putative	-0.21434	0.65342	0.98523	0.3936	0.49348	0.19302	966	0.711162	1.63333
1309	Hv_Contig_1309	dipeptidyl peptidase 3-like	3.50593	0.17912	5.28475	0.02805	5.79691	0.1156	2767	1.42618	4.89388
37804	Hv_Contig_37804	dipeptidyl peptidase 4	6.53307	0.72279	3.3537	0.19238	0.18864	0.15639	347	0.111486	0.0123065
27091	Hv_Contig_27091	disco-interacting protein 2-like isoform 1	2.31264	0.76273	1.3275	1.23693	1.78696	0.13239	576	1.37503	0.694632
48354	Hv_Contig_48354	dishevelled	1.42876	0.47074	1.36684	0.05035	0.74347	0.17945	188	0.649153	0.621881
47891	Hv_Contig_47891	disintegrin and metalloproteinase domain-containing protein 10-like	-1.34623	0.91082	1.39752	0.88439	1.203	0.60842	194	0.873864	5.85322
32143	Hv_Contig_32143	disintegrin and metalloproteinase domain-containing protein 10-like isoform 2	-1.05841	1.71993	1.96498	0.47076	1.34319	0.56227	481	0.649864	5.28389
41370	Hv_Contig_41370	DNA ligase	0.36408	0.44064	1.37331	0.17729	1.75293	0.5734	279	1.301	2.6187
927	Hv_Contig_927	DNA ligase 1-like	0.71301	0.2515	2.88365	0.13722	4.57176	0.16783	3085	3.22234	14.5077
29165	Hv_Contig_29165	DNA polymerase alpha catalytic subunit	-0.26352	0.05525	1.70776	0.13564	2.31907	0.20293	542	1.52765	5.99014
9963	Hv_Contig_9963	DNA polymerase delta catalytic subunit	1.61126	0.1698	1.8538	0.09036	2.08409	0.30389	1140	1.17307	1.38783
4226	Hv_Contig_4226	DNA polymerase delta catalytic subunit	1.80599	0.23823	2.18249	0.17291	2.26365	0.06796	1777	1.05787	1.37331
39549	Hv_Contig_39549	DNA polymerase delta catalytic subunit	2.00487	0.34172	3.89191	0.30497	2.46866	0.12744	311	0.372871	1.37916
47571	Hv_Contig_47571	DNA polymerase epsilon catalytic subunit A-like	-0.34341	1.35768	0.49232	1.07039	1.44561	0.22059	199	1.93628	3.4558
31093	Hv_Contig_31093	DNA polymerase epsilon catalytic subunit A-like	0.94895	0.93113	1.42383	0.41421	2.3271	0.10741	504	1.8703	2.59935
52072	Hv_Contig_52072	dna polymerase i	0.30776	0.91702	3.09806	0.05035	0.8843	0.18447	151	0.215572	1.49127
51856	Hv_Contig_51856	dna polymerase subunit gamma mitochondrial	0.13297	0.68069	1.6379		2.04147	0.15871	152	1.32278	3.75419
42158	Hv_Contig_42158	DNA-directed DNA polymerase epsilon-like	0.02996	0.4065	1.86073	1.36386	1.74222	0.41051	267	0.921139	3.27674
25701	Hv_Contig_25701	DNA-directed RNA polymerase I largest subunit	1.85427	0.21624	0.77826	0.52982	0.45072	0.83929	596	0.796894	0.377998
2341	Hv_Contig_2341	DNA-directed RNA polymerase II largest subunit	1.19293	0.06479	2.8874	0.0541	2.3937	0.19996	2253	0.710201	2.29862
44198	Hv_Contig_44198	DNA-directed RNA polymerase III subunit RPC3-like	0.25799	1.1274	1.38904	0.57146	1.60967	0.20573	239	1.16524	2.55209
25289	Hv_Contig_25289	DNA-directed RNA polymerase III subunit RPC5-like	1.97893	0.30965	3.5433	0.0738	2.1205	0.26775	603	0.372988	1.1031
46455	Hv_Contig_46455	DNA-directed RNA polymerase, mitochondrial	1.52943	0.08739	1.56199	0.47076	2.26998	0.10299	212	1.63353	1.67081
14555	Hv_Contig_14555	DNA-directed RNA polymerase, mitochondrial	3.07409	0.1002	2.57933	0.14177	2.852	0.00926	905	1.20804	0.857323
1334	Hv_Contig_1334	DnaJ (Hsp40) homolog 10	1.13807	0.3479	3.33572	0.05045	2.86234	0.18475	2750	0.720275	3.30413
5474	Hv_Contig_5474	DnaJ (Hsp40) homolog 13	3.3966	0.32882	2.25498	0.10351	1.76222	0.14181	1570	0.710664	0.322109
7247	Hv_Contig_7247	DnaJ (Hsp40) homolog 4	3.84591	0.38952	4.15882	0.16474	4.46865	0.07282	1356	1.23956	1.5398
5401	Hv_Contig_5401	DnaJ (Hsp40) homolog 6	3.50143	0.28312	2.71436	0.0318	2.59507	0.07867	1581	0.920641	0.53353
35076	Hv_Contig_35076	DnaJ (Hsp40) homolog 6	3.46433	0.25828	2.23205	0.03635	1.95767	0.2246	410	0.826806	0.351925
19610	Hv_Contig_19610	DnaJ (Hsp40) homolog 7	2.51065	0.03332	1.9989	0.28198	3.78671	0.27532	734	3.4529	2.42177
45827	Hv_Contig_45827	DnaJ subfamily C member 28	1.51485	0.3539	3.36246	0.05035	0.97089	0.13345	220	0.190575	0.685886
1359	Hv_Contig_1359	dorsal	3.16194	0.22779	4.11637	0.06219	4.67666	0.01046	2733	1.47457	2.85743
13586	Hv_Contig_13586	dorsal	1.94269	0.27164	2.18856	0.07981	1.73768	0.18269	945	0.731596	0.867533
37012	Hv_Contig_37012	double-stranded RNA-binding zinc finger protein JAZ	1.83821	0.29688	1.62349	0.62712	2.42753	0.57707	365	1.74598	1.50454
14973	Hv_Contig_14973	double-stranded RNA-specific editase Adar-like	-0.68192	0.28253	-0.53513	1.29897	2.88652	0.24772	889	10.7157	11.8634
4587	Hv_Contig_4587	dtdp-glucose 4-6-dehydratase	2.77374	0.16819	3.4172	0.10453	2.77136	0.21285	1709	0.639121	0.998352
1490	Hv_Contig_1490	dual specificity mitogen-activated protein kinase kinase 4-like	3.46136	0.03308	2.96769	0.14792	3.21427	0.13384	2644	1.18639	0.842594
30412	Hv_Contig_30412	dumpy CG33196-PB	-2.30536	0.85868	-0.89064	1.07039	2.74791	0.3341	519	12.4541	33.2037
54544	Hv_Contig_54544	dusty protein kinase	-1.21352	0.94735	2.30598		1.61597	0.89724	134	0.61985	7.10823
1161	Hv_Contig_1161	Dynamin	4.35973	0.26456	3.14943	0.00131	4.58583	0.0204	2877	2.70645	1.16967
16799	Hv_Contig_16799	dynamin	3.08145	0.29544	2.94163	0.1069	4.05562	0.09753	818	2.16443	1.96451
2580	Hv_Contig_2580	dynamin-like 120 kDa protein, mitochondrial-like isoform 2	3.15069	0.14897	3.14297	0.06384	3.65705	0.0242	2161	1.42808	1.42046
51400	Hv_Contig_51400	dynein heavy chain	1.86189	0.33656	------		2.57013	0.23685	156	N/A	1.63381
51521	Hv_Contig_51521	dynein heavy chain	2.45153	0.3847	0.56034	0.65676	3.18359	0.43285	155	6.16136	1.66101
47455	Hv_Contig_47455	dynein heavy chain	2.53895	0.63819	0.68541	1.36386	2.70513	0.02403	201	4.05505	1.12208
16367	Hv_Contig_16367	dynein heavy chain	2.25564	0.23229	0.77699	0.73841	2.65287	0.13745	833	3.67025	1.31698
52088	Hv_Contig_52088	dynein heavy chain	2.40157	0.14882	1.09806	0.05035	2.90914	0.32771	151	3.50905	1.42165
46345	Hv_Contig_46345	dynein heavy chain	1.75122	0.42966	0.88748	0.36328	2.45143	0.67392	214	2.95662	1.62474
51779	Hv_Contig_51779	dynein heavy chain	1.87176	0.40786	1.66404	0.05035	2.99974	0.07466	153	2.52398	2.18553
52219	Hv_Contig_52219	dynein heavy chain	1.94085	0.36766	2.26861	0.27799	3.37562	0.30117	150	2.15399	2.70339
39416	Hv_Contig_39416	dynein heavy chain	2.10166	0.19124	1.62681	0.77691	2.36277	0.1146	314	1.66551	1.1984
4771	Hv_Contig_4771	dynein heavy chain	1.30735	0.11727	2.20644	0.85094	2.57238	0.2303	1678	1.28872	2.40332
46261	Hv_Contig_46261	dynein heavy chain	-0.25999	0.65616	2.74924	0.17729	2.95594	0.19249	215	1.15405	9.29162
13241	Hv_Contig_13241	dynein heavy chain isotype 1B	-2.85933	0.99586	0.56297	0.41074	2.81329	0.17264	960	4.75788	51.0069
166	Hv_Contig_166	Dynein heavy chain, cytoplasmic	3.00008	0.08369	4.81929	0.03303	4.45936	0.05328	4898	0.779202	2.74971
38313	Hv_Contig_38313	dynein heavy chain, cytoplasmic-like	2.55403	0.08586	1.98084	0.0076	3.03973	0.24447	337	2.08333	1.40027
48562	Hv_Contig_48562	dynein heavy chain, cytoplasmic-like	1.86431	0.17467	2.624	0.54676	3.12616	0.14518	185	1.41633	2.39803
40165	Hv_Contig_40165	dynein, axonemal, heavy polypeptide 14	------		0.14325		2.30272	0.25113	300	4.46751	N/A
14971	Hv_Contig_14971	E2F transcription factor 1	2.02994	0.13767	1.19105	1.05686	3.51591	0.13674	889	5.01017	2.80105
14442	Hv_Contig_14442	E2F transcription factor 4-like protein	1.17333	0.28716	2.80782	0.41111	1.91475	0.31383	909	0.538467	1.67182
6994	Hv_Contig_6994	E3 ubiquitin-protein ligase HECTD1	2.85639	0.47584	3.08215	0.04822	3.67729	0.12501	1382	1.51062	1.76651
1216	Hv_Contig_1216	E3 ubiquitin-protein ligase HECW2 (HECT, C2 and WW domain-containing protein 2) (NEDD4-like E3 ubiquitin-protein ligase 2)	-0.38619	0.34926	2.6413	0.26698	4.3355	0.09322	2837	3.23597	26.3858
5977	Hv_Contig_5977	E3 ubiquitin-protein ligase hyd-like	3.32559	0.26562	3.17255	0.16091	2.46821	0.32016	1497	0.613723	0.551954
2638	Hv_Contig_2638	ecdysteroid-inducible angiotensin-converting enzyme-related gene product precursor	1.45027	0.57322	6.88589	0.07692	2.4525	0.09469	2141	0.0462825	2.00309
16011	Hv_Contig_16011	ecotropic viral integration site	-0.10724	0.3914	-0.88975	2.07097	2.83754	0.20327	847	13.2442	7.69958
1666	Hv_Contig_1666	ecotropic viral integration site	-0.05259	0.16486	0.78032	0.02525	2.17636	0.27347	2539	2.63178	4.68793
11230	Hv_Contig_11230	eIF2B-alpha protein	3.46715	0.1901	4.78896	0.03914	3.88306	0.13047	1064	0.5337	1.33414
3417	Hv_Contig_3417	Elav protein	2.41252	0.10966	4.65752	0.09076	4.67444	0.08183	1940	1.0118	4.79629
50851	Hv_Contig_50851	elongation factor 1 alpha	6.63711	0.25901	5.7432	1.34786	8.44534	0.27496	160	6.50767	3.50212
46799	Hv_Contig_46799	elongation factor 1 alpha	5.38389	0.25297	5.22214	0.6791	7.61253	0.17299	208	5.24299	4.68692
49856	Hv_Contig_49856	elongation factor 1 alpha	4.68023	0.32665	9.17786	0.29053	10.4767	0.05171	170	2.46038	55.5806
49380	Hv_Contig_49380	elongation factor 1 alpha	4.31561	0.19407	9.23075	0.23549	10.2179	0.01793	175	1.98224	59.8081
48806	Hv_Contig_48806	elongation factor 1 alpha	10.0343	0.4968	10.9842	0.09355	11.3482	0.07658	181	1.28705	2.48618
28658	Hv_Contig_28658	elongation factor 1 beta'	3.52365	3.03466	5.01617	0.19222	6.24789	0.13877	551	2.34847	6.60812
13447	Hv_Contig_13447	elongation factor 1 beta'	8.08545	0.09159	8.45538	0.00526	7.88793	0.07427	951	0.674808	0.872048
16230	Hv_Contig_16230	elongation factor 1 beta'	8.19368	0.09687	8.66188	0.02792	8.06603	0.1168	839	0.661655	0.915321
13520	Hv_Contig_13520	elongation factor 1 delta	7.38855	0.15914	7.23178	0.02363	6.57783	0.2071	948	0.635538	0.570097
46115	Hv_Contig_46115	elongation factor 1 subunit alpha	3.72888	1.06638	9.48781	0.09989	5.18555	0.73256	216	0.0506863	2.74474
46721	Hv_Contig_46721	elongation factor 1-alpha	5.92514	0.59235	7.17985	0.64531	11.0048	0.23029	209	14.1718	33.8166
50208	Hv_Contig_50208	elongation factor 1-alpha	6.7023	0.39079	8.49701	0.57563	7.89457	0.30506	166	0.658639	2.28512
23101	Hv_Contig_23101	elongation factor 1-alpha	8.30938	0.9811	9.77505	0.18391	7.79647	0.33784	642	0.253739	0.700807
52094	Hv_Contig_52094	elongation factor 1-alpha f2 copy	4.10655	0.32374	9.30579	0.13934	8.29807	0.40646	150	0.497332	18.2715
6383	Hv_Contig_6383	elongation factor 1-alpha, putative	7.84825	0.33137	8.47532	0.15164	7.7178	0.08703	1447	0.591512	0.913546
22890	Hv_Contig_22890	elongation factor Ts	1.89101	0.12898	0.26062	0.78018	1.88625	0.04441	647	3.08577	0.996706
8803	Hv_Contig_8803	elongation factor Ts	3.97498	0.13247	5.24861	0.06277	3.61846	0.19057	1221	0.323055	0.781046
40828	Hv_Contig_40828	elongation factor Tu GTP-binding domain-containing protein 1	2.13051	0.30997	1.93829		1.59333	0.42477	288	0.78733	0.689117
38235	Hv_Contig_38235	elongation factor Tu GTP-binding domain-containing protein 1-like isoform 1	2.36776	0.39622	1.13175	0.91471	1.35304	0.06485	338	1.16578	0.494924
15866	Hv_Contig_15866	elongation factor-1 alpha	5.238	0.65034	------		5.07444	0.43166	852	N/A	0.892819
49422	Hv_Contig_49422	elongation factor-1 alpha	7.41143	0.44903	7.46098	0.8939	9.47099	0.24562	174	4.02785	4.16859
29034	Hv_Contig_29034	elongation factor-1 alpha	7.92042	0.5024	10.7582	0.17995	10.6207	0.10474	544	0.909043	6.4991
48364	Hv_Contig_48364	elongation factor-1 alpha	8.07269	0.30205	8.48888	0.55637	8.10759	0.08093	187	0.767751	1.02449
50098	Hv_Contig_50098	elongation factor-1 alpha	0.62597	0.45834	5.55657	0.20074	0.47387	0.282	167	0.029509	0.89994
7652	Hv_Contig_7652	elongation protein 4-like protein	3.04156	0.23284	2.97201	0.17036	2.89899	0.28237	1318	0.950646	0.905904
37129	Hv_Contig_37129	elongator complex protein 1	2.43469	0.31567	0.1291	0.46398	1.35823	0.17275	362	2.34426	0.474191
49795	Hv_Contig_49795	elongator complex protein 1	2.33597	0.15083	0.42707	0.65676	0.77753	0.7593	170	1.27497	0.339518
15237	Hv_Contig_15237	endonuclease and reverse transcriptase-like protein	3.85359	0.6751	2.59947	0.10649	2.77433	0.21462	878	1.12885	0.473272
46900	Hv_Contig_46900	endonuclease/reverse transcriptase	-0.31259	0.70881	2.38891	0.54927	2.01773	0.33854	207	0.77315	5.02917
419	Hv_Contig_419	endonuclease/reverse transcriptase, partial	3.63884	1.32841	2.99186	0.02884	3.41744	0.19092	3953	1.34311	0.857733
47485	Hv_Contig_47485	endonuclease-reverse transcriptase	-1.74612		------		2.20581	0.64289	200	N/A	15.4757
47296	Hv_Contig_47296	endonuclease-reverse transcriptase	-1.16726	1.24637	------		1.83769	0.30649	202	N/A	8.0275
51202	Hv_Contig_51202	endonuclease-reverse transcriptase	-1.32058	0.10791	------		1.3518	0.58366	157	N/A	6.3748
40516	Hv_Contig_40516	endonuclease-reverse transcriptase	0.03473	0.86307	------		1.78811	0.39701	293	N/A	3.37148
49799	Hv_Contig_49799	endonuclease-reverse transcriptase	1.04778	0.41084	------		1.01101	0.81936	170	N/A	0.974835
33387	Hv_Contig_33387	endonuclease-reverse transcriptase	2.29625		------		1.5514	0.04734	452	N/A	0.59673
29604	Hv_Contig_29604	endonuclease-reverse transcriptase	0.84285	0.40608	-0.22423	0.65676	2.29302	0.34303	534	5.7249	2.7324
24072	Hv_Contig_24072	endonuclease-reverse transcriptase	-2.12822	1.09874	-0.36166	0.05035	2.03185	0.0694	623	5.25434	17.8775
52285	Hv_Contig_52285	endonuclease-reverse transcriptase	0.49506	0.59379	0.1173	0.05035	1.87524	0.76306	149	3.38215	2.60301
35646	Hv_Contig_35646	endonuclease-reverse transcriptase	-1.87931	0.20371	0.9898		2.44225	0.17669	397	2.73672	19.9949
50957	Hv_Contig_50957	endonuclease-reverse transcriptase	-1.56824	0.20371	0.01454	0.05035	1.43915	0.5751	160	2.68442	8.04108
329	Hv_Contig_329	endonuclease-reverse transcriptase	0.91366	1.49035	2.14564	0.14331	3.56478	0.12284	4166	2.67426	6.28155
38653	Hv_Contig_38653	endonuclease-reverse transcriptase	1.47037	1.28999	1.3782	0.52054	2.69792	0.04483	329	2.49618	2.34169
34379	Hv_Contig_34379	endonuclease-reverse transcriptase	2.86443	0.22069	-0.11252	1.77749	1.18142	0.34576	428	2.45197	0.311432
49412	Hv_Contig_49412	endonuclease-reverse transcriptase	0.1836	0.63396	-0.07087		1.05768	0.88337	174	2.18639	1.83284
29280	Hv_Contig_29280	endonuclease-reverse transcriptase	3.22055	0.02605	0.34461	0.65676	1.27892	0.32386	540	1.91098	0.260322
47377	Hv_Contig_47377	endonuclease-reverse transcriptase	-1.46515	0.37481	0.9779	0.36328	1.82845	0.12907	201	1.80319	9.80556
29728	Hv_Contig_29728	endonuclease-reverse transcriptase	0.18391	0.44141	1.89559	0.46398	2.53422	0.22582	532	1.55685	5.09934
3013	Hv_Contig_3013	endonuclease-reverse transcriptase	2.75071	0.25442	2.46068	0.1552	3.00322	0.16778	2036	1.45653	1.19128
46151	Hv_Contig_46151	endonuclease-reverse transcriptase	2.58086		0.08158	0.65676	0.58518	0.743	216	1.41775	0.25075
7787	Hv_Contig_7787	endonuclease-reverse transcriptase	0.955	0.35292	0.86588	0.71906	1.33635	0.02268	1307	1.38556	1.30256
49185	Hv_Contig_49185	endonuclease-reverse transcriptase	0.68976	2.18881	1.36886	0.65676	1.80699	0.44556	177	1.35485	2.1693
36297	Hv_Contig_36297	endonuclease-reverse transcriptase	-2.59961	0.10791	-0.23718	0.05035	0.18743	0.38197	381	1.34221	6.90212
17786	Hv_Contig_17786	endonuclease-reverse transcriptase	-1.28574	0.84253	0.0069	0.36328	0.368	0.35027	788	1.2844	3.14648
39961	Hv_Contig_39961	endonuclease-reverse transcriptase	2.022	1.00168	0.75426	2.39931	0.82886	0.79003	303	1.05307	0.43735
39442	Hv_Contig_39442	endonuclease-reverse transcriptase	0.74614	0.59379	1.04645	1.36386	1.07971	0.40566	313	1.02332	1.26013
42337	Hv_Contig_42337	endonuclease-reverse transcriptase	-0.37201	0.96991	0.08455	1.07039	0.09186	0.25462	264	1.00508	1.37924
48278	Hv_Contig_48278	endonuclease-reverse transcriptase	-2.08055	0.5992	1.44284	0.98509	1.33266	0.52589	188	0.926472	10.6532
43266	Hv_Contig_43266	endonuclease-reverse transcriptase	0.15423	0.59387	1.31302	0.5347	1.15872	0.32878	251	0.898568	2.00623
51053	Hv_Contig_51053	endonuclease-reverse transcriptase	-0.01967	0.64768	1.81606	0.34383	1.62838	0.1898	159	0.878017	3.1341
4500	Hv_Contig_4500	endonuclease-reverse transcriptase	2.68888	0.7234	2.69836	0.14103	2.42659	0.14847	1723	0.828303	0.833763
36947	Hv_Contig_36947	endonuclease-reverse transcriptase	-0.14966	0.83883	1.82077	0.05035	1.43154	0.32976	366	0.763537	2.99219
45934	Hv_Contig_45934	endonuclease-reverse transcriptase	0.02017	0.85806	1.36076	0.24313	0.70671	0.95594	218	0.635494	1.60942
9982	Hv_Contig_9982	endonuclease-reverse transcriptase	-1.03059	0.45648	0.93011	0.27799	0.22342	0.10672	1138	0.612724	2.38503
42139	Hv_Contig_42139	endonuclease-reverse transcriptase	0.81748	0.82619	2.17945	0.08587	1.25239	0.31031	267	0.525929	1.35183
12968	Hv_Contig_12968	endonuclease-reverse transcriptase	1.90399	1.34713	1.4751	0.03015	0.44988	0.1697	973	0.491335	0.36498
47773	Hv_Contig_47773	endonuclease-reverse transcriptase	1.07379	0.24635	1.88272	0.27799	0.7672	0.43606	196	0.461525	0.808551
34027	Hv_Contig_34027	endonuclease-reverse transcriptase	-1.23415	0.95111	1.22925	0.52982	0.10886	0.5734	436	0.459969	2.5368
33244	Hv_Contig_33244	endonuclease-reverse transcriptase	-1.09586	0.43714	1.62172	0.0813	0.49865	0.48998	455	0.459116	3.01992
5328	Hv_Contig_5328	endonuclease-reverse transcriptase	-0.20244	0.34344	3.14421	0.14848	1.82986	0.1698	1592	0.402107	4.09056
19213	Hv_Contig_19213	endonuclease-reverse transcriptase	2.33479	1.13417	2.17918	0.14455	0.84818	0.11927	746	0.397493	0.35685
13662	Hv_Contig_13662	endonuclease-reverse transcriptase	3.02028	0.02752	2.76993	0.16992	1.02301	0.16085	942	0.297937	0.250474
22910	Hv_Contig_22910	endonuclease-reverse transcriptase	-1.13469	1.03849	2.51226	0.2173	0.73665	0.34206	646	0.292071	3.65872
47694	Hv_Contig_47694	endonuclease-reverse transcriptase	2.32209	0.46376	2.20711	0.65676	0.33537	1.25613	198	0.273244	0.252312
37883	Hv_Contig_37883	endonuclease-reverse transcriptase	1.52186	0.48032	3.95897	0.22538	1.89066	0.21815	345	0.238439	1.29128
16545	Hv_Contig_16545	endonuclease-reverse transcriptase	2.5343	1.15431	3.35154	0.2995	1.25214	0.25044	827	0.233355	0.411179
15821	Hv_Contig_15821	endonuclease-reverse transcriptase	-0.99826	0.50149	3.62074	0.05035	1.36712	0.17748	854	0.209697	5.15288
42435	Hv_Contig_42435	endonuclease-reverse transcriptase	-0.66665		2.99799	0.05035	0.55063	0.45734	263	0.183346	2.32508
51923	Hv_Contig_51923	endonuclease-reverse transcriptase	-0.20037	0.43654	3.07718	0.20603	0.60566	0.28828	152	0.180301	1.74839
42872	Hv_Contig_42872	endonuclease-reverse transcriptase	3.1976	0.10176	4.95217	0.51803	2.31695	0.64981	257	0.160961	0.543123
50396	Hv_Contig_50396	endonuclease-reverse transcriptase	-2.31598		3.55008	0.22077	0.90827	0.23494	165	0.160227	9.34536
30701	Hv_Contig_30701	endonuclease-reverse transcriptase	-0.15782	0.18169	4.78465	0.01537	1.94775	0.41997	513	0.139961	4.30368
33642	Hv_Contig_33642	endonuclease-reverse transcriptase HmRTE-e01	2.02469	0.20573	2.60586	1.16023	3.21862	0.0843	445	1.52918	2.28775
31603	Hv_Contig_31603	endonuclease-reverse transcriptase HmRTE-e01	2.10305	0.39496	2.8169	0.09781	2.55614	0.11934	493	0.834648	1.36897
8170	Hv_Contig_8170	endonuclease-reverse transcriptase HmRTE-e01	1.55736	0.14718	2.9744	0.27889	1.22216	0.20917	1269	0.296841	0.792674
39314	Hv_Contig_39314	Endoplasmic reticulum metallopeptidase 1 (Felix-ina)	1.08914	0.56069	0.03726	0.05035	2.82804	0.51957	315	6.92004	3.33781
4790	Hv_Contig_4790	endoplasmic reticulum protein	3.45699	0.36234	3.13305	0.26115	3.31194	0.10315	1674	1.13201	0.904348
48639	Hv_Contig_48639	endoribonuclease Dcr-1	-0.476	0.93243	2.13483	0.05035	0.70037	0.69085	184	0.369985	2.26007
10547	Hv_Contig_10547	enhancer of split mbeta	5.70555	0.35351	4.80094	0.23243	1.80254	0.18613	1103	0.125139	0.0668462
8839	Hv_Contig_8839	enhancer of split mbeta-2	-0.25963	0.84676	2.16744	0.3387	2.1	0.08721	1219	0.95433	5.13239
13874	Hv_Contig_13874	enhancer of split mgamma	2.75945	0.58793	3.05444	0.13541	4.57281	0.09122	933	2.86467	3.5146
24797	Hv_Contig_24797	enoyl-CoA hydratase	3.48154	0.11159	0.63063	0.05131	1.48479	0.54821	610	1.80771	0.250564
2900	Hv_Contig_2900	enoyl-CoA hydratase	2.00228	0.13636	3.65681	0.0007	3.53275	0.067	2068	0.917602	2.8888
7224	Hv_Contig_7224	enoyl-CoA hydratase	7.60236	0.30944	6.73827	0.00888	6.14355	0.12308	1359	0.662173	0.363793
8693	Hv_Contig_8693	enoyl-CoA hydratase	5.91537	0.02753	5.78768	0.26107	4.40577	0.09997	1230	0.38371	0.351209
21762	Hv_Contig_21762	enoyl-CoA hydratase precursor 1	4.33866	0.31374	4.78401	0.14308	3.61893	0.12035	674	0.44594	0.607211
7472	Hv_Contig_7472	enoyl-CoA isomerase	5.24418	0.21906	4.88612	0.01165	3.80097	0.13087	1335	0.471343	0.367748
112	Hv_Contig_112	epidermal growth factor receptor-like	1.79273	0.85612	5.7662	0.08478	3.36411	0.12582	5407	0.18919	2.97189
8244	Hv_Contig_8244	epidermal retinal dehydrogenase	2.90036	0.47201	1.87325	0.07082	2.47773	0.2974	1264	1.52043	0.746063
9444	Hv_Contig_9444	epidermal retinol dehydrogenase 2-like	------		2.96202	0.12911	3.71597	0.211	1177	1.6864	N/A
7517	Hv_Contig_7517	epidermal retinol dehydrogenase 2-like	-2.37258	0.96084	4.27549	0.17282	3.20063	0.15518	1331	0.474717	47.6106
6821	Hv_Contig_6821	epimerase family protein SDR39U1	4.21912	0.07316	5.20249	0.08233	2.83512	0.03316	1400	0.193799	0.383155
4131	Hv_Contig_4131	epithelial membrane protein	-1.54445	2.82074	4.42542	0.07234	2.24683	0.0875	1794	0.220892	13.8449
4609	Hv_Contig_4609	epithelial splicing regulatory protein 2-like	1.8813	0.12987	4.04853	0.10715	3.689	0.08949	1706	0.779418	3.50084
384	Hv_Contig_384	equilibrative nucleoside transporter	3.82995	0.26421	4.20086	0.02779	4.95113	0.11339	4024	1.68211	2.17525
25251	Hv_Contig_25251	estradiol 17-beta-dehydrogenase	6.05094	0.74272	4.1489	0.28742	2.849	0.09139	603	0.406154	0.108673
3078	Hv_Contig_3078	estradiol 17-beta-dehydrogenase	6.6314	0.52877	5.33055	0.08845	3.8591	0.15773	2020	0.36062	0.146371
25252	Hv_Contig_25252	estradiol 17-beta-dehydrogenase	7.03558	0.43559	5.34814	0.20186	3.34333	0.21351	603	0.249168	0.077361
4260	Hv_Contig_4260	Ethanolaminephosphotransferase 1	0.26423	0.49094	3.83595	0.01776	2.75744	0.12337	1771	0.473518	5.63029
3472	Hv_Contig_3472	eukaryotic initiation factor 4A	7.77814	0.1924	6.37931	0.10657	7.02663	0.13757	1928	1.56626	0.593982
2422	Hv_Contig_2422	eukaryotic initiation factor 4A	8.53822	0.0425	8.34663	0.04346	8.80328	0.14321	2219	1.37235	1.20169
5338	Hv_Contig_5338	eukaryotic initiation factor 4E-2	3.48572	0.16657	6.0364	0.11802	6.70901	0.10452	1591	1.59395	9.33914
1381	Hv_Contig_1381	eukaryotic peptide chain release factor GTP-binding subunit (erf2) (tr	3.15377	0.31852	3.59399	0.0403	3.36844	0.125	2717	0.855269	1.16044
43133	Hv_Contig_43133	eukaryotic translation initiation factor 2-alpha kinase 4-like	-0.66632	1.33158	0.14595	1.17109	1.12293	0.32815	253	1.96834	3.45635
3213	Hv_Contig_3213	eukaryotic translation initiation factor 2D-like	2.12572	0.11291	3.54717	0.04324	3.537	0.09222	1984	0.992975	2.65973
10410	Hv_Contig_10410	eukaryotic translation initiation factor 3 subunit 4	7.28648	0.10633	7.14793	0.07965	7.34076	0.08089	1111	1.143	1.03834
24954	Hv_Contig_24954	eukaryotic translation initiation factor 3 subunit B	-0.62674	0.81936	0.60173	0.06539	2.23357	0.10019	608	3.09908	7.26171
1670	Hv_Contig_1670	eukaryotic translation initiation factor 3 subunit B	6.83517	0.05574	7.08042	0.00622	6.98272	0.10579	2538	0.934522	1.10769
20693	Hv_Contig_20693	eukaryotic translation initiation factor 3 subunit B	3.81032	0.37653	4.26963	0.08294	4.11832	0.19409	704	0.900432	1.23799
24731	Hv_Contig_24731	eukaryotic translation initiation factor 3 subunit B	0.97952	0.47586	4.96321	0.27308	4.4809	0.11915	612	0.715831	11.3245
16519	Hv_Contig_16519	eukaryotic translation initiation factor 3 subunit C	5.595	0.08694	4.4733	0.16376	5.04673	0.13443	828	1.48806	0.68384
10566	Hv_Contig_10566	eukaryotic translation initiation factor 3 subunit D	3.34381	0.32033	3.3455	0.07917	3.24108	0.06787	1102	0.930179	0.931269
3060	Hv_Contig_3060	eukaryotic translation initiation factor 3 subunit D	6.59318	0.09939	7.02902	0.02018	6.87214	0.09536	2023	0.896963	1.21332
30985	Hv_Contig_30985	eukaryotic translation initiation factor 3 subunit D	2.9743	0.31127	3.02518	0.49327	2.30523	0.35407	506	0.607118	0.628912
20692	Hv_Contig_20692	eukaryotic translation initiation factor 3 subunit D	4.25793	0.57374	7.33906	0.0463	5.56105	0.06065	704	0.291585	2.46762
4865	Hv_Contig_4865	eukaryotic translation initiation factor 3 subunit E	6.71226	0.06929	6.24009	0.13156	6.36174	0.16478	1662	1.08798	0.784301
10072	Hv_Contig_10072	eukaryotic translation initiation factor 3 subunit H	7.39694	0.07549	8.30191	0.00328	8.16122	0.09211	1132	0.907085	1.69852
32986	Hv_Contig_32986	eukaryotic translation initiation factor 3 subunit I	3.0728	0.48076	3.78573	0.48113	4.17108	0.16733	462	1.30618	2.14099
8849	Hv_Contig_8849	eukaryotic translation initiation factor 3 subunit I	6.42483	0.1019	6.30404	0.22594	6.60726	0.12241	1218	1.2339	1.13479
5731	Hv_Contig_5731	eukaryotic translation initiation factor 3 subunit I	4.49624	0.72504	5.37765	0.18644	5.4405	0.12168	1533	1.04453	1.9242
15749	Hv_Contig_15749	eukaryotic translation initiation factor 3 subunit I	5.39138	0.09564	6.31534	0.132	4.96026	0.06217	857	0.390913	0.741686
3660	Hv_Contig_3660	eukaryotic translation initiation factor 3 subunit J	2.83572	0.03807	3.35892	1.40878	2.75149	0.31812	1890	0.656365	0.943288
5115	Hv_Contig_5115	eukaryotic translation initiation factor 3 subunit J	5.24675	0.61012	6.34068	0.08436	5.49479	0.28068	1626	0.556367	1.18759
3223	Hv_Contig_3223	eukaryotic translation initiation factor 3 subunit J	5.31056	0.40334	5.21448	0.84463	4.34603	0.09767	1982	0.547735	0.512445
4356	Hv_Contig_4356	eukaryotic translation initiation factor 3 subunit K	5.83448	0.02743	6.57946	0.02921	5.74798	0.17443	1751	0.561952	0.941805
2810	Hv_Contig_2810	eukaryotic translation initiation factor 3 subunit L	6.55185	0.08786	6.83356	0.02226	6.59446	0.10334	2092	0.847274	1.02998
9281	Hv_Contig_9281	eukaryotic translation initiation factor 4H	4.21335	0.23705	6.3916	0.14976	5.30663	0.07747	1189	0.471402	2.13359
24945	Hv_Contig_24945	eukaryotic translation initiation factor 4H	4.29209	0.04443	6.30252	0.1305	5.21405	0.09088	608	0.47026	1.89469
12037	Hv_Contig_12037	exosc7 protein	1.84263	0.39265	3.46072	0.09439	2.28504	0.37966	1020	0.442675	1.35887
15699	Hv_Contig_15699	exosome complex exonuclease RRP41	3.01937	0.17339	4.59136	0.29828	4.26815	0.02834	859	0.799289	2.3764
4814	Hv_Contig_4814	extramacrochaetae protein	4.79402	0.8293	5.32576	0.00851	4.55665	0.07755	1670	0.586779	0.84829
16855	Hv_Contig_16855	ezrin-binding protein pace-1	3.49527	0.36434	1.57093	0.05035	3.01513	0.30998	816	2.72112	0.716908
4258	Hv_Contig_4258	facilitated trehalose transporter Tret1-like	0.97413	0.68292	1.35255	0.12325	4.71221	0.16973	1771	10.265	13.3436
18730	Hv_Contig_18730	facilitated trehalose transporter Tret1-like	1.23632	0.78522	1.25525	0.50108	1.26726	0.31294	760	1.00836	1.02168
50931	Hv_Contig_50931	facilitated trehalose transporter tret1-like	1.25395	0.99046	1.5995	0.05035	1.08344	0.37597	160	0.699279	0.888529
46825	Hv_Contig_46825	facilitated trehalose transporter Tret1-like	0.91854	1.02126	2.51347	0.46398	1.26045	0.10699	208	0.419569	1.26743
2047	Hv_Contig_2047	FACT complex subunit spt16-like	1.73653	0.55481	2.42165	0.1104	2.81163	0.15105	2366	1.31038	2.10687
484	Hv_Contig_484	FACT complex subunit spt16-like	3.71242	0.25483	4.74831	0.01534	4.62784	0.16301	3788	0.919888	1.88612
13260	Hv_Contig_13260	fad oxidoreductase	1.46196	0.33761	1.52828	0.04143	0.75114	0.29668	959	0.583522	0.610973
16124	Hv_Contig_16124	FAD-linked sulfhydryl oxidase ALR	3.58789	0.09193	3.63172	0.38026	2.01221	0.247	843	0.325446	0.335485
11021	Hv_Contig_11021	farnesoic acid methyltransferase	1.97648	0.07702	3.29131	0.18823	3.53995	0.20716	1076	1.18809	2.95564
4033	Hv_Contig_4033	farnesyltransferase beta subunit	3.39565	0.1398	5.20273	0.16386	2.67709	0.21992	1814	0.173663	0.607704
8092	Hv_Contig_8092	FATP	3.04368	0.37322	3.41867	0.51529	1.52061	0.1942	1276	0.268304	0.347945
17244	Hv_Contig_17244	FATP	2.76847	0.47415	3.55313	0.22814	0.33218	0.27222	805	0.10725	0.184758
4454	Hv_Contig_4454	FATP	3.12901	0.37794	4.29802	0.25749	0.17504	0.22913	1731	0.0573931	0.129053
410	Hv_Contig_410	fatty acid synthase-like isoform 2	0.46473	0.27832	4.6862	0.03732	3.88407	0.13809	3965	0.573502	10.6985
21037	Hv_Contig_21037	fatty acid transport protein	-1.11559	0.6839	2.51601	0.57414	0.43969	0.26683	695	0.237118	2.93891
30164	Hv_Contig_30164	fatty acid-binding protein 2	5.92809	0.57429	4.09707	1.24447	1.89052	0.37506	524	0.216652	0.0608934
15625	Hv_Contig_15625	fatty acid-binding protein 3	9.02524	0.65707	9.05029	0.06308	9.40648	0.11282	862	1.28004	1.30246
17371	Hv_Contig_17371	fatty-acyl reductase	1.95921	0.0678	1.49441	0.06425	1.60676	0.31903	801	1.08099	0.783253
597	Hv_Contig_597	F-box only protein 11-like	3.58011	0.3181	4.58296	0.02695	4.09077	0.02474	3543	0.710945	1.4247
32845	Hv_Contig_32845	FK506-binding protein FKBP59 homologue	-1.26011	0.9697	-0.30107	0.91944	4.60853	0.15319	465	30.0564	58.4301
40377	Hv_Contig_40377	FK506-binding protein FKBP59 homologue	------		4.0861	0.00334	3.87812	0.01637	295	0.865749	N/A
770	Hv_Contig_770	FKBP4_SPOFRRecName: Full=46 kDa FK506-binding nuclear protein; AltName: Full=Peptidyl-prolyl cis-trans isomerase; Short=PPIase; AltName: Full=Rotamase	4.75399	0.10066	6.77199	0.02814	5.97603	0.16571	3275	0.57596	2.33276
2163	Hv_Contig_2163	FKBP4_SPOFRRecName: Full=46 kDa FK506-binding nuclear protein; AltName: Full=Peptidyl-prolyl cis-trans isomerase; Short=PPIase; AltName: Full=Rotamase	2.36423	0.22432	5.90993	0.01084	4.3948	0.05524	2323	0.349865	4.08566
2595	Hv_Contig_2595	flavin-dependent monooxygenase FMO2A	2.5027	0.63962	2.50555	0.00225	4.40656	0.14606	2155	3.73475	3.74213
41781	Hv_Contig_41781	flavin-dependent monooxygenase FMO2A	3.7227	0.5585	1.85562	0.55162	3.22197	0.1005	273	2.57817	0.706749
1509	Hv_Contig_1509	flavin-dependent monooxygenase FMO2A	2.99939	0.38783	2.98751	0.46677	2.98649	0.06463	2631	0.999293	0.991098
33033	Hv_Contig_33033	flavin-dependent monooxygenase FMO3B	-1.01996	1.69278	4.47962	0.03428	1.01555	0.43347	460	0.0906173	4.09968
8225	Hv_Contig_8225	flavin-dependent monooxygenase FMO3B	0.70271	0.0588	5.57292	0.10506	0.97298	0.09272	1266	0.0412363	1.20603
581	Hv_Contig_581	flavone synthase I	5.66079	0.34618	4.21733	0.04563	4.15	0.03031	3575	0.954403	0.350919
988	Hv_Contig_988	flotillin 2, isoform B	3.3823	0.47538	2.98118	0.21109	4.64828	0.05468	3030	3.17576	2.40491
3087	Hv_Contig_3087	forkhead protein/ forkhead protein domain, putative	3.01042	0.44014	2.1158	0.12223	2.933	0.03963	2017	1.76198	0.947751
15404	Hv_Contig_15404	fumarylacetoacetase	2.53487	0.08385	3.44772	0.04501	2.2694	0.14571	871	0.441866	0.831928
1066	Hv_Contig_1066	furin-like convetase precursor	1.83659	0.1462	1.72652	0.54407	4.34444	0.05246	2962	6.13864	5.68772
1288	Hv_Contig_1288	furin-like convetase precursor	3.5541	0.24589	3.6726	0.04496	4.67171	0.07516	2779	1.99877	2.16987
41812	Hv_Contig_41812	FYVE finger-containing phosphoinositide kinase	0.9601	0.14845	1.04148	0.34383	1.13647	0.55557	272	1.06806	1.13004
10341	Hv_Contig_10341	G kinase-anchoring protein 1	0.95727	0.48273	3.34133	0.19684	2.63189	0.13878	1116	0.611557	3.19235
2907	Hv_Contig_2907	G protein pathway suppressor 1	3.46214	0.09729	4.13741	0.09011	3.96397	0.21137	2066	0.886726	1.41601
4541	Hv_Contig_4541	G protein-coupled receptor	0.32546	0.04114	0.69893	0.11305	5.78777	0.14994	1715	34.0325	44.0879
4111	Hv_Contig_4111	G protein-coupled receptor	-1.08598	0.56384	0.81052	0.45323	5.81989	0.15703	1798	32.2085	119.915
25281	Hv_Contig_25281	G protein-coupled receptor	1.30262		-1.76937	0.23446	2.92368	0.41648	603	25.8672	3.07601
5939	Hv_Contig_5939	G protein-coupled receptor	-1.52039	0.7069	-0.42276	0.24313	3.97527	0.13388	1501	21.0833	45.1189
3145	Hv_Contig_3145	G protein-coupled receptor	-0.84481	0.21768	1.29913	0.0641	5.16951	0.15784	2001	14.6252	64.6384
9805	Hv_Contig_9805	G10 protein	2.28919	0.14979	1.84464	0.19775	2.61008	0.13441	1151	1.69989	1.2491
17152	Hv_Contig_17152	G10 protein	2.13086	0.03803	4.24742	0.13031	3.12963	0.24609	807	0.460799	1.9983
6684	Hv_Contig_6684	g2/M phase-specific E3 ubiquitin-protein ligase-like	2.10922	0.45641	2.48562	0.03018	2.10619	0.19222	1414	0.768741	0.997902
8809	Hv_Contig_8809	GA10780-PA	1.7288	0.15532	3.58678	0.13869	3.00492	0.10892	1221	0.668102	2.42187
34926	Hv_Contig_34926	GA10826	0.32835	0.35002	4.47609	0.318	1.95754	0.33005	414	0.174518	3.09339
20120	Hv_Contig_20120	GA11129-PA	4.17556	0.06116	0.20415		0.76889	0.11591	719	1.47912	0.0942953
31963	Hv_Contig_31963	GA11164-PA	2.5472	0.05559	-0.79289	1.17109	1.08055	0.42243	485	3.66405	0.361821
24482	Hv_Contig_24482	GA12461	0.10939	0.19743	2.94065	0.00044	2.98754	0.07488	616	1.03304	7.35207
906	Hv_Contig_906	GA13491	3.1467	0.29722	3.8353	0.05673	4.46486	0.03171	3101	1.54709	2.49348
3987	Hv_Contig_3987	GA14233-PA	2.88711	0.52598	2.30636	0.19657	3.99291	0.21733	1821	3.21886	2.15218
2062	Hv_Contig_2062	GA14233-PA	3.43085	0.20357	4.38023	0.22055	3.54262	0.13439	2361	0.55957	1.08055
1117	Hv_Contig_1117	GA15309-PA	4.68593	0.48616	3.42355	0.19883	0.07766	0.03823	2913	0.0983528	0.0409989
24384	Hv_Contig_24384	GA17300	3.06407	0.11044	3.01824	0.1025	1.93118	0.39311	618	0.47072	0.456001
3015	Hv_Contig_3015	GA17462	3.95192	0.20416	3.52064	0.10531	2.49961	0.20165	2035	0.492764	0.365436
22250	Hv_Contig_22250	GA18111-PA	3.64031	0.37887	5.5277	0.09354	3.67009	0.20782	662	0.275933	1.02086
1999	Hv_Contig_1999	GA19837-PA, partial	2.82666	0.25928	3.53341	0.03172	2.83973	0.1362	2388	0.618275	1.0091
30996	Hv_Contig_30996	GA19855	3.00881	0.20879	0.51444	0.27799	1.11005	0.39271	506	1.51111	0.268174
140	Hv_Contig_140	GA20137-PA	1.88049	0.09192	3.65038	0.14921	5.28303	0.02269	5124	3.10082	10.5747
5844	Hv_Contig_5844	GA20307	2.41498	0.35463	1.44338	0.60031	1.79884	0.04814	1515	1.27939	0.652414
1659	Hv_Contig_1659	GA20307	2.00696	0.28084	2.22112	0.16932	1.82953	0.18575	2544	0.762289	0.884277
47360	Hv_Contig_47360	GA21383-PA	1.62933	0.81384	3.38295	0.59167	1.42402	0.34642	202	0.257219	0.867352
880	Hv_Contig_880	GA22149	4.11274	0.15596	3.52405	0.05429	3.81965	0.05582	3140	1.2274	0.816152
35567	Hv_Contig_35567	GA23061	2.22074	0.66838	3.21705	0.66322	1.85153	0.12042	399	0.388095	0.774206
1907	Hv_Contig_1907	GA23919	5.04515	0.68792	2.08234	0.07	2.92568	0.16912	2425	1.7942	0.230131
1320	Hv_Contig_1320	GA23919	4.35469	0.46121	3.36328	0.1229	2.72365	0.09299	2760	0.641878	0.322855
35127	Hv_Contig_35127	GA27637	0.78121	0.67638	-0.04701	0.46398	0.48376	0.43051	409	1.4447	0.813689
46902	Hv_Contig_46902	GA28115	2.43394	0.48948	0.43546	1.17109	1.85874	0.31141	207	2.68195	0.671193
39413	Hv_Contig_39413	GA28119	-0.01118	1.74386	1.238	0.81401	0.17496	0.55429	314	0.478622	1.13772
40	Hv_Contig_40	GA28568	0.20975	0.76867	1.79491	0.08541	2.30157	0.16332	6776	1.42076	4.26286
46201	Hv_Contig_46201	gag-pol polyprotein	-1.4823	0.52066	1.08827	0.65676	0.33326	1.3952	215	0.592542	3.51996
37286	Hv_Contig_37286	galectin-9C-like isoform 1	-3.43347		0.19525		4.41541	0.12376	358	18.6378	230.541
1995	Hv_Contig_1995	gallerin	4.6172	0.51946	4.27279	0.18546	5.83829	0.0951	2389	2.9598	2.33123
51941	Hv_Contig_51941	gamma-soluble nsf attachment protein	1.50143	0.50088	2.00174	1.32834	1.17454	0.49283	151	0.563622	0.797253
52209	Hv_Contig_52209	gatad cg5034-pa	-0.97513	0.50339	1.69261	0.05035	1.64823	0.49795	150	0.969706	6.16183
33385	Hv_Contig_33385	GC-rich sequence DNA-binding factor 1	0.77131	0.56164	2.14025	0.93277	2.3062	0.27074	452	1.1219	2.89766
7369	Hv_Contig_7369	GD10107	3.57856	0.78199	1.87314	0.05007	1.98305	0.06753	1344	1.07916	0.330905
4930	Hv_Contig_4930	GD13231	1.49169	0.16596	-0.40096	0.47076	2.15007	0.0562	1653	5.86053	1.57831
13195	Hv_Contig_13195	GD15262	4.56381	0.186	5.55491	0.02151	3.88109	0.21975	962	0.313422	0.62299
29667	Hv_Contig_29667	GD15306	2.48384	0.23938	3.98951	0.08587	2.38278	0.36665	533	0.328342	0.932348
16335	Hv_Contig_16335	GD15439	3.41574	0.09833	4.34296	0.18821	3.78346	0.14863	834	0.678537	1.29031
13747	Hv_Contig_13747	GD16721	2.84176	0.15835	2.31861	0.02003	1.74114	0.10094	939	0.670138	0.466316
47487	Hv_Contig_47487	GD16948	-0.45795	1.36103	0.69261	1.46456	2.05518	0.2985	200	2.57143	5.70857
45015	Hv_Contig_45015	GD17238	0.78734	0.49929	1.28974	0.34383	1.79219	0.17061	229	1.41662	2.00673
51402	Hv_Contig_51402	GD17742	-0.31136	0.10791	2.05106	0.05035	0.56818	0.28828	156	0.357774	1.83979
29023	Hv_Contig_29023	GD17742	0.38758	0.64579	4.36076	0.21215	2.71624	0.20531	545	0.319853	5.02339
9758	Hv_Contig_9758	GD18793	3.46072	0.30134	4.66724	0.11729	2.67972	0.14719	1155	0.252172	0.581963
29006	Hv_Contig_29006	GD19249	-1.31924	1.70131	3.14356	0.39123	2.52773	0.14718	545	0.652554	14.3898
17582	Hv_Contig_17582	GD19346	2.53646	0.06805	0.60715	0.08587	1.70109	0.21017	794	2.13456	0.560439
33415	Hv_Contig_33415	GD19408	1.32236	0.42804	-0.18804	0.46398	1.63422	0.29437	451	3.53635	1.24131
48862	Hv_Contig_48862	GD21492	1.38934	0.74838	0.83662	1.36386	1.32653	0.54819	181	1.40436	0.957398
1997	Hv_Contig_1997	GD22681	2.52576	0.32975	1.43959	0.16081	2.24656	0.06169	2389	1.74953	0.824048
15590	Hv_Contig_15590	GD23837	2.43483	0.21671	4.8851	0.01161	3.45998	0.1551	864	0.372388	2.03517
1722	Hv_Contig_1722	GD24367	2.60173	0.41396	4.16755	0.12368	3.13569	0.24402	2511	0.489079	1.4479
28168	Hv_Contig_28168	GD24453	2.5789	0.1846	3.81357	0.20074	4.55233	0.12489	559	1.66874	3.92701
6882	Hv_Contig_6882	GE11338	4.92642	0.12705	3.63655	0.24089	3.1674	0.12525	1394	0.72239	0.295449
22006	Hv_Contig_22006	GE12576	1.04392	0.82233	2.71315	0.08766	2.26667	0.18826	668	0.733831	2.33391
5564	Hv_Contig_5564	GE13875	2.44748	0.21323	3.42522	0.02482	2.50856	0.04609	1557	0.529734	1.04325
9101	Hv_Contig_9101	GE18393	3.94325	0.64796	5.98992	0.01789	4.63198	0.11556	1201	0.390139	1.61186
34790	Hv_Contig_34790	GE18393	2.82849	0.40018	5.97851	0.06555	4.55314	0.06419	417	0.372324	3.305
4785	Hv_Contig_4785	GE21483	3.86858	0.25552	3.75348	0.09125	2.70203	0.13703	1675	0.482483	0.445485
18485	Hv_Contig_18485	GE22516	-1.50719		0.10449		0.71493	0.11786	766	1.52672	4.66579
21431	Hv_Contig_21431	GE22516	4.19332	0.18878	4.13856	0.38745	3.593	0.2084	683	0.685125	0.659608
6576	Hv_Contig_6576	GE26388	3.11623	0.54049	4.24727	0.04704	5.24979	0.12448	1426	2.0035	4.38799
39376	Hv_Contig_39376	General transcription factor 3C polypeptide 2	0.93652	0.27982	0.04185	0.05035	1.48992	0.22356	314	2.72843	1.46754
7202	Hv_Contig_7202	geranylgeranyltransferase type I beta subunit	0.92825	0.17339	1.82863	0.08587	1.83165	0.16436	1362	1.0021	1.87047
28050	Hv_Contig_28050	GF10857	-0.63286	1.01817	5.11381	0.47694	3.37433	0.09502	561	0.299478	16.0799
22014	Hv_Contig_22014	GF11701	2.59402	0.80977	4.57331	0.04293	3.26782	0.20504	668	0.404584	1.59527
12851	Hv_Contig_12851	GF11706	0.42067	0.13143	1.64723	0.15783	0.76255	0.08426	979	0.541608	1.26741
27426	Hv_Contig_27426	GF12900	4.07632	0.20848	4.69428	0.00541	3.98982	0.08156	571	0.613672	0.941805
1932	Hv_Contig_1932	GF14044	1.95805	0.18	3.31218	0.016	3.13348	0.23077	2416	0.883499	2.2586
41467	Hv_Contig_41467	GF14737	2.4259	0.24369	1.91888	0.20761	2.25722	0.21919	277	1.2643	0.889656
19226	Hv_Contig_19226	GF16177	3.25688	0.44549	2.28493	0.0957	1.03671	0.25513	746	0.420967	0.214616
49529	Hv_Contig_49529	GF17448	-0.38846	0.20992	2.25937		1.31762	0.46435	173	0.520601	3.26273
37687	Hv_Contig_37687	GF17448	-0.62968	0.72249	3.16638	0.20761	1.55431	0.11232	350	0.327129	4.54409
5044	Hv_Contig_5044	GF17590	2.24066	0.32636	4.38171	0.0656	2.82534	0.04891	1638	0.340006	1.49971
51207	Hv_Contig_51207	GF17646	-0.13975	0.23975	0.00624		2.63907	0.45608	157	6.20241	6.86291
39784	Hv_Contig_39784	GF18290	0.45338	0.77274	2.65431	0.12007	1.86658	0.3292	307	0.579255	2.66327
27295	Hv_Contig_27295	GF19027	0.91077	0.56839	3.00139	0.22978	2.89398	0.12203	573	0.928253	3.95372
8730	Hv_Contig_8730	GF19776	2.04776	0.24735	2.81169	0.23466	2.10734	0.13704	1227	0.613719	1.04216
46626	Hv_Contig_46626	GF19971	0.79742	0.40125	-0.37778	0.05035	1.02446	0.29829	210	2.64312	1.17043
21916	Hv_Contig_21916	GF20676	3.90114	0.24535	5.01418	0.09604	3.7352	0.18811	670	0.412087	0.891348
32151	Hv_Contig_32151	GF21330	3.30497	0.24519	0.21905	1.07039	0.82421	0.55035	481	1.52115	0.17915
21475	Hv_Contig_21475	GF21418	3.96906	0.08966	4.83993	0.1516	3.03277	0.30961	682	0.285753	0.522575
22644	Hv_Contig_22644	GF21668	6.93173	0.16243	6.64532	0.15432	6.05342	0.153	652	0.663469	0.544004
32443	Hv_Contig_32443	GF21971	0.85862	0.27533	2.19858	0.02525	2.0382	0.21906	475	0.894789	2.26511
48425	Hv_Contig_48425	GF21971	1.62168	0.08171	3.30849	0.2173	1.88858	0.20307	186	0.373736	1.20322
43332	Hv_Contig_43332	GF22784	0.66922	1.04266	2.90909	0.47076	1.24057	0.57959	250	0.314576	1.48591
42057	Hv_Contig_42057	GF24224	1.83992	0.20002	3.24611	0.32391	4.29802	0.09018	269	2.07327	5.49493
31456	Hv_Contig_31456	GF25132	1.0193	0.77821	2.0228	0.4531	1.12344	0.33053	496	0.536125	1.07485
48132	Hv_Contig_48132	GG12023	-0.04339	1.42582	3.83897	0.58704	1.2308	0.56731	191	0.164007	2.41863
18073	Hv_Contig_18073	GG12408	1.82634	0.91927	3.98559	0.5722	2.4508	0.24313	779	0.34513	1.54163
49624	Hv_Contig_49624	GG16237	-1.24036	1.30376	0.8746		1.57695	0.46812	172	1.62715	7.04847
15391	Hv_Contig_15391	GG17173	2.87367	0.683	2.13504	0.1716	2.38829	0.05496	871	1.19189	0.714309
42727	Hv_Contig_42727	GG19333	2.82604	0.43358	2.28405		3.34902	0.13954	259	2.09213	1.43692
28491	Hv_Contig_28491	GG22125	5.59036	0.30985	5.66901	0.00377	4.85894	0.09719	554	0.570354	0.602311
31164	Hv_Contig_31164	GG22125	7.5507	0.3217	7.34271	0.03828	6.15691	0.08742	502	0.439581	0.380564
17972	Hv_Contig_17972	GG23409	3.9127	0.17518	3.64218	0.16318	2.3233	0.13593	783	0.400846	0.33231
49979	Hv_Contig_49979	GG24824	-2.06233	0.39548	------		0.35396	1.12408	168	N/A	5.33797
34364	Hv_Contig_34364	GH10583	-2.10646	2.24105	1.38748	0.34383	3.03653	0.11183	428	3.13627	35.3341
38557	Hv_Contig_38557	GH12980	0.79019	0.49031	4.24388	0.27087	3.23451	0.43709	331	0.496763	5.44269
42415	Hv_Contig_42415	GH13669	------		-0.70245	0.05035	1.20464	0.51714	263	3.75052	N/A
50521	Hv_Contig_50521	GH13826	-0.6345	0.71077	-0.01226	0.05035	1.36168	0.4759	163	2.59177	3.98942
8737	Hv_Contig_8737	GH16188	2.70259	0.64396	4.36084	1.10674	1.36587	1.0187	1227	0.125437	0.39592
25512	Hv_Contig_25512	GH16427	1.94307	0.36442	3.72446	0.00871	4.35402	0.04091	599	1.54709	5.31824
26243	Hv_Contig_26243	GH17420	8.40675	0.42797	6.38881	0.29958	6.99494	0.12204	588	1.52217	0.37584
24409	Hv_Contig_24409	GH17420	8.54154	0.42172	8.83766	0.06617	7.20064	0.13682	617	0.32152	0.394774
48918	Hv_Contig_48918	GH18931	0.40381	0.03698	3.07433	0.37522	1.76123	0.5292	180	0.402455	2.56227
6586	Hv_Contig_6586	GH19124	-2.27248	0.72481	1.22301	0.2533	0.44023	0.40363	1425	0.581246	6.55552
26676	Hv_Contig_26676	GH19581	2.72602	0.16382	3.28028	0.00796	2.15158	0.14852	582	0.457328	0.671547
14317	Hv_Contig_14317	GH19816	2.47167	0.30189	2.6066	0.4036	1.25899	0.05151	915	0.392942	0.431466
50520	Hv_Contig_50520	GH20086	0.00113	0.65826	-0.01226	0.05035	1.58496	0.55199	163	3.0256	2.99765
35044	Hv_Contig_35044	GH21557	1.32135	0.5193	-0.05405	0.36328	1.80878	0.1466	411	3.6372	1.40195
17298	Hv_Contig_17298	GH21937	3.27262	0.44247	3.82034	0.24196	4.50522	0.06836	803	1.60757	2.3499
3644	Hv_Contig_3644	GH22764	3.18948	0.61187	1.80832	0.05035	1.76308	0.10639	1892	0.969129	0.372058
1019	Hv_Contig_1019	GI10594	3.64801	0.03375	6.08273	0.03113	5.18298	0.1384	3006	0.53598	2.89782
17058	Hv_Contig_17058	GI11015	2.58751	0.73961	2.00689	0.14848	2.17997	0.17607	810	1.12746	0.753908
24738	Hv_Contig_24738	GI11584	2.64706	0.52939	3.54849	0.02957	2.45946	0.19538	611	0.470077	0.878065
27334	Hv_Contig_27334	GI12194	2.15691	0.15097	3.38534	0.09355	2.65292	0.09913	572	0.601893	1.41031
9390	Hv_Contig_9390	GI12760	4.11823	0.42674	3.20835	0.3412	1.7298	0.05747	1181	0.358849	0.19099
25519	Hv_Contig_25519	GI14140	-1.82589	0.5175	-0.92555		2.74816	0.12578	599	12.7614	23.8191
50635	Hv_Contig_50635	GI16306	-0.82061	0.5816	1.2891	0.36328	0.40643	0.09422	162	0.542363	2.34086
41030	Hv_Contig_41030	GI16803	-0.17147	0.18405	2.03187	1.15204	3.96373	0.35297	285	3.81547	17.5719
38651	Hv_Contig_38651	GI19185	1.49993	0.23252	3.2363	0.31986	2.39079	0.13031	329	0.556514	1.85428
2862	Hv_Contig_2862	GI19716	3.13254	0.48222	1.80959	0.20821	2.96585	0.13875	2078	2.22879	0.890884
21628	Hv_Contig_21628	GI20015	3.26569	0.43973	4.97252	0.07866	4.14252	0.06654	678	0.562529	1.83634
25229	Hv_Contig_25229	GI20182	0.99847	0.1129	0.18302	0.75746	1.56301	0.38275	604	2.60267	1.47892
26057	Hv_Contig_26057	GI21895	-1.9138	1.26725	1.74386	0.46398	0.79389	0.28575	591	0.517643	6.53275
2828	Hv_Contig_2828	GI22173	2.16336	0.04743	3.92268	0.23417	2.7251	0.07357	2087	0.436006	1.47605
7052	Hv_Contig_7052	GI22321	4.43742	0.30053	4.05225	0.07236	1.87288	0.2047	1376	0.220772	0.169043
49573	Hv_Contig_49573	GI22868	0.64908	0.26728	2.88963	0.79417	7.76995	0.07751	173	29.4525	139.186
23727	Hv_Contig_23727	GI23675	5.05173	0.3325	7.02099	0.08075	4.19541	0.13123	629	0.141064	0.55236
33751	Hv_Contig_33751	GI23796	0.29083	0.71626	3.71467	0.00634	1.77887	0.4293	443	0.261376	2.80508
8794	Hv_Contig_8794	GI24185	3.68002	0.31049	4.63762	0.06342	3.92661	0.18061	1222	0.610892	1.1864
4411	Hv_Contig_4411	GJ10656	1.10155	0.30672	0.88702	0.35614	1.72895	0.16879	1739	1.79245	1.54478
46747	Hv_Contig_46747	GJ10941	------		1.58255	0.57146	2.32283	0.15993	209	1.6705	N/A
3656	Hv_Contig_3656	GJ12043	2.60335	0.06212	4.03942	0.04502	2.67791	0.11906	1890	0.389175	1.05304
46544	Hv_Contig_46544	GJ12065	-1.42788	0.94553	-0.34903		1.58265	0.45384	211	3.81499	8.0586
10974	Hv_Contig_10974	GJ13899	-2.72428	0.14535	1.97514	0.66188	3.56605	0.06996	1078	3.01239	78.2669
29801	Hv_Contig_29801	GJ15472	2.53872	0.34573	0.68758	0.52054	3.01208	0.05793	531	5.00892	1.38834
11682	Hv_Contig_11682	GJ16746	3.91356	0.0937	5.32432	0.02496	4.36552	0.10002	1038	0.514485	1.3679
30533	Hv_Contig_30533	GJ18263	4.56703	0.21006	4.2673	0.40545	3.70925	0.09422	516	0.67922	0.551801
9967	Hv_Contig_9967	GJ18622	-2.18576	0.7511	1.52662	0.06584	2.08587	0.1396	1140	1.4735	19.3147
21579	Hv_Contig_21579	GJ19555	6.80923	0.06563	7.18537	0.0238	5.14393	0.16143	679	0.242921	0.315279
2944	Hv_Contig_2944	GJ20993	3.60283	0.29207	2.28961	0.23036	3.20828	0.07555	2058	1.89037	0.760727
4014	Hv_Contig_4014	GJ21245	3.32087	0.20383	2.92361	0.15803	1.45859	0.21958	1817	0.362231	0.275041
22794	Hv_Contig_22794	GJ21386	3.519	0.49084	2.07922	0.13826	2.41562	0.13975	649	1.2626	0.465425
4551	Hv_Contig_4551	GJ22587	3.14153	0.23711	3.56994	0.01336	3.23461	0.19321	1713	0.792603	1.06664
32315	Hv_Contig_32315	GJ24570	6.57992	0.09332	7.88427	0.00208	6.32721	0.1486	477	0.339843	0.839318
27112	Hv_Contig_27112	GK10800	2.96106	0.10338	4.61866	0.18718	2.8001	0.1577	575	0.283504	0.89443
19780	Hv_Contig_19780	GK10930	2.32858	0.3373	0.33638	0.09563	1.50096	0.34224	729	2.24168	0.563458
11826	Hv_Contig_11826	GK11443	1.35881	0.39179	2.48759	0.30895	2.29932	0.11409	1031	0.877658	1.91921
18354	Hv_Contig_18354	GK11490	7.25244	0.85943	5.39774	0.03772	3.94719	0.17721	770	0.365882	0.101163
8560	Hv_Contig_8560	GK11918	1.20725	0.13687	2.52532	0.33629	1.03193	0.1197	1238	0.355177	0.885571
9232	Hv_Contig_9232	GK12901	3.70629	0.02893	3.17225	0.09214	3.10172	0.13411	1192	0.952288	0.657667
21089	Hv_Contig_21089	GK12989	4.06643	0.25159	5.36327	0.04457	3.98427	0.06235	693	0.384485	0.944642
4259	Hv_Contig_4259	GK14010	3.63043	0.12801	3.25306	0.09917	0.02601	0.37986	1771	0.106798	0.082217
48607	Hv_Contig_48607	GK14054	0.05232	1.32898	2.50906	0.20761	1.65852	0.11953	184	0.554577	3.04449
6960	Hv_Contig_6960	GK14239	7.15145	0.13176	6.85806	0.11181	6.15677	0.12615	1386	0.615022	0.501847
32670	Hv_Contig_32670	GK17744	7.02677	0.1756	7.2473	0.20785	6.00447	0.25055	469	0.422543	0.492331
2920	Hv_Contig_2920	GK17744	4.84766	0.59679	4.47571	0.33865	3.03601	0.29473	2063	0.368644	0.284865
6004	Hv_Contig_6004	GK20823	3.69524	0.31765	5.31534	0.03061	3.29979	0.1634	1493	0.24732	0.760252
46722	Hv_Contig_46722	GK22264	-0.22466		0.92159	0.36328	0.45993	0.46435	209	0.72615	1.60725
36637	Hv_Contig_36637	GK23458	-0.60153	1.37568	-0.17022	0.72551	1.17818	0.0961	373	2.5463	3.43357
7207	Hv_Contig_7207	GK23691	1.12955	0.17137	5.7811	0.11508	4.29964	0.12156	1361	0.358126	9.00103
40242	Hv_Contig_40242	GK23792	2.7997	0.5058	0.72769	0.60133	2.24891	0.31606	298	2.87034	0.682646
36404	Hv_Contig_36404	GK24168	2.4992	0.18366	3.49983	0.16596	1.51999	0.3156	378	0.253518	0.507257
1793	Hv_Contig_1793	GK24327	2.24723	0.33005	3.69833	0.15	3.38424	0.0982	2473	0.804358	2.19925
35561	Hv_Contig_35561	GK25591	1.75476	0.38494	2.26086	0.3936	2.3002	0.29887	399	1.02764	1.45947
19601	Hv_Contig_19601	GK25591	1.85285	0.34557	3.46643	0.27344	1.67024	0.25252	734	0.287934	0.881108
22748	Hv_Contig_22748	GK25645	6.29812	0.21332	6.21097	0.01949	4.82409	0.13242	649	0.382391	0.359975
11015	Hv_Contig_11015	GL11335	3.83617	0.22035	3.16634	0.04857	3.39441	0.0769	1076	1.17127	0.736236
14925	Hv_Contig_14925	GL11994	1.80652	0.84519	5.53367	0.10754	2.07053	0.16097	891	0.0906757	1.20081
32227	Hv_Contig_32227	GL12793	1.56652	2.10981	2.83408	0.99071	0.71979	0.07955	479	0.230959	0.556044
34371	Hv_Contig_34371	GL12867	-2.22223	0.43087	2.90235	0.65676	0.39478	0.45297	428	0.175852	6.13477
50304	Hv_Contig_50304	GL14796	-0.53633	0.31162	-0.06546		1.69491	0.56197	165	3.38785	4.69537
45670	Hv_Contig_45670	GL17272	0.27446	0.75162	1.50201	0.57146	1.71615	0.13056	221	1.16001	2.71639
17904	Hv_Contig_17904	GL17926	2.14416	0.32786	1.5124	0.34383	2.99512	0.16024	785	2.79475	1.8037
33557	Hv_Contig_33557	GL17926	2.7366	0.14706	2.90655	0.24313	3.45193	0.19476	448	1.4594	1.64186
17742	Hv_Contig_17742	GL17927	2.76076	0.24712	2.59153	0.15418	3.74885	0.12856	790	2.23043	1.98356
944	Hv_Contig_944	GL18159	4.31005	0.20489	2.77113	0.1016	1.49422	0.15349	3072	0.412678	0.14202
24990	Hv_Contig_24990	GL23461	3.0572	0.26097	1.29979	0.19601	2.14229	0.05953	607	1.79315	0.530377
13857	Hv_Contig_13857	GL23496	3.06949	0.72716	0.35987	0.75399	1.65945	0.07441	934	2.46157	0.376301
7863	Hv_Contig_7863	GL24667	1.34585	0.66281	2.84925	0.16535	4.50135	0.05841	1299	3.14291	8.91046
4190	Hv_Contig_4190	glucosamine-6-phosphate N-acetyltransferase	2.84252	0.37184	3.3775	0.35962	3.80849	0.16216	1781	1.34816	1.95338
2302	Hv_Contig_2302	glucosamine-6-phosphate N-acetyltransferase	5.16811	0.41055	4.00096	0.05107	3.94676	0.19582	2268	0.963128	0.428881
12918	Hv_Contig_12918	glucose-fructose oxidoreductase domain-containing protein 1-like isoform 1	1.45002	0.08831	1.65165	0.42912	1.7252	0.2107	976	1.0523	1.21015
5882	Hv_Contig_5882	glucosyl/glucuronosyl transferases	1.17413	1.60265	1.13189	0.26394	0.96521	0.43069	1509	0.89089	0.865185
48423	Hv_Contig_48423	glutamate receptor, ionotropic kainate 2-like	------		-0.20269	0.05035	1.05039	0.45734	186	2.3835	N/A
21035	Hv_Contig_21035	glutamate receptor, ionotropic kainate 5-like	-0.72244	0.25329	1.24064	0.87473	1.59907	0.35492	695	1.28203	4.99855
32296	Hv_Contig_32296	glutamyl aminopeptidase-like	1.5214	0.37232	3.23926	0.09563	1.3582	0.24206	478	0.271484	0.893042
4216	Hv_Contig_4216	Glutathione S-transferase	6.36991	0.56644	6.8457	0.08266	4.45322	0.0925	1778	0.190455	0.264861
14199	Hv_Contig_14199	glutathione S-transferase o1 protein	3.20737	0.35266	2.83288	0.80998	4.42401	0.26487	920	3.01285	2.32405
10360	Hv_Contig_10360	glutathione S-transferase o1 protein	6.40221	0.24876	7.27619	0.03908	8.33378	0.14709	1114	2.08145	3.8147
8101	Hv_Contig_8101	glutathione S-transferase o1 protein	2.03551	0.39737	1.71817	0.37992	0.93837	0.17801	1276	0.582448	0.467442
3963	Hv_Contig_3963	glutathione S-transferase omega 3	2.61365	0.11945	3.39129	0.01419	3.89117	0.14993	1826	1.4141	2.42422
3618	Hv_Contig_3618	glyceraldehyde-3-phosphate dehydrogenase	8.32335	0.19356	8.94715	0.00308	8.30639	0.05159	1897	0.641375	0.988313
190	Hv_Contig_190	glycerol-3-phosphate acyltransferase	3.3451	0.79188	4.88892	6e-05	1.99607	0.03477	4750	0.134637	0.392556
11658	Hv_Contig_11658	glycerol-3-phosphate acyltransferase 3-like isoform 2	2.76638	0.215	1.87653	0.28493	2.191	0.17539	1039	1.24355	0.671109
19140	Hv_Contig_19140	glycoprotein 3-alpha-L-fucosyltransferase A-like	-0.21231	0.77706	0.35421	0.3936	1.25521	0.20324	748	1.86736	2.76546
37761	Hv_Contig_37761	glycoprotein 3-alpha-L-fucosyltransferase A-like	-0.12341	1.26267	1.05449	0.17729	0.99632	0.0826	348	0.960482	2.17306
2771	Hv_Contig_2771	glycosyl hydrolase family 31 protein	6.87023	0.46106	3.71261	0.01093	0.24672	0.06092	2105	0.090503	0.010142
1093	Hv_Contig_1093	glycosyltransferase	2.35215	0.1624	3.13564	0.19933	2.29253	0.09511	2932	0.557441	0.959517
6673	Hv_Contig_6673	glyoxylate reductase/hydroxypyruvate reductase	3.49284	0.25263	4.47312	0.09756	3.57823	0.15845	1415	0.537788	1.06097
16517	Hv_Contig_16517	glyoxylate reductase/hydroxypyruvate reductase	3.57067	0.18392	3.7822	0.09377	1.75738	0.30158	828	0.245736	0.284541
3137	Hv_Contig_3137	GM10617	2.49355	0.29924	2.90626	0.28044	2.79859	0.03672	2003	0.928086	1.23545
874	Hv_Contig_874	golgi phosphoprotein 3 (coat-protein GPP34)	3.95097	0.1755	5.20588	0.02101	4.79359	0.05509	3149	0.75143	1.7933
3271	Hv_Contig_3271	gossypol-induced cytochrome P450	7.30296	0.18587	6.93886	0.01927	4.72726	0.11276	1971	0.215895	0.16774
2010	Hv_Contig_2010	GPI ethanolamine phosphate transferase 2-like	3.43173	0.12308	2.62273	0.13787	1.89913	0.15041	2383	0.605584	0.345654
1536	Hv_Contig_1536	GPI mannosyltransferase 1	4.73449	0.08893	4.23803	0.03822	4.40837	0.20339	2615	1.12532	0.797679
22732	Hv_Contig_22732	GPI mannosyltransferase 4	-2.72182	0.01815	-1.50783	0.65676	2.10097	0.06171	650	12.1999	28.3012
36735	Hv_Contig_36735	GPI7	0.76728	1.73984	1.14913	0.19476	1.87394	0.58857	371	1.65268	2.15347
11229	Hv_Contig_11229	GPN-loop GTPase 1-like isoform 1	3.06263	0.35282	4.40866	0.15245	3.32019	0.11649	1064	0.47026	1.19546
10951	Hv_Contig_10951	G-protein coupled receptor 143	2.43669	0.10262	1.02217	0.33472	1.97028	0.30039	1079	1.92934	0.723763
3152	Hv_Contig_3152	G-protein coupled receptor Mth2-like	-2.58417	0.29322	4.23426	0.03727	4.07979	0.14922	1999	0.898462	101.403
377	Hv_Contig_377	G-protein signaling modulator, putative	2.64113	0.44519	2.84097	0.06337	3.66342	0.04794	4040	1.76841	2.03114
22326	Hv_Contig_22326	GRIM-19	7.49701	0.20951	7.09592	0.02268	6.54862	0.10161	660	0.6843	0.51821
1499	Hv_Contig_1499	groucho	4.45862	0.23815	4.36142	0.08732	4.79702	0.06645	2638	1.35247	1.26435
9787	Hv_Contig_9787	growth arrest-specific protein 2	0.46162	1.19356	2.41122	0.15783	2.51112	0.17082	1153	1.0717	4.13962
7722	Hv_Contig_7722	growth arrest-specific protein 2	0.71883	0.83418	3.07489	0.02415	2.72081	0.15913	1313	0.782368	4.00549
4569	Hv_Contig_4569	Growth hormone-regulated TBC protein 1-A	4.37403	0.16995	3.79388	0.04688	2.8388	0.20343	1711	0.515813	0.345024
21699	Hv_Contig_21699	GS1-like protein	1.66197	0.22616	4.57	0.16324	2.34182	0.18145	676	0.213428	1.60197
14486	Hv_Contig_14486	GTP-binding ADP-ribosylation factor Arf1	4.39571	0.343	4.38244	0.06973	4.88789	0.12221	907	1.41957	1.40657
33234	Hv_Contig_33234	GTP-binding ADP-ribosylation factor Arf1	3.55154	0.21829	2.4774	0.09331	2.48325	0.47827	456	1.00406	0.476884
965	Hv_Contig_965	GTP-binding protein 1	3.97314	0.44319	3.90922	0.11856	4.74436	0.06796	3050	1.78403	1.70671
42286	Hv_Contig_42286	GTP-binding protein 10 homolog	2.12973	0.1776	2.0791	0.24313	1.71989	0.13237	265	0.779591	0.752707
38232	Hv_Contig_38232	GTP-binding protein 10-like protein	2.06471	0.64956	3.2582	0.29101	1.0673	0.22771	339	0.219015	0.500898
56272	Hv_Contig_56272	gtp-binding protein 5	1.9826	0.08015	3.05534	0.20761	0.98745	0.75634	126	0.238508	0.501684
11495	Hv_Contig_11495	guanine nucleotide exchange factor mss4, putative	1.95027	0.06749	2.92214	0.05498	2.86154	0.21903	1049	0.958865	1.8807
755	Hv_Contig_755	Guanine nucleotide-releasing factor 2	2.59071	0.42721	2.73486	0.12455	4.18686	0.06405	3301	2.73587	3.02335
7885	Hv_Contig_7885	guanylate cyclase	0.86375	0.27526	2.14396	0.13661	2.27872	0.10283	1297	1.09791	2.66654
3863	Hv_Contig_3863	H+ transporting ATP synthase beta subunit isoform 2	9.51706	0.13055	9.47847	0.01101	7.82274	0.07149	1846	0.317377	0.309
20300	Hv_Contig_20300	H+ transporting ATP synthase delta subunit	8.30625	0.12359	8.02299	0.04211	7.09672	0.11585	714	0.526217	0.432409
34616	Hv_Contig_34616	H+ transporting ATP synthase delta subunit	5.44918	0.3622	5.84947	0.13462	4.39841	0.01607	422	0.365753	0.48271
23170	Hv_Contig_23170	H+ transporting ATP synthase subunit e	4.95577	0.57029	6.39084	0.10413	6.21781	0.07516	640	0.886978	2.39835
24790	Hv_Contig_24790	H+ transporting ATP synthase subunit e	7.71705	0.17755	7.11713	0.01296	6.26285	0.07431	610	0.553141	0.364957
23307	Hv_Contig_23307	H+ transporting ATP synthase subunit e	3.07798	0.94571	5.34348	0.13047	2.94622	0.08508	637	0.189825	0.912717
30245	Hv_Contig_30245	H+ transporting ATP synthase subunit g	8.82551	0.10087	8.80731	0.07432	7.70135	0.08253	522	0.464593	0.458769
11875	Hv_Contig_11875	H2A histone family member V	5.1123	0.18131	8.03945	0.00207	7.99258	0.07181	1028	0.968034	7.36293
11981	Hv_Contig_11981	Haloacid dehalogenase-like hydrolase domain-containing protein 1A	2.48316	0.07287	2.7686	0.26847	2.25557	0.37416	1023	0.700749	0.85406
4130	Hv_Contig_4130	Haspin CG40080-PA	3.76199	0.16133	5.69858	0.08494	5.11817	0.04546	1794	0.668774	2.56006
238	Hv_Contig_238	heat shock protein 105	3.94105	0.09007	5.33364	0.01787	5.44879	0.09262	4497	1.08309	2.84364
1550	Hv_Contig_1550	heat shock transcription factor	4.88735	0.17932	2.10924	0.14638	0.3522	0.20827	2607	0.295855	0.0431304
14139	Hv_Contig_14139	hect E3 ubiquitin ligase	3.3286	0.3522	2.42146	0.28163	2.8634	0.22101	923	1.35843	0.724371
3926	Hv_Contig_3926	Hectd1 protein	3.09083	0.32887	1.12987	0.19567	2.55584	0.06738	1833	2.68695	0.690163
2032	Hv_Contig_2032	helicase	2.2679	0.19408	3.8573	0.05458	3.38912	0.17269	2371	0.722876	2.17531
9981	Hv_Contig_9981	helicase	3.15484	0.15799	3.52114	0.29933	2.35893	0.17659	1138	0.446828	0.57598
4677	Hv_Contig_4677	Helicase, putative	1.41815	0.13278	2.73177	0.15839	4.30216	0.25806	1695	2.96985	7.38199
36569	Hv_Contig_36569	hemicentin-like protein	-1.36834	1.34039	0.97666	1.13172	7.86559	0.2049	375	118.515	602.13
50116	Hv_Contig_50116	hemocytin	-1.13002	0.91082	------		2.97554	0.66086	167	N/A	17.2146
18180	Hv_Contig_18180	hemocytin	-1.3323	1.64418	1.12731	0.00952	8.92691	0.02815	775	222.799	1225.55
8587	Hv_Contig_8587	hemocytin	0.26797	0.93693	3.02939	0.04353	9.92746	0.01721	1237	119.269	808.716
27162	Hv_Contig_27162	hemocytin	-0.86742	0.90562	1.12694	0.49817	7.93225	0.02244	575	111.841	445.62
31039	Hv_Contig_31039	hemocytin	-1.02623	1.4248	2.7578	0.11546	9.36686	0.01535	505	97.617	1344.72
48274	Hv_Contig_48274	hemocytin	-0.85924	1.53543	1.86684	0.65676	8.4183	0.06096	188	93.7964	620.609
15492	Hv_Contig_15492	hemocytin	-0.7858	1.05865	2.93958	0.09992	9.33438	0.02497	868	84.1447	1112.96
49468	Hv_Contig_49468	hemocytin	-1.54521		-0.14208		5.75268	0.1252	174	59.4976	157.356
25724	Hv_Contig_25724	Hemocytin	2.16113	0.33103	1.49474	0.34383	7.1072	0.00612	596	48.9236	30.8259
2821	Hv_Contig_2821	Hemolectin CG7002-PA	-0.88997	1.45825	1.24995	0.21439	8.91879	0.05562	2089	203.494	896.873
15585	Hv_Contig_15585	hemolin-interacting protein	3.64125	0.8881	4.58357	0.04774	3.53749	0.14876	864	0.484282	0.930604
29628	Hv_Contig_29628	hemolin-interacting protein	1.93548	0.75921	3.99882	0.39693	2.40488	0.45273	534	0.331266	1.38453
1878	Hv_Contig_1878	hemolymph proteinase 17	-0.52203	0.49657	4.17744	0.06715	1.85235	0.11451	2435	0.199562	5.18513
25486	Hv_Contig_25486	hemolymph proteinase 18	-2.59111		-1.60445	0.12691	3.00296	0.21594	599	24.3763	48.304
23669	Hv_Contig_23669	hemolymph proteinase 18	------		0.91924	0.76481	1.05968	0.30157	630	1.10224	N/A
49796	Hv_Contig_49796	hemolymph proteinase 20	-2.0794	0.39548	2.33075	0.62124	2.52999	0.19761	170	1.14809	24.4098
15339	Hv_Contig_15339	hemolymph proteinase 21	-0.3604	0.46087	2.61163	0.17086	1.70911	0.33079	874	0.534951	4.19744
8598	Hv_Contig_8598	hemolymph proteinase 5	-2.73371	1.12324	2.29824	0.03062	6.37333	0.14338	1236	16.8548	551.432
2851	Hv_Contig_2851	hemolymph proteinase 5	-2.93913	0.88302	3.18519	0.08034	6.57236	0.12666	2081	10.4626	729.867
6503	Hv_Contig_6503	hemolymph proteinase 6	1.67145	0.16811	4.27982	0.127	3.80094	0.09026	1434	0.717534	4.37563
34564	Hv_Contig_34564	Heterogeneous nuclear ribonucleoprotein Q	-0.37466	0.65826	4.02124	0.02635	2.41957	0.09633	423	0.329495	6.93661
1755	Hv_Contig_1755	hexokinase-2-like	5.13209	0.18506	4.83064	0.21687	0.92652	0.03616	2494	0.0667948	0.0541997
7539	Hv_Contig_7539	histone H1	1.60429	0.71222	2.73785	0.01445	1.95564	0.16206	1329	0.581475	1.27575
21487	Hv_Contig_21487	histone H2A-like protein 2	0.60887	0.47301	4.82524	0.08407	2.3774	0.12913	682	0.183285	3.40707
17773	Hv_Contig_17773	histone H2B-like protein	1.45643	0.21082	4.88099	0.16935	3.58101	0.10703	788	0.406132	4.36076
7708	Hv_Contig_7708	histone H3 methyltransferase, putative	3.25104	0.28861	2.62476	0.34725	3.20477	0.01323	1314	1.49486	0.968437
35729	Hv_Contig_35729	histone-lysine n-methyltransferase	-1.2431	0.4515	0.37172	0.88439	2.13176	0.23823	395	3.38708	10.3737
2647	Hv_Contig_2647	histone-lysine N-methyltransferase E(z) isoform 1	1.5738	0.25076	4.64242	0.00427	4.12422	0.05555	2139	0.698242	5.85805
4872	Hv_Contig_4872	Histone-lysine N-methyltransferase pr-set7	-1.45959	0.64427	0.06153	0.66702	0.49403	0.29671	1661	1.34957	3.87345
51537	Hv_Contig_51537	histone-lysine n-methyltransferase trithorax	1.35976	0.49929	1.10528		1.39689	0.46458	154	1.22401	1.02607
2554	Hv_Contig_2554	HL01545p	3.30404	0.17779	3.23096	0.01555	2.72991	0.09637	2171	0.706592	0.671691
24497	Hv_Contig_24497	Homeobox protein PKNOX2 (PBX/knotted homeobox 2) (Homeobox protein PREP-2)	2.74494	0.8284	-0.13784	0.34383	1.82984	0.08317	616	3.91139	0.530307
801	Hv_Contig_801	homeobox protein prospero/prox-1	-1.81451	0.32915	1.77811	0.17821	7.14742	0.05184	3242	41.3355	498.666
15263	Hv_Contig_15263	Homeotic gene regulator, putative	2.00964	0.1589	4.52849	0.11921	2.79408	0.32915	877	0.300532	1.72242
5830	Hv_Contig_5830	homocysteine S-methyltransferase	2.48082	0.38282	6.92332	0.0075	6.2049	0.02258	1517	0.607763	13.2148
8308	Hv_Contig_8308	homocysteine S-methyltransferase	2.80744	0.13089	3.25712	0.04557	2.52862	0.12601	1258	0.603531	0.824265
931	Hv_Contig_931	HOP precursor	3.34203	0.25853	2.0407	0.08934	1.81595	0.1407	3083	0.855743	0.34722
48142	Hv_Contig_48142	hydroxymethylbilane synthase-like protein	2.67718	0.23364	2.89243	0.51144	1.62429	0.22532	191	0.415195	0.482002
1073	Hv_Contig_1073	hydroxysteroid dehydrogenase	4.08937	0.37817	4.83011	0.0158	4.32196	0.07959	2958	0.703123	1.17494
3597	Hv_Contig_3597	hydroxysteroid dehydrogenase	5.66862	0.24105	5.28812	0.07996	3.46399	0.03024	1903	0.282411	0.21694
8249	Hv_Contig_8249	hypothetical protein	-1.49815	0.89546	2.24001	0.28021	3.89173	0.17687	1264	3.14208	41.9291
9278	Hv_Contig_9278	hypothetical protein	1.05181	0.22977	3.28296	0.07484	4.08866	0.0445	1189	1.74799	8.20697
12984	Hv_Contig_12984	hypothetical protein	0.69204	0.22442	1.09934	0.21959	1.3461	0.2803	972	1.18654	1.57359
38847	Hv_Contig_38847	hypothetical protein	1.70917	0.40738	2.45804	0.03569	1.7813	0.15406	325	0.625577	1.05127
723	Hv_Contig_723	hypothetical protein	6.65583	0.27688	7.45909	0.02385	5.77804	0.05405	3343	0.311856	0.5442
23404	Hv_Contig_23404	hypothetical protein	1.83057	0.23225	5.5345	0.18735	3.74693	0.9276	635	0.28966	3.77469
49314	Hv_Contig_49314	hypothetical protein	1.59317	0.37301	2.93926	0.4108	1.09783	0.91094	176	0.279045	0.709394
1883	Hv_Contig_1883	hypothetical protein	2.98788	0.30503	4.3632	0.09632	2.20347	0.14144	2433	0.223798	0.580589
3895	Hv_Contig_3895	hypothetical protein	4.96198	0.29119	6.60585	0.18276	3.77934	0.08152	1840	0.140973	0.440545
23768	Hv_Contig_23768	hypothetical protein 17	4.10656	3.55881	6.87117	0.0208	8.69202	0.1382	628	3.53289	24.0083
28274	Hv_Contig_28274	hypothetical protein 17	9.9955	0.15725	10.5617	0.04539	10.3046	0.04616	557	0.836745	1.23893
6540	Hv_Contig_6540	hypothetical protein AaeL_AAEL000262	2.19535	0.19862	-0.47172	0.60206	1.03178	0.30161	1431	2.8353	0.446407
18063	Hv_Contig_18063	hypothetical protein AaeL_AAEL000332	2.44726	0.28213	3.15725	0.05035	2.30535	0.15223	779	0.554055	0.906318
10656	Hv_Contig_10656	hypothetical protein AaeL_AAEL000418	3.19683	0.15967	3.98517	0.02188	1.25408	0.09924	1097	0.150612	0.26012
33409	Hv_Contig_33409	hypothetical protein AaeL_AAEL000724	1.07111	0.10212	2.79293	0.31337	2.21589	0.21025	451	0.670338	2.21112
381	Hv_Contig_381	hypothetical protein AaeL_AAEL001007	2.90358	0.13551	2.62017	0.13228	2.78184	0.13873	4037	1.11858	0.919079
9351	Hv_Contig_9351	hypothetical protein AaeL_AAEL002014	2.8247	0.33154	2.85468	0.01185	1.55432	0.31479	1184	0.406025	0.414551
3068	Hv_Contig_3068	hypothetical protein AaeL_AAEL002089	2.73646	0.15033	2.8299	0.01903	2.3647	0.0318	2022	0.724371	0.772839
39610	Hv_Contig_39610	hypothetical protein AaeL_AAEL002186	2.1326	0.14048	2.38227	0.05035	2.0329	0.34527	310	0.784927	0.933227
6768	Hv_Contig_6768	hypothetical protein AaeL_AAEL002186	2.18809	0.12313	2.36804	0.38976	1.88213	0.11362	1405	0.714047	0.808904
48513	Hv_Contig_48513	hypothetical protein AaeL_AAEL002186	2.27177	0.42461	3.71197	0.05035	2.32669	0.17275	185	0.382815	1.0388
15462	Hv_Contig_15462	hypothetical protein AaeL_AAEL002483	1.19401	0.2477	3.49167	0.10095	2.0932	0.16253	869	0.379331	1.86502
17943	Hv_Contig_17943	hypothetical protein AaeL_AAEL002502	1.7869	0.17375	1.35229	0.69915	2.43829	0.04836	783	2.12285	1.57068
5686	Hv_Contig_5686	hypothetical protein AaeL_AAEL003064	3.23359	0.34408	3.66453	0.29235	2.26964	0.16754	1539	0.380274	0.512651
30158	Hv_Contig_30158	hypothetical protein AaeL_AAEL003314	2.19349	0.29403	3.62452	0.10137	2.07534	0.36786	524	0.341704	0.921368
9276	Hv_Contig_9276	hypothetical protein AaeL_AAEL004438	3.79608	0.08736	3.19286	0.32051	4.07917	0.17766	1189	1.84844	1.2168
7188	Hv_Contig_7188	hypothetical protein AaeL_AAEL004438	3.8724	0.27876	3.57321	0.07265	4.25129	0.11425	1363	1.60001	1.30034
1749	Hv_Contig_1749	hypothetical protein AaeL_AAEL004526	2.11891	0.14449	3.29039	0.03805	2.27249	0.05315	2499	0.493835	1.11233
10058	Hv_Contig_10058	hypothetical protein AaeL_AAEL005962	-2.64083	0.21774	0.67147	0.54379	0.97386	0.11869	1133	1.23319	12.2498
3170	Hv_Contig_3170	hypothetical protein AaeL_AAEL006002	3.79724	0.2173	3.40666	0.24488	4.19105	0.16561	1995	1.72236	1.31386
1044	Hv_Contig_1044	hypothetical protein AaeL_AAEL006469	2.70107	0.20002	3.80125	0.02262	4.03927	0.05915	2985	1.17937	2.52836
1514	Hv_Contig_1514	hypothetical protein AaeL_AAEL006718	4.31853	0.17925	4.23842	0.07461	3.11857	0.21128	2627	0.460142	0.435287
16203	Hv_Contig_16203	hypothetical protein AaeL_AAEL006718	2.29109	0.79275	3.21773	0.16308	1.26895	0.43017	840	0.259035	0.492385
622	Hv_Contig_622	hypothetical protein AaeL_AAEL006950	2.5597	0.39147	3.04186	0.05549	2.78645	0.13408	3504	0.837749	1.1702
22470	Hv_Contig_22470	hypothetical protein AaeL_AAEL007211	2.28686	0.48476	0.97672	0.05035	1.96008	0.10299	657	1.97706	0.797314
13448	Hv_Contig_13448	hypothetical protein AaeL_AAEL007296	-0.52198	0.3653	2.1834	0.74902	1.27212	0.21319	951	0.531713	3.46799
4286	Hv_Contig_4286	hypothetical protein AaeL_AAEL007296	0.73004	0.35362	3.71424	0.15785	2.24697	0.26827	1765	0.361666	2.86181
7680	Hv_Contig_7680	hypothetical protein AaeL_AAEL007342	3.53514	0.32811	4.01101	0.05344	4.01327	0.026	1316	1.00157	1.39294
9118	Hv_Contig_9118	hypothetical protein AaeL_AAEL008275	1.76053	0.70298	1.9772	0.10315	3.67769	0.06477	1200	3.25011	3.77679
8954	Hv_Contig_8954	hypothetical protein AaeL_AAEL008794	3.81681	0.14999	4.08378	0.0171	5.60377	0.14211	1212	2.86789	3.45087
3418	Hv_Contig_3418	hypothetical protein AaeL_AAEL009235	3.38446	0.33318	4.36845	0.12023	3.7586	0.17836	1940	0.655265	1.29607
164	Hv_Contig_164	hypothetical protein AaeL_AAEL009672	2.10355	0.26501	2.94327	0.00233	3.40294	0.06197	4905	1.37523	2.46125
4016	Hv_Contig_4016	hypothetical protein AaeL_AAEL009893	1.70119	0.17856	3.31556	0.12325	3.11225	0.05073	1817	0.868556	2.65932
1444	Hv_Contig_1444	hypothetical protein AaeL_AAEL011146	3.30066	0.29557	3.76459	0.04718	4.21547	0.05711	2671	1.36687	1.88532
25623	Hv_Contig_25623	hypothetical protein AaeL_AAEL011533	2.99725	0.22294	3.0622	0.27732	1.4169	0.43121	597	0.31968	0.334401
49414	Hv_Contig_49414	hypothetical protein AaeL_AAEL011945	-2.3926		0.85792		1.11432	0.3322	174	1.19449	11.3681
34038	Hv_Contig_34038	hypothetical protein AaeL_AAEL012732	1.53226	0.34852	3.06183	0.21378	2.0841	0.33561	436	0.507778	1.46595
13362	Hv_Contig_13362	hypothetical protein AaeL_AAEL012820	2.39248	0.1801	2.86298	0.48914	2.20085	0.19572	955	0.631945	0.875616
17882	Hv_Contig_17882	hypothetical protein AaeL_AAEL013616	-0.63788	0.43087	-0.9876	0.36328	0.80902	0.15039	785	3.47405	2.72622
19683	Hv_Contig_19683	hypothetical protein AaeL_AAEL014302	-2.09877	1.10259	2.65541	0.08615	1.43403	0.51612	731	0.428872	11.5739
35549	Hv_Contig_35549	hypothetical protein AND_00073	------		2.0999	0.52054	1.112	0.39975	399	0.504211	N/A
37764	Hv_Contig_37764	hypothetical protein AND_00073	------		1.7972	0.18657	0.34643	0.29971	348	0.365826	N/A
17640	Hv_Contig_17640	hypothetical protein AND_00717	3.66106	0.14135	-1.00276	0.08102	0.84463	0.14755	792	3.59849	0.141961
6977	Hv_Contig_6977	hypothetical protein AND_01395	-0.8738	0.30242	2.28758	0.24525	2.61222	0.15692	1384	1.25235	11.2046
35097	Hv_Contig_35097	hypothetical protein AND_02250	-0.40465	0.32986	0.27755		0.34946	0.26325	410	1.05111	1.68659
38252	Hv_Contig_38252	hypothetical protein AND_03591	-0.88164	1.43184	1.59655	0.88439	1.85829	0.41688	338	1.19892	6.68038
47564	Hv_Contig_47564	hypothetical protein AND_03787	0.34672	0.44989	-0.30016	0.05035	0.13311	1.08157	199	1.35029	0.862377
1496	Hv_Contig_1496	hypothetical protein AND_04403	4.29398	0.40736	4.75212	0.09431	5.28103	0.10883	2641	1.44284	1.98213
14430	Hv_Contig_14430	hypothetical protein AND_06035	4.29089	0.03769	4.4399	0.09145	2.99735	0.25765	910	0.367916	0.407949
1839	Hv_Contig_1839	hypothetical protein AND_06940	-0.18525	1.48071	-0.0158	0.05035	3.11249	0.12625	2451	8.74398	9.83374
29149	Hv_Contig_29149	hypothetical protein AND_07317	0.44466	0.27538	4.87171	0.10077	1.8438	0.25136	542	0.122605	2.63744
2065	Hv_Contig_2065	hypothetical protein AND_08195	5.55965	0.06018	4.80207	0.3084	5.53442	0.16827	2360	1.66134	0.982664
2238	Hv_Contig_2238	hypothetical protein AND_08195	7.52138	0.4778	6.44341	0.05889	6.51036	0.0899	2297	1.0475	0.496195
49989	Hv_Contig_49989	hypothetical protein AND_10174	-1.91828	0.5992	2.34783	0.62124	0.62308	0.51028	168	0.302551	5.82138
49987	Hv_Contig_49987	hypothetical protein AND_11106	0.39112	0.20949	0.94415	1.36386	1.62308	0.39373	168	1.60095	2.34886
17233	Hv_Contig_17233	hypothetical protein AND_11273	2.51152	0.13371	2.38227	0.05035	3.29808	0.03304	806	1.88663	1.72496
24564	Hv_Contig_24564	hypothetical protein AND_11401	3.56762	0.0119	4.86595	0.22093	2.64279	0.08826	615	0.214172	0.526743
40701	Hv_Contig_40701	hypothetical protein AND_11673	1.29946	0.16263	1.74152	0.77691	3.24892	0.23541	290	2.84297	3.8623
43705	Hv_Contig_43705	hypothetical protein AND_11908	0.5009	0.3667	3.01424	0.36328	2.0809	0.17312	245	0.523645	2.9897
4214	Hv_Contig_4214	hypothetical protein AND_13543	1.14539	0.28913	2.67826	0.12273	3.04773	0.2474	1779	1.29188	3.73819
29955	Hv_Contig_29955	hypothetical protein AND_13991	0.43619	3.32529	5.75434	0.05626	2.0578	0.18922	527	0.0771313	3.07718
1802	Hv_Contig_1802	hypothetical protein AND_14557	3.50669	0.16817	4.64045	0.02724	4.39989	0.06315	2470	0.846417	1.85729
10757	Hv_Contig_10757	hypothetical protein AND_15634	3.17912	0.31113	4.92597	0.00325	4.87682	0.22618	1091	0.966506	3.24383
48655	Hv_Contig_48655	hypothetical protein AND_15879	0.51045	0.55274	1.11325	0.46398	1.00455	0.59697	183	0.927423	1.40844
568	Hv_Contig_568	hypothetical protein AND_16694	4.14618	0.04354	3.69398	0.25271	4.27814	0.03078	3622	1.49917	1.09578
27081	Hv_Contig_27081	hypothetical protein AND_17124	0.09225	0.57493	2.6901	0.05035	2.14128	0.38334	576	0.683579	4.13828
21588	Hv_Contig_21588	hypothetical protein AND_17290	2.63792	0.22815	2.94297	0.31577	4.07021	0.18187	679	2.1844	2.69875
46521	Hv_Contig_46521	hypothetical protein AND_17378	1.02453	0.55548	4.31324	0.59167	0.57014	0.96198	212	0.0746818	0.729819
49778	Hv_Contig_49778	hypothetical protein AND_20156	1.54949	1.48507	0.91861	1.46456	0.49023	0.55344	171	0.743096	0.479878
12191	Hv_Contig_12191	hypothetical protein AND_20259	1.5193	0.26634	2.63331	0.37749	2.47073	0.16441	1011	0.893426	1.93379
38322	Hv_Contig_38322	hypothetical protein AND_20259	1.7369	0.6026	2.48415	0.63619	1.37151	0.64045	337	0.462447	0.776259
10534	Hv_Contig_10534	hypothetical protein AND_20544	6.09669	0.13794	4.91489	0.18142	4.88484	0.11372	1104	0.979386	0.431715
47466	Hv_Contig_47466	hypothetical protein AND_20608	1.1906	0.41726	1.27038	0.05035	1.29619	0.32976	201	1.01805	1.07593
37523	Hv_Contig_37523	hypothetical protein AND_21969	3.18953	0.50417	10.0603	0.09294	4.02484	0.3352	354	0.0152452	1.78424
17809	Hv_Contig_17809	hypothetical protein AND_22031	3.3617	0.34447	4.94979	0.03001	2.86223	0.41426	787	0.235278	0.707367
21472	Hv_Contig_21472	hypothetical protein AND_22956	2.5217	0.24865	3.4386	0.1755	2.92889	0.15879	682	0.702364	1.3261
25059	Hv_Contig_25059	hypothetical protein BRAFLDRAFT_222016	2.36834	0.541	4.96954	0.04234	3.87506	0.02579	606	0.468305	2.84163
49772	Hv_Contig_49772	hypothetical protein BRAFLDRAFT_226324	1.01968	0.2238	3.30929	0.14758	0.96405	0.43606	171	0.196794	0.962174
1842	Hv_Contig_1842	hypothetical protein BRAFLDRAFT_278559	0.8482	0.66418	2.75552	0.24635	4.13083	0.07237	2449	2.59424	9.73128
7850	Hv_Contig_7850	hypothetical protein BRAFLDRAFT_286400	------		2.85613	0.14204	2.43329	0.14431	1300	0.745955	N/A
34498	Hv_Contig_34498	hypothetical protein BRAFLDRAFT_74839	0.96095	1.28595	------		1.56679	0.14867	424	N/A	1.52186
27558	Hv_Contig_27558	hypothetical protein BRAFLDRAFT_74839	-0.95158	1.14906	0.58786	0.52054	1.90531	0.10431	569	2.49225	7.24452
28145	Hv_Contig_28145	hypothetical protein BRAFLDRAFT_85458	-0.14594	2.10594	-0.79282	1.36386	1.98439	0.43082	560	6.85525	4.37818
11145	Hv_Contig_11145	hypothetical protein BRAFLDRAFT_85458	0.22891	0.48948	1.7856	0.2173	3.15857	0.09886	1069	2.59003	7.61931
39975	Hv_Contig_39975	hypothetical protein BRAFLDRAFT_87663	1.40684	0.69852	1.28945	0.91471	1.55974	0.41051	303	1.20605	1.1118
37818	Hv_Contig_37818	hypothetical protein CLUG_04491	3.22806	0.91266	2.52401	0.0466	1.69472	0.33819	347	0.562806	0.345477
14677	Hv_Contig_14677	hypothetical protein CRE_10017	------		7.75294	0.02437	0.16499	0.25151	900	0.00519756	N/A
20790	Hv_Contig_20790	hypothetical protein DAPPUDRAFT_100476	3.63618	0.06934	4.841	0.1534	4.20005	0.1928	701	0.641291	1.47823
8522	Hv_Contig_8522	hypothetical protein DAPPUDRAFT_107456	0.24832	1.06058	2.07533	0.10964	3.09798	0.06097	1241	2.03165	7.2083
36696	Hv_Contig_36696	hypothetical protein DAPPUDRAFT_206246	1.669	0.34236	1.08363		2.5509	0.26263	372	2.76498	1.8428
35315	Hv_Contig_35315	hypothetical protein DAPPUDRAFT_222251	3.34038	0.52643	2.3161	0.28503	0.4623	0.26077	405	0.276663	0.136023
10760	Hv_Contig_10760	hypothetical protein DAPPUDRAFT_231060	3.49487	0.1291	3.76054	0.0838	3.6761	0.23482	1091	0.943151	1.13385
48033	Hv_Contig_48033	hypothetical protein DAPPUDRAFT_300465	0.56991	0.23975	2.41247	0.98509	1.79694	0.28216	192	0.65269	2.34085
20264	Hv_Contig_20264	hypothetical protein DAPPUDRAFT_303038	4.11289	0.04655	5.50033	0.03083	5.45882	0.15427	715	0.971637	2.54194
27406	Hv_Contig_27406	hypothetical protein DAPPUDRAFT_303213	-1.78362	2.49479	-0.5284	0.46398	0.33832	0.63646	571	1.82351	4.35279
45402	Hv_Contig_45402	hypothetical protein DAPPUDRAFT_304106	1.64981	0.25078	1.32159	0.34383	1.44152	0.23855	224	1.08668	0.865563
22626	Hv_Contig_22626	hypothetical protein DAPPUDRAFT_304113	1.86015	0.60652	3.32545	0.00459	3.82911	0.31582	653	1.41781	3.91486
33403	Hv_Contig_33403	hypothetical protein DAPPUDRAFT_304801	2.30262	0.17054	1.8697	0.54564	1.35346	0.38418	451	0.699192	0.517934
935	Hv_Contig_935	hypothetical protein DAPPUDRAFT_305638	6.31032	0.25326	4.6996	0.22051	3.95067	0.12578	3077	0.595045	0.194838
18867	Hv_Contig_18867	hypothetical protein DAPPUDRAFT_308415	1.06419	0.25387	1.02015	0.05713	0.17646	0.30998	756	0.557217	0.540464
38575	Hv_Contig_38575	hypothetical protein DAPPUDRAFT_308938	0.14949	0.93517	2.86946	0.08587	1.80382	0.21882	331	0.477761	3.14777
50113	Hv_Contig_50113	hypothetical protein DAPPUDRAFT_313238	-0.66948	0.15944	-0.01164		2.70654	0.44059	167	6.58042	10.3821
40352	Hv_Contig_40352	hypothetical protein DAPPUDRAFT_320440	1.60451	0.27816	3.40813	0.20761	1.83429	0.12026	296	0.335913	1.17266
37293	Hv_Contig_37293	hypothetical protein DAPPUDRAFT_324545	1.26133	0.22318	1.75633	0.08587	1.99507	0.0922	358	1.17996	1.66294
10606	Hv_Contig_10606	hypothetical protein DAPPUDRAFT_41019	1.88021	0.30983	2.69224	0.09673	3.35264	0.3599	1100	1.58052	2.77489
339	Hv_Contig_339	hypothetical protein DAPPUDRAFT_41186	0.87542	0.21125	2.21301	0.01244	2.31433	0.07084	4135	1.07275	2.71116
44623	Hv_Contig_44623	hypothetical protein DAPPUDRAFT_43804	-0.57715	0.55807	4.39198	0.21796	0.74156	0.76236	234	0.0796369	2.49443
21329	Hv_Contig_21329	hypothetical protein DAPPUDRAFT_46806	1.66012	0.42385	3.59263	0.16838	2.59325	0.28119	686	0.500215	1.90941
34655	Hv_Contig_34655	hypothetical protein DAPPUDRAFT_52038	1.17611	0.17305	-0.88121	0.65676	1.21855	0.14766	421	4.28638	1.02985
6761	Hv_Contig_6761	hypothetical protein DAPPUDRAFT_52553	0.50827	0.23576	1.39027	0.2173	0.49829	0.27589	1406	0.538874	0.993106
3167	Hv_Contig_3167	hypothetical protein DAPPUDRAFT_55140	3.19651	0.22749	1.68747	0.13262	3.82653	0.05278	1995	4.40475	1.54759
42015	Hv_Contig_42015	hypothetical protein DAPPUDRAFT_63035	1.72144	0.33674	0.51207	1.10924	1.23175	0.11957	269	1.64682	0.712178
32212	Hv_Contig_32212	hypothetical protein DAPPUDRAFT_66167	2.872	0.37758	2.06506	0.39125	1.17833	0.22412	480	0.540839	0.30914
50717	Hv_Contig_50717	hypothetical protein EAG_00048	2.36297	0.22456	------		0.93475	0.33319	162	N/A	0.371589
49306	Hv_Contig_49306	hypothetical protein EAG_00116	-0.69291	1.01283	3.71325	0.30497	1.04865	0.82739	176	0.157716	3.34397
44122	Hv_Contig_44122	hypothetical protein EAG_00355	0.5101		0.46518		2.92518	0.31328	240	5.50217	5.33349
38980	Hv_Contig_38980	hypothetical protein EAG_00422	0.13176	0.34282	0.29803	0.36328	1.94493	0.28057	322	3.1316	3.51414
38226	Hv_Contig_38226	hypothetical protein EAG_00466	2.29648	0.52898	-0.06868	1.46456	0.26825	0.53384	339	1.26307	0.245156
47765	Hv_Contig_47765	hypothetical protein EAG_00602	-0.24244		1.6752	0.47076	1.43386	0.93576	196	0.845959	3.19607
35388	Hv_Contig_35388	hypothetical protein EAG_00896	-2.46873	0.99392	-1.35377		2.1423	0.2695	403	11.2829	24.4376
34448	Hv_Contig_34448	hypothetical protein EAG_00896	-1.49216	0.83488	-0.60576	1.07039	2.37255	0.3631	426	7.88062	14.5678
4827	Hv_Contig_4827	hypothetical protein EAG_00896	1.00136	0.29498	2.45096	0.24132	2.46808	0.10235	1668	1.01194	2.76393
25003	Hv_Contig_25003	hypothetical protein EAG_09512	2.96029	1.14915	1.38339	0.46398	1.50758	0.32145	607	1.0899	0.365335
36994	Hv_Contig_36994	hypothetical protein EAG_11861	-2.32585	0.99392	1.81335	0.20603	1.62749	0.09849	365	0.879125	15.4908
35552	Hv_Contig_35552	hypothetical protein EAG_14931	-1.92602	0.87349	1.76086	0.31351	2.26623	0.26588	399	1.41949	18.2807
39671	Hv_Contig_39671	hypothetical protein EAI_00180	-1.69558	0.93794	-0.935	0.05035	2.13799	0.29165	309	8.41516	14.2567
47331	Hv_Contig_47331	hypothetical protein EAI_00180	-0.82822	0.31162	1.76322	0.75746	1.64554	0.49127	202	0.921669	5.5549
13931	Hv_Contig_13931	hypothetical protein HMPREF9456_02453	-1.62009	0.37112	-0.07273	0.23634	1.23945	0.36198	931	2.48316	7.25784
47917	Hv_Contig_47917	hypothetical protein HMPREF9473_05060	3.0012	0.39054	1.69	0.57146	1.4266	0.23326	194	0.833122	0.335736
51076	Hv_Contig_51076	hypothetical protein KGM_02586	-0.40605		1.99708		1.37828	0.25828	158	0.651212	3.44458
51078	Hv_Contig_51078	hypothetical protein KGM_03171	-1.32974	0.10791	0.53269	0.65676	1.15226	0.57216	158	1.53642	5.58671
36972	Hv_Contig_36972	hypothetical protein KGM_05790	1.26843	0.4313	3.32882	0.51046	1.65717	0.43805	365	0.313894	1.30925
51571	Hv_Contig_51571	hypothetical protein KGM_08871	0.04989	1.24033	0.86216	1.07039	0.47949	0.27735	154	0.767017	1.34686
553	Hv_Contig_553	hypothetical protein LOC100114549	1.84901	0.05249	3.04819	0.1187	3.11129	0.05535	3651	1.04471	2.39875
38646	Hv_Contig_38646	hypothetical protein LOC100114931	-0.13294	0.1835	2.8782	0.08587	2.2014	0.28324	329	0.625551	5.0432
35285	Hv_Contig_35285	hypothetical protein LOC100117878	-0.27024	0.53613	-0.03283	0.36328	1.35959	0.27293	405	2.62519	3.09477
16699	Hv_Contig_16699	hypothetical protein LOC100120134	1.05547	0.09336	2.34788	0.12045	2.0911	0.11178	821	0.836954	2.05001
4949	Hv_Contig_4949	hypothetical protein LOC100121394	2.07045	0.65388	2.49994	0.17246	3.6805	0.14216	1650	2.26665	3.05262
16815	Hv_Contig_16815	hypothetical protein LOC100121576	-1.12913	0.13556	------		0.33816	0.41466	818	N/A	2.76502
24167	Hv_Contig_24167	hypothetical protein LOC100122475	1.37091	0.60485	5.75599	0.12511	2.66479	0.11477	621	0.117343	2.45187
1737	Hv_Contig_1737	hypothetical protein LOC100123194 isoform 1	3.04386	0.51745	4.3306	0.07328	5.51524	0.14435	2502	2.27307	5.54574
6309	Hv_Contig_6309	hypothetical protein LOC100164223	1.92849	0.30754	2.0523	0.08587	1.68161	0.28497	1458	0.773413	0.842717
35346	Hv_Contig_35346	hypothetical protein LOC100167765	-0.82822	1.10259	0.97074	0.46398	2.92199	0.28149	404	3.86709	13.4563
203	Hv_Contig_203	hypothetical protein LOC100167765	3.06169	0.34463	3.73328	0.06083	4.94807	0.04313	4693	2.32107	3.69706
47110	Hv_Contig_47110	hypothetical protein LOC100167765	-0.18422	0.94189	0.825	1.5915	1.86262	0.4031	204	2.05284	4.132
40916	Hv_Contig_40916	hypothetical protein LOC100167765	2.38396	0.64579	0.17156	0.05035	0.96799	0.08461	287	1.7368	0.374758
33065	Hv_Contig_33065	hypothetical protein LOC100167765	-1.65958	0.99392	0.07594	0.05035	0.68956	0.4031	460	1.53009	5.0952
38366	Hv_Contig_38366	hypothetical protein LOC100534713	1.87897	1.53221	0.90189	0.47076	1.93253	0.08412	335	2.04293	1.03782
18763	Hv_Contig_18763	hypothetical protein LOC100568756	-0.72296	0.32848	0.99823	0.27452	1.43295	0.1567	759	1.35165	4.4565
9625	Hv_Contig_9625	hypothetical protein LOC100570266	2.31205	0.90368	0.85505	0.49096	1.49513	0.30522	1165	1.55842	0.567653
26144	Hv_Contig_26144	hypothetical protein LOC100570266	-1.22123	0.18405	2.67827	0.16753	1.7034	0.12648	590	0.508786	7.59279
7016	Hv_Contig_7016	hypothetical protein LOC100570299	2.28127	0.62474	2.96747	0.26858	0.71046	0.14759	1380	0.209205	0.336619
12804	Hv_Contig_12804	hypothetical protein LOC100572069	-0.30318	0.36401	2.53781	0.13173	2.46819	0.11916	981	0.952889	6.82756
44382	Hv_Contig_44382	hypothetical protein LOC100572386	2.2621	0.45242	0.7402	1.87819	1.38585	0.40391	237	1.56444	0.544782
12989	Hv_Contig_12989	hypothetical protein LOC100573291	-0.83818	1.06429	-0.79587	0.24313	3.05255	0.1509	972	14.4042	14.8329
21486	Hv_Contig_21486	hypothetical protein LOC100573291	0.30782	0.97717	1.7265	0.09563	2.95358	0.17975	682	2.34093	6.25825
38303	Hv_Contig_38303	hypothetical protein LOC100573898	-0.18509	0.66321	0.48922		0.85227	0.36113	337	1.28614	2.05247
6770	Hv_Contig_6770	hypothetical protein LOC100576761	-1.99387	0.99142	3.31596	0.16963	3.52406	0.08942	1405	1.15517	45.8208
4807	Hv_Contig_4807	hypothetical protein LOC100580167	-3.6598	0.52899	-1.20993	1.6922	4.47354	0.23276	1672	51.3919	280.788
13688	Hv_Contig_13688	hypothetical protein LOC100641852	1.38647	0.34886	1.98061	0.13911	2.44367	0.12909	941	1.37846	2.08089
773	Hv_Contig_773	hypothetical protein LOC100645185	2.81218	0.21064	4.9031	0.03684	4.22015	0.12435	3268	0.62289	2.65364
423	Hv_Contig_423	hypothetical protein LOC100645991	1.61252	0.01576	2.4292	0.11082	4.46676	0.16824	3945	4.10551	7.23122
6079	Hv_Contig_6079	hypothetical protein LOC100645991	1.86874	0.25004	2.83351	0.05129	2.76387	0.15329	1484	0.952876	1.85978
34561	Hv_Contig_34561	hypothetical protein LOC100646797	-0.8153	0.61137	0.27292	0.98509	2.41973	0.36528	423	4.42848	9.41545
7521	Hv_Contig_7521	hypothetical protein LOC100678538	3.27854	0.03082	2.24357	0.05035	1.91855	0.07566	1331	0.798287	0.389585
25262	Hv_Contig_25262	hypothetical protein LOC100740597	-2.25617	0.11613	1.85091	0.00932	3.74759	0.02897	603	3.72355	64.167
6845	Hv_Contig_6845	hypothetical protein LOC100741990	4.16419	0.26216	4.69718	0.09165	4.02865	0.13804	1398	0.629147	0.910329
14109	Hv_Contig_14109	hypothetical protein LOC100742416	0.59018	0.23549	2.1356	0.15983	3.64006	0.13452	924	2.83718	8.28143
37599	Hv_Contig_37599	hypothetical protein LOC100744710	2.32623	0.27899	1.57319	0.1069	1.58157	0.13154	352	1.00583	0.596809
1254	Hv_Contig_1254	hypothetical protein LOC100748428	2.7853	0.50987	1.74943	0.17256	2.50956	0.14306	2807	1.69364	0.826027
47295	Hv_Contig_47295	hypothetical protein LOC100749326	1.30764	0.16156	3.4517	0.49444	1.79868	0.27652	202	0.317974	1.40546
23190	Hv_Contig_23190	hypothetical protein LOC408333 isoform 1	1.93121	0.13241	2.70676	0.60199	1.8424	0.16784	640	0.54929	0.940298
22379	Hv_Contig_22379	hypothetical protein LOC409322	2.8768	0.18821	3.97741	0.06616	3.05409	0.04295	659	0.527294	1.13076
1089	Hv_Contig_1089	hypothetical protein LOC411553	2.9832	0.19724	3.4713	0.06134	4.19805	0.09974	2937	1.65491	2.32117
34171	Hv_Contig_34171	hypothetical protein LOC412243	2.0139	0.10565	3.43278	0.09058	2.21396	0.16594	433	0.429634	1.14875
6713	Hv_Contig_6713	hypothetical protein LOC412453	2.94761	0.13913	2.08289	0.10551	2.50013	0.26225	1411	1.33537	0.733323
27164	Hv_Contig_27164	hypothetical protein LOC412543 isoform 1	3.02697	0.25504	6.10477	0.03318	4.86734	0.10318	575	0.424128	3.58102
21631	Hv_Contig_21631	hypothetical protein LOC413170 isoform 2	1.11974	0.34437	-1.55954	0.23801	1.86884	0.19703	678	10.7658	1.68074
3237	Hv_Contig_3237	hypothetical protein LOC552202	4.63211	0.25504	3.7161	0.05035	3.8664	0.19176	1980	1.1098	0.588164
20267	Hv_Contig_20267	hypothetical protein LOC552275	0.67325	0.49245	1.24226	0.36037	1.88059	0.2284	715	1.55653	2.30911
4815	Hv_Contig_4815	hypothetical protein LOC552820	3.51436	0.05197	3.62726	0.09334	2.0523	0.05832	1670	0.335652	0.362974
1167	Hv_Contig_1167	hypothetical protein LOC726184	4.40667	0.4962	4.87026	0.02601	5.73462	0.0867	2872	1.82053	2.51046
854	Hv_Contig_854	hypothetical protein LOC726184	5.88664	0.11218	5.01503	0.0572	5.37736	0.05403	3179	1.2855	0.702573
2101	Hv_Contig_2101	hypothetical protein LOC726709	3.90855	0.26622	3.71646	0.06866	2.12888	0.11255	2347	0.332729	0.29125
40606	Hv_Contig_40606	hypothetical protein NEMVEDRAFT_v1g7310	2.1617	0.89565	1.2316	0.75746	1.08876	0.3453	292	0.905734	0.475349
37476	Hv_Contig_37476	hypothetical protein Phum_PHUM079840	2.24243	0.23939	1.87597	1.02511	1.0024	0.68624	355	0.545795	0.423364
1083	Hv_Contig_1083	hypothetical protein Phum_PHUM215460	4.50436	0.43368	2.93174	0.10908	3.77276	0.11505	2943	1.79132	0.602236
9755	Hv_Contig_9755	hypothetical protein Phum_PHUM431970	1.09222	0.25827	4.36281	0.15653	2.97364	0.16454	1155	0.381784	3.68438
675	Hv_Contig_675	hypothetical protein Phum_PHUM431970	3.06678	0.26318	5.51609	0.07208	4.12377	0.05438	3415	0.380952	2.08059
5839	Hv_Contig_5839	hypothetical protein SINV_00782	2.22044	0.06944	2.09066	0.00108	1.58166	0.02141	1516	0.702709	0.642256
31618	Hv_Contig_31618	hypothetical protein SINV_01444	2.82565	0.4449	1.47089	0.90236	0.99729	0.45417	493	0.720165	0.281585
41527	Hv_Contig_41527	hypothetical protein SINV_01919	0.41817	0.2751	0.02042	1.07039	0.76852	0.51333	276	1.67958	1.27487
3461	Hv_Contig_3461	hypothetical protein SINV_02075	2.23932	0.39164	3.54101	0.09423	4.77087	0.10743	1930	2.34544	5.78193
48011	Hv_Contig_48011	hypothetical protein SINV_02395	1.80807	1.18274	3.47372	0.33189	1.11795	0.39906	193	0.195363	0.619802
50547	Hv_Contig_50547	hypothetical protein SINV_03437	-0.01874	1.01873	0.98774	1.36386	0.75434	0.36527	163	0.850628	1.70891
46389	Hv_Contig_46389	hypothetical protein SINV_03501	0.97194	0.33115	-0.43385		1.09167	0.36875	213	2.8789	1.08653
15357	Hv_Contig_15357	hypothetical protein SINV_03560	2.46972	0.22215	3.36446	0.09956	3.05268	0.22244	873	0.805647	1.49792
29350	Hv_Contig_29350	hypothetical protein SINV_03560	1.50335	0.04307	0.64567	0.08598	0.14904	0.27908	539	0.70876	0.391122
5089	Hv_Contig_5089	hypothetical protein SINV_04128	8.99713	0.04886	8.91544	0.03639	9.79026	0.054	1629	1.83378	1.73283
38380	Hv_Contig_38380	hypothetical protein SINV_04347	0.38285	0.13143	-0.01595		1.33122	0.57185	335	2.54413	1.92969
44125	Hv_Contig_44125	hypothetical protein SINV_04347	0.73446	0.37451	1.83325	0.62124	1.83939	0.22842	240	1.00426	2.15088
49884	Hv_Contig_49884	hypothetical protein SINV_04400	1.82558	0.53739	1.58804	0.88439	1.55534	0.75634	170	0.977589	0.829182
47298	Hv_Contig_47298	hypothetical protein SINV_04491	0.87946	1.42146	3.32096	0.0313	1.74256	0.22802	202	0.334853	1.81894
14242	Hv_Contig_14242	hypothetical protein SINV_05041	1.85242	0.39975	1.48276	0.20603	2.93822	0.16857	918	2.74244	2.12255
34779	Hv_Contig_34779	hypothetical protein SINV_05404	1.54796	0.4795	-0.07841	0.36328	1.03703	0.20471	418	2.16661	0.70177
6766	Hv_Contig_6766	hypothetical protein SINV_06604	4.10391	0.17956	5.71546	0.03261	4.04418	0.16363	1405	0.313975	0.959444
17495	Hv_Contig_17495	hypothetical protein SINV_06957	2.35016	0.25838	2.10638	0.2408	5.03525	0.01894	797	7.61514	6.43121
11128	Hv_Contig_11128	hypothetical protein SINV_06960	-0.44528	1.47741	1.482	0.10551	1.8568	0.19398	1070	1.29666	4.93168
4796	Hv_Contig_4796	hypothetical protein SINV_07490	1.8676	0.195	3.4085	0.08745	3.57319	0.14114	1674	1.12093	3.26162
46640	Hv_Contig_46640	hypothetical protein SINV_09328	0.79742	0.34851	1.20718	0.05035	0.50968	1.10581	210	0.61664	0.819184
5057	Hv_Contig_5057	hypothetical protein SINV_09396	4.56642	0.14999	5.24707	0.06105	5.51958	0.13942	1636	1.20791	1.93611
16413	Hv_Contig_16413	hypothetical protein SINV_09433	2.54296	0.11952	3.82542	0.16226	3.47444	0.3208	831	0.784051	1.90723
18941	Hv_Contig_18941	hypothetical protein SINV_09873	0.81734	0.24896	2.35775	0.04209	0.53592	0.56404	754	0.282862	0.822781
6782	Hv_Contig_6782	hypothetical protein SINV_10530	3.72739	0.26626	7.45917	0.01819	5.88523	0.02496	1404	0.33589	4.46246
45914	Hv_Contig_45914	hypothetical protein SINV_10605	1.72821	0.51197	-0.43832	0.05035	2.50193	0.44206	219	7.67544	1.70967
4853	Hv_Contig_4853	hypothetical protein SINV_10618	3.13795	0.7014	2.71326	0.07323	2.32165	0.12428	1665	0.762278	0.567897
19072	Hv_Contig_19072	hypothetical protein SINV_10618	3.52566	0.57954	3.62984	0.13911	1.80684	0.18799	750	0.282633	0.303797
38708	Hv_Contig_38708	hypothetical protein SINV_10772	1.0308	0.08742	0.97891	1.36386	1.57102	0.09186	328	1.50745	1.45419
21481	Hv_Contig_21481	hypothetical protein SINV_10936	1.32394	0.39319	2.39556	0.49449	2.13103	0.03787	682	0.83247	1.74968
8443	Hv_Contig_8443	hypothetical protein SINV_10936	1.12728	0.14446	3.88601	0.08158	2.8874	0.28861	1248	0.500482	3.38726
2675	Hv_Contig_2675	hypothetical protein SINV_11683	-1.19336	0.60401	-0.81785	0.18657	2.58598	0.14351	2132	10.5841	13.7308
15773	Hv_Contig_15773	hypothetical protein SINV_11697	3.9011	0.38315	1.23451	0.38723	2.34231	0.20653	856	2.15517	0.339436
[truncated: 1,511 more rows]

## Sheet: Table S3E
Table S4a. All Heliothis virescens transcriptome contigs with imune function-related annotations.
[truncated: 738 more rows]

## Sheet: Table S3F
Table S6b. Heliothis virescens sequence contigs with greater than 2-fold higher expression in hemocyte compared to whole body and gut (P<0.01). The sequnce names, annotations, expression values, fold differences, and standard deviations are shown. N/A; not calculable due to no expression detected in whole body or gut.
[truncated: 577 more rows]

[truncated: 5 more sheets: Table S3G, Table S3H, Table S3I, Table S3J, Table S3K]
