# Supplementary material for: Generation of a Transcriptome in a Model Lepidopteran Pest, Heliothis virescens, Using Multiple Sequencing Strategies for Profiling Midgut Gene Expression
Source: PLoS One. 2015 Jun 5;10(6):e0128563. doi: 10.1371/journal.pone.0128563 (PMC4457788; doi:10.1371/journal.pone.0128563)
Supplement: S4 Table — (XLSX) [file pone.0128563.s004.xlsx]

## Sheet: Table S4A
Table S12. Heliothis virescens sequence contigs with greater than 2-fold higher expression in midgut compared to whole body and hemocytes (P<0.01). The sequnce names, annotations, expression values, fold differences, and standard deviations are shown. N/A; not calculable due to no expression detected in whole body or hemocyte.
Contig #	Name	Sequence desc.	Hv_Gut	Stdev gut	Hv_Body	Stdev body	Hv_Hemocyte	Stdev hemocyte	Fold Expression gut/body	Stdev gut/body	Fold Expression gut/hemocyte	Stdev gut/hemocyte
942	Hv_Contig_942	110 kDa aminopeptidase	9.62298	0.15137	7.36874	0.03092	------		4.77083	0.154496	N/A	N/A
14892	Hv_Contig_14892	110 kDa aminopeptidase	7.41603	0.29672	5.59806	0.02667	------		3.52585	0.297916	N/A	N/A
24728	Hv_Contig_24728	11K-like peptide	5.26224	0.3201	-1.88532		-3.73371		141.785	0.3201	510.565	0.3201
3402	Hv_Contig_3402	2-aminoethanethiol (cysteamine) dioxygenase	3.92348	0.32043	1.84616	0.00827	-0.52194	0.139	4.22023	0.320537	21.7874	0.34928
4445	Hv_Contig_4445	2-oxoglutarate dehydrogenase	4.46855	0.3678	2.71432	0.02483	0.96714	0.07364	3.37346	0.368637	11.3248	0.3751
12533	Hv_Contig_12533	2-oxoglutarate dehydrogenase E1 component, mitochondrial	5.67188	0.39703	3.45299	0.19351	2.84647	0.18335	4.65535	0.441677	7.08815	0.437321
15383	Hv_Contig_15383	3-dehydroecdysone 3alpha-reductase AF255341_1	4.14852	0.21452	2.91136	0.03121	-1.42472	0.63255	2.35734	0.216778	47.6116	0.667936
36868	Hv_Contig_36868	40S ribosomal protein S13	3.33964		------		2.28673	0.03807	N/A	N/A	2.07471	0.03807
41336	Hv_Contig_41336	4-coumarate:CoA ligase	4.11044	0.77818	1.51831	1.0773	-2.43267	0.05436	6.02988	1.32896	93.2551	0.780076
32078	Hv_Contig_32078	4-coumarate--CoA ligase 4	3.45846	0.4582	1.44577	0.56799	-2.60726	1.17609	4.03534	0.729767	66.9829	1.26219
4067	Hv_Contig_4067	5' nucleotidase	7.8258	0.76177	3.70379	0.17575	-2.30884	0.16588	17.412	0.781781	1124.17	0.779622
12493	Hv_Contig_12493	5' nucleotidase	5.434	0.90659	1.64846	0.31337	-4.43777		13.7899	0.959222	936.912	0.90659
36489	Hv_Contig_36489	5' nucleotidase, putative	5.13595	0.38058	2.66729	0.44954	-0.9463	0.12394	5.53529	0.589005	67.7547	0.400253
10623	Hv_Contig_10623	5,10-methylenetetrahydrofolate reductase	4.617	0.26533	3.06649	0.02127	-3.11288	0.46799	2.92921	0.266181	212.288	0.537973
9656	Hv_Contig_9656	5-oxoprolinase-like	4.02809	0.44419	2.39354	0.06056	0.73617	0.19737	3.10491	0.448299	9.79415	0.486066
265	Hv_Contig_265	ABC transporter family C protein ABCC2	5.10303	0.09248	3.20364	0.03946	-3.18578	0.41257	3.73055	0.100547	312.738	0.422808
327	Hv_Contig_327	ABC transporter family C protein ABCC2	6.36231	0.25365	4.83051	0.00804	-3.63742	0.50405	2.89146	0.253777	1023.81	0.564274
8943	Hv_Contig_8943	ABC transporter family C protein ABCC2 [Heliothis virescens]	2.84098	0.53299	0.90409	0.38503	-4.56339		3.828	0.657515	169.408	0.53299
34489	Hv_Contig_34489	Abhydrolase domain-containing protein 3	3.21236	0.12761	1.34312	1.0995	-0.11915	0.77001	3.6534	1.10688	10.0666	0.780512
33684	Hv_Contig_33684	acetyltransferase	3.49018	0.47845	-1.4612	0.05035	-0.94408	0.19952	30.9395	0.481092	21.6195	0.518385
4917	Hv_Contig_4917	acetyltransferase 1	7.29726	0.78372	4.06695	0.12268	4.26723	0.03224	9.3847	0.793264	8.16827	0.784383
5987	Hv_Contig_5987	acetyltransferase 1	8.70624	0.65066	5.4941	0.00631	3.70677	0.18334	9.26724	0.650691	31.9882	0.675997
19533	Hv_Contig_19533	AChain A, Crystal Structure Of Autophagy-Related Protein Atg8 From The Silkworm Bombyx Mori	7.61639	0.30817	5.33276	0.09865	5.59045	0.14039	4.86902	0.323575	4.07257	0.338642
7038	Hv_Contig_7038	AChain A, Crystal Structure Of The Carboxypeptidase A From Helicoverpa Armigera	8.67449	0.58446	4.87892	0.0147	------		13.8861	0.584645	N/A	N/A
5922	Hv_Contig_5922	AChain A, Crystal Structure Of Trichoplusia Ni Secreted Ferritin	8.20727	0.85514	6.58384	0.07759	6.48863	0.12061	3.08107	0.858653	3.29126	0.863604
6150	Hv_Contig_6150	AChain A, Structural Basis Of The Resistance Of An Insect Carboxypeptidase To Plant Protease Inhibitors	4.75136	0.08482	0.56556	1.2948	-3.79438		18.1992	1.29758	373.701	0.08482
28563	Hv_Contig_28563	AChain A, Structural Basis Of The Resistance Of An Insect Carboxypeptidase To Plant Protease Inhibitors	7.53945	0.16026	3.35984	0.08474	------		18.1212	0.181285	N/A	N/A
14047	Hv_Contig_14047	ACSF3 protein	3.64596	0.25221	1.40163	0.03012	0.31299	0.2058	4.73817	0.254002	10.0768	0.32552
8014	Hv_Contig_8014	Active breakpoint cluster region-related protein	3.23721	0.31642	0.96461	0.47076	1.53568	0.07027	4.83193	0.567218	3.25246	0.324129
8543	Hv_Contig_8543	acyl-CoA binding protein	8.55027	0.16436	6.26008	0.17419	3.37365	0.06885	4.89121	0.239492	36.1675	0.178198
8579	Hv_Contig_8579	acyl-CoA binding protein	10.4213	0.15438	8.84109	0.10302	4.65771	0.05704	2.99011	0.185597	54.3263	0.164581
9380	Hv_Contig_9380	acyl-CoA binding protein	7.95508	0.6871	3.97978	0.16238	-3.5887		15.7284	0.706027	2985.55	0.6871
32804	Hv_Contig_32804	acyl-CoA binding protein	11.2742	0.84696	8.12843	0.01357	-1.09		8.85057	0.847069	5272.24	0.84696
1717	Hv_Contig_1717	acyl-coa dehydrogenase	5.79493	0.15175	3.46025	0.34411	4.33125	0.09356	5.04439	0.376085	2.75811	0.178274
4169	Hv_Contig_4169	acyl-CoA dehydrogenase	7.66101	0.47502	6.17662	0.02071	4.28049	0.01347	2.79799	0.475471	10.4145	0.475211
33767	Hv_Contig_33767	acyl-coa dehydrogenase	5.36377	0.384	3.67893	0.14543	-1.34859	1.11864	3.21505	0.410616	104.863	1.18271
3037	Hv_Contig_3037	acyl-CoA synthetase family member 3, mitochondrial-like isoform 1	4.12478	0.2363	2.91733	0.15037	1.70059	0.10571	2.30929	0.280087	5.36728	0.258867
4117	Hv_Contig_4117	acyl-coenzyme A dehydrogenase	5.85871	0.59967	4.3192	0.01576	4.13795	0.21893	2.90696	0.599877	3.2961	0.638384
4182	Hv_Contig_4182	acyl-coenzyme A dehydrogenase	7.80696	0.49384	4.01917	0.05549	5.15002	0.04965	13.8114	0.496948	6.30694	0.49633
12590	Hv_Contig_12590	acyltransferase	7.12454	0.3025	3.7811	0.05841	-3.86327	0.80221	10.1502	0.308088	2030.77	0.857349
41359	Hv_Contig_41359	acyltransferase	2.29528	0.71237	------		------		N/A	N/A	N/A	N/A
38171	Hv_Contig_38171	ADAM 17-like protease	2.37249	0.31073	1.0324	0.1993	0.95184	0.54263	2.53167	0.369153	2.67706	0.6253
3617	Hv_Contig_3617	adenylate cyclase	5.70341	0.42452	1.39134	0.61603	-5.36659		19.8638	0.748138	2149.82	0.42452
3879	Hv_Contig_3879	adenylate cyclase	4.76986	0.07624	3.14369	0.09392	-3.19045		3.08692	0.120969	249.053	0.07624
12196	Hv_Contig_12196	adenylate cyclase type 2-like	3.24272	0.19749	0.66958	0.15436	-3.14761	0.42628	5.95103	0.250658	83.8844	0.469805
45254	Hv_Contig_45254	adenylate cyclase type 9-like	2.45466	0.37273	0.51629	0.05035	-0.54558	1.62888	3.83272	0.376115	8.00133	1.67098
3821	Hv_Contig_3821	adipose triglyceride lipase	6.46945	0.55203	0.66247	0.13233	-0.50869	0.59887	55.9854	0.567669	126.075	0.814483
997	Hv_Contig_997	AF173552_1Cry1A toxin receptor A [Heliothis virescens]	7.83697	1.18833	4.55932	0.10429	-5.87936		9.697	1.1929	13459.5	1.18833
16089	Hv_Contig_16089	AF255341_13-dehydroecdysone 3alpha-reductase	3.6423	0.58461	2.19193	0.02461	-0.87537	1.39415	2.73278	0.585128	22.9063	1.51176
18356	Hv_Contig_18356	AF255341_13-dehydroecdysone 3alpha-reductase	4.63166	1.62036	0.93491	0.348	------		12.9668	1.65731	N/A	N/A
18574	Hv_Contig_18574	AF255341_13-dehydroecdysone 3alpha-reductase	4.16548	1.04863	-0.00431	0.04069	------		17.9983	1.04942	N/A	N/A
14830	Hv_Contig_14830	AF261971_1trypsin precursor AiT9	6.57309	1.33337	4.73869	0.07446	-4.06908		3.56623	1.33545	1598.13	1.33337
34942	Hv_Contig_34942	AF329947_1signal transducer and activator of transcription short form	2.79287	0.37218	-0.2724	0.06932	0.6052	0.39959	8.37025	0.378581	4.55569	0.546068
8068	Hv_Contig_8068	AGAP000207-PA	5.36489	0.40119	2.58762	0.17648	4.0225	0.02624	6.85554	0.438291	2.53571	0.402047
1925	Hv_Contig_1925	AGAP000535-PA	6.78136	0.46653	3.49188	0.10947	-2.92176	0.18828	9.7776	0.479201	833.547	0.50309
41446	Hv_Contig_41446	AGAP000718-PA	3.61964	0.36675	1.30249	1.58472	0.17912	0.04789	4.98347	1.6266	10.8567	0.369864
11510	Hv_Contig_11510	AGAP001111-PA	3.37602	0.30484	1.53468	0.8003	-4.69792	1.67838	3.58343	0.856392	269.462	1.70584
5238	Hv_Contig_5238	AGAP001240-PA	6.29274	0.39999	4.50688	0.10453	-3.48197	0.60924	3.44824	0.413423	875.953	0.728811
30015	Hv_Contig_30015	AGAP001690-PA	2.92162	0.2517	0.79481	0.65676	-2.20771	0.99055	4.36751	0.70334	35.0011	1.02203
43295	Hv_Contig_43295	AGAP001690-PA	3.05811	0.2619	1.81837	0.13564	-2.34218	0.14946	2.36156	0.29494	42.2327	0.301546
13277	Hv_Contig_13277	AGAP002521-PA	6.81986	0.74286	3.89954	0.04341	-0.40361	0.3706	7.57014	0.744127	149.445	0.830172
20980	Hv_Contig_20980	AGAP002587-PA	2.73227	0.36926	0.50835	0.5417	-2.03	0.70595	4.67161	0.655585	27.1385	0.796692
8742	Hv_Contig_8742	AGAP003212-PA	4.76365	0.23273	2.07691	0.14182	0.69946	0.23083	6.43857	0.272537	16.728	0.327789
2115	Hv_Contig_2115	AGAP003493-PC	4.95642	0.12791	-0.03836	0.3226	0.77967	0.07034	31.8844	0.347033	18.0854	0.145975
4605	Hv_Contig_4605	AGAP003501-PA	11.4977	0.54474	7.82078	0.02637	-6.73044	2.33658	12.7897	0.545378	307053	2.39924
6622	Hv_Contig_6622	AGAP003501-PA	8.54222	0.97526	6.30175	0.066	0.30349	0.51507	4.72551	0.977491	302.068	1.10292
2679	Hv_Contig_2679	AGAP003785-PC	7.08225	0.19016	3.89525	0.0459	-4.75168	0.57059	9.10715	0.195621	3650.63	0.601443
7469	Hv_Contig_7469	AGAP004519-PA	3.87291	0.24491	2.23121	0.08142	-4.41032	0.66398	3.12033	0.258089	311.531	0.707708
19796	Hv_Contig_19796	AGAP005618-PA	4.63208	0.28449	3.23465	0.19125	1.61623	0.21517	2.63432	0.342799	8.08838	0.356697
4088	Hv_Contig_4088	AGAP006115-PB	5.70458	0.32148	2.8043	0.24263	1.07982	0.1568	7.46571	0.402764	24.6713	0.357681
15681	Hv_Contig_15681	AGAP006159-PA	3.77877	0.70542	1.68811	0.36328	1.69798	0.11859	4.25943	0.793467	4.23039	0.715319
2471	Hv_Contig_2471	AGAP006609-PA	3.6952	0.27509	1.84983	0.39816	0.22583	0.12928	3.59345	0.483948	11.076	0.303954
21688	Hv_Contig_21688	AGAP006643-PA	3.67283	0.45355	1.24294	0.75746	-3.66583		5.38852	0.882866	161.866	0.45355
1459	Hv_Contig_1459	AGAP006974-PA	5.38264	0.28302	1.58229	0.09415	-4.45807	0.56309	13.9322	0.298269	916.957	0.630215
2552	Hv_Contig_2552	AGAP006995-PA	4.4916	0.19766	2.88028	0.07096	0.89268	0.06555	3.05531	0.210011	12.1167	0.208246
4079	Hv_Contig_4079	AGAP007140-PA	7.86981	0.44715	5.71749	0.0299	1.50618	0.05867	4.44542	0.448149	82.3462	0.450983
26089	Hv_Contig_26089	AGAP007552-PA	4.56748	0.14694	2.33067	0.01776	0.55635	0.29695	4.71354	0.148009	16.1239	0.331317
6249	Hv_Contig_6249	AGAP007676-PA	3.76185	0.27395	2.22408	0.11807	0.58866	0.15457	2.90345	0.29831	9.02039	0.314548
48424	Hv_Contig_48424	AGAP007961-PA	2.34893	0.10212	------		1.03559	0.07285	N/A	N/A	2.48516	0.125442
648	Hv_Contig_648	AGAP008065-PA	7.31407	0.44993	5.2108	0.01315	2.71337	0.15031	4.29682	0.450122	24.2632	0.474373
7006	Hv_Contig_7006	AGAP008596-PA	7.35475	0.47558	5.42845	0.10927	2.60956	0.23124	3.80079	0.487972	26.8191	0.528818
6697	Hv_Contig_6697	AGAP008881-PA	5.6744	0.14026	3.13436	0.05235	0.63224	0.11164	5.81605	0.149711	32.9489	0.179266
31405	Hv_Contig_31405	AGAP009945-PA	1.25685	0.23911	-0.1918	0.31846	-2.83511	0.26866	2.72953	0.398234	17.0531	0.359655
31934	Hv_Contig_31934	AGAP009945-PA	4.39462	0.30105	2.92738	0.05939	-0.78723	0.19936	2.76492	0.306852	36.2988	0.361075
1039	Hv_Contig_1039	AGAP010429-PA	7.6378	0.22852	5.93747	0.07673	4.6001	0.02655	3.24975	0.241058	8.21181	0.230057
24994	Hv_Contig_24994	AGAP010480-PA	3.18124	0.56854	1.11309	0.03702	1.52097	0.31333	4.19349	0.569744	3.16076	0.649164
3340	Hv_Contig_3340	AGAP010733-PA	6.24729	0.52923	3.3198	0.10366	-0.50806	0.21317	7.60786	0.539286	108.035	0.570549
733	Hv_Contig_733	AGAP010972-PA	7.54751	0.32371	5.1525	0.01111	-4.52968	0.45251	5.25981	0.323901	4321.12	0.556375
21410	Hv_Contig_21410	AGAP011218-PA	2.60527	0.42918	0.90725	0.20603	0.84051	0.23898	3.24455	0.476071	3.39817	0.49123
3791	Hv_Contig_3791	AGAP011666-PA	6.5944	0.2715	2.21283	0.2366	-1.18553	0.11536	20.8441	0.360127	219.782	0.294992
5522	Hv_Contig_5522	AGAP012425-PA	4.33902	0.24852	1.41739	0.61418	------		7.57702	0.662555	N/A	N/A
9508	Hv_Contig_9508	alcohol dehydrogenase	4.68525	0.10441	2.76499	0.19485	0.28522	0.20744	3.78491	0.221061	21.1126	0.232234
12828	Hv_Contig_12828	alcohol dehydrogenase	5.74868	0.59757	3.36557	0.03403	-1.69522	0.46804	5.2166	0.598538	174.115	0.759046
12768	Hv_Contig_12768	aldehyde oxidase 1	3.85719	0.78002	1.05638	0.42912	------		6.96832	0.890267	N/A	N/A
1328	Hv_Contig_1328	alkaline phosphatase	10.1021	0.30481	6.0769	0.01779	-4.92361	0.75431	16.2818	0.305329	33357	0.813568
3366	Hv_Contig_3366	alkaline phosphatase	8.3239	0.2795	4.52344	0.02973	------		13.9333	0.281077	N/A	N/A
15507	Hv_Contig_15507	alkaline phosphatase	4.93144	1.45848	2.75619	0.05088	------		4.51664	1.45937	N/A	N/A
42520	Hv_Contig_42520	alkaline phosphatase	6.75134	0.15623	1.93269	0.85147	------		28.2201	0.865684	N/A	N/A
866	Hv_Contig_866	alkaline phosphatase, tissue-nonspecific isozyme-like	7.09076	0.34966	5.47971	0.00961	5.36268	0.07694	3.05474	0.349792	3.31287	0.358025
18249	Hv_Contig_18249	Allatostatin precursor	4.65123	0.3797	2.44258	0.05035	-0.08625	0.19983	4.62243	0.383024	26.6762	0.429074
35445	Hv_Contig_35445	alpha 1,2-mannosidase	2.87063	0.18826	-0.16014	0.04475	-2.59345	0.04212	8.17246	0.193506	44.142	0.192914
2738	Hv_Contig_2738	alpha amylase precursor	8.26619	1.0575	4.60821	0.04926	-2.68353	0.90401	12.623	1.05865	1977.85	1.39124
3833	Hv_Contig_3833	alpha amylase precursor	6.44986	1.4847	4.08934	0.0698	------		5.13555	1.48634	N/A	N/A
1950	Hv_Contig_1950	alpha-amylase	10.7945	1.42455	5.23853	0.02918	0.09433	0.23662	47.044	1.42485	1663.65	1.44407
2921	Hv_Contig_2921	alpha-amylase	8.29835	0.54943	4.11819	0.02177	-5.70489	1.05556	18.1282	0.549861	16420.8	1.18999
16252	Hv_Contig_16252	alpha-amylase	4.98943	0.65534	1.54229	0.28571	-2.59706		10.9067	0.714913	192.203	0.65534
16496	Hv_Contig_16496	alpha-amylase	9.08279	1.50342	3.73047	0.28306	-2.89138	0.90397	40.8516	1.52983	4023.32	1.75426
4563	Hv_Contig_4563	alpha-amylase 2	8.07778	1.32765	2.15268	0.44784	-3.27291	0.32615	60.7621	1.40115	2611.55	1.36712
12182	Hv_Contig_12182	alpha-amylase 2	6.16132	0.94599	1.50714	0.09461	------		25.1795	0.950709	N/A	N/A
5193	Hv_Contig_5193	amino acid transporter/amino acid-gated channel for sodium/potassium ions AF013963_1	3.8012	0.2312	2.56488	0.05232	0.20249	0.28444	2.35597	0.237046	12.1149	0.366551
920	Hv_Contig_920	aminopeptidase N5	9.41714	0.2919	6.02462	0.04164	-5.62202	0.66398	10.5015	0.294855	33669.6	0.72531
1002	Hv_Contig_1002	aminopeptidase N-6	7.69595	0.16802	3.55174	0.0224	-3.47379	0.75312	17.682	0.169507	2303.7	0.771635
9503	Hv_Contig_9503	aminopeptidase N-6 [Helicoverpa armigera]	4.43081	1.39041	2.28137	0.11742	-2.92294	0.95374	4.436	1.39536	163.567	1.68608
981	Hv_Contig_981	aminopeptidase N-like	5.62723	0.11063	2.80234	0.11291	-5.91026		7.0856	0.158075	2972.56	0.11063
8621	Hv_Contig_8621	Aminopeptidase N-like protein;CryIA(C) receptor	7.1185	0.17914	5.23516	0.06332	------		3.68928	0.190001	N/A	N/A
21743	Hv_Contig_21743	Aminopeptidase N-like protein;CryIA(C) receptor	8.39796	0.12483	6.32352	0.09907	------		4.21181	0.159366	N/A	N/A
2167	Hv_Contig_2167	aminopeptidase P-like protein	7.87467	0.54638	3.52594	0.03023	-3.47468	0.49657	20.375	0.547216	2609.12	0.738318
13222	Hv_Contig_13222	aminopeptidase-like protein	3.47074	0.45455	0.61921	0.04243	-3.30143	0.10467	7.217	0.456526	109.301	0.466446
2352	Hv_Contig_2352	AMP dependent coa ligase	5.65324	0.74503	2.75622	0.08814	2.07661	0.192	7.44886	0.750226	11.9309	0.769372
3290	Hv_Contig_3290	AMP dependent coa ligase	5.35997	0.28905	3.34552	0.17287	1.08916	0.1001	4.04027	0.3368	19.3038	0.305892
3732	Hv_Contig_3732	AMP dependent coa ligase	6.00944	0.87062	1.70925	0.33796	-1.92518	0.82237	19.7009	0.933914	244.658	1.19761
4990	Hv_Contig_4990	AMP dependent coa ligase	3.76361	0.90431	1.25496	0.03938	1.224	0.16898	5.69087	0.905167	5.81432	0.919962
3408	Hv_Contig_3408	AN1-type zinc finger protein 6-like isoform 1	4.6825	0.68737	3.20685	0.13285	2.60013	0.41325	2.78109	0.70009	4.23502	0.802031
14776	Hv_Contig_14776	androgen-induced 1-like	4.93688	0.30141	2.02903	0.12168	-2.09314	0.13319	7.50499	0.325045	130.691	0.329526
7931	Hv_Contig_7931	ankyrin repeat and protein kinase domain-containing protein 1-like	5.37966	0.26554	3.57802	0.04586	1.31305	0.2081	3.48616	0.269471	16.756	0.337368
7468	Hv_Contig_7468	Ankyrin repeat domain protein	3.95955	0.43542	-1.25368	0.34383	-1.24972	0.26199	37.097	0.554806	36.9953	0.508163
11957	Hv_Contig_11957	Anopheles gambiae str. PEST AGAP012507-PA	3.56098	0.12456	0.53955		2.18763	0.14477	8.11972	0.12456	2.59071	0.19098
45491	Hv_Contig_45491	antennal cytochrome P450 CYP9	2.12446	0.6336	0.26042	0.33877	-0.40735	1.44038	3.64026	0.71848	5.78297	1.57358
10868	Hv_Contig_10868	antennal esterase CarE6	5.48781	0.28507	1.67187	0.1758	-0.61281	0.23275	14.0836	0.334919	68.623	0.368018
33890	Hv_Contig_33890	antennal esterase CXE3	3.74408	0.6548	2.00855	0.13564	------		3.33002	0.668701	N/A	N/A
37236	Hv_Contig_37236	antennal esterase CXE3	3.34183	0.83644	1.13709	0.36328	------		4.60991	0.911923	N/A	N/A
41338	Hv_Contig_41338	antennal esterase CXE3	3.35876	0.69913	0.37244		------		7.9245	0.69913	N/A	N/A
3329	Hv_Contig_3329	antennal esterase CXE4	7.62082	0.93616	0.30819	0.05035	-5.23855	0.05436	158.972	0.937513	7431.15	0.937737
4195	Hv_Contig_4195	antennal-enriched UDP-glycosyltransferase precursor	7.91685	0.17626	2.35398	0.05121	-3.53926	0.83745	47.2706	0.183548	2809.52	0.855798
15058	Hv_Contig_15058	apyrase, putative	5.72894	0.97066	3.37397	0.12911	------		5.11584	0.979209	N/A	N/A
8640	Hv_Contig_8640	aquaporin	4.88975	0.37143	0.96246	0.32402	1.24923	0.39426	15.2136	0.492899	12.4711	0.541665
4441	Hv_Contig_4441	arf-GAP with coiled-coil, ANK repeat and PH domain-containing protein 2-like	4.0782	0.27299	1.24972	0.21838	2.8793	0.0163	7.10325	0.34959	2.29565	0.273476
6037	Hv_Contig_6037	arginine kinase	9.59383	0.41417	8.20969	0.03304	6.00732	0.03635	2.61016	0.415486	12.0129	0.415762
31935	Hv_Contig_31935	arrestin domain containing 2	4.51936	0.18424	1.20413	0.34383	-3.28585	0.10699	9.95368	0.390081	223.667	0.213052
36396	Hv_Contig_36396	arrestin domain containing 3	2.1662	0.84467	0.06289	0.36328	------		4.29694	0.919478	N/A	N/A
11119	Hv_Contig_11119	arylalkylamine N-acetyltransferase	7.73066	0.63376	4.22001	0.04057	1.20819	0.14493	11.3975	0.635057	91.9304	0.65012
7621	Hv_Contig_7621	astacin	10.5159	0.78529	5.04493	0.1211	------		44.3518	0.794573	N/A	N/A
8812	Hv_Contig_8812	astacin	2.39912	5.80457	-1.43322		------		14.2446	5.80457	N/A	N/A
9378	Hv_Contig_9378	astacin	6.76807	1.52011	1.7818	0.55148	------		31.6969	1.61705	N/A	N/A
12720	Hv_Contig_12720	astacin	9.03389	0.77425	5.4498	0.05813	------		11.9927	0.776429	N/A	N/A
18126	Hv_Contig_18126	astacin	3.47391	4.88285	------		------		N/A	N/A	N/A	N/A
18838	Hv_Contig_18838	astacin	7.88039	0.71281	2.04413	0.01728	-4.04047		57.1333	0.713019	3877.36	0.71281
36024	Hv_Contig_36024	astacin	7.61871	0.71256	3.27988	0.15927	-2.94174		20.2357	0.730143	1510.12	0.71256
39888	Hv_Contig_39888	astacin	8.3729	0.73212	3.4896	0.31159	------		29.5134	0.795668	N/A	N/A
42044	Hv_Contig_42044	astacin	7.55214	0.58226	4.7919	0.11505	------		6.77509	0.593518	N/A	N/A
15752	Hv_Contig_15752	ATP synthase lipid-binding protein, mitochondria;ATPase protein 9;ATPase subunit c	9.59616	0.11173	7.8863	0.12681	7.37582	0.06641	3.27129	0.16901	4.66003	0.129976
26366	Hv_Contig_26366	ATP-binding cassette sub-family B member 1 (ABCB)	5.72062	0.49648	2.83271	0.83558	1.01159	0.07099	7.40197	0.97195	26.1553	0.50153
35149	Hv_Contig_35149	ATP-binding cassette sub-family B member 3 (ABCB)	2.57593	1.51708	-0.33949	1.46456	------		7.54447	2.10866	N/A	N/A
41648	Hv_Contig_41648	ATP-binding cassette sub-family B member 3 (ABCB)	1.94661	1.09211	------		------		N/A	N/A	N/A	N/A
47247	Hv_Contig_47247	ATP-binding cassette sub-family B member 3 (ABCB)	1.62031	0.67437	------		------		N/A	N/A	N/A	N/A
523	Hv_Contig_523	ATP-binding cassette sub-family C member 4 (ABCC)	3.24537	0.34038	1.31919	0.00724	1.43614	0.02533	3.80048	0.340457	3.50455	0.341321
1312	Hv_Contig_1312	ATP-binding cassette sub-family C member 4 (ABCC)	4.20941	0.42855	2.29319	0.09261	1.7778	0.17798	3.77433	0.438442	5.39495	0.464039
20173	Hv_Contig_20173	azurocidin-like serine proteinase	6.39943	1.14952	1.2922	0.01364	------		34.4691	1.1496	N/A	N/A
27926	Hv_Contig_27926	azurocidin-like serine proteinase	4.78738	0.79669	-1.55573		-3.47882		81.1832	0.79669	307.875	0.79669
36146	Hv_Contig_36146	azurocidin-like serine proteinase	6.83193	1.097	0.64274	1.80048	------		72.9679	2.10835	N/A	N/A
628	Hv_Contig_628	BEL12_AG transposon polyprotein	4.94522	0.88281	-2.09623	0.89737	-1.78796	0.22814	131.731	1.25882	106.387	0.911812
957	Hv_Contig_957	BEL12_AG transposon polyprotein	5.41494	0.95691	-2.12395	0.49035	-0.74814	0.42874	185.965	1.07523	71.6592	1.04857
24246	Hv_Contig_24246	BEL12_AG transposon polyprotein	2.58771	0.25918	0.96243	0.73948	-2.34142	0.45291	3.08502	0.783585	30.466	0.521825
26718	Hv_Contig_26718	BEL12_AG transposon polyprotein	1.30294	0.51419	-0.62013		-2.10279	1.75378	3.79229	0.51419	10.5981	1.8276
37011	Hv_Contig_37011	BEL12_AG transposon polyprotein	1.96109	0.88996	-1.13968		-1.88239	1.56368	8.57877	0.88996	14.355	1.7992
27470	Hv_Contig_27470	beta-crystallin B1	1.02221	6.05542	------		------		N/A	N/A	N/A	N/A
41292	Hv_Contig_41292	beta-crystallin B3	5.17565		------		------		N/A	N/A	N/A	N/A
37047	Hv_Contig_37047	beta-crystallin B3-like	0.84712	6.08758	------		------		N/A	N/A	N/A	N/A
4901	Hv_Contig_4901	beta-fructofuranosidase 2	7.65323	0.55471	4.12563	0.2168	------		11.5322	0.595572	N/A	N/A
18070	Hv_Contig_18070	beta-glucosidase	1.35713	1.26566	-1.76901	0.75746	-2.51455	0.61201	8.73096	1.47501	14.6383	1.40586
4965	Hv_Contig_4965	beta-glucosidase precursor	6.71048	1.75941	1.90654	0.10761	-3.30248	0.65763	27.9338	1.7627	1033.24	1.8783
5263	Hv_Contig_5263	beta-glucosidase precursor	6.72179	1.61669	2.84351	0.16113	-3.20842	0.31421	14.7055	1.6247	975.643	1.64694
13389	Hv_Contig_13389	beta-glucosidase precursor	5.10225	0.93387	2.21686	0.28879	-4.01527	0.45113	7.38906	0.977503	555.453	1.03713
19411	Hv_Contig_19411	beta-glucosidase precursor	5.17881	1.99713	0.53135	0.20696	-2.28825		25.0625	2.00782	176.933	1.99713
22701	Hv_Contig_22701	beta-glucosidase precursor	1.83286	1.00831	-1.15369	1.20675	-3.05468		7.92576	1.57256	29.6003	1.00831
31866	Hv_Contig_31866	beta-glucosidase precursor	3.39822	1.19197	0.77849	1.0877	-1.4114	0.36719	6.14635	1.61366	28.044	1.24725
35746	Hv_Contig_35746	blastopia polyprotein	2.73	1.08792	0.50324	1.17109	-0.98674	0.10699	4.68082	1.59844	13.1477	1.09317
4640	Hv_Contig_4640	Bm1-cadherin	3.22726	0.12728	1.8129	0.05035	-0.84746	0.15112	2.66541	0.136877	16.8505	0.197579
14407	Hv_Contig_14407	brasiliensin precursor	0.07406	0.71539	-2.45924		------		5.78894	0.71539	N/A	N/A
3339	Hv_Contig_3339	Breast cancer anti-estrogen resistance protein 1	4.40103	0.44943	1.87768	0.07328	-0.63304	0.28962	5.74916	0.455365	32.7647	0.534665
15	Hv_Contig_15	cadherin-like protein AF367362_1	6.34706	0.64569	2.88183	0.0505	-0.83856	0.22718	11.0443	0.647662	145.575	0.68449
13209	Hv_Contig_13209	calcium-binding protein E63-1	5.51789	0.30367	4.14821	0.11324	-2.26347	0.69226	2.58413	0.324097	220	0.755936
3022	Hv_Contig_3022	calcium-binding protein p22	4.24931	0.54246	2.62625	0.22878	2.36494	0.27174	3.08028	0.58873	3.69192	0.606717
8604	Hv_Contig_8604	calmodulin	9.92383	0.15337	7.30164	0.00762	8.36387	0.08756	6.15684	0.153559	2.94846	0.176604
13690	Hv_Contig_13690	calmodulin	4.92541	0.10623	3.48843	0.09004	1.75019	0.10435	2.70754	0.139255	9.03309	0.148908
8881	Hv_Contig_8881	calmodulin-binding transcription activator	4.18855	0.54335	1.34913	0.31986	-3.0077	1.06536	7.15732	0.630507	146.652	1.19592
863	Hv_Contig_863	cAMP-responsive element-binding protein-like 2-like	5.28255	0.3909	2.80458	0.08064	1.99045	0.10287	5.57113	0.399131	9.79537	0.404209
964	Hv_Contig_964	cap-n-collar	4.71581	0.15186	3.09309	0.18904	3.47905	0.07794	3.07955	0.242482	2.35669	0.170693
3474	Hv_Contig_3474	carbonyl reductase	4.75559	0.27782	3.20252	0.07894	-3.70819	0.58595	2.93441	0.288817	353.063	0.648476
12655	Hv_Contig_12655	carboxyl/choline esterase	4.3624	0.26134	2.54266	0.01248	-3.22658	0.03515	3.53018	0.261638	192.535	0.263693
51628	Hv_Contig_51628	carboxyl/choline esterase cce001a	7.58797	0.27096	3.60809	0.47076	0.25347	0.68332	15.7784	0.543171	161.4	0.735082
3697	Hv_Contig_3697	carboxyl/choline esterase CCE001f	8.31226	0.57057	5.16573	0.03985	-5.35437		8.85523	0.57196	13003.7	0.57057
7103	Hv_Contig_7103	carboxyl/choline esterase CCE001f	5.94582	0.77429	3.33077	0.23825	------		6.12644	0.810116	N/A	N/A
19065	Hv_Contig_19065	carboxyl/choline esterase CCE001f	6.37307	0.73082	4.59533	0.28969	-3.89258		3.42889	0.786141	1231.03	0.73082
37806	Hv_Contig_37806	carboxyl/choline esterase CCE001f	6.08137	0.54028	2.23421	0.18527	------		14.3916	0.571163	N/A	N/A
39842	Hv_Contig_39842	carboxyl/choline esterase CCE001g	6.2392	0.38624	1.03252	0.47076	------		36.9289	0.60893	N/A	N/A
2846	Hv_Contig_2846	carboxyl/choline esterase CCE001h	4.30652	1.07923	2.58136	0.14772	-4.38548	0.93646	3.30617	1.08929	413.574	1.42888
2722	Hv_Contig_2722	carboxyl/choline esterase CCE002a	5.14058	0.28685	2.68084	0.25628	-2.9461	0.50702	5.50118	0.384659	271.852	0.582539
9980	Hv_Contig_9980	carboxyl/choline esterase CCE006a	6.80194	0.38855	3.98335	0.07883	------		7.05473	0.396466	N/A	N/A
10064	Hv_Contig_10064	carboxyl/choline esterase CCE006a	6.53293	0.50174	4.43029	0.20305	------		4.29495	0.541269	N/A	N/A
16486	Hv_Contig_16486	carboxyl/choline esterase CCE006a	4.45855	0.62362	1.6482	0.10287	------		7.01455	0.632048	N/A	N/A
3804	Hv_Contig_3804	carboxyl/choline esterase CCE006b	7.08887	0.45208	4.23569	0.07808	-5.26623	0.09846	7.22591	0.458773	5239.09	0.462678
19330	Hv_Contig_19330	carboxyl/choline esterase CCE006b	2.06757	2.87792	-0.61773	0.05035	-4.01548		6.43215	2.87836	67.7923	2.87792
28098	Hv_Contig_28098	carboxyl/choline esterase CCE006b	3.04253	1.29378	-0.94149	1.20015	------		15.8238	1.76472	N/A	N/A
32170	Hv_Contig_32170	carboxyl/choline esterase CCE006b	4.74797	1.70077	1.1725	0.64997	------		11.9213	1.82074	N/A	N/A
39942	Hv_Contig_39942	carboxyl/choline esterase CCE006b	5.31977	1.11711	1.8951	0.1242	------		10.7381	1.12399	N/A	N/A
4168	Hv_Contig_4168	carboxyl/choline esterase CCE006c	6.14666	0.10911	3.98433	0.06201	-3.57939	0.10699	4.47637	0.1255	846.901	0.152813
3403	Hv_Contig_3403	carboxyl/choline esterase CCE015a	4.30347	0.35225	2.25783	0.06809	2.72762	0.18221	4.12856	0.358771	2.98111	0.396586
2041	Hv_Contig_2041	carboxyl/choline esterase CCE016a	7.84901	1.1468	5.89866	0.06871	------		3.86468	1.14886	N/A	N/A
3446	Hv_Contig_3446	carboxyl/choline esterase CCE016a	9.53508	1.09113	7.35873	0.01099	------		4.52009	1.09119	N/A	N/A
34625	Hv_Contig_34625	carboxyl/choline esterase CCE016c	3.17238	0.97363	0.11537	0.75746	------		8.32246	1.23357	N/A	N/A
38221	Hv_Contig_38221	carboxyl/choline esterase CCE016c	3.09113	0.62989	1.335	0.52054	-1.67009		3.37791	0.817143	27.1188	0.62989
42601	Hv_Contig_42601	carboxyl/choline esterase CCE016c	2.85773	1.02541	-0.72704		------		11.9984	1.02541	N/A	N/A
2658	Hv_Contig_2658	carboxyl/choline esterase CCE017a	3.14869	0.25533	1.47155	0.03085	0.02806	0.07996	3.19793	0.257187	8.69768	0.267557
29541	Hv_Contig_29541	carboxyl/choline esterase CCE033a	2.58968	0.13125	-0.43714	0.36328	------		8.15011	0.386263	N/A	N/A
39255	Hv_Contig_39255	carboxyl/choline esterase CCE033a	2.10873	0.25741	0.02813	0.05035	------		4.22983	0.262288	N/A	N/A
3460	Hv_Contig_3460	carboxylesterase	9.01938	0.20583	5.84054	0.02047	4.35051	0.05199	9.05579	0.206845	25.4372	0.212294
3512	Hv_Contig_3512	carboxylesterase	8.22614	0.2371	5.42375	0.01871	5.07781	0.05205	6.97595	0.237837	8.86629	0.242746
29415	Hv_Contig_29415	carboxylesterase	2.46001	1.05416	------		------		N/A	N/A	N/A	N/A
34620	Hv_Contig_34620	carboxylesterase	2.94545	0.94573	-1.42024		------		20.616	0.94573	N/A	N/A
43220	Hv_Contig_43220	carboxylesterase	1.79024	1.16633	------		------		N/A	N/A	N/A	N/A
11651	Hv_Contig_11651	carboxylesterase CarE-11 precursor	3.88595	2.15817	-2.6859	0.05035	------		95.1314	2.15876	N/A	N/A
21288	Hv_Contig_21288	carboxylesterase CarE-11 precursor	4.14992	2.03115	------		------		N/A	N/A	N/A	N/A
9175	Hv_Contig_9175	carboxylesterase-like protein	4.93044	0.44358	2.74204	0.33788	-4.56583		4.558	0.557607	722.208	0.44358
6517	Hv_Contig_6517	carboxypeptidase	8.65076	0.62746	4.83413	0.15991	------		14.0903	0.647516	N/A	N/A
6665	Hv_Contig_6665	carboxypeptidase	8.85199	0.29924	6.03093	0.0571	-2.99327	0.85961	7.06681	0.304639	3679.41	0.910205
15986	Hv_Contig_15986	carboxypeptidase	2.78655	0.40666	0.85455	0.53499	------		3.81584	0.672002	N/A	N/A
17343	Hv_Contig_17343	carboxypeptidase	4.92997	0.46768	1.63211	0.35604	------		9.83456	0.587783	N/A	N/A
42048	Hv_Contig_42048	carboxypeptidase	6.37747	0.39039	3.9458	0.10857	------		5.39518	0.405206	N/A	N/A
4882	Hv_Contig_4882	carboxypeptidase 3	7.13085	0.32095	4.69938	0.00386	-2.81992	0.51333	5.39443	0.320973	989.647	0.605406
7655	Hv_Contig_7655	carboxypeptidase 6	6.91165	0.25837	4.35932	0.31225	------		5.86581	0.405284	N/A	N/A
23303	Hv_Contig_23303	carboxypeptidase 7	6.81832	0.7803	4.12574	0.13267	------		6.46468	0.791498	N/A	N/A
5237	Hv_Contig_5237	carboxypeptidase A	7.949	0.86534	3.4874	0.11442	------		22.0331	0.872872	N/A	N/A
5992	Hv_Contig_5992	carboxypeptidase A	8.09888	0.57468	3.93497	0.0143	------		17.9251	0.574858	N/A	N/A
22758	Hv_Contig_22758	carboxypeptidase A	3.76925	0.43343	------		------		N/A	N/A	N/A	N/A
35990	Hv_Contig_35990	Carboxypeptidase B	3.87337	0.39138	-0.72108	0.72192	------		24.1583	0.821186	N/A	N/A
7144	Hv_Contig_7144	carboxypeptidase B precursor	11.0588	0.66393	6.18604	0.1922	------		29.2996	0.69119	N/A	N/A
7127	Hv_Contig_7127	carboxypeptidase precursor	10.3925	1.02685	6.88485	0.05447	------		11.3737	1.02829	N/A	N/A
7530	Hv_Contig_7530	carboxypeptidase precursor	6.93951	0.94037	4.9432	0.07114	------		3.98978	0.943057	N/A	N/A
10256	Hv_Contig_10256	carboxypeptidase precursor	8.09823	1.22412	4.51409	0.15675	------		11.9932	1.23412	N/A	N/A
1964	Hv_Contig_1964	CarE	4.76373	0.42212	1.92612	0.10453	-0.7146	0.31689	7.14835	0.43487	44.5802	0.52783
1219	Hv_Contig_1219	carnitine o-acetyltransferase	4.63054	0.41181	3.11593	0.23813	1.2963	0.23287	2.85722	0.475703	10.0857	0.473092
8046	Hv_Contig_8046	caspase-3	4.58786	0.20846	1.40686	0.05035	-4.68296	0.10699	9.06936	0.214454	617.725	0.234313
12852	Hv_Contig_12852	Catenin delta-2	3.05571	0.18453	1.38994	0.52054	1.63959	0.14184	3.17283	0.55228	2.66867	0.232744
38816	Hv_Contig_38816	CDC5-related protein	3.06527	0.59961	1.32903	0.22082	1.47545	0.16078	3.33166	0.638979	3.01012	0.620792
45635	Hv_Contig_45635	cell division control protein	1.73709	0.6688	------		-0.67678	1.09779	N/A	N/A	5.32902	1.28547
10558	Hv_Contig_10558	cellular retinaldehyde-binding protein	5.4019	0.09216	3.86211	0.07299	------		2.90752	0.117563	N/A	N/A
32117	Hv_Contig_32117	CG11490 CG11490-PA	4.05635	0.36908	2.15291	0.04797	1.66503	0.65032	3.74104	0.372184	5.24637	0.747754
24941	Hv_Contig_24941	CG12512	3.85214	0.80338	-0.66248	0.03733	-0.6274	0.25737	22.8579	0.804247	22.3088	0.843599
3004	Hv_Contig_3004	CG12512 CG12512-PA	6.25395	0.59014	2.43279	0.06839	1.33645	0.0646	14.1346	0.59409	30.2214	0.593665
20486	Hv_Contig_20486	CG14694	3.38714	0.65918	1.50953	0.0313	1.60563	0.38143	3.67466	0.659923	3.43786	0.761582
7693	Hv_Contig_7693	CG15105 CG15105-PA	5.91454	0.45804	2.45582	0.02593	-1.92444	1.02369	10.9946	0.458773	228.964	1.12149
2915	Hv_Contig_2915	CG18604 CG18604-PA	3.29212	0.29341	1.64602	0.10137	1.91307	0.25998	3.12986	0.310428	2.60097	0.392019
19751	Hv_Contig_19751	CG3209 CG3209-PA	4.56125	0.16606	3.2335	0.28105	2.7312	0.33701	2.51011	0.326443	3.55549	0.375702
2137	Hv_Contig_2137	CG32512 CG32512-PA	5.68972	0.40511	3.72674	0.06599	2.01168	0.13634	3.89866	0.41045	12.7997	0.427437
11007	Hv_Contig_11007	CG3625 CG3625-PB isoform 1	4.1582	0.24053	2.30185	0.25455	-1.17801	0.41447	3.6209	0.350215	40.3979	0.479208
2345	Hv_Contig_2345	CG3706 CG3706-PA	6.28024	0.31523	3.52378	0.04992	-2.70925	0.6428	6.75736	0.319158	508.284	0.715934
9744	Hv_Contig_9744	CG3884 CG3884-PB	7.78333	0.47426	5.27168	0.02483	-1.74719	0.96891	5.70272	0.47491	739.558	1.07875
25265	Hv_Contig_25265	CG4552 CG4552-PA	2.5252	0.25159	0.78096	0.50219	1.17303	0.42813	3.35018	0.561687	2.55296	0.496581
3711	Hv_Contig_3711	CG5044, isoform A	4.55061	0.15097	2.32938	0.01952	2.36878	0.21776	4.66291	0.152227	4.53729	0.264974
34619	Hv_Contig_34619	CG5304-PA	4.18675	0.73793	2.68439	0.07709	------		2.83306	0.741946	N/A	N/A
18887	Hv_Contig_18887	CG7442-PA	4.18001	0.10457	0.46781	0.99698	------		13.1064	1.00245	N/A	N/A
30442	Hv_Contig_30442	CG8199	2.83514	0.62811	0.40503	0.23462	-1.90937		5.38935	0.670499	26.8065	0.62811
7981	Hv_Contig_7981	CG8814 CG8814-PA	4.92488	0.14583	3.3467	0.38951	3.02438	0.02809	2.98593	0.415914	3.73343	0.148511
1669	Hv_Contig_1669	cgmp-dependent protein kinase	5.53939	0.42388	2.88472	0.23474	1.05254	0.11115	6.29702	0.484538	22.4221	0.438211
8161	Hv_Contig_8161	chitin binding PM protein	11.0211	0.70947	6.31339	0.07874	------		26.1306	0.713826	N/A	N/A
47810	Hv_Contig_47810	chitin deacetylase	4.37224	1.31691	0.50594		------		14.5839	1.31691	N/A	N/A
35958	Hv_Contig_35958	chitin deacetylase 5a	1.68034	1.2655	------		------		N/A	N/A	N/A	N/A
36769	Hv_Contig_36769	chitin deacetylase 5a	3.92438	2.21145	0.84543	0.3417	------		8.44999	2.23769	N/A	N/A
7712	Hv_Contig_7712	chitin deacetylase 5b	8.52789	1.21459	4.29539	0.01043	------		18.7979	1.21463	N/A	N/A
7778	Hv_Contig_7778	chitin deacetylase 5b	8.34681	1.36951	3.5805	0.08457	------		27.2146	1.37212	N/A	N/A
16630	Hv_Contig_16630	chitin deacetylase 5b	9.73867	0.68147	7.98887	0.01221	-1.48296	0.61217	3.36312	0.681579	2388.07	0.916053
95	Hv_Contig_95	chitin synthase B	6.76842	0.68	2.16047	0.28792	-2.13545	0.24195	24.3855	0.738443	478.996	0.721762
1908	Hv_Contig_1908	chitin-binding protein	5.4995	0.58689	0.2884	0.3892	-4.93814	0.67828	37.0423	0.704213	1386.89	0.896941
5750	Hv_Contig_5750	chitin-binding protein	5.1566	0.67756	-2.45131	1.17109	-2.92209		195.078	1.35297	270.351	0.67756
6606	Hv_Contig_6606	chitin-binding protein	3.86401	0.17269	-0.5734	1.18692	------		21.6667	1.19942	N/A	N/A
7875	Hv_Contig_7875	chitin-binding protein	5.30993	0.29922	-0.69438	0.65128	-3.6839		64.1915	0.716727	509.815	0.29922
11452	Hv_Contig_11452	chitin-binding protein	6.95871	0.16049	3.47989	0.1856	-3.20496	0.99055	11.1488	0.245366	1147.02	1.00347
17934	Hv_Contig_17934	chitin-binding protein	6.40141	0.6066	3.27721	0.21234	-3.44742	1.36624	8.71923	0.642691	922.132	1.49485
28664	Hv_Contig_28664	chitin-binding protein	6.42012	0.69356	1.8112	0.0564	------		24.4019	0.695849	N/A	N/A
32218	Hv_Contig_32218	chitin-binding protein	6.48598	0.23287	3.46567	0.08144	-2.48505	0.97128	8.11342	0.2467	501.821	0.998806
37807	Hv_Contig_37807	chitin-binding protein	5.66492	0.76418	1.3271	0.19508	------		20.2215	0.788687	N/A	N/A
403	Hv_Contig_403	chlorophyllide A binding protein precursor	7.18667	0.95037	3.35051	0.06639	-4.3177	0.52167	14.2823	0.952686	2905.1	1.08413
3607	Hv_Contig_3607	chlorophyllide A binding protein precursor	6.02173	1.04006	-0.39511	0.27799	------		85.44	1.07657	N/A	N/A
3776	Hv_Contig_3776	chlorophyllide A binding protein precursor	7.55386	0.89861	2.2232	0.10106	-4.55855	0.67828	40.2428	0.904275	4427.91	1.12586
4240	Hv_Contig_4240	chlorophyllide A binding protein precursor	4.98429	0.67501	2.02071	0.54387	-3.33035		7.80057	0.866852	318.388	0.67501
5456	Hv_Contig_5456	chlorophyllide A binding protein precursor	6.39408	0.99174	-0.69787	0.87761	------		136.424	1.32429	N/A	N/A
1137	Hv_Contig_1137	Choline/ethanolaminephosphotransferase 1	4.80396	0.12445	3.00316	0.02568	1.45035	0.14053	3.48413	0.127072	10.222	0.187714
448	Hv_Contig_448	chorion b-ZIP transcription factor	8.96767	0.40581	5.99087	0.0879	4.25869	0.22185	7.87238	0.415221	26.1544	0.462492
8867	Hv_Contig_8867	chymotrypsin	12.578	0.93555	6.55741	0.15888	0.18876	0.18602	64.9218	0.948945	5364.69	0.953864
7426	Hv_Contig_7426	chymotrypsin-like protease	9.57265	1.36547	7.27074	0.07257	-1.30839	0.43408	4.9311	1.3674	1885.9	1.43281
10149	Hv_Contig_10149	chymotrypsin-like protease	6.87771	1.44002	4.64018	0.13009	-4.4045		4.71589	1.44588	2490.48	1.44002
20621	Hv_Contig_20621	chymotrypsin-like protease	5.64202	1.27289	3.58184	0.08785	------		4.17038	1.27592	N/A	N/A
37805	Hv_Contig_37805	chymotrypsin-like protease	7.32148	1.57789	4.07219	0.06841	-2.70374		9.50898	1.57937	1042.06	1.57789
3992	Hv_Contig_3992	chymotrypsin-like protease C1	10.6938	0.78376	6.61809	0.11031	-3.48179	1.47046	16.8621	0.791485	18504.5	1.66629
41001	Hv_Contig_41001	chymotrypsin-like protease C1	3.2549	0.84406	0.9585	0.85661	-1.63619		4.9123	1.20259	29.6732	0.84406
9025	Hv_Contig_9025	chymotrypsin-like protease C3	8.58789	0.2841	3.37029	0.12117	-4.50216		37.2095	0.308861	8719.62	0.2841
9867	Hv_Contig_9867	chymotrypsin-like protease C5	11.4387	0.72305	7.56829	0.19841	------		14.6255	0.749779	N/A	N/A
7967	Hv_Contig_7967	chymotrypsin-like protease C6	10.079	0.36195	6.27698	0.22198	-2.11692	0.57474	13.9485	0.424597	4691.85	0.679216
11807	Hv_Contig_11807	chymotrypsin-like protease C6	11.3079	0.59914	8.01878	0.10004	------		9.77529	0.607435	N/A	N/A
13399	Hv_Contig_13399	chymotrypsin-like protease C6	9.27095	0.52805	6.50467	0.03558	------		6.80351	0.529247	N/A	N/A
18740	Hv_Contig_18740	chymotrypsin-like protease C6	8.46188	3.21233	4.7851	0.16512	------		12.7885	3.21657	N/A	N/A
38014	Hv_Contig_38014	chymotrypsin-like protease C6	8.40234	1.4438	2.90745	0.05984	------		45.0948	1.44504	N/A	N/A
9979	Hv_Contig_9979	chymotrypsin-like protease C8	10.1877	0.77529	6.2567	0.07081	-5.02419	0.55764	15.2526	0.778517	37951.5	0.955006
7158	Hv_Contig_7158	chymotrypsin-like protease C9	11.2888	0.39296	7.85915	0.03513	-5.11116	0.57059	10.7753	0.394527	86472.9	0.692813
7936	Hv_Contig_7936	chymotrypsin-like protease C9	7.67071	0.45191	5.64871	0.13279	-5.69531	0.10699	4.06146	0.471016	10557.8	0.464402
11251	Hv_Contig_11251	chymotrypsin-like protein precursor	11.2129	0.58771	8.34902	0.05255	-4.39575		7.27981	0.590055	49966.4	0.58771
12657	Hv_Contig_12657	chymotrypsin-like protein precursor	11.1661	0.53386	9.74451	0.0307	------		2.67873	0.534742	N/A	N/A
12774	Hv_Contig_12774	chymotrypsin-like protein precursor	9.15686	0.73106	6.47334	0.09924	------		6.42421	0.737765	N/A	N/A
14443	Hv_Contig_14443	chymotrypsin-like protein precursor	10.4082	1.0236	6.69666	0.01538	-4.09309		13.1008	1.02372	23191.8	1.0236
22606	Hv_Contig_22606	chymotrypsin-like protein precursor	9.92736	0.43032	6.74789	0.0818	------		9.05974	0.438026	N/A	N/A
34052	Hv_Contig_34052	chymotrypsin-like protein precursor	9.71947	0.76923	6.79136	0.02291	------		7.61113	0.769571	N/A	N/A
13324	Hv_Contig_13324	chymotrypsinogen	7.40162	2.41597	-0.80825		------		296.085	2.41597	N/A	N/A
29181	Hv_Contig_29181	chymotrypsinogen	10.1871	0.16991	6.06548	0.19158	------		17.4077	0.256071	N/A	N/A
31422	Hv_Contig_31422	chymotrypsinogen	7.93205	1.16073	5.69098	0.07498	-5.01548		4.72748	1.16315	7899.41	1.16073
12705	Hv_Contig_12705	chymotrypsinogen-like protein	8.29822	0.27875	2.52361	0.36903	------		54.7433	0.462477	N/A	N/A
14090	Hv_Contig_14090	chymotrypsinogen-like protein	5.74897	0.64771	1.69744	0.03663	------		16.5818	0.648745	N/A	N/A
435	Hv_Contig_435	circadian clock protein period	5.61791	0.28353	3.89144	0.03972	2.74361	0.15009	3.30917	0.286299	7.33247	0.320806
765	Hv_Contig_765	circadian clock protein period	3.16883	0.28031	1.65661	0.07242	1.51196	0.14845	2.85249	0.289514	3.15332	0.317193
32950	Hv_Contig_32950	clock	2.38195	0.34658	-0.51528	1.36386	0.74861	0.28859	7.44995	1.40721	3.1023	0.451001
320	Hv_Contig_320	conserved hypothetical protein	5.43711	0.1397	2.34169	0.07345	-3.54347	0.18831	8.54701	0.157832	505.154	0.234471
732	Hv_Contig_732	conserved hypothetical protein	4.54693	0.23165	1.01356	0.02577	-4.08991	0.75866	11.5784	0.233079	398.059	0.793238
1833	Hv_Contig_1833	conserved hypothetical protein	4.50425	0.21698	1.35931	0.00116	3.009	0.04786	8.84548	0.216983	2.81913	0.222196
3160	Hv_Contig_3160	conserved hypothetical protein	6.27479	0.18431	4.47822	0.00521	4.77804	0.09365	3.47393	0.184384	2.82206	0.206738
3714	Hv_Contig_3714	conserved hypothetical protein	7.6204	0.25814	4.22781	0.02056	4.10357	0.14344	10.502	0.258957	11.4465	0.295316
3769	Hv_Contig_3769	conserved hypothetical protein	7.11633	0.28198	5.53364	0.06095	5.75579	0.1913	2.99528	0.288492	2.56781	0.340747
7754	Hv_Contig_7754	conserved hypothetical protein	7.04649	0.06362	3.93384	0.02797	4.17268	0.21418	8.6497	0.0694969	7.32998	0.223429
8132	Hv_Contig_8132	conserved hypothetical protein	5.44415	0.43173	1.83287	0.08797	-3.4794	1.02475	12.2209	0.440601	485.575	1.11198
9935	Hv_Contig_9935	conserved hypothetical protein	8.61147	0.34814	6.37714	0.113	1.8729	0.19976	4.70544	0.36602	106.785	0.40138
11536	Hv_Contig_11536	conserved hypothetical protein	3.96891	0.16902	2.00026	0.47844	1.72383	0.17532	3.91402	0.507418	4.74063	0.243526
14186	Hv_Contig_14186	conserved hypothetical protein	6.1083	0.45336	3.61146	0.23999	-1.73721	0.93182	5.64448	0.512962	230.003	1.03625
14798	Hv_Contig_14798	conserved hypothetical protein	5.74417	0.44625	2.62162	0.07134	-2.23005	0.24605	8.70926	0.451916	251.466	0.509588
14851	Hv_Contig_14851	conserved hypothetical protein	2.91934	0.35866	0.88417	0.54564	1.46221	0.29301	4.09871	0.652962	2.74562	0.463133
14967	Hv_Contig_14967	conserved hypothetical protein	2.7039	0.15528	0.89065	0.44494	1.22545	0.2565	3.51433	0.471257	2.78649	0.29984
20593	Hv_Contig_20593	conserved hypothetical protein	4.03312	0.35891	0.95586	0.0698	-2.19097	0.55595	8.4401	0.365634	74.7546	0.661738
20828	Hv_Contig_20828	conserved hypothetical protein	6.20622	0.44798	3.32248	0.32098	-2.04033	0.65598	7.38061	0.551103	303.71	0.794352
21936	Hv_Contig_21936	conserved hypothetical protein	1.97156	0.85874	0.24883	0.95419	0.28467	0.80356	3.3006	1.28371	3.21962	1.17607
24673	Hv_Contig_24673	conserved hypothetical protein	2.92375	0.48242	1.06536	0.20603	0.9033	0.31382	3.62603	0.524574	4.0571	0.57551
44160	Hv_Contig_44160	conserved hypothetical protein	1.89646	0.25135	-0.60603		-1.77753	0.85657	5.66663	0.25135	12.7638	0.892686
33929	Hv_Contig_33929	conserved Plasmodium protein	4.74372	0.11457	-0.0544	0.49725	------		27.8213	0.510278	N/A	N/A
34571	Hv_Contig_34571	conserved Plasmodium protein	4.78592	1.49148	-1.35245		------		70.4423	1.49148	N/A	N/A
36876	Hv_Contig_36876	copia protein-like	3.4859	0.20942	0.76635	0.57146	-1.03447	0.34784	6.58667	0.608624	22.9492	0.406017
5518	Hv_Contig_5518	copper transporter	5.63276	0.94799	1.87995	0.2494	-0.7438	0.23633	13.4806	0.980248	83.0875	0.977004
21262	Hv_Contig_21262	Cry1A toxin receptor A [Heliothis virescens] (Aminopeptidase N) AF173552_1	7.84309	1.0674	6.10281	0.07851	-3.74529		3.341	1.07028	3079.29	1.0674
818	Hv_Contig_818	Cry1A toxin receptor A; Aminopeptidase N; AF173552_1	11.669	0.35841	7.1281	0.09663	-5.95937	0.05436	23.2782	0.371208	202615	0.362509
35609	Hv_Contig_35609	Cry1A toxin receptor A; Aminopeptidase N; AF173552_1	7.38396	1.17917	4.85123	0.09707	------		5.78666	1.18316	N/A	N/A
3975	Hv_Contig_3975	cryptochrome 2	3.09949	0.40544	0.8454	0.41719	0.36797	0.41591	4.77033	0.581747	6.64155	0.580829
12839	Hv_Contig_12839	cryptochrome 2	4.10284	0.1844	1.67649	0.19081	1.90412	0.12238	5.37532	0.265352	4.59072	0.221315
2447	Hv_Contig_2447	cueball CG12086-PA	6.30942	0.06702	3.32328	0.13976	2.62402	0.0777	7.92351	0.154999	12.8652	0.102611
21313	Hv_Contig_21313	cyclohex-1-ene-1-carboxyl-CoA hydratase, putative	3.03606	0.383	-0.53597	0.05731	-0.92807	1.2259	11.8929	0.387264	15.6071	1.28434
9624	Hv_Contig_9624	cystathionine beta-synthase-like	6.44952	0.30513	4.04101	0.09878	-4.66244		5.30926	0.320721	2213.26	0.30513
5251	Hv_Contig_5251	cystathionine gamma-lyase	6.35013	0.50749	4.01748	0.02698	0.76855	0.15111	5.0373	0.508207	47.8876	0.52951
24981	Hv_Contig_24981	cystathionine gamma-lyase	4.49474	0.48467	1.6469	0.20982	-0.69093	0.47107	7.19922	0.528138	36.395	0.675879
6909	Hv_Contig_6909	Cysteine and histidine-rich protein 1-like protein	3.72293	0.10112	1.30509	0.05517	1.30642	0.11726	5.3437	0.115191	5.33878	0.154839
6651	Hv_Contig_6651	cytochrome B5-like protein	7.48373	0.21837	5.19906	0.16311	0.55073	0.41764	4.87253	0.272563	122.191	0.471284
21556	Hv_Contig_21556	cytochrome c oxidase	8.24349	0.31717	4.14092	0.69669	5.04569	0.17187	17.179	0.765489	9.17558	0.360744
31207	Hv_Contig_31207	cytochrome c oxidase	4.25655	0.23245	------		2.74754	0.10502	N/A	N/A	2.84615	0.255073
2196	Hv_Contig_2196	cytochrome oxidase subunit I	12.6134	0.25124	10.4012	0.05443	9.05064	0.08905	4.63385	0.257068	11.817	0.266555
10133	Hv_Contig_10133	cytochrome oxidase subunit III	11.7495	0.30688	9.87887	0.07326	8.48605	0.0886	3.65685	0.315503	9.60257	0.319414
2829	Hv_Contig_2829	cytochrome P450	7.10986	0.50872	4.0789	0.16876	-0.03201	0.29673	8.17353	0.535981	141.227	0.588935
3136	Hv_Contig_3136	cytochrome P450	6.37545	0.35487	3.86476	0.11522	2.26046	0.10076	5.69893	0.373106	17.3275	0.368897
3346	Hv_Contig_3346	cytochrome P450	7.15361	0.8276	3.19456	0.11097	1.36314	0.23156	15.5522	0.835007	55.3484	0.859385
3468	Hv_Contig_3468	cytochrome P450	6.09131	0.14715	0.72381	0.02545	1.4335	0.21254	41.2837	0.149335	25.243	0.258508
3609	Hv_Contig_3609	cytochrome P450	6.13233	0.47203	2.73774	0.34032	2.45096	0.08834	10.5166	0.581919	12.8293	0.480225
3850	Hv_Contig_3850	cytochrome P450	6.76493	0.33325	3.77563	0.01452	-5.32885		7.94089	0.333566	4371.1	0.33325
3966	Hv_Contig_3966	cytochrome P450	5.57059	0.46874	2.17053	0.21163	2.79202	0.22898	10.5565	0.5143	6.86172	0.521679
5135	Hv_Contig_5135	cytochrome P450	4.50328	0.50683	1.79375	0.02493	1.26276	0.11826	6.54109	0.507443	9.45135	0.520444
11234	Hv_Contig_11234	cytochrome P450	3.63912	0.30995	-1.31976		0.37342	0.47391	31.1008	0.30995	9.61775	0.566268
11953	Hv_Contig_11953	cytochrome P450	6.40574	0.41755	1.14388	0.53731	0.48008	0.42008	38.3688	0.680478	60.7857	0.592297
11980	Hv_Contig_11980	cytochrome P450	5.95311	0.37543	3.23352	0.55935	------		6.58686	0.673662	N/A	N/A
12673	Hv_Contig_12673	cytochrome P450	4.27417	0.60352	2.00456	0.00763	0.14515	0.71894	4.82193	0.603568	17.4968	0.938675
13287	Hv_Contig_13287	cytochrome P450	4.6401	0.56259	0.62874	0.81401	0.87562	0.12657	16.1265	0.989505	13.5901	0.576652
16985	Hv_Contig_16985	cytochrome P450	2.65447	1.19824	0.92144	0.07389	-0.2494	0.09447	3.32425	1.20052	7.48431	1.20196
17528	Hv_Contig_17528	cytochrome P450	4.22122	1.06721	0.5515	0.7101	-2.32411	0.11888	12.7261	1.28187	93.3987	1.07381
26561	Hv_Contig_26561	cytochrome P450	6.71631	1.21516	5.00588	0.17546	0.32834	0.31321	3.27258	1.22776	83.7473	1.25488
27062	Hv_Contig_27062	cytochrome P450	6.59803	1.61749	4.59634	0.15204	-2.25887	1.16981	4.00469	1.62462	463.652	1.99618
33026	Hv_Contig_33026	cytochrome P450	7.19713	0.46148	3.36529	0.12297	------		14.2396	0.477583	N/A	N/A
34300	Hv_Contig_34300	cytochrome P450	6.24053	1.49689	3.20187	0.18911	-0.96073	0.89207	8.21727	1.50879	147.162	1.74255
35058	Hv_Contig_35058	cytochrome P450	7.43761	1.42412	4.13416	0.62442	3.41379	0.66628	9.87274	1.555	16.2664	1.57227
2624	Hv_Contig_2624	cytochrome P450 333A3	4.91597	0.42109	2.57372	0.04656	1.36775	0.19106	5.07093	0.423656	11.6982	0.462408
6775	Hv_Contig_6775	cytochrome P450 333A3	3.25876	0.36897	1.11694	0.07576	-0.7263	0.40055	4.41318	0.376668	15.8352	0.544591
3024	Hv_Contig_3024	cytochrome P450 6AB13	5.61985	0.09902	3.37466	0.25633	0.26101	0.06914	4.741	0.274791	41.0366	0.12077
6067	Hv_Contig_6067	cytochrome P450 6AN5	4.59221	0.75294	2.75251	0.04739	-1.67299	0.53487	3.57936	0.75443	76.9154	0.923582
17994	Hv_Contig_17994	cytochrome P450 6AN5	3.5093	0.51943	0.15337	0.01883	-3.32494	0.60569	10.2385	0.519771	114.107	0.797915
30434	Hv_Contig_30434	cytochrome p450 6B6	4.8905	0.49774	3.47753	0.00599	-3.49591		2.66285	0.497776	334.627	0.49774
4058	Hv_Contig_4058	cytochrome P450 CYP332A1	7.58132	0.92116	2.99933	0.27665	-1.40116	0.21237	23.9506	0.961806	505.82	0.945324
2827	Hv_Contig_2827	cytochrome p450 CYP4S1	5.22283	0.41394	1.84276	0.06194	-2.32885	0.12995	10.4112	0.418549	187.621	0.433859
6505	Hv_Contig_6505	cytochrome P450 CYP6AB4	6.67942	0.38779	4.50614	0.09125	-4.85646	0.14946	4.51048	0.398381	2969.24	0.415595
4597	Hv_Contig_4597	cytochrome P450 CYP6B10 AF140279_1	4.80168	0.835	2.70817	0.08015	------		4.26785	0.838838	N/A	N/A
3608	Hv_Contig_3608	cytochrome P450 monooxygenase CYP321A1	7.81866	0.41407	4.33561	0.15962	-0.42969	0.88974	11.1816	0.443771	304.089	0.981372
38854	Hv_Contig_38854	cytochrome P450 monooxygenase CYP4M6	1.712	0.61009	------		------		N/A	N/A	N/A	N/A
4458	Hv_Contig_4458	d-2-hydroxyglutarate dehydrogenase, mitochondrial-like	4.16058	0.31692	2.00953	0.05653	-3.65348	1.30365	4.44151	0.321922	225.043	1.34162
15966	Hv_Contig_15966	DEAD box polypeptide 5	6.23933	0.3994	2.37057	0.55942	1.78912	0.45937	14.6087	0.687365	21.8598	0.608721
5808	Hv_Contig_5808	death-associated LIM-only protein	7.51801	0.29391	3.52596	0.1066	5.1	0.15737	15.9121	0.312645	5.34433	0.333389
24043	Hv_Contig_24043	DEHA2G11539p	1.98037	1.33365	0.13834	0.75746	-2.04167	1.06536	3.58514	1.53374	16.2463	1.70693
26172	Hv_Contig_26172	deoxyhypusine hydroxylase/monooxygenase	1.90627	0.25022	-0.78911	0.83575	0.07171	0.34513	6.47724	0.872404	3.56663	0.426292
5209	Hv_Contig_5209	dermal papilla derived protein 13	3.2236	0.5063	0.7299	0.02688	-0.88615	0.90759	5.63221	0.507013	17.2647	1.03926
23042	Hv_Contig_23042	dermal papilla derived protein 13	2.77996	0.42065	0.62655	1.00185	-1.52126	0.63653	4.44878	1.08658	19.715	0.762966
21002	Hv_Contig_21002	Dipeptidyl peptidase 4	5.51943	0.2204	3.54275	0.19164	-3.57266		3.93586	0.292065	545.748	0.2204
37804	Hv_Contig_37804	dipeptidyl peptidase 4	6.53307	0.72279	3.3537	0.19238	0.18864	0.15639	9.05911	0.747954	81.2576	0.739516
1787	Hv_Contig_1787	dipeptidyl-peptidase	8.22875	0.45089	5.50848	0.06589	1.89589	0.112	6.58996	0.455679	80.6085	0.464592
11324	Hv_Contig_11324	dipeptidyl-peptidase	3.76867	0.35131	0.8837	0.46521	-1.96118	0.86219	7.3869	0.582957	53.0709	0.931016
16040	Hv_Contig_16040	d-lactate dehydrognease 2	1.74836	0.64617	-0.91293	0.09643	------		6.32598	0.653326	N/A	N/A
4	Hv_Contig_4	DmX-like protein 1	4.30681	0.31758	2.28538	0.01292	2.7878	0.0202	4.05986	0.317843	2.86594	0.318222
18114	Hv_Contig_18114	DNA-directed RNA polymerase I subunit RPA1	1.98737	0.06881	0.48062	0.64997	0.87712	0.0922	2.84169	0.653602	2.15883	0.115046
35076	Hv_Contig_35076	DnaJ (Hsp40) homolog 6	3.46433	0.25828	2.23205	0.03635	1.95767	0.2246	2.34938	0.260825	2.84151	0.342277
35713	Hv_Contig_35713	E3 ubiquitin-protein ligase LRSAM1	2.29466	0.38199	0.20711	0.65676	-0.25717	1.07335	4.25026	0.75977	5.86378	1.1393
4730	Hv_Contig_4730	E3 ubiquitin-protein ligase MARCH2	4.06813	0.6526	1.6941	0.56306	2.31347	0.11127	5.18387	0.86193	3.37447	0.662018
5310	Hv_Contig_5310	ecdysteroid 22-kinase	7.50334	0.3746	5.3106	0.02662	-3.15219	0.73319	4.57173	0.375545	1613	0.823342
7338	Hv_Contig_7338	ecdysteroid 22-kinase	8.15467	0.2118	5.77931	0.07273	-1.96865	0.26389	5.18865	0.223939	1115.38	0.338374
11884	Hv_Contig_11884	ecdysteroid 22-kinase	6.48607	0.37003	3.57725	0.15592	-4.00805	1.62118	7.51004	0.401539	1442.26	1.66287
2991	Hv_Contig_2991	ecto-nucleotidase precursor	7.85929	0.44564	4.35585	0.07084	-3.24388	0.13254	11.3407	0.451235	2199.82	0.464932
49795	Hv_Contig_49795	elongator complex protein 1	2.33597	0.15083	0.42707	0.65676	0.77753	0.7593	3.75523	0.673857	2.94535	0.774136
14546	Hv_Contig_14546	endonuclease-reverse transcriptase	3.19511	0.81767	0.77944	0.00312	-0.46637	0.42544	5.33567	0.817676	12.6536	0.921728
15212	Hv_Contig_15212	endonuclease-reverse transcriptase	3.58023	0.19954	-0.12133	0.05035	2.08161	0.09854	13.0101	0.205794	2.82572	0.222545
15662	Hv_Contig_15662	endonuclease-reverse transcriptase	2.59894	0.30814	-1.12092	0.46398	-0.32213	0.39433	13.1762	0.556981	7.57408	0.500446
17616	Hv_Contig_17616	endonuclease-reverse transcriptase	1.34546	0.19187	-0.13375	0.17729	-1.35061	0.90464	2.78796	0.261239	6.48034	0.924764
17817	Hv_Contig_17817	endonuclease-reverse transcriptase	2.23874	0.49736	-2.28375	0.05035	-2.96205		22.9829	0.499902	36.7785	0.49736
29090	Hv_Contig_29090	endonuclease-reverse transcriptase	2.22123	0.41579	-0.74834	0.05035	-0.61522	0.38839	7.83303	0.418827	7.1426	0.568971
32414	Hv_Contig_32414	endonuclease-reverse transcriptase	2.49851	0.69198	-1.05835	0.65676	-3.19821	0.05436	11.7685	0.954028	51.8661	0.694112
34379	Hv_Contig_34379	endonuclease-reverse transcriptase	2.86443	0.22069	-0.11252	1.77749	1.18142	0.34576	7.8732	1.79114	3.21097	0.410188
35318	Hv_Contig_35318	endonuclease-reverse transcriptase	2.14433	0.48835	-1.28971		-1.92673		10.8081	0.48835	16.8078	0.48835
36443	Hv_Contig_36443	endonuclease-reverse transcriptase	2.47565	0.41083	------		-2.97132	0.0951	N/A	N/A	43.6216	0.421693
39899	Hv_Contig_39899	endonuclease-reverse transcriptase	1.34376	0.31102	------		-0.49396	0.50676	N/A	N/A	3.57445	0.594592
40221	Hv_Contig_40221	endonuclease-reverse transcriptase	2.31129	0.40869	-0.38754	0.65676	-2.48895		6.49275	0.773538	27.8623	0.40869
46151	Hv_Contig_46151	endonuclease-reverse transcriptase	2.58086		0.08158	0.65676	0.58518	0.743	5.65403	0.65676	3.98804	0.743
24797	Hv_Contig_24797	enoyl-CoA hydratase	3.48154	0.11159	0.63063	0.05131	1.48479	0.54821	7.21455	0.122821	3.991	0.559452
14884	Hv_Contig_14884	enoyl-CoA isomerase	4.36583	0.32421	2.37969	0.23287	-4.17154	0.14946	3.96176	0.399175	371.539	0.357002
27587	Hv_Contig_27587	ENSANGP00000028549	1.2951	2.22361	-1.85142		-3.06136	0.61201	8.85517	2.22361	20.4845	2.3063
39044	Hv_Contig_39044	esterase	1.64931	0.54554	-0.80167		-1.47777	1.28145	5.46787	0.54554	8.73665	1.39274
25251	Hv_Contig_25251	estradiol 17-beta-dehydrogenase	6.05094	0.74272	4.1489	0.28742	2.849	0.09139	3.73741	0.796394	9.20195	0.748322
25252	Hv_Contig_25252	estradiol 17-beta-dehydrogenase	7.03558	0.43559	5.34814	0.20186	3.34333	0.21351	3.22085	0.48009	12.9264	0.485103
3382	Hv_Contig_3382	extracellular domains-containing protein CG31004-like	6.39581	0.23377	4.61519	0.0238	-3.26339	0.38359	3.43574	0.234978	808.554	0.44921
4982	Hv_Contig_4982	extracellular domains-containing protein CG31004-like	7.70602	0.35003	4.71144	0.14032	-2.40112	0.32368	7.97	0.377108	1102.94	0.476749
3585	Hv_Contig_3585	facilitated trehalose transporter Tret1-like	6.16225	0.42773	3.18747	0.03967	-1.31944	0.4725	7.86137	0.429566	178.736	0.637345
5896	Hv_Contig_5896	facilitated trehalose transporter Tret1-like	3.51301	1.68962	-0.81732	0.52054	------		20.1168	1.76799	N/A	N/A
38015	Hv_Contig_38015	facilitated trehalose transporter Tret1-like	5.73214	0.54774	------		-1.66351	0.80985	N/A	N/A	168.389	0.977689
37324	Hv_Contig_37324	facilitated trehalose transporter Tret1-like isoform 1	3.32384	1.69999	0.01361	1.6922	------		9.91924	2.39865	N/A	N/A
11509	Hv_Contig_11509	farnesoic acid O-methyl transferase	9.95612	0.24797	8.37438	0.01013	-2.68649	0.7783	2.99331	0.248177	6394.47	0.816848
1103	Hv_Contig_1103	fat body aminopeptidase	5.65248	0.18121	3.67714	0.00863	-5.99005		3.93221	0.181415	3197.06	0.18121
14998	Hv_Contig_14998	fat body aminopeptidase	2.62026	0.84196	-0.16537	0.2977	-2.00494		6.895	0.893041	24.678	0.84196
28270	Hv_Contig_28270	fatty acid-binding protein 2	10.7447	1.71884	7.35244	0.07652	------		10.4999	1.72054	N/A	N/A
30164	Hv_Contig_30164	fatty acid-binding protein 2	5.92809	0.57429	4.09707	1.24447	1.89052	0.37506	3.55789	1.37059	16.4221	0.685915
7147	Hv_Contig_7147	fatty acid-binding protein 3	4.59989	1.48416	-1.75721	0.11873	------		81.9743	1.4889	N/A	N/A
7275	Hv_Contig_7275	fatty acid-binding protein 3	5.03814	0.36882	3.28044	0.23767	------		3.38159	0.438766	N/A	N/A
11768	Hv_Contig_11768	fatty acid-binding protein 3	4.49309	0.82424	1.60734	0.66372	------		7.3909	1.05825	N/A	N/A
19765	Hv_Contig_19765	fatty acid-binding protein 3	9.03254	0.70313	4.58447	0.31631	------		21.8274	0.771002	N/A	N/A
30388	Hv_Contig_30388	fatty acid-binding protein 3	6.20082	1.26413	3.91438	0.25018	------		4.87851	1.28865	N/A	N/A
21437	Hv_Contig_21437	fatty acid-binding protein, muscle-like isoform 2	7.15445	0.39973	5.04117	0.17661	-3.11011	0.67828	4.32674	0.437007	1230.1	0.787304
19256	Hv_Contig_19256	fatty acid-binding protein-like isoform 1	7.20586	0.21671	5.9475	0.07956	4.5326	0.23998	2.39224	0.230853	6.37869	0.323348
12248	Hv_Contig_12248	fatty-acyl CoA reductase II	4.1885	0.25584	-0.07617	0.3936	-2.01255	0.56007	19.2218	0.469441	73.5702	0.615737
43154	Hv_Contig_43154	fatty-acyl CoA reductase III	3.10955	0.27913	0.14595	1.17109	------		7.80068	1.2039	N/A	N/A
8539	Hv_Contig_8539	f-box/lrr protein, putative	2.43661	0.17082	0.17475	1.17109	-0.91573	0.4247	4.79609	1.18348	10.213	0.457766
20417	Hv_Contig_20417	ferritin light chain	6.44177	0.97471	3.97563	0.66326	4.2348	0.24791	5.52563	1.17897	4.61705	1.00574
16505	Hv_Contig_16505	fibrinolytic enzyme	3.80678	0.34384	1.45592	0.45204	-4.03706		5.10128	0.567949	229.737	0.34384
581	Hv_Contig_581	flavone synthase I	5.66079	0.34618	4.21733	0.04563	4.15	0.03031	2.71972	0.349174	2.84966	0.347504
41777	Hv_Contig_41777	forkfead transcription factor G1	2.32431	0.97365	0.03619	1.17109	-2.39615	0.05436	4.88419	1.52297	26.3633	0.975166
12930	Hv_Contig_12930	fructose 1,6-bisphosphate aldolase	7.08264	0.37177	4.94006	0.15835	3.39347	0.05241	4.41551	0.404089	12.8988	0.375446
13355	Hv_Contig_13355	fumarylacetoacetase	3.52829	0.28375	1.66531	0.37522	------		3.63758	0.47043	N/A	N/A
52205	Hv_Contig_52205	fumarylacetoacetate hydrolase isoform a	1.94951	0.27283	0.07204		------		3.6743	0.27283	N/A	N/A
13760	Hv_Contig_13760	fusilli CG8205-PD	3.5245	0.23235	1.88423	0.19293	------		3.11724	0.302007	N/A	N/A
20330	Hv_Contig_20330	G protein alpha subunit 73B-like protein	4.13056	0.21863	2.00629	0.2929	-0.36191	0.21303	4.35982	0.365499	22.5096	0.305255
20120	Hv_Contig_20120	GA11129-PA	4.17556	0.06116	0.20415		0.76889	0.11591	15.686	0.06116	10.605	0.131056
31963	Hv_Contig_31963	GA11164-PA	2.5472	0.05559	-0.79289	1.17109	1.08055	0.42243	10.1267	1.17241	2.76379	0.426072
19212	Hv_Contig_19212	GA11424-PA	3.42765	0.65913	1.70409	0.72574	-0.49929	0.31967	3.3025	0.980383	15.2099	0.732558
5232	Hv_Contig_5232	GA12046-PA	3.90832	0.34788	1.23584	0.062	-4.67785	0.47905	6.37524	0.353362	384.322	0.592038
30996	Hv_Contig_30996	GA19855	3.00881	0.20879	0.51444	0.27799	1.11005	0.39271	5.63482	0.347666	3.72893	0.444763
741	Hv_Contig_741	GA21085-PA isoform 2	7.46211	0.11707	5.9408	0.04164	4.38202	0.13912	2.87052	0.124255	8.45667	0.181823
1907	Hv_Contig_1907	GA23919	5.04515	0.68792	2.08234	0.07	2.92568	0.16912	7.79641	0.691472	4.34534	0.708403
46624	Hv_Contig_46624	GA24027	1.46978	0.04194	------		-0.74195	0.47905	N/A	N/A	4.6323	0.480882
43849	Hv_Contig_43849	GA27637	2.63245	0.38802	-0.62987		-1.33981	0.0951	9.59525	0.38802	15.6953	0.399504
47327	Hv_Contig_47327	GA29194	1.48448	0.48353	-0.35735		-0.82426	1.36242	3.58464	0.48353	4.9545	1.44568
36151	Hv_Contig_36151	Gag-Pol polyprotein	2.50288	0.26481	0.33271	0.05035	-1.28308	1.23974	4.50076	0.269554	13.7939	1.26771
6084	Hv_Contig_6084	gag-pol polyprotein precursor	2.79699	0.58927	0.84492	0.0115	0.03343	0.13354	3.86929	0.589382	6.7907	0.604212
11626	Hv_Contig_11626	gallerin	6.46256	1.89557	3.82216	0.12694	-2.65708	0.1475	6.23505	1.89982	556.269	1.9013
35267	Hv_Contig_35267	gamma-crystallin A	1.58626	6.15729	------		------		N/A	N/A	N/A	N/A
23400	Hv_Contig_23400	gamma-crystallin E	0.29975	5.61953	------		------		N/A	N/A	N/A	N/A
5249	Hv_Contig_5249	ganglioside-induced differentiation-associated-protein	3.98102	0.48279	2.00497	0.14612	-0.9016	0.50535	3.93414	0.504418	29.4995	0.698903
6874	Hv_Contig_6874	gastric lipase-like protein	8.94264	0.66145	5.70366	0.00745	------		9.44126	0.661492	N/A	N/A
7040	Hv_Contig_7040	gastric lipase-like protein	9.55261	0.26806	6.39934	0.06429	-5.12168	0.67828	8.8967	0.275662	26145.8	0.729328
10002	Hv_Contig_10002	gastric lipase-like protein	5.67223	1.44137	2.72658	0.23951	------		7.70423	1.46113	N/A	N/A
11073	Hv_Contig_11073	gastric lipase-like protein	6.20589	0.56776	4.03097	0.19309	------		4.51561	0.599696	N/A	N/A
11567	Hv_Contig_11567	gastric lipase-like protein	5.06667	0.44215	3.37054	0.01429	------		3.24031	0.442381	N/A	N/A
992	Hv_Contig_992	GATA-binding factor A	7.11319	0.30273	3.86444	0.00574	-2.97717	0.30332	9.50542	0.302784	1090.19	0.428542
7369	Hv_Contig_7369	GD10107	3.57856	0.78199	1.87314	0.05007	1.98305	0.06753	3.26124	0.783591	3.02201	0.7849
3251	Hv_Contig_3251	GD14517	5.23169	0.43713	2.06597	0.16697	-4.64273	0.57059	8.97381	0.467933	938.635	0.718788
22442	Hv_Contig_22442	GD15439	3.09048	0.58263	------		-1.10733	1.10523	N/A	N/A	18.3513	1.2494
6882	Hv_Contig_6882	GE11338	4.92642	0.12705	3.63655	0.24089	3.1674	0.12525	2.44506	0.272341	3.38468	0.178408
11520	Hv_Contig_11520	GE18590	3.643	0.33668	0.81423	0.318	-4.29837		7.10468	0.463117	245.805	0.33668
40424	Hv_Contig_40424	GF20711	3.82935	0.91853	0.19424	0.74125	------		12.4244	1.18032	N/A	N/A
14289	Hv_Contig_14289	GF21113	3.36975	1.13603	0.64687	0.2929	0.54726	0.26047	6.60189	1.17318	7.07382	1.16551
15519	Hv_Contig_15519	GF21113	3.49714	1.36692	0.72618	0.2929	0.62657	0.26047	6.82562	1.39795	7.31354	1.39152
32151	Hv_Contig_32151	GF21330	3.30497	0.24519	0.21905	1.07039	0.82421	0.55035	8.49091	1.09811	5.58191	0.602498
79	Hv_Contig_79	GF21847	5.63521	0.23202	1.49253	0.01073	-5.22453	0.57059	17.6633	0.232268	1858.26	0.61596
11997	Hv_Contig_11997	GG25314	4.84359	0.12868	2.83052	0.16011	0.17987	0.29263	4.0364	0.205411	25.3466	0.319673
22362	Hv_Contig_22362	GH14434	5.18249	0.53	1.11295	0.38303	------		16.7901	0.65392	N/A	N/A
26243	Hv_Contig_26243	GH17420	8.40675	0.42797	6.38881	0.29958	6.99494	0.12204	4.05005	0.522405	2.66071	0.44503
33079	Hv_Contig_33079	GH17660	2.89559	0.25386	-0.00902	0.75746	-1.48322	0.27719	7.48815	0.798868	20.8043	0.375871
13119	Hv_Contig_13119	GH20679	4.25291	0.17806	2.29978	0.22363	0.49895	0.2992	3.87214	0.28586	13.4913	0.348175
17740	Hv_Contig_17740	GH22312	6.19594	0.26901	2.95752	0.07505	------		9.4376	0.279283	N/A	N/A
1687	Hv_Contig_1687	GI11589	6.20192	0.12568	3.30272	0.02943	-3.39627	1.01629	7.46013	0.12908	775.074	1.02403
18345	Hv_Contig_18345	GI19976	4.72726	0.30929	3.25304	0.04314	-0.66513	0.24882	2.77833	0.312284	42.0021	0.396953
19114	Hv_Contig_19114	GI20897	5.67349	0.42613	2.53736	0.24062	-3.9579	0.0951	8.79163	0.489372	793.117	0.436613
41711	Hv_Contig_41711	GI21512	2.72585	0.41049	0.53091	0.36328	-0.22098	0.51333	4.57871	0.548155	7.71053	0.657274
11869	Hv_Contig_11869	GI24441	3.84207	0.62412	-0.19288	0.08439	-1.44816	0.14454	16.3923	0.6298	39.1307	0.640638
7112	Hv_Contig_7112	GJ13239	6.4368	0.15827	5.13905	0.07274	-1.18963	0.28496	2.45845	0.174185	197.599	0.325963
35820	Hv_Contig_35820	GJ17189	3.67135	0.81314	0.80304	0.65676	------		7.30209	1.04524	N/A	N/A
10559	Hv_Contig_10559	GJ19361	5.3251	0.30665	2.19165	0.34383	-0.10931	0.10299	8.77531	0.46071	43.2435	0.323483
41348	Hv_Contig_41348	GJ19506	5.87332	0.10743	3.59369	0.01383	-2.39423		4.85553	0.108317	308.163	0.10743
41714	Hv_Contig_41714	GJ19712	1.32135	0.43414	-0.72596		-0.93074	0.45251	4.13335	0.43414	4.76372	0.627091
19373	Hv_Contig_19373	GJ23750	5.6391	0.67218	1.53592	0.53544	------		17.1862	0.859373	N/A	N/A
18354	Hv_Contig_18354	GK11490	7.25244	0.85943	5.39774	0.03772	3.94719	0.17721	3.61677	0.860257	9.88506	0.87751
13343	Hv_Contig_13343	GK13755	2.58369	0.16041	0.56899	0.41074	1.37782	0.11738	4.04097	0.440952	2.30676	0.19877
19824	Hv_Contig_19824	GK14444	1.97854	1.45106	-1.17133	0.05035	------		8.87576	1.45193	N/A	N/A
27901	Hv_Contig_27901	GK19734	5.19584	0.41166	0.23252		------		31.1967	0.41166	N/A	N/A
36826	Hv_Contig_36826	GK19734	4.35141	0.49743	-0.31953	1.28281	------		25.4738	1.37588	N/A	N/A
9242	Hv_Contig_9242	GK20869	6.96233	0.54222	5.15567	0.04138	-4.49089	1.62288	3.49831	0.543797	2803.9	1.71106
11530	Hv_Contig_11530	GK20869	8.04914	0.36401	4.02147	0.02282	-6.09471		16.3098	0.364725	18101.9	0.36401
13982	Hv_Contig_13982	GK20869	4.15008	0.8208	2.58896	0.11687	-5.92082		2.95083	0.829079	1075.58	0.8208
944	Hv_Contig_944	GL18159	4.31005	0.20489	2.77113	0.1016	1.49422	0.15349	2.90577	0.228697	7.04124	0.256006
46673	Hv_Contig_46673	glucose-1-phosphatase	2.24375	0.25131	0.58662		-0.83084	0.50873	3.15388	0.25131	8.42449	0.567418
24568	Hv_Contig_24568	glucosidase	4.71913	0.75246	2.02089	0.218	------		6.4901	0.783403	N/A	N/A
3826	Hv_Contig_3826	glucosidase precursor	7.49368	1.21415	4.75669	0.05158	-2.68914	0.45251	6.66678	1.21525	1162.34	1.29573
12035	Hv_Contig_12035	glucosyl transferase	3.18408	0.25732	0.78811	0.85482	-4.47209		5.26331	0.89271	201.714	0.25732
18922	Hv_Contig_18922	glutathione S-transferase epsilon 3	7.81154	0.41592	6.17268	0.03219	1.67911	0.27973	3.1142	0.417164	70.1529	0.501237
15531	Hv_Contig_15531	glutathione S-transferase sigma 2	7.14478	1.11453	2.56242	0.01608	-4.11837	0.11046	23.9567	1.11465	2457.8	1.11999
14906	Hv_Contig_14906	glutathione S-transferase sigma-like	6.13507	1.94343	3.69231	0.06645	1.78961	0.18788	5.43681	1.94457	20.3289	1.95249
19650	Hv_Contig_19650	glutathione S-transferase sigma-like	3.17273	1.71068	1.0779	0.1443	-3.16442	0.69129	4.27176	1.71676	80.8486	1.84508
13316	Hv_Contig_13316	glutathione S-transferase theta 1	4.2159	0.18792	1.36539	0.54602	0.93425	0.15869	7.21255	0.577453	9.72467	0.24596
10711	Hv_Contig_10711	glycerate kinase-like	3.51674	0.1932	1.1487	0.32246	-1.93436	0.79737	5.16239	0.375908	43.7466	0.820442
10041	Hv_Contig_10041	glycerol kinase	3.87634	0.39354	2.42795	0.12957	1.40593	0.13072	2.72903	0.414321	5.54201	0.414682
15652	Hv_Contig_15652	glycerol kinase	3.77056	0.40596	1.64086	0.61334	1.13863	0.37854	4.37626	0.73552	6.19855	0.555064
3126	Hv_Contig_3126	glycerol kinase-like protein	4.72518	0.29086	3.31745	0.02408	1.88876	0.31366	2.65319	0.291855	7.14245	0.427764
27902	Hv_Contig_27902	glycerol kinase-like protein	4.06267	0.4053	2.21704	0.22679	-0.67097	0.88296	3.5941	0.464437	26.6053	0.971538
2771	Hv_Contig_2771	glycosyl hydrolase family 31 protein	6.87023	0.46106	3.71261	0.01093	0.24672	0.06092	8.92356	0.46119	98.5996	0.465067
2924	Hv_Contig_2924	glycosyl hydrolase family 31 protein	8.96276	0.9522	5.56026	0.07367	-3.64825	0.14497	10.5744	0.955046	6255.94	0.963172
24686	Hv_Contig_24686	glycosyl hydrolase family 31 protein	4.98687	0.38356	2.6607	0.0399	------		5.01472	0.38563	N/A	N/A
29230	Hv_Contig_29230	glycosyl hydrolase family 31 protein	3.18147	1.58405	-1.52469		------		26.1033	1.58405	N/A	N/A
34862	Hv_Contig_34862	GPI ethanolamine phosphate transferase 2-like	3.23366	0.25166	1.60841	0.20957	1.91719	0.28589	3.08496	0.327494	2.49056	0.380875
798	Hv_Contig_798	grain	5.07102	0.43291	2.67579	0.15364	-4.57337	0.61179	5.26061	0.459365	800.296	0.749465
11384	Hv_Contig_11384	gram negative bacteria-binding protein	3.5407	1.90439	-0.29017	1.55215	-2.35018	0.43229	14.2301	2.4568	59.3378	1.95284
18831	Hv_Contig_18831	heat shock protein hsp23.7 precursor	4.58295	1.13179	1.57598	0.09563	1.04297	0.41064	8.03874	1.13582	11.6316	1.20398
1550	Hv_Contig_1550	heat shock transcription factor	4.88735	0.17932	2.10924	0.14638	0.3522	0.20827	6.85953	0.23148	23.1855	0.274831
3643	Hv_Contig_3643	heat shock transcription factor	5.79862	0.265	3.40303	0.00817	2.26376	0.19089	5.26192	0.265126	11.5904	0.326595
9438	Hv_Contig_9438	heat shock transcription factor	4.53127	0.08595	0.90036	0.57596	-0.35489	0.28115	12.3883	0.582338	29.572	0.293994
21419	Hv_Contig_21419	Histidine triad nucleotide-binding protein 3	1.53644	0.45676	-0.45469	0.45997	-0.77136	0.75701	3.97548	0.64823	4.95127	0.884135
18253	Hv_Contig_18253	histidine-rich glycoprotein	3.18906	0.25948	1.38484	0.0313	-2.12474	0.45458	3.4924	0.261361	39.7753	0.523424
25379	Hv_Contig_25379	histone demethylase	2.37286	0.22846	0.05869	0.47076	-0.71594	0.1723	4.97318	0.523268	8.50788	0.286149
12810	Hv_Contig_12810	HMG176 isoform A	8.39892	0.47931	5.26777	0.00356	-1.98993	0.44271	8.76133	0.479323	1340.77	0.65248
931	Hv_Contig_931	HOP precursor	3.34203	0.25853	2.0407	0.08934	1.81595	0.1407	2.46456	0.273531	2.88002	0.294337
3862	Hv_Contig_3862	huntingtin interacting protein	5.18421	0.38101	2.68817	0.14398	0.47313	0.20746	5.64135	0.407307	26.1925	0.43383
727	Hv_Contig_727	huntingtin-interacting protein 1 isoform 2	5.24641	0.38019	3.57485	0.06192	1.67979	0.17223	3.18559	0.385199	11.8484	0.417382
3649	Hv_Contig_3649	hydroxybutyrate dehydrogenase	6.76729	0.17694	5.05401	0.00801	-2.92021	0.58616	3.27905	0.177121	824.571	0.612284
9895	Hv_Contig_9895	hydroxybutyrate dehydrogenase	4.0275	0.83844	1.90599	0.23871	-2.24074	0.5086	4.35149	0.871759	77.0776	0.98064
37607	Hv_Contig_37607	hydroxybutyrate dehydrogenase	5.82159	1.05463	3.24936	0.08421	------		5.94728	1.05799	N/A	N/A
4132	Hv_Contig_4132	hypothetical conserved protein	5.15462	0.43603	2.67338	0.19784	0.98934	0.18579	5.58377	0.478814	17.9421	0.473962
975	Hv_Contig_975	hypothetical protein	7.29903	0.38547	5.14212	0.0565	3.53772	0.18612	4.45959	0.389589	13.5602	0.428051
2300	Hv_Contig_2300	hypothetical protein	5.1651	0.42697	2.82092	0.08579	-3.08598	1.36226	5.07772	0.435504	304.665	1.4276
3849	Hv_Contig_3849	hypothetical protein	5.45997	0.1077	3.83702	0.06907	3.48312	0.17797	3.08004	0.127945	3.93633	0.208021
8362	Hv_Contig_8362	hypothetical protein	4.33285	0.18276	2.29207	0.05035	-3.55727		4.11468	0.189569	237.226	0.18276
15808	Hv_Contig_15808	hypothetical protein	6.2459	0.49431	3.61026	0.01016	2.25775	0.16919	6.21451	0.494414	15.8691	0.522463
19147	Hv_Contig_19147	hypothetical protein	3.78108	0.14668	1.91827	0.00796	-0.56254	0.62021	3.63715	0.146896	20.303	0.637319
28606	Hv_Contig_28606	hypothetical protein	3.36061	0.65282	------		-1.07958	0.43926	N/A	N/A	21.7085	0.786844
31160	Hv_Contig_31160	hypothetical protein	3.15674	0.5302	0.72169	0.03868	-1.31719	0.11618	5.40783	0.531609	22.2222	0.54278
36579	Hv_Contig_36579	hypothetical protein	2.7158	0.26876	0.40628		-0.52181	0.68811	4.95718	0.26876	9.4323	0.738734
6389	Hv_Contig_6389	hypothetical protein 10	3.82621	0.3036	2.22392	0.03302	-1.01023	1.09497	3.03625	0.30539	28.5702	1.13628
13411	Hv_Contig_13411	hypothetical protein AaeL_AAEL004707	5.80971	0.20853	3.22979	0.11544	-4.16128		5.97907	0.238351	1003.61	0.20853
1537	Hv_Contig_1537	hypothetical protein AaeL_AAEL005432	7.97867	0.3126	4.71967	0.05182	-3.05771	0.38947	9.57319	0.316866	2100.3	0.499405
15469	Hv_Contig_15469	hypothetical protein AaeL_AAEL005736	1.76534	0.52842	-0.28168	0.3099	-1.03432	0.41004	4.13251	0.612589	6.96276	0.66885
1038	Hv_Contig_1038	hypothetical protein AaeL_AAEL005739	3.55421	0.13855	1.78513	0.24219	-0.54177	0.08194	3.40837	0.27902	17.1007	0.160967
4071	Hv_Contig_4071	hypothetical protein AaeL_AAEL005826	4.81228	0.2413	3.35815	0.02372	-0.14362	0.32536	2.73991	0.242463	31.0366	0.405074
8229	Hv_Contig_8229	hypothetical protein AaeL_AAEL007349	7.64886	0.27042	2.33269	0.02104	-5.08811	0.60842	39.8407	0.271237	6826.69	0.665809
10858	Hv_Contig_10858	hypothetical protein AaeL_AAEL007349	6.56664	0.57404	2.09149	0.30314	-4.51839	0.13163	22.241	0.649165	2172.33	0.588938
7184	Hv_Contig_7184	hypothetical protein AaeL_AAEL008275	6.62736	0.08895	4.60014	0.01163	-1.20325	0.42796	4.07619	0.0897071	227.64	0.437106
47439	Hv_Contig_47439	hypothetical protein AaeL_AAEL009460	2.08281	0.43714	------		-1.15043	0.75431	N/A	N/A	9.40377	0.871823
1926	Hv_Contig_1926	hypothetical protein AaeL_AAEL010014	6.66245	0.60201	3.54655	0.13032	-5.2673	0.66398	8.66921	0.615954	3901.33	0.896262
43782	Hv_Contig_43782	hypothetical protein AaeL_AAEL011023	1.41322	0.76534	-0.56457		-0.69522	1.12869	3.93889	0.76534	4.31225	1.3637
848	Hv_Contig_848	hypothetical protein AaeL_AAEL011551	7.73895	0.16271	5.04502	0.06876	-2.06233	0.14184	6.47074	0.176642	892.235	0.215854
7762	Hv_Contig_7762	hypothetical protein AaeL_AAEL012012	5.47685	0.22893	1.8827	0.23892	-2.73466	0.16045	12.0767	0.330895	296.422	0.279559
15043	Hv_Contig_15043	hypothetical protein AaeL_AAEL012104	1.84831	0.53585	-0.02834	0.15504	-0.39147	0.32717	3.67221	0.557828	4.72325	0.627834
17640	Hv_Contig_17640	hypothetical protein AND_00717	3.66106	0.14135	-1.00276	0.08102	0.84463	0.14755	25.3484	0.162923	7.04417	0.20433
9183	Hv_Contig_9183	hypothetical protein AND_03302	3.70412	0.23868	1.90276	0.64744	1.14608	0.48416	3.48549	0.690034	5.88907	0.539795
487	Hv_Contig_487	hypothetical protein AND_05258	7.94915	0.41719	4.75708	0.07271	-6.25595	0.14946	9.13921	0.423479	18886.9	0.443154
1646	Hv_Contig_1646	hypothetical protein AND_05915	5.46409	0.29378	2.88457	0.20761	-3.54824	0.91366	5.97741	0.359734	516.395	0.95973
10534	Hv_Contig_10534	hypothetical protein AND_20544	6.09669	0.13794	4.91489	0.18142	4.88484	0.11372	2.2686	0.227905	2.31634	0.178773
32168	Hv_Contig_32168	hypothetical protein AND_20682	2.80847	0.2664	1.12711	0.04838	-0.95348	0.43852	3.2073	0.270757	13.5662	0.513097
2009	Hv_Contig_2009	hypothetical protein BRAFLDRAFT_63199	4.36597	0.34062	1.85456	0.39036	1.09206	0.27184	5.70177	0.518076	9.67264	0.435797
3196	Hv_Contig_3196	hypothetical protein BRAFLDRAFT_63199	5.33936	0.14622	1.22509	0.26675	-5.36618	0.0951	17.3188	0.304197	1669.89	0.174426
45150	Hv_Contig_45150	hypothetical protein BRAFLDRAFT_85458	1.2888	0.45648	------		-2.30921		N/A	N/A	12.109	0.45648
44091	Hv_Contig_44091	hypothetical protein CLF_036122, partial	2.82916	0.26232	-0.07642	0.65676	------		7.49319	0.70721	N/A	N/A
31715	Hv_Contig_31715	hypothetical protein DAPPUDRAFT_100476	5.37766	0.08587	4.00971	0.11657	1.79098	0.27097	2.58104	0.144783	12.0143	0.284251
33775	Hv_Contig_33775	hypothetical protein DAPPUDRAFT_217952	0.66064	0.26916	------		-1.04163	0.22842	N/A	N/A	3.25413	0.35302
20803	Hv_Contig_20803	hypothetical protein DAPPUDRAFT_307138	6.62523	0.22819	3.07735	0.20791	------		11.6955	0.308703	N/A	N/A
3729	Hv_Contig_3729	hypothetical protein DAPPUDRAFT_309043	9.47586	0.40223	6.47667	0.10754	-2.00052	0.20891	7.99551	0.416358	2849.28	0.453246
4588	Hv_Contig_4588	hypothetical protein DAPPUDRAFT_310328	3.02551	0.1561	1.13949	0.21748	1.31241	0.20579	3.69614	0.267703	3.27865	0.258296
43011	Hv_Contig_43011	hypothetical protein DAPPUDRAFT_50921	2.77183	0.44725	-0.15789	0.65676	------		7.61963	0.794586	N/A	N/A
45123	Hv_Contig_45123	hypothetical protein DDB_G0272534	5.42112	0.17209	-0.08815	0.62774	------		45.5466	0.650901	N/A	N/A
34056	Hv_Contig_34056	hypothetical protein DDB_G0282111	5.22887	0.96198	0.96338	0.72795	------		19.2327	1.20637	N/A	N/A
50717	Hv_Contig_50717	hypothetical protein EAG_00048	2.36297	0.22456	------		0.93475	0.33319	N/A	N/A	2.69114	0.401799
15145	Hv_Contig_15145	hypothetical protein EAG_00427	5.03883	0.74834	2.16355	0.13923	-1.14625	0.86953	7.33746	0.761182	72.7603	1.14721
38226	Hv_Contig_38226	hypothetical protein EAG_00466	2.29648	0.52898	-0.06868	1.46456	0.26825	0.53384	5.1521	1.55716	4.07904	0.751535
41390	Hv_Contig_41390	hypothetical protein EAG_11861	2.70464	0.97076	0.71234	0.65676	-1.92751	0.65274	3.97871	1.17205	24.798	1.16981
39531	Hv_Contig_39531	hypothetical protein EAG_16165	1.97235	0.61442	------		-0.67747	0.26637	N/A	N/A	6.27589	0.669675
38947	Hv_Contig_38947	hypothetical protein EAI_00094	1.50367	2.30152	------		-2.60034		N/A	N/A	17.1961	2.30152
37585	Hv_Contig_37585	hypothetical protein EAI_08590	2.31711	0.70682	-0.16266		-1.82456	0.89447	5.57809	0.70682	17.6509	1.14003
3511	Hv_Contig_3511	hypothetical protein EAI_11433	6.82578	0.28422	4.33067	0.01902	0.49859	0.28715	5.63771	0.284856	80.2923	0.404025
541	Hv_Contig_541	hypothetical protein KGM_17468	7.23643	0.73604	2.04672	0.35885	-4.23795	0.85604	36.4971	0.818858	2845.33	1.12896
8583	Hv_Contig_8583	hypothetical protein LOC100115749	3.86648	0.2285	2.61318	0.12371	-0.6499	0.47368	2.38386	0.259839	22.8858	0.525913
43607	Hv_Contig_43607	hypothetical protein LOC100120269	2.06732	0.28175	0.18058	1.07039	0.40036	0.45608	3.69799	1.10685	3.17545	0.53609
45186	Hv_Contig_45186	hypothetical protein LOC100120269	2.55481	0.11688	0.8024	0.36328	0.91747	0.54265	3.36921	0.381619	3.11092	0.555095
36111	Hv_Contig_36111	hypothetical protein LOC100160378, partial	2.59392	0.943	-1.25599	0.05035	-1.36853	0.10699	14.4191	0.944343	15.5889	0.94905
33868	Hv_Contig_33868	hypothetical protein LOC100167765	0.81536	0.52958	-1.40929		-2.47573	0.67828	4.67397	0.52958	9.78851	0.860534
40916	Hv_Contig_40916	hypothetical protein LOC100167765	2.38396	0.64579	0.17156	0.05035	0.96799	0.08461	4.63446	0.64775	2.66839	0.651309
44243	Hv_Contig_44243	hypothetical protein LOC100570266	1.9403	0.3305	-0.5288		-0.2427		5.53698	0.3305	4.54097	0.3305
42599	Hv_Contig_42599	hypothetical protein LOC100570299	2.83209	0.85683	0.34416		-1.38894	0.93646	5.60972	0.85683	18.649	1.2693
42593	Hv_Contig_42593	hypothetical protein LOC100572386	2.15096	0.13976	-0.72704		-0.03	0.68697	7.3513	0.13976	4.53455	0.701043
695	Hv_Contig_695	hypothetical protein LOC100577587	4.36429	0.31526	0.56979	0.21008	-0.7366	0.14993	13.8758	0.378844	34.3179	0.349096
1823	Hv_Contig_1823	hypothetical protein LOC100680378	4.50248	0.12473	2.10482	0.03478	0.97096	0.16197	5.26948	0.129488	11.5636	0.204431
910	Hv_Contig_910	hypothetical protein LOC100749060	3.27866	0.28768	1.35881	0.17729	1.0529	0.19623	3.78384	0.337922	4.67757	0.348233
8619	Hv_Contig_8619	hypothetical protein LOC411158	3.16966	0.13514	1.37168	0.25802	-1.1157	0.43922	3.47733	0.291268	19.4994	0.45954
2677	Hv_Contig_2677	hypothetical protein LOC724622	3.54202	0.36839	1.76528	0.13149	1.90802	0.17136	3.42651	0.391153	3.10372	0.406295
17292	Hv_Contig_17292	hypothetical protein LOC725211	3.25455	0.64354	0.4537	0.08143	-0.62235	0.31551	6.96851	0.648671	14.6914	0.716722
38314	Hv_Contig_38314	hypothetical protein SINV_01431	3.48343	0.38199	1.5045	0.2929	0.39277	0.29971	3.94201	0.481359	8.51886	0.485533
2350	Hv_Contig_2350	hypothetical protein SINV_08456	6.92173	0.33675	4.26766	0.03968	-2.19911	1.04367	6.2944	0.33908	556.732	1.09665
46588	Hv_Contig_46588	hypothetical protein SINV_10860	3.15981	1.52763	------		------		N/A	N/A	N/A	N/A
31465	Hv_Contig_31465	hypothetical protein SINV_11683	2.11393	1.19472	-0.11773	0.65676	-0.07715	0.50248	4.69674	1.36334	4.56647	1.29609
15773	Hv_Contig_15773	hypothetical protein SINV_11697	3.9011	0.38315	1.23451	0.38723	2.34231	0.20653	6.34927	0.544749	2.94607	0.435268
3998	Hv_Contig_3998	hypothetical protein SINV_16112	3.37449	0.18961	1.61147	0.09776	-1.98097	0.16961	3.39408	0.213328	40.9406	0.2544
20782	Hv_Contig_20782	hypothetical protein SINV_16112	3.89175	0.25632	1.74736	0.04905	-3.1112	0.52756	4.42105	0.260971	128.262	0.586532
2836	Hv_Contig_2836	hypothetical protein TcasGA2_TC000393	9.29452	0.07872	7.38092	0.02625	1.51552	0.23231	3.76748	0.0829813	219.64	0.245285
40342	Hv_Contig_40342	hypothetical protein TcasGA2_TC000957	2.57702	0.08182	0.12701	1.46456	0.68997	0.14236	5.4642	1.46684	3.69878	0.164198
337	Hv_Contig_337	hypothetical protein TcasGA2_TC000997	3.83971	0.39455	2.09833	0.0937	2.32776	0.17857	3.34355	0.405524	2.85195	0.433078
43941	Hv_Contig_43941	hypothetical protein TcasGA2_TC001491	2.12087	0.89984	-0.58835	0.05035	-2.18976		6.53968	0.901248	19.844	0.89984
23054	Hv_Contig_23054	hypothetical protein TcasGA2_TC001735	1.30255	0.76762	-1.95661		-3.02304	0.67828	9.57425	0.76762	20.0508	1.02436
34988	Hv_Contig_34988	hypothetical protein TcasGA2_TC001995	2.92596	0.62284	0.43895	0.24313	0.64655	0.12155	5.60615	0.668612	4.85479	0.63459
34905	Hv_Contig_34905	hypothetical protein TcasGA2_TC002119	3.02235	0.63398	-0.8605	0.65676	------		14.7521	0.912833	N/A	N/A
23861	Hv_Contig_23861	hypothetical protein TcasGA2_TC002178	0.68873	0.24057	------		-0.79864	0.39617	N/A	N/A	2.80377	0.463492
8200	Hv_Contig_8200	hypothetical protein TcasGA2_TC002657	3.56891	1.34169	1.04807	0.58577	1.78661	0.27375	5.73916	1.46399	3.43974	1.36933
45682	Hv_Contig_45682	hypothetical protein TcasGA2_TC005142	1.30275	0.67246	-0.48704		-0.62062	0.45251	3.45765	0.67246	3.79308	0.810535
148	Hv_Contig_148	hypothetical protein TcasGA2_TC008273	5.43521	0.17296	2.87355	0.2547	1.51215	0.10662	5.90387	0.307875	15.1691	0.203182
3479	Hv_Contig_3479	hypothetical protein TcasGA2_TC008564	4.10166	0.30211	2.51915	0.01276	2.06026	0.33227	2.9949	0.302379	4.11645	0.449081
2060	Hv_Contig_2060	hypothetical protein TcasGA2_TC009077	3.01029	0.54414	-0.18617	0.36675	1.11562	0.30627	9.16707	0.656197	3.71837	0.624411
9343	Hv_Contig_9343	hypothetical protein TcasGA2_TC009077	3.14587	0.47888	0.37969	0.68186	1.44988	0.10557	6.80304	0.833222	3.23999	0.490379
18500	Hv_Contig_18500	hypothetical protein TcasGA2_TC009115	2.51381	0.41217	-0.08377	1.5915	1.08128	0.21975	6.0527	1.64401	2.6992	0.467091
21395	Hv_Contig_21395	hypothetical protein TcasGA2_TC009115	2.98087	0.16838	1.50147	0.5366	1.50779	0.3942	2.78833	0.562398	2.77614	0.428655
40925	Hv_Contig_40925	hypothetical protein TcasGA2_TC009115	2.60752	0.61041	0.83252	0.88439	1.09416	0.1618	3.42238	1.07459	2.85474	0.63149
2438	Hv_Contig_2438	hypothetical protein TcasGA2_TC009587	5.5099	0.2708	3.82051	0.11981	3.93018	0.08099	3.2252	0.29612	2.98912	0.282652
45965	Hv_Contig_45965	hypothetical protein TcasGA2_TC010296	1.87316	0.89687	------		------		N/A	N/A	N/A	N/A
39198	Hv_Contig_39198	hypothetical protein TcasGA2_TC010509	2.30632	1.24648	-0.94081		------		9.49475	1.24648	N/A	N/A
6502	Hv_Contig_6502	hypothetical protein TcasGA2_TC010684	3.47806	0.54985	2.00196	0.09666	-1.13546	0.42107	2.78196	0.558281	24.4798	0.692557
8776	Hv_Contig_8776	hypothetical protein TcasGA2_TC011405	5.52218	0.47216	2.42793	0.30317	1.8704	0.26125	8.54008	0.561112	12.5688	0.539617
16669	Hv_Contig_16669	hypothetical protein TcasGA2_TC012001	4.09042	0.54223	-0.39308	0.47076	-3.71069	0.47905	22.3701	0.718073	223.032	0.723535
1396	Hv_Contig_1396	hypothetical protein TcasGA2_TC012119	5.47473	0.22942	1.22119	0.15014	-0.21979	0.23024	19.0741	0.274182	51.7871	0.325029
6023	Hv_Contig_6023	hypothetical protein TcasGA2_TC012119	3.11995	0.18035	0.94643	1.28139	0.52583	0.16086	4.51123	1.29402	6.03821	0.241665
39632	Hv_Contig_39632	hypothetical protein TcasGA2_TC012344	3.32911	0.27416	1.22131	0.27799	-0.44217	0.24097	4.31033	0.390438	13.6543	0.365007
5606	Hv_Contig_5606	hypothetical protein TcasGA2_TC012753	4.06419	0.54687	0.03868	0.48192	1.61901	0.3259	16.2854	0.728913	5.44594	0.636614
8262	Hv_Contig_8262	hypothetical protein TcasGA2_TC012769	7.15713	0.12979	5.12482	0.04249	1.38182	0.3299	4.09059	0.136568	54.7698	0.354513
6883	Hv_Contig_6883	hypothetical protein TcasGA2_TC013103	4.29338	0.34496	2.44106	0.37233	1.30821	0.35327	3.6108	0.50757	7.91819	0.493758
7818	Hv_Contig_7818	hypothetical protein TcasGA2_TC014011	3.06157	0.52127	1.41361	0.00289	0.7557	0.38326	3.1339	0.521278	4.94466	0.647001
6146	Hv_Contig_6146	hypothetical protein TcasGA2_TC014600	3.7893	0.30115	0.24222	0.42548	------		11.689	0.521272	N/A	N/A
19131	Hv_Contig_19131	hypothetical protein TcasGA2_TC015024	3.33886	0.40095	1.1239	0.18922	1.55923	0.18776	4.64269	0.443357	3.43338	0.442735
4973	Hv_Contig_4973	hypothetical protein TcasGA2_TC015466	5.75439	0.16567	2.51831	0.09078	------		9.4223	0.188912	N/A	N/A
7949	Hv_Contig_7949	hypothetical protein TcasGA2_TC016101	1.91797	1.90317	-1.54603	1.35927	-0.34118	0.42515	11.0349	2.33873	4.78709	1.95008
29188	Hv_Contig_29188	hypothetical protein TcasGA2_TC016221	2.30714	0.31485	0.7518	0.37771	-0.52673	0.96149	2.93903	0.491727	7.12984	1.01173
46599	Hv_Contig_46599	hypothetical protein TcasGA2_TC016329	2.33449	1.2758	0.11537	0.65676	------		4.65609	1.43492	N/A	N/A
41520	Hv_Contig_41520	hypothetical protein VITISV_008975	0.6205	0.58776	------		------		N/A	N/A	N/A	N/A
9064	Hv_Contig_9064	inactive lipase	10.8922	0.84697	7.13665	0.0158	------		13.5058	0.847117	N/A	N/A
15572	Hv_Contig_15572	inactive lipase	8.74324	0.31906	5.72892	0.03038	------		8.0798	0.320503	N/A	N/A
828	Hv_Contig_828	inebriated protein AF032873_1	5.97912	0.15802	4.24843	0.00521	2.89089	0.1288	3.31887	0.158106	8.50452	0.203862
1272	Hv_Contig_1272	inhibitor of apoptosis protein	6.88129	0.32036	4.15933	0.20198	3.82799	0.04538	6.59769	0.378717	8.30109	0.323558
2973	Hv_Contig_2973	Innexin inx7	6.82099	0.27232	4.5892	0.00598	-1.6696	0.21241	4.69716	0.272386	359.685	0.345364
13938	Hv_Contig_13938	inositol polyphosphate 5-phosphatase K-like	3.45742	0.10367	1.46705	0.41306	2.17386	0.38837	3.97339	0.425871	2.43439	0.401969
10172	Hv_Contig_10172	insect intestinal lipase 6	9.40839	1.04612	6.85944	0.0491	------		5.85208	1.04727	N/A	N/A
21893	Hv_Contig_21893	insect intestinal lipase 7	5.50067	1.16161	0.7786		------		26.3928	1.16161	N/A	N/A
17856	Hv_Contig_17856	insect intestinal lipase 9	6.30982	2.07604	1.31568	1.14785	------		31.8703	2.37224	N/A	N/A
11887	Hv_Contig_11887	insect intestinal mucin 1	4.71837	0.2637	0.85503	0.01565	-5.34745		14.554	0.264164	1071.8	0.2637
13379	Hv_Contig_13379	insect intestinal mucin 1	10.1362	0.53656	7.64438	0.17391	-4.92706	0.47905	5.62479	0.56404	34236.3	0.719295
19879	Hv_Contig_19879	insect intestinal mucin 1	8.15933	0.31438	4.82898	0.06256	------		10.0585	0.320544	N/A	N/A
23871	Hv_Contig_23871	insect intestinal mucin 1	4.17859	0.73592	-0.92025		------		34.2692	0.73592	N/A	N/A
28096	Hv_Contig_28096	insect intestinal mucin 1	7.44894	1.18879	3.94583	0.03607	-4.47369		11.3381	1.18934	3882.12	1.18879
36871	Hv_Contig_36871	insect intestinal mucin 1	9.41898	0.69293	5.72027	0.04117	------		12.9844	0.694152	N/A	N/A
38309	Hv_Contig_38309	insect intestinal mucin 1	4.46318	2.92251	2.11223	0.38036	------		5.1016	2.94716	N/A	N/A
31747	Hv_Contig_31747	insect intestinal mucin 2	11.1058	1.057	7.94332	0.06628	-4.99792		8.95374	1.05908	70421.6	1.057
36428	Hv_Contig_36428	insect intestinal mucin 2	10.5097	0.82413	7.4075	0.11909	------		8.58739	0.83269	N/A	N/A
5532	Hv_Contig_5532	insect intestinal mucin 3	4.85525	1.04075	0.8494	0.12496	------		16.065	1.04822	N/A	N/A
8337	Hv_Contig_8337	insect intestinal mucin 3	7.61633	0.42967	4.00942	0.13657	------		12.1839	0.450852	N/A	N/A
11523	Hv_Contig_11523	insect intestinal mucin 3	3.29538	0.83318	0.07308	0.05114	------		9.33274	0.834748	N/A	N/A
31246	Hv_Contig_31246	insect intestinal mucin 3	4.8605	1.08523	1.8678	0.75746	------		7.95962	1.32343	N/A	N/A
9140	Hv_Contig_9140	insect intestinal mucin 4	9.93975	0.73562	8.00043	0.14151	------		3.83525	0.749107	N/A	N/A
3766	Hv_Contig_3766	insect intestinal mucin IIM86	10.3866	0.50178	7.32912	0.03385	-6.34128		8.32529	0.50292	108542	0.50178
42321	Hv_Contig_42321	insulin-related peptide binding protein precursor	3.57788	0.72328	0.65579	0.57243	-0.88256	0.54083	7.57943	0.922394	22.0154	0.903123
1754	Hv_Contig_1754	intestinal mucin IIM-15	10.3079	0.78766	8.23497	0.14297	-0.10248	0.14239	4.20752	0.80053	1360.97	0.800427
6928	Hv_Contig_6928	intestinal mucin IIM-15	9.67627	0.84033	6.19468	0.12099	-4.70478		11.1703	0.848995	21336.7	0.84033
16055	Hv_Contig_16055	intestinal mucin IIM-46	11.8305	0.93936	7.19113	0.0853	-2.34111	0.19838	24.9227	0.943225	18453.8	0.960079
3050	Hv_Contig_3050	inward rectifier potassium channel	5.30617	0.14773	2.20407	0.12134	-2.22312	0.09994	8.58668	0.191174	184.732	0.17836
2916	Hv_Contig_2916	inwardly rectifying k+ channel, putative	5.18749	0.19675	3.29905	0.05426	-4.921	0.80221	3.70235	0.204095	1103.97	0.825985
8793	Hv_Contig_8793	isochorismatase domain containing protein	4.71816	0.36792	3.08762	0.04364	2.48979	0.17858	3.09629	0.370499	4.68604	0.408969
14156	Hv_Contig_14156	isochorismatase domain containing protein	5.82758	0.32768	3.05378	0.0844	1.89229	0.33719	6.83907	0.338375	15.2982	0.470182
15764	Hv_Contig_15764	isochorismatase domain containing protein	3.7606	0.29731	2.20166	0.00225	0.95328	0.20102	2.94637	0.297319	6.99983	0.35889
7455	Hv_Contig_7455	jmjC domain-containing protein 4-like	2.64696	0.22913	0.84138	0.62796	1.07565	0.17048	3.4957	0.668457	2.97174	0.285594
5946	Hv_Contig_5946	juvenile hormone epoxide hydrolase-like protein 4	5.66257	0.45621	2.75689	0.1089	-3.6683	0.31853	7.49371	0.469027	643.979	0.556407
3892	Hv_Contig_3892	kakapo	3.27067	0.4911	-0.05038	0.05035	1.41377	0.41982	9.99392	0.493674	3.62228	0.646087
20406	Hv_Contig_20406	kakapo	3.04657	0.43972	-0.05228	0.75746	1.20566	0.36131	8.56736	0.875842	3.58236	0.569121
47337	Hv_Contig_47337	kinesin family member 21A, partial	2.78115	0.46269	0.97074	0.46398	0.21884	0.5734	3.50742	0.655255	5.90653	0.736797
2006	Hv_Contig_2006	labial	7.30051	0.50345	3.95237	0.09243	------		10.1833	0.511864	N/A	N/A
3790	Hv_Contig_3790	l-allo-threonine aldolase	6.16188	0.6409	2.21514	0.02445	-0.23349	0.18322	15.4201	0.641366	84.1779	0.666575
37656	Hv_Contig_37656	LDL receptor ligand-binding repeat bearing protein, putative	2.49998	0.55091	-1.11886	0.05035	------		12.2851	0.553206	N/A	N/A
2078	Hv_Contig_2078	leucine-rich transmembrane protein	4.60868	0.18588	1.9384	0.11055	-0.7779	0.2187	6.36553	0.21627	41.8333	0.287021
5113	Hv_Contig_5113	leucine-rich transmembrane protein	7.78919	0.41093	5.36561	0.11428	-0.08069	0.21181	5.36501	0.426525	233.921	0.462306
8545	Hv_Contig_8545	LIM and SH3 domain protein F42H10.3-like isoform 1	4.85302	0.44192	1.99899	0.22839	3.18637	0.12166	7.23017	0.497449	3.17477	0.458361
9196	Hv_Contig_9196	lipase	12.2883	0.82585	8.13303	0.0441	------		17.8185	0.827027	N/A	N/A
9381	Hv_Contig_9381	lipase	9.47641	1.52373	4.51715	0.00771	------		31.109	1.52375	N/A	N/A
10528	Hv_Contig_10528	lipase	7.96383	1.17979	5.33378	0.09859	------		6.19047	1.1839	N/A	N/A
10708	Hv_Contig_10708	lipase	9.06755	0.29484	3.72711	0.07931	------		40.5166	0.305321	N/A	N/A
11358	Hv_Contig_11358	lipase	9.38003	1.97617	4.47555	0.22833	-4.52208		29.9499	1.98932	15309.2	1.97617
11525	Hv_Contig_11525	lipase	6.2289	1.16968	0.56451	0.09644	------		50.7167	1.17365	N/A	N/A
12643	Hv_Contig_12643	lipase	8.90075	0.2114	5.17608	0.06758	-4.42761		13.2202	0.221939	10285.8	0.2114
20454	Hv_Contig_20454	lipase	6.59716	0.91105	4.30846	0.51966	-2.93199	0.95703	4.88616	1.04884	738.856	1.32133
27031	Hv_Contig_27031	lipase	5.64726	1.87739	1.43377	0.17211	------		18.5518	1.88526	N/A	N/A
10327	Hv_Contig_10327	lipase member H-A-like	1.93639	0.94169	0.07617	0.60311	-3.9288	0.76147	3.63063	1.11827	58.2905	1.21104
21290	Hv_Contig_21290	lipocalin 4	3.76494	0.28204	2.29595	0.24525	------		2.76828	0.373757	N/A	N/A
5794	Hv_Contig_5794	lipoyltransferase 1, mitochondrial-like	4.88324	0.34737	2.00219	0.94564	0.91644	0.51492	7.36686	1.00742	15.636	0.621135
9310	Hv_Contig_9310	long-chain-fatty-acid--CoA ligase ACSBG2-like	7.03873	0.42173	4.48953	0.00676	-0.33182	0.09428	5.8531	0.421784	165.484	0.43214
22887	Hv_Contig_22887	luciferase	6.39394	0.15529	3.9771	0.12112	2.10502	0.23923	5.34	0.196939	19.5476	0.285212
4265	Hv_Contig_4265	luciferin 4-monooxygenase	5.46941	0.82372	1.92103	0.02343	-3.42726	0.72616	11.6995	0.824053	476.612	1.0981
4600	Hv_Contig_4600	luciferin 4-monooxygenase	5.10677	0.16508	1.85137	0.14668	------		9.54933	0.220831	N/A	N/A
4037	Hv_Contig_4037	luciferin 4-monooxygenase-like	8.04689	0.22031	5.8754	0.00398	-4.65688	1.32021	4.50488	0.220346	6671.38	1.33847
5966	Hv_Contig_5966	luciferin 4-monooxygenase-like	6.59713	0.2208	3.20384	0.29929	------		10.5071	0.371924	N/A	N/A
28095	Hv_Contig_28095	macrophage migration inhibitory factor	8.60052	0.3095	4.94515	0.10483	2.14981	0.42066	12.6002	0.326771	87.4696	0.52225
13127	Hv_Contig_13127	magnesium transporter NIPA2-like	2.82754	0.33453	0.11824	0.1069	0.62073	0.3508	6.54004	0.351195	4.61653	0.484738
39402	Hv_Contig_39402	maltase 1	3.38853	2.06	-0.89318		-2.63138	0.10155	19.4502	2.06	64.8894	2.0625
11601	Hv_Contig_11601	map/microtubule affinity-regulating kinase 2,4	4.25767	0.1991	1.66504	0.29727	-2.32355	0.56065	6.03197	0.357785	95.7513	0.594953
4115	Hv_Contig_4115	Max-like protein X	5.33244	0.14434	1.84051	0.12276	2.19027	0.22807	11.2506	0.189484	8.82851	0.269907
12414	Hv_Contig_12414	MChain M, Crystal Structure Of Trichoplusia Ni Secreted Ferritin	7.78476	0.87853	5.41382	0.05767	5.32966	0.12444	5.17278	0.880421	5.48351	0.887299
23698	Hv_Contig_23698	MChain M, Crystal Structure Of Trichoplusia Ni Secreted Ferritin	6.17154	0.80028	3.7261	0.37159	3.40699	0.12695	5.44692	0.882342	6.79536	0.810287
666	Hv_Contig_666	Membrane alanyl aminopeptidase	9.34914	0.18553	7.36134	0.01733	------		3.96632	0.186338	N/A	N/A
10357	Hv_Contig_10357	metallo-beta-lactamase, putative	1.05283	0.3027	-0.97784	0.612	-2.86711	0.90994	4.08595	0.682767	15.1363	0.958967
9146	Hv_Contig_9146	microphthalmia-associated transcription factor-like	3.7532	0.25714	2.3178	0.12801	0.76362	0.18966	2.70457	0.287241	7.94243	0.319518
4285	Hv_Contig_4285	microsomal cytochrome P450	6.63131	1.75379	3.83865	0.18533	-0.67898	0.2952	6.92906	1.76356	158.714	1.77846
8373	Hv_Contig_8373	microsomal cytochrome P450	7.14199	1.28805	4.72765	0.13639	1.10393	0.3022	5.33076	1.29525	65.7109	1.32303
9966	Hv_Contig_9966	microsomal cytochrome P450	5.93052	1.75902	1.26282	0.49471	-2.1199	0.36988	25.4166	1.82726	265.105	1.79749
32693	Hv_Contig_32693	microsomal cytochrome P450	4.6426	2.26443	1.74532	0.21083	-1.9409	0.84954	7.4502	2.27422	95.9027	2.41855
786	Hv_Contig_786	midgut aminopeptidase N2	8.52188	0.14502	7.3717	0.0741	-5.18024	1.06638	2.21942	0.162855	13327.5	1.0762
2173	Hv_Contig_2173	midgut aminopeptidase N5 [Helicoverpa armigera]	6.81926	0.71661	4.17378	0.15934	-4.20406	0.41816	6.257	0.734111	2081.37	0.829691
20636	Hv_Contig_20636	midgut glutamate specific carboxypeptidase	6.72401	0.7341	3.85126	0.01363	-3.93985		7.3246	0.734227	1622.34	0.7341
8652	Hv_Contig_8652	Mo-molybdopterin cofactor sulfurase	7.06392	0.32455	5.25359	0.12146	4.86612	0.17403	3.50723	0.346533	4.58779	0.368265
11480	Hv_Contig_11480	monocarboxylate transporter	3.85297	0.41812	-0.52201	0.94081	0.78317	0.18172	20.7491	1.02954	8.39657	0.455902
18580	Hv_Contig_18580	monocarboxylate transporter	2.6016	0.61575	-1.35893	0.59527	-2.41014	0.58246	15.5682	0.856443	32.2615	0.847589
4552	Hv_Contig_4552	monocarboxylate transporter 3	4.9269	0.19494	2.02202	0.43583	1.4882	0.34531	7.48955	0.47744	10.8431	0.396536
36378	Hv_Contig_36378	monocarboxylate transporter 3	3.77493	0.29605	-0.22959	0.05035	1.78471	0.17507	16.0502	0.300301	3.97298	0.343941
28604	Hv_Contig_28604	mucin protein	4.77368	0.42497	-0.1021	0.87167	-3.58485		29.36	0.969746	328.222	0.42497
32230	Hv_Contig_32230	mucin protein	8.53389	0.50204	3.44001	0.44817	------		34.1516	0.672979	N/A	N/A
21987	Hv_Contig_21987	multi-domain lipocalin	6.6555	1.74532	3.1655	0.39784	-0.94432	1.01885	11.2356	1.79009	193.988	2.02094
21833	Hv_Contig_21833	Multiple coagulation factor deficiency protein 2-like protein	5.82751	0.06563	4.40948	0.03856	1.51654	0.07925	2.6722	0.0761194	19.8487	0.102897
41006	Hv_Contig_41006	Multiple coagulation factor deficiency protein 2-like protein	4.20412	0.37254	2.34746	0.19129	-1.72534	0.13723	3.62168	0.418781	60.946	0.397011
5350	Hv_Contig_5350	mutant cadherin	5.16874	0.29015	2.68686	0.08231	1.95411	0.15541	5.58625	0.301599	9.28325	0.329149
41124	Hv_Contig_41124	mutant cadherin	3.00032	0.99479	------		-1.4147		N/A	N/A	21.3331	0.99479
152	Hv_Contig_152	myosin vi	6.07318	0.40937	3.50883	0.10729	1.84827	0.04891	5.91488	0.423196	18.6993	0.412281
194	Hv_Contig_194	Myosin-IB	7.90784	0.22763	5.31075	0.09636	3.40555	0.078	6.05065	0.247185	22.6634	0.240623
6816	Hv_Contig_6816	myosin-Va	3.31838	0.57827	1.45818	0.12442	1.53697	0.2905	3.63058	0.591504	3.43762	0.647137
52	Hv_Contig_52	myosin-VIIa-like	5.38263	0.1478	1.70394	0.23957	-1.98927	0.308	12.8055	0.281494	165.639	0.341627
35825	Hv_Contig_35825	NAD dependent epimerase/dehydratase family	3.6962	0.66514	1.98519	0.06171	1.5402	0.14592	3.2739	0.667997	4.45677	0.680958
3667	Hv_Contig_3667	NADH dehydrogenase subunit 1	11.3793	0.3832	9.94737	0.08515	6.43457	0.1006	2.69807	0.392547	30.7973	0.396185
30226	Hv_Contig_30226	NADH dehydrogenase subunit 3	8.08088	0.30045	3.38665	1.3969	3.36132		25.8883	1.42885	26.3469	0.30045
369	Hv_Contig_369	NADPH cytochrome P450 reductase	6.76371	0.10241	5.33091	0.04316	3.4886	0.16686	2.6997	0.111133	9.68069	0.195781
13414	Hv_Contig_13414	NADPH-dependent diflavin oxidoreductase 1	3.33135	0.27728	1.27635	0.30497	0.84028	0.22408	4.15544	0.412178	5.62195	0.356505
3566	Hv_Contig_3566	neither inactivation nor afterpotential B	4.95565	0.72256	3.03531	0.1361	-1.33053	0.41967	3.78512	0.735266	78.0421	0.835593
5166	Hv_Contig_5166	neurobeachin-like	3.20555	0.27613	1.51622	0.58116	1.19087	0.17308	3.22507	0.643424	4.04091	0.32589
46448	Hv_Contig_46448	neurobeachin-like, partial	2.38237	0.18774	0.10855	0.65676	0.18016	1.02896	4.83602	0.683067	4.60184	1.04595
18033	Hv_Contig_18033	neuronal calcium sensor	3.34509	0.06288	1.57864	0.23392	2.01623	0.24523	3.40216	0.242224	2.51204	0.253163
28609	Hv_Contig_28609	neuronal calcium sensor	4.09888	0.53131	1.22325	0.44345	0.5392	0.46343	7.33924	0.692054	11.7915	0.705023
1164	Hv_Contig_1164	neuropeptide receptor B3 precursor	6.36324	0.5157	2.24466	0.01523	-0.65612	0.16661	17.3707	0.515925	129.729	0.541946
9225	Hv_Contig_9225	neuropeptide receptor B3 precursor	2.37081	0.32796	-3.11754	1.03346	-7.29268		44.8909	1.08425	810.962	0.32796
14787	Hv_Contig_14787	Neurotrypsin	2.72166	0.28554	0.22527	0.20761	0.61664	0.19438	5.64272	0.353037	4.30204	0.345422
33675	Hv_Contig_33675	Neurotrypsin	2.80711	0.34263	0.33129	0.24313	0.98479	0.40189	5.56283	0.420128	3.53649	0.52812
805	Hv_Contig_805	neutral alpha-glucosidase ab	5.942	0.5777	2.21876	0.03485	------		13.2071	0.57875	N/A	N/A
1603	Hv_Contig_1603	neutral ceramidase-like	7.29705	0.51208	4.26993	0.03582	-2.86245	0.54238	8.15181	0.513331	1143.71	0.745924
36641	Hv_Contig_36641	neutral lipase	3.95154	0.43501	2.11536	0.05035	------		3.57063	0.437914	N/A	N/A
25148	Hv_Contig_25148	Nitrilase-like protein 1	2.95912	0.14926	0.49935	0.52054	0.68746	0.44535	5.50129	0.541517	4.82878	0.469697
2965	Hv_Contig_2965	Optineurin, putative	4.48448	0.43435	2.83305	0.15394	2.90651	0.10961	3.14145	0.460823	2.98549	0.447967
42959	Hv_Contig_42959	ORF	2.57713	0.56686	-0.62793		------		9.22187	0.56686	N/A	N/A
46413	Hv_Contig_46413	ORF	2.39819	0.48724	-0.36264		------		6.77786	0.48724	N/A	N/A
40936	Hv_Contig_40936	ORF2-encoded protein, partial	3.62261	0.46253	-0.03596	1.17109	-2.50674		12.6281	1.25912	70.0033	0.46253
1645	Hv_Contig_1645	organic cation transporter	5.73296	2.65035	2.1134	0.08388	-5.22705	0.80221	12.2913	2.65168	1992.01	2.7691
2192	Hv_Contig_2192	organic cation transporter	6.36761	0.47684	4.43254	0.02314	-2.65906	0.22383	3.82397	0.477401	521.553	0.52676
2716	Hv_Contig_2716	organic cation transporter	3.82704	0.16692	1.48759	0.27179	------		5.0611	0.318955	N/A	N/A
2968	Hv_Contig_2968	organic cation transporter	4.9032	0.54216	2.86174	0.11776	1.1184	0.15062	4.11662	0.554802	13.7828	0.562693
3007	Hv_Contig_3007	organic cation transporter	4.75257	0.30684	2.43046	0.24975	-4.24595	1.26895	5.00063	0.395633	511.475	1.30552
3052	Hv_Contig_3052	organic cation transporter	4.29015	1.28898	-1.64795	0.05035	-5.24937		61.3121	1.28996	744.186	1.28898
3413	Hv_Contig_3413	organic cation transporter	5.83771	0.42882	1.77825	0.14055	------		16.6732	0.451266	N/A	N/A
3683	Hv_Contig_3683	organic cation transporter	5.62354	0.22728	3.93967	0.14444	------		3.21289	0.269294	N/A	N/A
3824	Hv_Contig_3824	organic cation transporter	4.37403	1.19966	1.50896	0.11186	-2.05883	0.42321	7.28571	1.20486	86.394	1.27212
3943	Hv_Contig_3943	organic cation transporter	6.0991	0.19766	3.86375	0.05157	-0.36012	0.34079	4.70877	0.204277	87.9871	0.393964
13418	Hv_Contig_13418	organic cation transporter	0.90595	0.86941	-1.28771	1.72739	------		4.57465	1.93384	N/A	N/A
3297	Hv_Contig_3297	Organic cation transporter protein	3.71588	0.57438	1.14208	0.17729	------		5.95376	0.601119	N/A	N/A
13464	Hv_Contig_13464	Organic cation transporter protein	4.17882	0.23173	2.75373	0.20603	0.1749	0.29625	2.68531	0.310076	16.0435	0.376115
1051	Hv_Contig_1051	otopetrin	5.79318	0.38775	3.01915	0.11876	-5.94823	0.0951	6.84016	0.405529	3423.86	0.399242
3392	Hv_Contig_3392	ovary C/EBPg transcription factor	4.09882	0.5473	2.53691	0.23661	2.02703	0.15427	2.95244	0.596256	4.20408	0.568627
6263	Hv_Contig_6263	ovary C/EBPg transcription factor	3.18885	0.63999	1.3325	0.30423	0.58999	0.24443	3.6209	0.708621	6.05808	0.685079
14502	Hv_Contig_14502	ovary C/EBPg transcription factor	3.34607	0.44272	1.50786	0.16004	0.09286	0.63798	3.57566	0.470759	9.53485	0.776543
14670	Hv_Contig_14670	ovary C/EBPg transcription factor	3.89097	0.45879	1.19287	0.62331	0.58397	0.39897	6.48947	0.773953	9.89706	0.608001
1071	Hv_Contig_1071	p160 coactivator FISC	3.61332	0.4183	2.23787	0.13938	2.10009	0.0885	2.59449	0.44091	2.85448	0.42756
2740	Hv_Contig_2740	pancreatic lipase 2	7.98667	0.74947	5.84373	0.10931	-3.33124	0.53122	4.41661	0.757399	2552.88	0.91864
8773	Hv_Contig_8773	pancreatic lipase 2	4.98888	0.43376	2.71509	0.4287	------		4.83592	0.609862	N/A	N/A
10134	Hv_Contig_10134	pancreatic lipase 2	5.67915	0.23854	2.97703	0.29654	-3.71771	1.2702	6.50757	0.380575	674.119	1.2924
10301	Hv_Contig_10301	pancreatic lipase 2	8.39866	0.68008	6.79234	0.00596	------		3.04474	0.680106	N/A	N/A
17608	Hv_Contig_17608	pancreatic lipase 2	7.15123	0.67232	3.29536	0.28863	------		14.4788	0.731657	N/A	N/A
18200	Hv_Contig_18200	pancreatic lipase 2	7.77799	0.56357	6.08955	0.0689	4.31379	0.06576	3.22308	0.567766	11.0364	0.567394
28543	Hv_Contig_28543	pancreatic lipase 2	7.2034	0.71045	5.27031	0.02544	-3.58746		3.81872	0.710905	1771.63	0.71045
10161	Hv_Contig_10161	pancreatic lipase-like protein	7.57615	1.39065	5.03178	0.18716	-5.40322		5.83353	1.40319	8075.69	1.39065
10333	Hv_Contig_10333	pancreatic lipase-like protein	8.8069	1.96951	3.11702	0.10662	-3.46724		51.6208	1.97239	4953.18	1.96951
10381	Hv_Contig_10381	pancreatic lipase-like protein	8.41371	1.27439	4.92921	0.05059	------		11.1928	1.27539	N/A	N/A
10445	Hv_Contig_10445	pancreatic lipase-like protein	8.14909	1.31536	3.98161	0.10545	------		17.9695	1.31958	N/A	N/A
10785	Hv_Contig_10785	pancreatic lipase-like protein	8.14091	1.0742	6.243	0.23356	------		3.72673	1.0993	N/A	N/A
10790	Hv_Contig_10790	pancreatic lipase-like protein	8.68076	1.31626	3.43691	0.04447	------		37.8928	1.31701	N/A	N/A
20847	Hv_Contig_20847	pancreatic lipase-like protein	2.81766	0.76479	1.1358	0.53636	------		3.20841	0.934123	N/A	N/A
24267	Hv_Contig_24267	pancreatic lipase-like protein	6.2508	1.50657	2.10513	0.4675	------		17.6999	1.57744	N/A	N/A
24465	Hv_Contig_24465	pancreatic lipase-like protein	5.88232	1.39105	1.67388	0.77092	------		18.487	1.59039	N/A	N/A
46164	Hv_Contig_46164	Pao retrotransposon peptidase protein	1.89512	0.52194	------		------		N/A	N/A	N/A	N/A
17229	Hv_Contig_17229	peptidoglycan recognition protein B	11.2213	0.91374	5.54755	0.22952	-2.68234	0.47905	51.0483	0.942125	15325.9	1.0317
19406	Hv_Contig_19406	period	4.13763	0.20574	1.22815		-0.11187	0.53835	7.51347	0.20574	19.0207	0.576324
890	Hv_Contig_890	peripheral-type benzodiazepine receptor	3.60093	0.17425	2.37901	0.14426	1.17076	0.03146	2.33257	0.226217	5.38957	0.177067
4306	Hv_Contig_4306	peripheral-type benzodiazepine receptor	5.73415	0.35616	3.81068	0.12346	2.01257	0.12006	3.79334	0.376951	13.1919	0.375851
33810	Hv_Contig_33810	peripheral-type benzodiazepine receptor	3.13921	0.71997	1.18286	0.01514	-1.08059	0.32982	3.88079	0.720129	18.6332	0.79192
5413	Hv_Contig_5413	peritrophin 1	9.7202	0.8635	4.83296	0.1888	-3.60893		29.5941	0.883899	10291.2	0.8635
9268	Hv_Contig_9268	peritrophin 1	10.5102	0.86769	5.92152	0.10644	-3.76189	0.09733	24.0624	0.874194	19785	0.873132
8641	Hv_Contig_8641	peritrophin type-A domain protein 4	9.0328	0.3178	7.32624	0.01256	-5.74428		3.26382	0.318048	28076.6	0.3178
25955	Hv_Contig_25955	Peroxisomal membrane protein PMP34, putative	1.02292	0.72108	-1.56091		-2.37632	0.71412	5.99529	0.72108	10.5505	1.01485
10550	Hv_Contig_10550	peroxisomal membrane protein PMP34-like isoform 1	3.51925	0.20984	2.37233	0.02831	0.47726	0.1642	2.21441	0.211741	8.23626	0.266448
1403	Hv_Contig_1403	peroxisomal multifunctional enzyme type 2	7.51257	0.68357	5.93685	0.0028	4.40156	0.12977	2.98084	0.683576	8.63987	0.695779
9741	Hv_Contig_9741	phosphatidylinositol-4-phosphate 3-kinase C2 domain-containing subunit beta-like isoform 1	3.69341	0.25265	1.585	0.01044	1.87568	0.17139	4.31216	0.252866	3.52526	0.305297
36968	Hv_Contig_36968	phospholipase A2, group VI (cytosolic, calcium-independent)	1.97372	0.43308	-0.17923	0.05035	-0.19527	0.83808	4.44736	0.435997	4.49708	0.943364
2980	Hv_Contig_2980	PI-PLC X domain-containing protein 1	7.87189	0.70836	3.9417	0.05613	-0.13039	0.17487	15.2442	0.71058	256.405	0.729626
39581	Hv_Contig_39581	pituitary homeobox1	2.89568	0.63605	0.64066	0.05035	------		4.77341	0.63804	N/A	N/A
27316	Hv_Contig_27316	plasma glutamate carboxypeptidase	4.25849	0.81606	1.64961	0.15051	------		6.1003	0.829824	N/A	N/A
13542	Hv_Contig_13542	pleckstrin homology domain-containing family F member 2-like isoform 3	4.76456	0.32375	2.79914	0.07765	2.86295	0.08036	3.90526	0.332932	3.7363	0.333574
18188	Hv_Contig_18188	pol polyprotein	1.24607	0.23157	-1.76159	0.65676	-2.62575	0.66398	8.04259	0.69639	14.6398	0.703203
698	Hv_Contig_698	polycalin	8.63102	1.46697	6.32235	0.0034	1.11131	0.16852	4.95426	1.46697	183.509	1.47662
1026	Hv_Contig_1026	polycalin	11.561	0.5336	7.46887	0.06603	------		17.0552	0.53767	N/A	N/A
3699	Hv_Contig_3699	polycalin	7.27912	0.1248	4.46788	0.07029	-5.78636	0.80221	7.01888	0.143233	8572.38	0.81186
15696	Hv_Contig_15696	polycalin	4.67762	3.59851	0.59297	0.35691	-3.36643	1.13294	16.9669	3.61617	263.937	3.77264
26692	Hv_Contig_26692	polycalin	7.78712	1.81963	5.12318	0.12239	------		6.33761	1.82374	N/A	N/A
40357	Hv_Contig_40357	polycalin	5.71972	0.15923	4.17186	0.48931	-3.68577		2.92383	0.514566	678.164	0.15923
14650	Hv_Contig_14650	polyprotein	2.54646	0.30911	0.96901	0.91725	0.80095	0.28694	2.98442	0.967934	3.35313	0.421762
39372	Hv_Contig_39372	polyprotein	0.68115	0.92117	-0.99376		-1.26568	1.33271	3.19299	0.92117	3.85526	1.62008
42478	Hv_Contig_42478	polyprotein	1.9219	0.18307	-0.20245	0.75746	0.51834	0.3322	4.36007	0.779269	2.64554	0.379304
36023	Hv_Contig_36023	polyubiquitin	7.39584	0.44776	5.84625	0.01822	5.78306	0.14174	2.92734	0.448131	3.05841	0.469659
865	Hv_Contig_865	potassium coupled amino acid transporter	6.61416	0.20411	4.23479	0.2165	-1.44642	0.11227	5.20309	0.297545	266.979	0.232949
872	Hv_Contig_872	potassium coupled amino acid transporter	4.64092	0.25919	1.63866	0.10189	-0.91961	0.23797	8.01254	0.278498	47.1939	0.351865
1155	Hv_Contig_1155	potassium-dependent sodium-calcium exchanger, putative	8.07928	0.52669	3.93548	0.18119	-4.18722	0.67828	17.677	0.556985	4927.02	0.858758
45643	Hv_Contig_45643	potassium-dependent sodium-calcium exchanger, putative	2.61817	0.20213	1.04205	0.75746	------		2.98167	0.783966	N/A	N/A
4237	Hv_Contig_4237	predicted protein	3.16412	0.25897	1.56441	0.04409	0.22946	0.19441	3.03082	0.262696	7.64576	0.323822
15588	Hv_Contig_15588	predicted protein	3.17232	0.30977	0.69904	0.10405	-0.06512	0.15145	5.55305	0.326778	9.43119	0.344811
28442	Hv_Contig_28442	predicted protein	2.76305	0.20572	1.0357	0.79913	1.16592	0.21958	3.31119	0.825185	3.02541	0.300892
43298	Hv_Contig_43298	predicted protein	2.91009	0.07061	-0.67068		-1.34218	0.14946	11.9652	0.07061	19.0573	0.1653
49857	Hv_Contig_49857	predicted protein	3.57279		------		------		N/A	N/A	N/A	N/A
16532	Hv_Contig_16532	Prestin	2.67471	0.40973	1.13429	0.1908	0.06481	0.26311	2.90879	0.451977	6.10461	0.486935
1650	Hv_Contig_1650	Probable nucleolar GTP-binding protein 1	7.23633	0.06587	5.41495	0.05957	5.107	0.0679	3.53419	0.0888113	4.37514	0.0946006
6712	Hv_Contig_6712	proline synthetase co-transcribed bacterial-like protein	6.40358	0.40788	3.57988	0.03877	2.2175	0.16604	7.07976	0.409718	18.2027	0.440381
7572	Hv_Contig_7572	prostaglandin reductase 1-like	5.33464	0.08956	3.88168	0.01712	0.83986	0.3909	2.73769	0.0911816	22.5457	0.401028
7067	Hv_Contig_7067	protease	10.7251	0.47516	8.98493	0.00624	-5.76704		3.34086	0.475201	92181.5	0.47516
11380	Hv_Contig_11380	protease	11.0382	1.20071	8.41849	0.04043	-4.30798		6.14609	1.20139	41653.2	1.20071
12886	Hv_Contig_12886	protease	10.5878	0.64565	6.81741	0.09862	------		13.6456	0.653138	N/A	N/A
13003	Hv_Contig_13003	protease	6.69395	0.6097	3.2159	1.1018	-5.26516		11.1429	1.25924	3981.54	0.6097
3969	Hv_Contig_3969	proteasome 26S subunit 6A	11.4765	0.30042	7.8039	0.12668	3.12205	0.07169	12.7517	0.326037	327.3	0.308855
31705	Hv_Contig_31705	protein kinase c inhibitor	4.52743	0.10141	2.89379	0.44118	-2.74297	0.65275	3.10295	0.452685	154.386	0.66058
38668	Hv_Contig_38668	protein sidekick precursor, putative	3.16579	0.26076	1.3782	0.62124	0.39031	0.54083	3.45238	0.673747	6.84704	0.600411
12133	Hv_Contig_12133	putative alcohol dehydrogenase	5.53944	0.38494	3.98289	0.36755	0.53299	0.21653	2.9415	0.532233	32.1434	0.441661
9168	Hv_Contig_9168	putative aldo-ketose reductase 1	6.10738	1.13111	3.45169	0.12457	0.44205	0.34175	6.30148	1.13795	50.7498	1.18161
30397	Hv_Contig_30397	putative aldo-ketose reductase 1	2.81761	1.23271	0.8625	0.83254	-2.23739	1.2388	3.87745	1.48751	33.2435	1.74763
5306	Hv_Contig_5306	putative chymotrypsin-like proteinase	10.6438	0.42558	7.28935	0.01873	1.38919	0.25153	10.2281	0.425992	610.831	0.494354
21761	Hv_Contig_21761	putative chymotrypsin-like proteinase	11.9762	0.8303	5.05921	0.04523	------		120.846	0.831531	N/A	N/A
40775	Hv_Contig_40775	putative chymotrypsin-like proteinase	8.64402	0.58901	4.20223	0.53751	-2.51675		21.7326	0.797402	2289.43	0.58901
40932	Hv_Contig_40932	putative chymotrypsin-like proteinase	5.92976	1.29368	3.61817	0.09331	------		4.9643	1.29704	N/A	N/A
46224	Hv_Contig_46224	putative chymotrypsin-like proteinase	11.138	1.18182	6.50348	0.12107	------		24.8379	1.18801	N/A	N/A
21870	Hv_Contig_21870	putative fatty acid binding protein	4.45905	0.22067	1.37933	0.42548	-1.11772	0.40818	8.4545	0.4793	47.7282	0.464011
45217	Hv_Contig_45217	Putative gag-pol polyprotein, identical	2.0065	1.48561	------		-2.0915		N/A	N/A	17.1246	1.48561
7402	Hv_Contig_7402	putative glycoside hydrolase	4.40469	0.7534	0.87109	0.09166	-2.2342	0.28193	11.5803	0.758955	99.6564	0.804423
136	Hv_Contig_136	putative lethal (2) giant larvae	6.22635	0.10675	4.81094	0.03561	3.17685	0.03444	2.66736	0.112533	8.27925	0.112168
17827	Hv_Contig_17827	putative lethal (2) giant larvae	3.07512	0.26648	0.58761	1.65986	-0.14746	0.146	5.60809	1.68111	9.33455	0.303855
33681	Hv_Contig_33681	Putative methyltransferase family protein	5.27343	0.11736	3.80459	0.72719	2.87189	0.28656	2.76799	0.736599	5.28367	0.309661
3116	Hv_Contig_3116	Putative peroxisomal acyl-coenzyme A oxidase 1	5.30254	0.6766	1.82013	0.18785	-0.52426	0.21047	11.1766	0.702193	56.7599	0.70858
35197	Hv_Contig_35197	putative polyprotein	1.37301	0.74173	-1.36802		-0.62031	0.93576	6.68547	0.74173	3.98152	1.19407
11453	Hv_Contig_11453	putative trypsin-like proteinase	7.95312	1.80267	2.23094	0.19347	-7.68379		52.7895	1.81302	50954.1	1.80267
13944	Hv_Contig_13944	putative trypsin-like proteinase	8.17828	1.06936	3.49041	0.14078	-3.55444	0.50143	25.7745	1.07859	3403.3	1.18109
20684	Hv_Contig_20684	putative trypsin-like proteinase	8.59986	0.60994	5.85124	0.24031	3.56836	0.135	6.72074	0.655573	32.7064	0.624701
36493	Hv_Contig_36493	putative trypsin-like proteinase	7.2739	0.88747	2.5344	0.09996	1.35627	0.52541	26.7136	0.893082	60.4483	1.03134
41438	Hv_Contig_41438	putative trypsin-like proteinase	11.6606	0.46212	8.16469	0.00327	------		11.2817	0.462132	N/A	N/A
42447	Hv_Contig_42447	putative trypsin-like proteinase	13.0188	0.41973	8.6887	0.06007	------		20.1139	0.424007	N/A	N/A
44499	Hv_Contig_44499	putative trypsin-like proteinase	8.92716	1.80818	4.91325	0.10187	-2.14759		16.155	1.81105	2156.91	1.80818
10402	Hv_Contig_10402	pyroglutamyl-peptidase 1-like	5.07803	0.09575	3.37356	0.09335	2.52078	0.07438	3.25909	0.133725	5.88585	0.121245
14277	Hv_Contig_14277	pyruvate dehydrogenase	2.13932	0.286	-0.00267	2.19607	0.76636	0.12071	4.4137	2.21461	2.59001	0.31043
44670	Hv_Contig_44670	Rab-3-interacting molecule unc-10	2.26544	0.1292	------		-1.67375	0.76147	N/A	N/A	15.3396	0.772353
6815	Hv_Contig_6815	Rab5 GDP/GTP exchange factor	3.76658	0.47939	0.83591	0.82705	1.14127	0.17272	7.62464	0.955943	6.17017	0.509556
36285	Hv_Contig_36285	ras-related protein Rab-33B-like	3.14306	0.8105	1.61858	0.01854	1.08321	0.00278	2.87683	0.810712	4.16943	0.810505
1349	Hv_Contig_1349	receptor type guanylyl cyclase	3.78693	0.30294	1.30149	0.27677	-2.24364	0.4172	5.60005	0.410334	65.3706	0.515586
5501	Hv_Contig_5501	retinoid-inducible serine carboxypeptidase	6.50719	0.31174	4.26081	0.12717	------		4.74491	0.336681	N/A	N/A
9723	Hv_Contig_9723	retinol dehydratase	4.10656	1.43823	1.07985	0.64866	-4.65374		8.14949	1.57774	433.624	1.43823
34416	Hv_Contig_34416	retinol dehydratase	2.06575	2.75315	-0.40163	0.05035	------		5.53039	2.75361	N/A	N/A
30130	Hv_Contig_30130	retinol-binding protein	2.67759	2.04312	------		------		N/A	N/A	N/A	N/A
40568	Hv_Contig_40568	retroelement polyprotein	1.32988	1.65552	-0.85336	0.05035	-1.6892	0.75431	4.54172	1.65629	8.1065	1.81927
2354	Hv_Contig_2354	retrotransposon protein, putative, Ty3-gypsy subclass	5.53059	0.22578	3.60415	0.01888	2.57958	0.16793	3.80116	0.226568	7.7329	0.281384
126	Hv_Contig_126	retrovirus-related Pol polyprotein from transposon TNT 1-94	4.32246	0.19522	1.18435	0.12811	0.36702	0.1587	8.8037	0.233502	15.5134	0.251588
24364	Hv_Contig_24364	Retrovirus-related Pol polyprotein from transposon TNT 1-94	0.75889	1.27834	------		-3.29916	0.47905	N/A	N/A	16.6569	1.36515
31672	Hv_Contig_31672	reverse transcriptase	0.58688	0.22332	-1.10311	0.65676	-3.4159		3.22654	0.69369	16.0309	0.22332
39797	Hv_Contig_39797	reverse transcriptase	2.62405	0.41004	-0.33733	0.53961	1.16911	0.2559	7.78869	0.677725	2.74145	0.48334
43458	Hv_Contig_43458	reverse transcriptase	2.77356	0.53055	------		-0.79271	0.58246	N/A	N/A	11.8455	0.787872
4141	Hv_Contig_4141	rho GTPase-activating protein 17-like	4.06189	0.23194	1.08008	0.4491	1.08071	0.10842	7.89977	0.505457	7.89632	0.256029
18982	Hv_Contig_18982	Rho GTPase-activating protein 21	3.70591	0.52584	1.81142	0.54364	1.01848	0.51465	3.71791	0.756341	6.44165	0.73578
4753	Hv_Contig_4753	rhomboid-related protein 3-like	4.48563	0.08765	1.23178	0.16567	0.96018	0.10103	9.53908	0.187428	11.5151	0.133752
29571	Hv_Contig_29571	rhomboid-related protein 3-like	2.65173	0.30061	0.74171	0.08981	0.21078	0.27072	3.75814	0.313739	5.42999	0.404544
10914	Hv_Contig_10914	ribosomal protein L26	8.87667	0.14386	6.34153	0.46968	7.37925	0.23092	5.79633	0.491218	2.82337	0.272066
13599	Hv_Contig_13599	ribosomal protein L29	7.71464	0.25058	5.70804	0.34323	5.93961	0.12933	4.01834	0.424967	3.42245	0.281987
3379	Hv_Contig_3379	ribosomal protein L3	6.05827	1.52355	3.92483	0.00978	1.60073	0.26988	4.38762	1.52358	21.9712	1.54727
29404	Hv_Contig_29404	ribosomal protein L35	9.81768	0.41189	6.54433	1.31546	6.74705	0.40717	9.66889	1.37844	8.4014	0.579172
9806	Hv_Contig_9806	Ribosomal protein L40 CG2960-PA, partial	3.81725	0.58184	2.01258	0.06837	2.09675	0.2568	3.49349	0.585843	3.29551	0.635991
7958	Hv_Contig_7958	ribosome-associated membrane protein 4	8.56005	0.31456	4.86541	0.03977	5.05387	0.22139	12.9478	0.317064	11.3623	0.384658
11317	Hv_Contig_11317	RNA dependent RNA polymerase	2.64156	0.81297	0.83171	0.8193	0.65051	0.49616	3.50606	1.1542	3.97526	0.952415
41407	Hv_Contig_41407	RNA-directed DNA polymerase from mobile element jockey	2.37418	0.47246	-0.78766	0.05035	-0.23353	0.57059	8.9497	0.475135	6.09535	0.740805
11115	Hv_Contig_11115	ryanodine receptor-like protein	7.75126	0.17157	4.7275	0.07108	------		8.13284	0.185711	N/A	N/A
167	Hv_Contig_167	S33901reverse transcriptase - silkworm transposon Pao	3.7537	1.48727	1.56786	0.00075	0.41198	0.05565	4.54992	1.48727	10.1381	1.48831
4262	Hv_Contig_4262	Sb:cb283 protein	6.33568	0.27352	4.22445	0.10318	-4.26824	0.8478	4.32059	0.292334	1556.32	0.89083
12548	Hv_Contig_12548	scavenger receptor class A-like, C-type lectin (AGAP009143-PA)	2.63671	0.13961	-0.05599	0.3936	0.71739	0.48477	6.46522	0.417627	3.78245	0.504473
33272	Hv_Contig_33272	scavenger receptor class A-like, C-type lectin (AGAP009143-PA)	2.75673	0.21541	1.29922	0.24313	1.54461	0.19041	2.74634	0.324829	2.31678	0.287502
4602	Hv_Contig_4602	scavenger receptor class B (AGAP005716-PA)	5.40992	0.20316	3.77563	0.16999	-5.64632	0.80221	3.10435	0.264897	2129.41	0.827535
23113	Hv_Contig_23113	sdk-P1	3.39997	0.32496	1.45745	0.85482	0.10131	0.30873	3.84376	0.914503	9.84001	0.448233
11201	Hv_Contig_11201	SEC14, putative	7.3721	0.03776	5.4307	0.03242	-3.86138	0.65274	3.84078	0.0497682	2407.77	0.653831
11212	Hv_Contig_11212	SEC14, putative	6.48387	0.25587	4.12565	0.21496	1.67104	0.26474	5.12737	0.334181	28.1065	0.36818
12136	Hv_Contig_12136	SEC14, putative	6.27474	0.16173	2.91535	0.3069	------		10.2631	0.346907	N/A	N/A
1249	Hv_Contig_1249	seminal fluid protein HACP060	5.44971	0.12319	3.75954	0.08194	-2.0867	0.82221	3.22695	0.147952	185.646	0.831387
31197	Hv_Contig_31197	serine protease	7.44227	1.59228	4.08958	0.01654	------		10.2155	1.59237	N/A	N/A
44576	Hv_Contig_44576	serine protease	11.7233	0.61482	5.62341	0.09891	------		68.5897	0.622725	N/A	N/A
46490	Hv_Contig_46490	serine protease 11	8.92657	0.98668	5.4754	0.28435	------		10.9372	1.02684	N/A	N/A
9110	Hv_Contig_9110	serine protease 20	8.67744	0.84777	4.24467	0.05437	------		21.5972	0.849512	N/A	N/A
37182	Hv_Contig_37182	serine protease 20	4.05605	3.54258	1.48646	0.21147	------		5.93641	3.54889	N/A	N/A
5810	Hv_Contig_5810	serine protease 24	7.01798	0.91442	5.04188	0.0305	-1.84678	0.16328	3.93428	0.914929	466.185	0.928883
6338	Hv_Contig_6338	serine protease 24	8.54285	0.96768	5.93825	0.10139	-1.76149	0.35894	6.08223	0.972977	1264.49	1.03211
11650	Hv_Contig_11650	serine protease 27	9.72989	0.76677	7.44166	0.02048	0.32681	0.19625	4.88456	0.767043	677.032	0.791486
56453	Hv_Contig_56453	serine protease 3	7.49671	3.27169	2.66954	0.94121	------		28.3872	3.40438	N/A	N/A
6000	Hv_Contig_6000	serine protease 30	8.1356	0.74789	4.77947	0.09662	------		10.2399	0.754105	N/A	N/A
9264	Hv_Contig_9264	serine protease 30	6.60176	1.08214	1.08548	0.88864	-4.62703	0.0951	45.7684	1.40025	2399.95	1.08631
10201	Hv_Contig_10201	serine protease 30	9.29936	0.03384	3.4235	0.27732	-1.29226	0.79385	58.7233	0.279377	1543.1	0.794571
22676	Hv_Contig_22676	serine protease 30	4.00447	0.43969	1.48993	0.17054	------		5.71415	0.471605	N/A	N/A
30386	Hv_Contig_30386	serine protease 30	3.97305	0.34058	0.53286	0.19625	------		10.8543	0.393076	N/A	N/A
43211	Hv_Contig_43211	serine protease 30	6.76181	0.9361	2.25958	0.00237	------		22.6624	0.936103	N/A	N/A
8387	Hv_Contig_8387	serine protease 36	11.4202	0.58626	7.49437	0.04536	-3.07569	0.14946	15.1984	0.588012	23104.9	0.605012
12559	Hv_Contig_12559	serine protease 36	5.92219	1.00862	2.88412	0.00214	------		8.21391	1.00862	N/A	N/A
18045	Hv_Contig_18045	serine protease 36	3.31615	1.2741	0.90943	0.17921	------		5.30267	1.28664	N/A	N/A
42719	Hv_Contig_42719	serine protease 37	5.04375	0.47655	0.92522	1.14572	------		17.37	1.24088	N/A	N/A
12373	Hv_Contig_12373	serine protease 40	4.62746	0.51606	0.39	0.56799	2.47908	0.07223	18.8626	0.767418	4.4333	0.52109
12164	Hv_Contig_12164	serine protease 43	8.22984	0.3928	6.11145	0.02531	------		4.34209	0.393615	N/A	N/A
12838	Hv_Contig_12838	serine protease 43	9.3639	0.93458	5.95779	0.17324	------		10.6009	0.950501	N/A	N/A
13196	Hv_Contig_13196	serine protease 43	8.84552	0.26717	5.89938	0.16435	------		7.70684	0.313673	N/A	N/A
19196	Hv_Contig_19196	serine protease 43	7.53117	0.36916	3.71138	0.21425	-4.02129		14.1212	0.426828	3003.56	0.36916
12997	Hv_Contig_12997	serine protease 46	4.69855	0.47517	2.71461	0.10427	-3.61918	0.67828	3.95572	0.486476	319.07	0.828161
7351	Hv_Contig_7351	serine protease 47	8.43407	1.01449	6.1138	0.04096	------		4.99426	1.01532	N/A	N/A
12949	Hv_Contig_12949	serine protease 48	7.26397	0.97121	4.30698	0.2288	-3.29257	0.75603	7.76502	0.997797	1506.04	1.23078
13050	Hv_Contig_13050	serine protease 48	6.89903	0.60363	2.84923	0.02943	------		16.5619	0.604347	N/A	N/A
1715	Hv_Contig_1715	serine protease 52	8.53539	1.48612	2.40153	0.06778	-2.93827	0.3275	70.2224	1.48766	2843.91	1.52178
11803	Hv_Contig_11803	serine protease 52	7.93815	1.14858	0.58386		------		163.63	1.14858	N/A	N/A
15840	Hv_Contig_15840	serine protease 52	7.02289	0.88191	3.30387	0.02946	------		13.1685	0.882402	N/A	N/A
21573	Hv_Contig_21573	serine protease 52	7.45639	1.15377	3.47338	0.12366	------		15.8127	1.16038	N/A	N/A
27234	Hv_Contig_27234	serine protease 52	1.68845	0.52885	-0.70346	1.10003	------		5.24852	1.22055	N/A	N/A
8891	Hv_Contig_8891	serine protease 54	9.77688	0.45692	6.43706	0.06289	-2.47819	0.61111	10.1248	0.461228	4888.14	0.763041
42795	Hv_Contig_42795	serine protease 54	7.08184	1.39938	3.94779	0.35768	------		8.77896	1.44437	N/A	N/A
10076	Hv_Contig_10076	serine protease SP1	12.0625	0.59848	9.01124	0.02542	------		8.28953	0.59902	N/A	N/A
20571	Hv_Contig_20571	serine/threonine-protein kinase NIM1, putative	2.77043	0.47297	0.5244	0.16723	1.35945	0.24197	4.74376	0.501664	2.65918	0.531272
37447	Hv_Contig_37447	serine/threonine-protein kinase NIM1, putative	2.9929	0.79202	0.77416	0.98029	0.83149	0.40268	4.65487	1.26026	4.47352	0.888508
7236	Hv_Contig_7236	short-chain dehydrogenase	6.27559	0.47446	4.18507	0.42085	3.45887	0.12214	4.25902	0.634214	7.04559	0.489929
8402	Hv_Contig_8402	short-chain dehydrogenase	7.6869	0.22695	6.38935	0.04539	0.13948	0.20005	2.45811	0.231444	187.068	0.302533
10728	Hv_Contig_10728	short-chain dehydrogenase	4.6377	0.23024	1.55936	0.61355	-0.52266	0.24927	8.44642	0.655327	35.7621	0.339332
10680	Hv_Contig_10680	short-chain dehydrogenease/reductase	4.87125	0.06355	3.76325	0.00716	2.47011	0.17168	2.15547	0.0639521	5.2822	0.183065
32899	Hv_Contig_32899	sid-1-related gene3 precursor	5.4295	0.30283	2.96712	0.08587	-0.34256	0.59192	5.51125	0.314769	54.6466	0.664887
23973	Hv_Contig_23973	signal sequence receptor beta subunit precursor	0.90044	0.44214	------		-1.37332		N/A	N/A	4.83582	0.44214
15368	Hv_Contig_15368	single domain major allergen 2 protein	10.7358	0.36629	7.18931	0.02609	-3.43237	0.26499	11.684	0.367218	18409.2	0.452093
146	Hv_Contig_146	SLC4-like anion exchanger	5.77038	0.192	2.94362	0.10004	1.85624	0.08461	7.09479	0.216499	15.0756	0.209816
33682	Hv_Contig_33682	SLC4-like anion exchanger	3.96445	0.47937	0.96863	0.50774	0.45777	0.60924	7.97685	0.69828	11.3662	0.775222
3047	Hv_Contig_3047	slit homolog 3 protein-like	8.00931	0.21138	4.83484	0.01977	-2.46625	0.32673	9.0284	0.212303	1423.83	0.389145
2518	Hv_Contig_2518	slowmo protein variant 2	8.81311	0.01942	5.21625	0.09621	3.96088	0.16354	12.0994	0.0981504	28.8846	0.164689
31466	Hv_Contig_31466	sodium/potassium/calcium exchanger 4-like	2.84076	0.22218	1.17475	0.34383	------		3.17336	0.409369	N/A	N/A
10087	Hv_Contig_10087	sodium-dependent phosphate transporter	3.80147	0.68345	1.65102	0.14315	------		4.43966	0.698281	N/A	N/A
42390	Hv_Contig_42390	sodium-dependent phosphate transporter	1.71293	0.62186	------		------		N/A	N/A	N/A	N/A
26680	Hv_Contig_26680	sodium-independent sulfate anion transporter-like isoform 2	3.06396	0.45398	0.31255	0.17729	------		6.73375	0.48737	N/A	N/A
15532	Hv_Contig_15532	soluble alkaline phosphatase	6.82695	0.19078	4.43183	0.06021	------		5.26021	0.200056	N/A	N/A
37184	Hv_Contig_37184	soluble alkaline phosphatase	5.16488	0.30764	3.00949	0.40107	------		4.45489	0.50547	N/A	N/A
2147	Hv_Contig_2147	solute carrier family 41 member 1-like	5.33959	0.65703	2.2549	0.00403	-2.82384	0.32976	8.48368	0.657042	286.706	0.735139
32169	Hv_Contig_32169	solute carrier organic anion transporter family member 1C1-like	2.996	0.31847	-0.02407		------		8.11207	0.31847	N/A	N/A
5317	Hv_Contig_5317	sorbitol dehydrogenase	5.99551	0.82286	4.30076	0.07693	3.46806	0.08402	3.23721	0.826448	5.76552	0.827138
40539	Hv_Contig_40539	StAR-related lipid transfer protein 13	2.05215	0.27232	0.72667	0.05035	-0.63749	0.47905	2.50616	0.276936	6.45152	0.551042
43309	Hv_Contig_43309	StAR-related lipid transfer protein 13	2.0549	0.18222	0.1574	1.17109	-0.50196	0.32791	3.72567	1.18518	5.88426	0.375139
3023	Hv_Contig_3023	succinyl-coa synthetase beta chain	4.70279	0.47841	2.66885	0.00871	0.42254	0.43167	4.09522	0.478489	19.4305	0.644372
30670	Hv_Contig_30670	sugar transporter	5.30226	0.6811	------		------		N/A	N/A	N/A	N/A
19291	Hv_Contig_19291	sugar transporter protein 2	3.85053	1.04667	-2.16709		------		64.7864	1.04667	N/A	N/A
3362	Hv_Contig_3362	sugar transporter protein 3	5.61863	0.26835	4.38302	0.03989	-3.23513	0.39564	2.35481	0.271299	462.644	0.478061
21913	Hv_Contig_21913	sulfate transporter	2.81453	0.50764	0.35213	0.52054	------		5.51133	0.72709	N/A	N/A
25548	Hv_Contig_25548	sulfide:quinone oxidoreductase, putative	4.56999	0.27186	1.02575	0.00346	1.3573	0.29883	11.666	0.271882	9.27078	0.403989
7423	Hv_Contig_7423	sulfotransferase	5.4854	0.28841	2.00751	0.05771	------		11.1416	0.294127	N/A	N/A
3249	Hv_Contig_3249	SV2-like protein 1	5.64787	0.95266	2.32013	0.0997	3.99206	0.14639	10.0404	0.957863	3.151	0.963842
27030	Hv_Contig_27030	synaptic vesicle glycoprotein 2B-like	3.1017	0.41259	-0.54348	0.46398	-3.51426		12.5115	0.620893	98.085	0.41259
809	Hv_Contig_809	synoviolin	4.96928	0.07623	2.6803	0.09906	3.19924	0.08771	4.8871	0.124996	3.41063	0.116207
2611	Hv_Contig_2611	tau-like protein	5.85534	0.35862	3.79355	0.05511	2.52376	0.22623	4.17504	0.36283	10.0671	0.424015
36938	Hv_Contig_36938	TBC1 domain family member 16	3.02931	0.63721	1.32252	0.20396	1.56174	0.17421	3.26434	0.669056	2.76556	0.660595
12961	Hv_Contig_12961	tetraspanin	4.26389	0.27724	2.41161	0.2199	-1.0848	0.43448	3.6107	0.353862	40.7489	0.515398
9943	Hv_Contig_9943	tetraspanin 29fb	5.64058	0.26348	2.51583	0.30318	-3.79861	0.81768	8.72255	0.401671	694.192	0.859082
8335	Hv_Contig_8335	tetraspanin D76 AF274022_1	8.49405	0.50125	5.62728	0.05741	-0.44432	0.54503	7.2943	0.504527	490.589	0.740479
17463	Hv_Contig_17463	tetraspanin E118	6.52021	0.34899	3.96396	0.05984	-1.53717	0.50702	5.88177	0.354083	266.387	0.615519
15392	Hv_Contig_15392	toll-like receptor 3-like	5.27227	0.32506	1.96062	0.14758	-1.88312	1.09568	9.92901	0.356993	142.556	1.14288
6605	Hv_Contig_6605	TRAF3	3.95099	0.15308	1.09616	0.25172	-2.36857	0.72558	7.23418	0.294612	79.8688	0.741552
7690	Hv_Contig_7690	Trans-1,2-dihydrobenzene-1,2-diol dehydrogenase	8.06681	0.41548	5.72851	0.01534	2.9379	0.01644	5.05706	0.415763	34.991	0.415805
7857	Hv_Contig_7857	transcription factor hamlet-like	4.4022	0.20849	1.25606	0.32128	2.40838	0.13346	8.85284	0.383	3.9829	0.247547
704	Hv_Contig_704	Transferrin	8.119	0.09423	6.52096	0.03531	0.47506	0.0834	3.02732	0.100628	200.012	0.125837
1864	Hv_Contig_1864	Transient receptor potential channel pyrexia	5.69576	0.1869	3.19271	0.10013	1.36252	0.34297	5.66883	0.212032	20.1574	0.390589
45458	Hv_Contig_45458	transmembrane and coiled-coil domains protein 1-like	3.38546	0.45622	1.50906	0.04782	1.70025	0.27149	3.67158	0.458719	3.21587	0.530889
6541	Hv_Contig_6541	transmembrane protein 120 homolog	5.78146	0.10186	4.39394	0.01471	3.00308	0.0556	2.61629	0.102917	6.86082	0.116047
1872	Hv_Contig_1872	tropomyosin-2 isoform 4	6.40399	0.84191	4.43644	0.01111	2.79295	0.13681	3.91103	0.841983	12.2189	0.852953
10328	Hv_Contig_10328	trypsin	7.3809	0.87754	3.21702	0.22475	-1.71247	0.38947	17.9247	0.905864	546.232	0.960085
15567	Hv_Contig_15567	trypsin	9.25972	1.28619	7.20694	0.03326	------		4.14905	1.28662	N/A	N/A
10962	Hv_Contig_10962	trypsin 2	8.36323	0.58234	3.97007	0.05406	-4.41731		21.0123	0.584844	7036	0.58234
26273	Hv_Contig_26273	trypsin 2	0.66035	3.26753	-1.7494		------		5.31382	3.26753	N/A	N/A
32310	Hv_Contig_32310	trypsin precursor Hz1 AF261982_1	8.52658	0.38077	4.76746	0.0672	-0.14033	0.81197	13.5397	0.386654	406.443	0.896817
22797	Hv_Contig_22797	trypsin T1	5.13789	1.05431	1.81026		-4.60702		10.0396	1.05431	858.045	1.05431
13480	Hv_Contig_13480	trypsin T2a	12.7795	0.57185	6.7803	0.11051	-6.27463	1.78672	63.9641	0.58243	544329	1.876
13698	Hv_Contig_13698	trypsin T2a	12.9578	0.32963	9.07492	0.00616	-7.5243		14.7519	0.329688	1.46457e+06	0.32963
13381	Hv_Contig_13381	trypsin T3b	10.0729	1.11661	7.05646	0.01243	-3.76848	0.55764	8.09174	1.11668	14678.2	1.24811
36962	Hv_Contig_36962	trypsin T3b	7.46646	0.87967	5.06671	0.05205	------		5.27712	0.881209	N/A	N/A
46226	Hv_Contig_46226	trypsin T3b	7.31418	1.20067	4.31364	0.14095	------		8.00299	1.20891	N/A	N/A
11837	Hv_Contig_11837	trypsin T4	12.9956	0.53292	7.93314	0.1082	-5.23112	0.86051	33.4154	0.543793	306749	1.01217
13752	Hv_Contig_13752	trypsin T4	12.6858	0.75281	5.74597	0.07556	-4.8173	0.9955	122.773	0.756592	185765	1.2481
8648	Hv_Contig_8648	trypsin T5	12.2621	0.49308	9.06615	0.06214	-4.51328	0.02683	9.16402	0.49698	112176	0.493809
13904	Hv_Contig_13904	trypsin T5	8.93674	0.78165	7.11931	0.00725	-4.79538	0.58217	3.52453	0.781684	13607.6	0.974627
17390	Hv_Contig_17390	trypsin T5	6.93096	0.5517	2.39327	0.38469	-1.12727	0.12365	23.2263	0.672577	266.544	0.565387
31365	Hv_Contig_31365	trypsin T5	9.83947	0.52759	5.47494	0.05908	-4.36908	0.0951	20.5994	0.530888	18932.1	0.536093
13232	Hv_Contig_13232	trypsin T6	8.68129	1.0207	6.45535	0.14669	------		4.67816	1.03119	N/A	N/A
14824	Hv_Contig_14824	trypsin-like protease	9.555	1.33763	6.69022	0.00706	------		7.28425	1.33765	N/A	N/A
14860	Hv_Contig_14860	trypsin-like protease	7.22701	1.09397	5.28878	0.1023	-5.00407	3.45731	3.83235	1.09874	4807.53	3.62626
20540	Hv_Contig_20540	trypsin-like protease	4.13964	1.11578	2.37687	0.38668	------		3.39349	1.18088	N/A	N/A
29599	Hv_Contig_29599	trypsin-like protease	6.56398	1.85165	3.37263	0.95508	------		9.13465	2.08346	N/A	N/A
15205	Hv_Contig_15205	trypsin-like protein	8.14182	0.39294	6.00103	0.03154	-3.19043	0.0951	4.41003	0.394204	2578.38	0.404284
5126	Hv_Contig_5126	trypsin-like protein precursor	4.7342	0.77962	2.11611	0.31705	0.81636	0.16741	6.13937	0.841622	15.1143	0.797392
11572	Hv_Contig_11572	trypsin-like protein precursor	6.59566	0.43346	4.19517	0.07773	0.34576	0.59056	5.27982	0.440374	76.104	0.732563
14301	Hv_Contig_14301	trypsin-like protein precursor	10.608	0.84733	7.73939	0.1603	-7.48545		7.30361	0.86236	279686	0.84733
9042	Hv_Contig_9042	Trypsin-like serine protease	12.429	0.4179	7.44531	0.04861	-1.53068	0.10154	31.6409	0.420718	15932.8	0.430059
36572	Hv_Contig_36572	trypsinogen Y precursor	6.18864	0.63027	3.67006	0.12299	------		5.73018	0.642158	N/A	N/A
1400	Hv_Contig_1400	tubulin-specific chaperone e	5.53532	0.58873	4.00334	0.00296	2.44378	0.03428	2.89182	0.588737	8.52406	0.589727
3530	Hv_Contig_3530	ubiquinol-cytochrome c reductase core protein II	7.3826	0.08642	5.99544	0.02728	5.84685	0.07508	2.61563	0.0906235	2.89939	0.114479
29413	Hv_Contig_29413	ubiquitin	6.46889	0.46891	4.30464	0.36345	4.32003	0.27346	4.48233	0.593273	4.43477	0.542823
2165	Hv_Contig_2165	UDP-glucose pyrophosphorylase	5.93068	0.53348	4.47961	0.01618	2.95026	0.17723	2.73411	0.533725	7.89216	0.562149
44578	Hv_Contig_44578	UDP-glucose pyrophosphorylase	3.18965	0.45584	1.82364	0.34133	1.1267	0.39919	2.57757	0.56947	4.1784	0.605923
3827	Hv_Contig_3827	UDP-glucosyltransferase	5.17326	0.35982	3.09826	0.0272	-1.02639	0.14616	4.21344	0.360847	73.4989	0.388372
3869	Hv_Contig_3869	UDP-glucosyltransferase	6.90232	0.24938	4.05964	0.00573	-1.74026	0.22971	7.17351	0.249446	399.646	0.339053
3913	Hv_Contig_3913	UDP-glucosyltransferase	4.51497	0.29097	2.50482	0.06106	-6.01251	1.26023	4.02824	0.297308	1476	1.29338
4006	Hv_Contig_4006	UDP-glucosyltransferase precursor	5.71394	0.19472	3.20829	0.18496	-6.30446		5.67905	0.268563	4148.57	0.19472
4486	Hv_Contig_4486	UDP-glucosyltransferase precursor	6.83334	0.40049	3.88708	0.10753	-4.11425	1.07049	7.70748	0.414675	1974.94	1.14295
5817	Hv_Contig_5817	UDP-glucosyltransferase precursor	5.81221	0.5418	3.38719	0.13704	-0.07488	0.39169	5.37036	0.558862	59.1821	0.668557
24145	Hv_Contig_24145	UDP-glucosyltransferase precursor	5.86337	0.44042	2.80248	0.25127	-4.15141	0.85657	8.34487	0.507057	1034.54	0.963162
27721	Hv_Contig_27721	UDP-glucosyltransferase precursor	3.49525	0.21463	-0.2018	0.08065	------		12.9695	0.229282	N/A	N/A
51743	Hv_Contig_51743	udp-glucosyltransferase precursor	6.42686	0.48153	0.57908	0.65676	------		57.5913	0.814374	N/A	N/A
16935	Hv_Contig_16935	UDP-glucuronosyltransferase 2B15-like	3.10084	1.17021	1.03962	0.61923	-1.11308	0.19475	4.17339	1.32395	18.5574	1.1863
23363	Hv_Contig_23363	Uncharacterized protein KIAA0528-like protein	2.70291	0.31359	0.7533	0.98162	1.26998	0.10299	3.8627	1.03049	2.69994	0.330069
9645	Hv_Contig_9645	uncharacterized protein KIAA0564-like isoform 1	3.14629	0.14498	1.46627	0.15436	0.01399	0.26325	3.20432	0.211769	8.76832	0.300532
43393	Hv_Contig_43393	Uncharacterized protein ZK1236.4	1.39399	0.99	------		------		N/A	N/A	N/A	N/A
1935	Hv_Contig_1935	unknown	3.67381	3.73729	0.77137	0.17445	-2.93217	0.57059	7.4769	3.74136	97.4088	3.7806
3131	Hv_Contig_3131	unknown	7.41043	0.24727	4.63782	0.04375	-4.0867	0.31853	6.83343	0.251111	2890.55	0.403242
3043	Hv_Contig_3043	unnamed protein product	6.08048	0.32349	3.2371	0.04441	-2.71196	0.40391	7.177	0.326524	443.392	0.517483
5986	Hv_Contig_5986	unnamed protein product	10.2521	0.19196	6.13423	0.11048	-1.9963	0.78363	17.3615	0.221482	4865.42	0.806799
4149	Hv_Contig_4149	upstream-binding protein 1	4.13739	0.25325	2.63511	0.00799	1.49394	0.22263	2.8329	0.253376	6.24824	0.337194
10289	Hv_Contig_10289	uroplakin-1b-like	4.26203	0.05993	3.03936	0.15783	0.83652	0.37829	2.33378	0.168825	10.7444	0.383008
5343	Hv_Contig_5343	Usher syndrome type-1G protein homolog	5.51628	0.28765	3.85351	0.05091	0.98392	0.05112	3.16624	0.29212	23.1407	0.292157
3158	Hv_Contig_3158	VA0D_MANSERecName: Full=V-type proton ATPase subunit d; Short=V-ATPase subunit d; AltName: Full=M40; AltName: Full=V-ATPase 40 kDa subunit; AltName: Full=Vacuolar proton pump subunit d	8.49683	0.10663	5.88848	0.09756	5.30876	0.14813	6.09806	0.144527	9.11391	0.182517
2945	Hv_Contig_2945	vacuolar ATP synthase 21 kDa proteolipid subunit	7.82924	0.13231	5.43561	0.21331	4.7594	0.14929	5.25478	0.251012	8.3968	0.199483
3094	Hv_Contig_3094	vacuolar ATP synthase 21 kDa proteolipid subunit	7.3917	0.18319	5.09304	0.33123	4.69353	0.19588	4.92001	0.378513	6.48978	0.268193
3258	Hv_Contig_3258	vacuolar ATP synthase subunit E	10.1873	0.10129	8.15778	0.01599	6.90579	0.11442	4.08266	0.102544	9.72366	0.152812
19419	Hv_Contig_19419	vacuolar ATP synthase subunit E	9.00498	0.1051	6.72706	0.07111	6.60229	0.12372	4.84978	0.126896	5.28788	0.162335
10250	Hv_Contig_10250	vacuolar ATP synthase subunit G	10.5409	0.09748	9.10597	0.01518	7.84994	0.1178	2.70375	0.0986549	6.45756	0.152903
12300	Hv_Contig_12300	vacuolar ATP synthase subunit H	7.01806	0.07312	5.10002	0.08728	3.86638	0.1858	3.77909	0.113861	8.8869	0.19967
717	Hv_Contig_717	vacuolar ATP synthase subunit S1	6.68539	0.27549	4.81879	0.12529	4.39773	0.09962	3.64672	0.302642	4.88264	0.292949
2421	Hv_Contig_2421	vacuolar ATP synthase subunit S1	6.10619	0.17544	4.63118	0.15993	4.46672	0.11223	2.77986	0.237396	3.11551	0.208266
573	Hv_Contig_573	vacuolar ATPase subunit a	6.92449	0.15904	5.7418	0.07503	5.3477	0.06439	2.27	0.17585	2.98305	0.17158
3674	Hv_Contig_3674	vacuolar ATPase subunit C	8.98648	0.11093	7.06303	0.05216	6.08032	0.03268	3.79329	0.122581	7.4962	0.115644
20723	Hv_Contig_20723	vacuolar ATPase, subunit M9.7	5.77001	0.59379	1.74065	0.19266	3.7204	0.13791	16.3289	0.624263	4.13994	0.609595
1327	Hv_Contig_1327	vacuolar proton atpases	9.26615	0.12433	6.90742	0.0252	5.61307	0.06612	5.12919	0.126858	12.5802	0.140818
5069	Hv_Contig_5069	valacyclovir hydrolase	4.72393	0.31894	2.76115	0.03546	1.16554	0.07476	3.89812	0.320905	11.781	0.327585
10203	Hv_Contig_10203	VAMP-associated protein, putative	3.55295	0.17925	1.47497		1.09935	0.17429	4.22216	0.17925	5.47781	0.250015
38022	Hv_Contig_38022	vascular endothelial growth factor receptor 1-like, partial	2.76792	0.44033	------		-0.34144	0.53478	N/A	N/A	8.63	0.692734
2427	Hv_Contig_2427	VATB_HELVIRecName: Full=V-type proton ATPase subunit B; Short=V-ATPase subunit B; AltName: Full=Vacuolar proton pump subunit B	9.49013	0.23497	6.73019	0.25883	5.98058	0.0889	6.77368	0.349577	11.3888	0.251225
8240	Hv_Contig_8240	VATF_MANSERecName: Full=V-type proton ATPase subunit F; Short=V-ATPase subunit F; AltName: Full=V-ATPase 14 kDa subunit; AltName: Full=Vacuolar proton pump subunit F	8.18091	0.32093	4.54912	0.02953	5.15596	0.07393	12.3959	0.322286	8.13956	0.329335
3682	Hv_Contig_3682	VATL_HELVIRecName: Full=V-type proton ATPase 16 kDa proteolipid subunit; Short=V-ATPase 16 kDa proteolipid subunit; AltName: Full=Vacuolar proton pump 16 kDa proteolipid subunit	9.19575	0.16191	6.86274	0.47004	6.96879	0.14249	5.03855	0.497144	4.68146	0.215681
16371	Hv_Contig_16371	V-ATPase subunit A	7.59379	0.25697	6.12518	0.29798	4.41838	0.1165	2.76755	0.393479	9.03428	0.282145
676	Hv_Contig_676	venom dipeptidyl peptidase 4-like	7.45763	0.15481	5.34465	0.01727	2.72777	0.10914	4.32584	0.15577	26.5357	0.189414
10053	Hv_Contig_10053	viral A-type inclusion protein	2.22606	0.29467	0.54565	0.25374	0.95208	0.29336	3.20519	0.388863	2.41828	0.415801
3381	Hv_Contig_3381	V-type proton ATPase 16 kDa proteolipid subunit; Vacuolar proton pump 16 kDa proteolipid subunit	10.5525	0.11832	9.32781	0.1291	7.87022	0.10545	2.33705	0.175118	6.41869	0.158491
1086	Hv_Contig_1086	V-type proton ATPase catalytic subunit A	10.0015	0.09253	8.41499	0.05408	7.42687	0.0515	3.00328	0.107175	5.95731	0.105896
5894	Hv_Contig_5894	V-type proton ATPase subunit D; Vacuolar proton pump subunit D	8.67296	0.11202	6.97817	0.00526	5.75633	0.16551	3.2373	0.112143	7.5508	0.199855
34485	Hv_Contig_34485	WD repeat and FYVE domain-containing protein 3-like	2.67904	0.31532	-0.10237	0.46398	0.95523	0.32996	6.87524	0.560985	3.30308	0.456399
5363	Hv_Contig_5363	xaa-pro aminopeptidase 1	3.8951	0.57249	0.73235	0.06892	-3.95202		8.955	0.576624	230.26	0.57249
13583	Hv_Contig_13583	Xanthine dehydrogenase/oxidase	3.73562	0.75661	1.43941	0.52054	-4.25633	0.14946	4.91166	0.918379	254.576	0.771231
28652	Hv_Contig_28652	xenotropic and polytropic retrovirus receptor 1 homolog isoform 2	0.54883	0.53685	------		-1.60012	0.95445	N/A	N/A	4.43505	1.09507
12203	Hv_Contig_12203	zinc carboxypeptidase	3.96626	0.21846	0.25477	0.50189	------		13.1	0.547374	N/A	N/A
5995	Hv_Contig_5995	zinc carboxypeptidase A 1	8.76969	0.67005	4.83672	0.21824	------		15.2736	0.704695	N/A	N/A
4993	Hv_Contig_4993	zinc carboxypeptidase A 1-like	6.52089	0.18278	3.30236	0.06142	------		9.30838	0.192824	N/A	N/A
8165	Hv_Contig_8165	zinc finger BED domain-containing protein 1-like	4.28167	0.14592	2.37369	0.18632	-1.21258	1.09977	3.75283	0.23666	45.0748	1.10941
20972	Hv_Contig_20972	zinc finger BED domain-containing protein 1-like	2.43128	0.19616	-0.31607	0.24313	-0.61106	0.72102	6.71483	0.312395	8.23826	0.747227
5704	Hv_Contig_5704	Zinc finger homeobox protein 3 (Zinc finger homeodomain protein 3) (ZFH-3) (Alpha-fetoprotein enhancer-binding protein) (AT motif-binding factor) (AT-binding transcription factor 1)	2.52335	0.53467	0.57624	1.19077	0.16037	0.54	3.85601	1.3053	5.14432	0.759916
7196	Hv_Contig_7196	Zinc finger homeobox protein 3 (Zinc finger homeodomain protein 3) (ZFH-3) (Alpha-fetoprotein enhancer-binding protein) (AT motif-binding factor) (AT-binding transcription factor 1)	1.57659	0.32507	-0.92889	1.37294	-0.5202	0.46663	5.67838	1.4109	4.27757	0.568695
34335	Hv_Contig_34335	Zinc finger homeobox protein 3 (Zinc finger homeodomain protein 3) (ZFH-3) (Alpha-fetoprotein enhancer-binding protein) (AT motif-binding factor) (AT-binding transcription factor 1)	2.88565	0.356	1.17659	0.77691	0.9692	0.33169	3.26948	0.854591	3.77493	0.486574
36930	Hv_Contig_36930	Zinc finger homeobox protein 3 (Zinc finger homeodomain protein 3) (ZFH-3) (Alpha-fetoprotein enhancer-binding protein) (AT motif-binding factor) (AT-binding transcription factor 1)	3.02118	0.39721	-0.39069	1.07039	-0.05005	0.63619	10.6433	1.14171	8.4049	0.750009
40369	Hv_Contig_40369	Zinc finger homeobox protein 3 (Zinc finger homeodomain protein 3) (ZFH-3) (Alpha-fetoprotein enhancer-binding protein) (AT motif-binding factor) (AT-binding transcription factor 1)	2.63674	0.4138	0.12701	1.46456	0.26013	0.32791	5.69513	1.5219	5.19315	0.527973
29689	Hv_Contig_29689	zinc transporter	3.88631	0.21094	1.82979	0.06293	------		4.15982	0.220127	N/A	N/A
6209	Hv_Contig_6209	zinc transporter 1-like isoform 1	8.65105	1.26557	6.62207	0.00358	0.67613	0.12504	4.08116	1.26558	251.588	1.27173
8277	Hv_Contig_8277	zinc-containing alcohol dehydrogenase	8.10131	0.72531	5.4749	0.14787	-0.38814	0.1085	6.17488	0.74023	359.401	0.73338
19603	Hv_Contig_19603	zinc-containing alcohol dehydrogenase	5.1948	0.36635	3.56803	0.28587	-0.75385	0.77147	3.08821	0.464687	61.7621	0.854036
26356	Hv_Contig_26356	zinc-containing alcohol dehydrogenase	3.14087	1.64739	0.71231	0.64627	------		5.38356	1.76962	N/A	N/A

## Sheet: Table S4B
Table S13. Molecular function GO terms enriched in midgut (P<0.01, with Benjamini-Hochberg FDR correction for multiple testing). The total number of sequence contigs annotated with each term, the number and percentage of contigs selected, P-value, and the Z-score for each selected GO term are shown.
Molecular Function GO Term	P-Value	Z-Score	Total # of Contigs	Selected # of contigs	% of contigs Selected
protein binding;	8.18e-137	27.2507	703	511	0.7269
binding;	4.45e-131	26.6486	695	500	0.7194
hydrolase activity;	2.56e-67	19.1838	327	243	0.7431
catalytic activity;	3.81e-40	14.8073	301	196	0.6512
structural constituent of ribosome;	5.2e-66	18.9334	237	194	0.8186
serine-type endopeptidase activity;	5.26e-38	14.433	247	168	0.6802
zinc ion binding;	7.07e-44	15.5336	196	150	0.7653
nucleic acid binding;	1.72e-28	12.485	224	144	0.6429
transferase activity;	1.11e-32	13.4319	152	115	0.7566
zinc ion binding; nucleic acid binding;	1.65e-31	13.186	141	108	0.766
DNA binding;	2.13e-17	9.80164	154	96	0.6234
actin binding;	1.37e-22	11.2036	83	68	0.8193
transporter activity;	8.21e-17	9.71565	89	65	0.7303
metal ion binding;	3.53e-18	10.1086	80	62	0.775
oxidoreductase activity;	9.74e-13	8.44272	94	62	0.6596
RNA binding; RNA-directed DNA polymerase activity;	2.84e-08	6.70993	107	60	0.5607
calcium ion binding;	2.93e-08	6.70993	107	60	0.5607
nucleic acid binding; zinc ion binding;	1.54e-16	9.6422	72	56	0.7778
heme binding; oxidoreductase activity, acting on paired donors, with incorporation or reduction of molecular oxygen; monooxygenase activity; electron carrier activity;	6.57e-14	8.84858	78	56	0.7179
transmembrane transporter activity;	6.96e-14	8.84858	78	56	0.7179
nucleic acid binding; nucleotide binding;	3.11e-12	8.33554	56	43	0.7679
chitin binding;	2.2e-07	6.40194	68	42	0.6176
receptor activity;	2.84e-08	6.84945	58	39	0.6724
nucleic acid binding; ATP binding; ATP-dependent helicase activity;	1.53e-11	8.11026	46	37	0.8043
ATP binding; protein serine/threonine kinase activity;	3.26e-10	7.62098	45	35	0.7778
translation initiation factor activity;	2.04e-11	8.05398	39	33	0.8462
methyltransferase activity;	7.47e-11	7.85599	40	33	0.825
NADH dehydrogenase (ubiquinone) activity;	6.31e-14	8.76476	34	32	0.9412
serine-type peptidase activity;	4.54e-08	6.78285	44	32	0.7273
RNA binding;	4.53e-08	6.78441	42	31	0.7381
ATP binding;	5.8e-06	5.7907	46	30	0.6522
nucleotide binding;	0.000255	4.80668	53	30	0.566
kinase activity;	1.62e-06	6.09086	42	29	0.6905
translation elongation factor activity; GTPase activity; GTP binding;	4.49e-11	7.89411	31	28	0.9032
oxidoreductase activity; nucleotide binding;	2.33e-10	7.66169	32	28	0.875
metalloendopeptidase activity; zinc ion binding;	2.23e-09	7.31571	30	26	0.8667
transferase activity, transferring phosphorus-containing groups;	3.34e-08	6.86721	32	26	0.8125
oxidoreductase activity; binding;	1.94e-05	5.53499	39	26	0.6667
protein binding; zinc ion binding;	2.55e-11	7.89731	26	25	0.9615
glutathione transferase activity;	2.21e-10	7.63201	27	25	0.9259
ATPase activity, coupled to transmembrane movement of substances; ATP binding;	2.91e-08	6.90544	30	25	0.8333
Rab GTPase activator activity;	2.51e-07	6.49518	30	24	0.8
GTP binding;	1.75e-07	6.57528	26	22	0.8462
transferase activity, transferring glycosyl groups;	1.27e-05	5.67465	30	22	0.7333
microtubule motor activity; ATP binding; ATPase activity;	4.78e-07	6.37839	25	21	0.84
cytochrome-c oxidase activity;	4.89e-07	6.37839	25	21	0.84
binding; catalytic activity;	7.14e-05	5.26438	30	21	0.7
GTPase activity; GTP binding;	4.7e-06	5.92899	25	20	0.8
metallocarboxypeptidase activity; zinc ion binding;	3.33e-05	5.46979	27	20	0.7407
nucleic acid binding; catalytic activity;	0.00743	3.81955	36	20	0.5556
DNA binding; zinc ion binding;	0.00748	3.81955	36	20	0.5556
transcription factor activity; sequence-specific DNA binding;	2.24e-07	6.51252	21	19	0.9048
ligase activity;	3.3e-05	5.47959	25	19	0.76
structural constituent of ribosome; RNA binding;	0.000393	4.83099	28	19	0.6786
acid-amino acid ligase activity;	0.000203	5.03019	25	18	0.72
DNA binding; protein binding;	0.00157	4.40634	28	18	0.6429
metal ion binding; nucleic acid binding; catalytic activity;	0.00746	3.85814	31	18	0.5806
GTPase activator activity;	2.08e-06	6.09635	19	17	0.8947
GTP binding; GTPase activity;	2.13e-06	6.09635	19	17	0.8947
zinc ion binding; DNA binding;	2.99e-05	5.53188	21	17	0.8095
structural constituent of ribosome; rRNA binding;	0.000207	5.03085	23	17	0.7391
threonine-type endopeptidase activity;	0.000495	4.79526	22	16	0.7273
heat shock protein binding; unfolded protein binding;	6.85e-05	5.34836	18	15	0.8333
hydrogen-exporting ATPase activity, phosphorylative mechanism;	0.000205	5.0654	19	15	0.7895
binding; transporter activity;	0.000208	5.0654	19	15	0.7895
ATP binding; protein kinase activity;	1.08e-05	5.75241	15	14	0.9333
kinase activity; ATP binding; phosphotransferase activity, alcohol group as acceptor;	1.1e-05	5.75241	15	14	0.9333
transcription factor activity; sequence-specific DNA binding; protein dimerization activity;	1.12e-05	5.75241	15	14	0.9333
zinc ion binding; protein binding;	0.000189	5.1068	17	14	0.8235
phosphoprotein phosphatase activity;	0.000192	5.1068	17	14	0.8235
binding; hydrolase activity;	0.00284	4.29797	20	14	0.7
metal ion transmembrane transporter activity;	4e-06	5.89516	13	13	1
hydrogen-exporting ATPase activity, phosphorylative mechanism; hydrogen ion transporting ATP synthase activity, rotational mechanism; ATP binding; proton-transporting ATPase activity, rotational mechanism;	4.09e-06	5.89516	13	13	1
zinc ion binding; ligase activity;	3.25e-05	5.51728	14	13	0.9286
structural constituent of eye lens;	0.000484	4.85515	16	13	0.8125
mRNA binding; nucleotide binding;	0.00049	4.85515	16	13	0.8125
transferase activity, transferring acyl groups;	0.0014	4.56186	17	13	0.7647
phosphatase activity;	1.26e-05	5.66384	12	12	1
ATP binding; unfolded protein binding; ATPase activity, coupled;	1.28e-05	5.66384	12	12	1
P-P-bond-hydrolysis-driven protein transmembrane transporter activity;	1.31e-05	5.66384	12	12	1
protein serine/threonine kinase activity; ATP binding;	9.48e-05	5.27202	13	12	0.9231
ATP binding; microtubule motor activity;	9.62e-05	5.27202	13	12	0.9231
ubiquitin-protein ligase activity;	9.76e-05	5.27202	13	12	0.9231
metal ion binding; protein binding;	9.91e-05	5.27202	13	12	0.9231
metallopeptidase activity; zinc ion binding; aminopeptidase activity;	0.000422	4.9168	14	12	0.8571
ubiquitin-protein ligase activity; protein binding;	0.000427	4.9168	14	12	0.8571
transcription factor activity;	0.00137	4.59216	15	12	0.8
hydrolase activity, hydrolyzing O-glycosyl compounds;	0.00327	4.29344	16	12	0.75
substrate-specific transmembrane transporter activity;	0.00705	4.01692	17	12	0.7059
zinc ion binding; oxidoreductase activity;	4.03e-05	5.42266	11	11	1
lipid binding; transporter activity;	4.1e-05	5.42266	11	11	1
ATP binding; ubiquitin-protein ligase activity;	0.0012	4.64888	13	11	0.8462
electron carrier activity; protein disulfide oxidoreductase activity;	0.00121	4.64888	13	11	0.8462
SNAP receptor activity;	0.00122	4.64888	13	11	0.8462
protein kinase activity; nucleotide binding;	0.00324	4.31632	14	11	0.7857
peptidyl-prolyl cis-trans isomerase activity;	0.00327	4.31632	14	11	0.7857
acyl-CoA binding;	0.00305	4.36668	12	10	0.8333
RNA binding; nucleotide binding;	0.00308	4.36668	12	10	0.8333
guanyl-nucleotide exchange factor activity;	0.00311	4.36668	12	10	0.8333
cytoskeletal protein binding;	0.00786	4.02574	13	10	0.7692
actin binding; tropomyosin binding;	0.000418	4.9049	9	9	1
scavenger receptor activity; binding;	0.000424	4.9049	9	9	1
protein kinase A binding;	0.000429	4.9049	9	9	1
NADH dehydrogenase activity;	0.00243	4.45979	10	9	0.9
mRNA binding;	0.00245	4.45979	10	9	0.9
transcription factor activity; sequence-specific DNA binding; zinc ion binding;	0.00247	4.45979	10	9	0.9
ubiquitin protein ligase binding;	0.0025	4.45979	10	9	0.9
signal transducer activity;	0.00252	4.45979	10	9	0.9
unfolded protein binding; heat shock protein binding;	0.00769	4.06784	11	9	0.8182
isomerase activity;	0.00775	4.06784	11	9	0.8182
cation transmembrane transporter activity;	0.00781	4.06784	11	9	0.8182
ubiquitin-protein ligase activity; zinc ion binding;	0.0013	4.62434	8	8	1
actin binding; microtubule binding;	0.00132	4.62434	8	8	1
ARF guanyl-nucleotide exchange factor activity;	0.00133	4.62434	8	8	1
bacterial cell surface binding; axon guidance receptor activity; protein homodimerization activity;	0.00134	4.62434	8	8	1
oxidoreductase activity; ferric iron binding;	0.00136	4.62434	8	8	1
protein disulfide isomerase activity;	0.00137	4.62434	8	8	1
dolichyl-diphosphooligosaccharide-protein glycotransferase activity;	0.00139	4.62434	8	8	1
hydrolase activity, acting on ester bonds;	0.00671	4.156	9	8	0.8889
transcription factor activity; zinc ion binding;	0.00677	4.156	9	8	0.8889
metal ion binding; DNA binding;	0.00682	4.156	9	8	0.8889
sequence-specific DNA binding;	0.00688	4.156	9	8	0.8889
protein kinase activity;	0.00694	4.156	9	8	0.8889
transcription factor binding;	0.00699	4.156	9	8	0.8889
copper ion transmembrane transporter activity;	0.00396	4.32563	7	7	1
aminopeptidase activity;	0.00399	4.32563	7	7	1
protein transporter activity;	0.00403	4.32563	7	7	1
mRNA binding; protein binding; nucleotide binding;	0.00406	4.32563	7	7	1
structural constituent of ribosome; protein binding;	0.0041	4.32563	7	7	1
protein serine/threonine kinase activity; nucleotide binding;	0.00414	4.32563	7	7	1
glycerol kinase activity;	0.00417	4.32563	7	7	1
			6392	4751

## Sheet: Table S4C
Table S14. Biological process GO terms enriched in midgut (P<0.01, with Benjamini-Hochberg FDR correction for multiple testing). The total number of sequence contigs annotated with each term, the number and percentage of contigs selected, P-value, and the Z-score for each selected GO term are shown.
Biological process GO Term	P-Value	Z-Score	Total # of Contigs	Selected # of contigs	% of contigs Selected
metabolic process;	2.53e-73	20.0679	384	279	0.7266
translation;	1.82e-67	19.2068	265	211	0.7962
proteolysis;	1.43e-56	17.5127	503	311	0.6183
oxidation reduction;	2.91e-41	14.9832	389	237	0.6093
transmembrane transport;	1.01e-36	14.2486	198	143	0.7222
transport;	3.59e-36	14.1188	216	151	0.6991
regulation of transcription, DNA-dependent;	4.96e-35	13.873	125	103	0.824
protein amino acid phosphorylation;	3.34e-30	12.9201	117	94	0.8034
nuclear mRNA splicing, via spliceosome;	2.77e-26	11.9059	66	61	0.9242
cellular process;	2.96e-21	10.8658	150	100	0.6667
transcription, DNA-dependent;	1.55e-19	10.4347	63	54	0.8571
phosphorylation;	1.73e-19	10.4507	85	66	0.7765
lipid metabolic process;	5.59e-14	8.8959	92	63	0.6848
RNA-dependent DNA replication;	1.95e-13	8.57082	187	103	0.5508
carbohydrate metabolic process;	8.67e-13	8.44172	125	76	0.608
cellular metabolic process;	2.82e-12	8.38674	50	40	0.8
methylation;	1.43e-10	7.82473	42	34	0.8095
mitochondrial electron transport, NADH to ubiquinone;	2.06e-10	7.72597	30	27	0.9
translational initiation;	6.89e-10	7.56494	36	30	0.8333
RNA processing;	7.26e-10	7.56494	36	30	0.8333
dephosphorylation;	1.27e-09	7.37348	23	22	0.9565
peptidyl-tyrosine dephosphorylation;	1.42e-09	7.43827	33	28	0.8485
intracellular protein transport;	1.01e-08	7.09341	24	22	0.9167
ATP catabolic process; microtubule-based movement;	3.26e-08	6.90495	23	21	0.913
small GTPase mediated signal transduction;	4.6e-08	6.81009	20	19	0.95
translational elongation; GTP catabolic process;	7.89e-08	6.76712	27	23	0.8519
protein modification process;	8.19e-08	6.76712	27	23	0.8519
mitotic spindle elongation; translation;	1.44e-07	6.61182	19	18	0.9474
rRNA processing;	4.82e-07	6.40754	18	17	0.9444
signal transduction;	8.13e-07	6.19818	72	43	0.5972
transmembrane transport; ATP catabolic process;	1.47e-06	6.23241	22	19	0.8636
cell redox homeostasis;	1.52e-06	6.23241	22	19	0.8636
vesicle-mediated transport; intracellular protein transport;	1.61e-06	6.11776	14	14	1
chitin metabolic process;	1.91e-06	5.98144	81	46	0.5679
protein folding;	4.6e-06	5.92636	43	29	0.6744
regulation of alternative nuclear mRNA splicing, via spliceosome;	4.66e-06	5.97857	16	15	0.9375
regulation of transcription from RNA polymerase II promoter;	1.52e-05	5.75241	15	14	0.9333
RNA metabolic process;	1.57e-05	5.75241	15	14	0.9333
DNA integration;	1.81e-05	5.47517	86	46	0.5349
ATP hydrolysis coupled proton transport;	1.84e-05	5.69392	26	20	0.7692
positive regulation of Rab GTPase activity;	4.37e-05	5.53188	21	17	0.8095
mitochondrial electron transport, ubiquinol to cytochrome c;	4.61e-05	5.51728	14	13	0.9286
tricarboxylic acid cycle;	4.7e-05	5.46979	27	20	0.7407
vesicle-mediated transport;	4.72e-05	5.51728	14	13	0.9286
mesoderm development; protein amino acid phosphorylation; sarcomere organization; imaginal disc-derived wing vein morphogenesis;	5.84e-05	5.42266	11	11	1
protein transport;	7.32e-05	5.41686	16	14	0.875
ubiquitin-dependent protein catabolic process;	9.11e-05	5.27823	32	22	0.6875
GTP catabolic process;	0.000141	5.27202	13	12	0.9231
translational elongation;	0.000163	5.11667	35	23	0.6571
glycolysis; oxidation reduction;	0.00019	5.17026	10	10	1
metal ion transport; transmembrane transport;	0.000193	5.17026	10	10	1
DNA metabolic process;	0.000194	4.84172	98	48	0.4898
regulation of cellular process;	0.000257	5.1068	17	14	0.8235
tRNA aminoacylation for protein translation;	0.000262	5.1068	17	14	0.8235
ATP synthesis coupled proton transport; ATP hydrolysis coupled proton transport;	0.000601	4.9049	9	9	1
protein localization; compound eye cone cell differentiation;	0.000612	4.9049	9	9	1
phospholipid biosynthetic process;	0.000616	4.9168	14	12	0.8571
compound eye cone cell differentiation; pigment cell differentiation; negative regulation of photoreceptor cell differentiation;	0.000622	4.9049	9	9	1
protein folding; protein peptidyl-prolyl isomerization;	0.000627	4.9168	14	12	0.8571
protein amino acid dephosphorylation;	0.0007	4.85515	16	13	0.8125
phagocytosis, engulfment;	0.000713	4.80039	20	15	0.75
protein ubiquitination;	0.000722	4.81876	18	14	0.7778
mRNA processing;	0.000733	4.81876	18	14	0.7778
DNA repair;	0.000745	4.81876	18	14	0.7778
cellular macromolecule biosynthetic process; nucleic acid metabolic process;	0.000851	4.66534	31	20	0.6452
ribosome biogenesis;	0.00162	4.64888	13	11	0.8462
nucleobase, nucleoside, nucleotide and nucleic acid metabolic process;	0.00165	4.64888	13	11	0.8462
cell communication;	0.00176	4.62434	8	8	1
dendrite self-avoidance; phagocytosis; mushroom body development; axonal fasciculation; peripheral nervous system development; central nervous system morphogenesis; axon extension involved in axon guidance;	0.00179	4.62434	8	8	1
cellular iron ion homeostasis; iron ion transport; oxidation reduction;	0.00181	4.62434	8	8	1
nuclear division; sarcomere organization; skeletal muscle tissue development; nervous system development; muscle cell homeostasis; cardiac muscle tissue development;	0.00184	4.62434	8	8	1
protein folding; cytoplasmic microtubule organization; mitotic spindle organization;	0.00187	4.62434	8	8	1
synaptic vesicle endocytosis;	0.00189	4.62434	8	8	1
axon midline choice point recognition; determination of muscle attachment site; sensory organ development; negative regulation of microtubule depolymerization; mushroom body development; dendrite morphogenesis; branch fusion, open tracheal system; oocyte fate determination; actin cytoskeleton organization; apposition of dorsal and ventral imaginal disc-derived wing surfaces; lumen formation, open…	0.00192	4.62434	8	8	1
iron-sulfur cluster assembly;	0.0034	4.45979	10	9	0.9
signal transduction; regulation of transcription, DNA-dependent;	0.00344	4.45979	10	9	0.9
fatty acid beta-oxidation;	0.00442	4.28917	18	13	0.7222
regulation of Rab GTPase activity;	0.00467	4.31632	14	11	0.7857
microtubule-based movement;	0.00468	4.29344	16	12	0.75
DNA replication;	0.00552	4.0865	32	19	0.5938
cell cycle arrest;	0.00557	4.32563	7	7	1
copper ion transmembrane transport;	0.00563	4.32563	7	7	1
ATP metabolic process; ATP hydrolysis coupled proton transport;	0.0057	4.32563	7	7	1
mitotic chromosome condensation; locomotion; mesoderm development; sarcomere organization; myoblast fusion; muscle attachment; sister chromatid cohesion;	0.00577	4.32563	7	7	1
protein localization;	0.00584	4.32563	7	7	1
glycerol-3-phosphate metabolic process; phosphorylation;	0.00591	4.32563	7	7	1
cellular process; proteolysis;	0.00948	4.156	9	8	0.8889
salivary gland cell autophagic cell death;	0.00959	4.156	9	8	0.8889
mitochondrial electron transport, cytochrome c to oxygen;	0.0097	4.156	9	8	0.8889
regulation of small GTPase mediated signal transduction;	0.00981	4.156	9	8	0.8889
mesoderm development;	0.00993	4.01692	17	12	0.7059
			4573	3304

## Sheet: Table S4D
Table S15. Sequence contigs selected in molecular function GO terms enriched in midgut (P<0.01, with Benjamini-Hochberg FDR correction for multiple testing). The sequnce name, annotations, expression values, fold differences, and standard deviations are shown. N/A; not calculable due to no expression detected in whole body or hemocyte.
Contig #	Name	Sequence desc.	Hv_Gut	Stdev gut	Hv_Body	Stdev body	Hv_Hemocyte	Stdev hemocyte	Source Seq Length	Fold Expression gut/body	Stdev gut/body	Fold Expression gut/hemocyte	Stdev gut/hemocyte
4	Hv_Contig_4	DmX-like protein 1	4.30681	0.31758	2.28538	0.01292	2.7878	0.0202	9270	4.05986	0.317843	2.86594	0.318222
5	Hv_Contig_5	hypothetical protein TcasGA2_TC000606	2.61808	0.23931	1.96349	0.17965	3.65507	0.02271	8914	1.57417	0.299238	0.487343	0.240385
8	Hv_Contig_8	Nesprin-1	4.04426	0.13109	2.90394	0.11816	3.55861	0.18011	7972	2.2043	0.176483	1.40022	0.222765
11	Hv_Contig_11	putative U5 small nuclear ribonucleoprotein 200 kDa helicase-like	3.31479	0.1246	2.73209	0.07147	3.6824	0.02594	7844	1.49765	0.143642	0.775065	0.127272
18	Hv_Contig_18	hypothetical protein TcasGA2_TC016256	3.24508	0.27218	3.57805	0.02601	4.4374	0.11816	7695	0.7939	0.27342	0.437599	0.296722
21	Hv_Contig_21	hypothetical protein DAPPUDRAFT_315775	0.87942	0.02439	2.53689	0.11602	5.07698	0.04562	7383	0.316995	0.118556	0.0545015	0.0517306
32	Hv_Contig_32	Sortilin-related receptor	3.94976	0.56742	4.69805	0.00703	4.73416	0.06264	6962	0.595309	0.567464	0.580593	0.570867
40	Hv_Contig_40	GA28568	0.20975	0.76867	1.79491	0.08541	2.30157	0.16332	6776	0.333288	0.773401	0.234585	0.785829
41	Hv_Contig_41	eukaryotic translation initiation factor 4 gamma, 3	5.25227	0.15754	5.43301	0.06217	4.9761	0.10753	6757	0.88225	0.169363	1.21098	0.190739
45	Hv_Contig_45	hypothetical protein DAPPUDRAFT_318525	4.28492	0.27327	5.44638	0.00961	5.45865	0.0441	6617	0.44706	0.273439	0.443274	0.276806
48	Hv_Contig_48	predicted protein	2.82328	0.22265	2.3752	0.0696	3.73809	0.07327	6604	1.36422	0.233275	0.530414	0.234396
61	Hv_Contig_61	collagen alpha-1(IV) chain	1.22401	2.42851	7.97821	0.02603	9.31187	0.09716	6355	0.00926367	2.42865	0.00367546	2.43045
63	Hv_Contig_63	kakapo	3.63497	0.36932	0.33244	0.02077	3.06214	0.09121	6322	9.86644	0.369904	1.48744	0.380416
65	Hv_Contig_65	hypothetical protein SINV_80414	1.87586	0.07583	1.44553	0.12693	5.02604	0.01975	6305	1.34754	0.147856	0.112642	0.0783598
66	Hv_Contig_66	putative gag-pol protein	3.31195	0.28118	3.34956	0.09072	5.62699	0.08703	6298	0.974268	0.295453	0.200957	0.294341
67	Hv_Contig_67	E3 ubiquitin-protein ligase UBR5	3.68765	0.3325	3.86872	0.03348	4.49833	0.07052	6290	0.882049	0.334181	0.570113	0.339896
73	Hv_Contig_73	ran-binding protein	2.95127	0.10401	4.43595	0.01166	3.89909	0.10931	6088	0.357328	0.104662	0.518415	0.150887
74	Hv_Contig_74	cullin-associated NEDD8-dissociated protein 1-like	2.35492	0.18417	4.41855	0.07974	4.35013	0.05497	6012	0.239213	0.200691	0.250831	0.192199
77	Hv_Contig_77	apolipophorin precursor protein	0.89559	2.51855	8.92277	0.02767	2.30984	0.09913	5928	0.00383335	2.5187	0.375205	2.5205
78	Hv_Contig_78	TATA-binding protein-associated factor 172	3.10539	0.37905	2.09705	0.14138	3.62708	0.02466	5925	2.0116	0.404558	0.696555	0.379851
80	Hv_Contig_80	AGAP004892-PA	2.26769	0.23256	2.56579	0.00963	3.46318	0.06126	5902	0.813323	0.232759	0.436638	0.240493
84	Hv_Contig_84	copia-type polyprotein, putative	4.01945	0.09142	2.99067	0.01351	3.27071	0.09571	5821	2.0403	0.0924129	1.68032	0.132356
86	Hv_Contig_86	ZNF98 protein	2.47231	0.13166	3.86468	0.11085	2.74326	0.17797	5752	0.380938	0.172111	0.828774	0.221377
92	Hv_Contig_92	hypothetical protein TcasGA2_TC000618	2.4194	0.33869	3.83862	0.06488	4.59493	0.07497	5694	0.373914	0.344848	0.221361	0.346888
94	Hv_Contig_94	DEAD box ATP-dependent RNA helicase-like protein	6.03226	0.20504	5.80314	0.05428	5.27931	0.10759	5607	1.17212	0.212103	1.68524	0.231553
98	Hv_Contig_98	hypothetical protein TcasGA2_TC010431	2.45296	0.3733	1.59399	0.08635	2.22718	0.06336	5553	1.81374	0.383157	1.16941	0.378639
103	Hv_Contig_103	OSJNBa0059D20.6	2.54505	0.54851	1.66601	0.05525	3.87335	0.14799	5496	1.83915	0.551286	0.398237	0.568123
106	Hv_Contig_106	nuclear pore complex protein Nup155-like	1.8271	0.19313	3.42031	0.06272	3.88439	0.02169	5455	0.331433	0.203059	0.240267	0.194344
108	Hv_Contig_108	ATP-binding cassette transporter subfamily G	4.58085	0.16794	4.94564	0.02986	4.76965	0.10434	5435	0.776582	0.170574	0.877335	0.197714
110	Hv_Contig_110	protein transport protein Sec24B-like	3.82098	0.08183	4.03614	0.0422	4.33065	0.02914	5413	0.861451	0.0920706	0.702383	0.0868636
114	Hv_Contig_114	ORF2-encoded protein, partial	3.4662	0.30739	3.64155	0.01583	3.71693	0.16833	5395	0.885553	0.307797	0.840471	0.350462
119	Hv_Contig_119	ORF2-encoded protein, partial	3.78827	1.44583	3.08074	0.07213	3.2128	0.2228	5346	1.63301	1.44763	1.49016	1.4629
122	Hv_Contig_122	viral A-type inclusion protein	3.6839	0.19623	3.80823	0.04568	4.80366	0.15366	5300	0.91743	0.201477	0.46017	0.249234
125	Hv_Contig_125	GK10981	2.93765	0.37541	2.15515	0.00126	3.22672	0.01721	5278	1.72011	0.375412	0.818429	0.375804
126	Hv_Contig_126	retrovirus-related Pol polyprotein from transposon TNT 1-94	4.32246	0.19522	1.18435	0.12811	0.36702	0.1587	5278	8.8037	0.233502	15.5134	0.251588
128	Hv_Contig_128	hypothetical protein SINV_16519	3.74382	0.33587	5.48008	0.10135	5.72218	0.08923	5233	0.300147	0.350828	0.253778	0.347521
132	Hv_Contig_132	protein outspread-like	3.47784	0.24297	2.42252	0.03273	2.81842	0.05804	5181	2.07818	0.245165	1.57945	0.249806
133	Hv_Contig_133	ORF2-encoded protein, partial	4.60443	0.32082	3.46408	0.11995	3.51937	0.13738	5174	2.20434	0.342511	2.12146	0.348997
138	Hv_Contig_138	survivin-1	6.42589	0.66358	5.50294	0.16051	4.65667	0.1115	5136	1.89599	0.682717	3.4087	0.672882
140	Hv_Contig_140	GA20137-PA	1.88049	0.09192	3.65038	0.14921	5.28303	0.02269	5124	0.293231	0.175251	0.0945656	0.094679
143	Hv_Contig_143	YLP motif containing 1	3.17868	0.12506	4.18454	0.02717	3.47698	0.11986	5100	0.497973	0.127977	0.81321	0.173224
153	Hv_Contig_153	hypothetical protein TcasGA2_TC007786	2.74087	0.27661	3.9897	0.03249	2.94466	0.15559	5015	0.420789	0.278512	0.868267	0.317366
154	Hv_Contig_154	PERQ amino acid-rich with GYF domain-containing protein 2	2.7031	0.16191	3.5598	0.02432	2.72932	0.09112	5002	0.552214	0.163726	0.98199	0.185789
155	Hv_Contig_155	Muscle-specific protein 300 CG33715-PD	3.80987	0.10894	4.4484	0.13209	5.53509	0.06456	4994	0.642367	0.171218	0.302452	0.126633
166	Hv_Contig_166	Dynein heavy chain, cytoplasmic	3.00008	0.08369	4.81929	0.03303	4.45936	0.05328	4898	0.283376	0.0899722	0.363675	0.0992108
167	Hv_Contig_167	S33901reverse transcriptase - silkworm transposon Pao	3.7537	1.48727	1.56786	0.00075	0.41198	0.05565	4897	4.54992	1.48727	10.1381	1.48831
169	Hv_Contig_169	hypothetical protein LOC100742633	1.85578	0.05368	2.45783	0.11544	2.77224	0.02498	4882	0.658817	0.12731	0.529807	0.0592076
171	Hv_Contig_171	hypothetical protein TcasGA2_TC016332	1.9748	0.70403	1.27903	0.07193	2.38716	0.11813	4870	1.61975	0.707695	0.751393	0.713872
173	Hv_Contig_173	AGAP003997-PC	3.65452	0.21432	3.42354	0.04199	3.8938	0.04039	4854	1.17363	0.218395	0.847168	0.218093
180	Hv_Contig_180	zinc finger protein 845-like	3.41122	0.46461	3.63731	0.13796	4.84591	0.02395	4800	0.854949	0.48466	0.369926	0.465227
187	Hv_Contig_187	protein scribble homolog isoform 2	5.05748	0.19912	3.66723	0.0405	2.74278	0.05276	4772	2.62124	0.203197	4.97501	0.205991
189	Hv_Contig_189	hypothetical protein LOC552177	3.34524	0.31266	3.68455	0.0376	3.45042	0.15003	4758	0.790419	0.314913	0.929689	0.346793
192	Hv_Contig_192	hypothetical protein LOC100745609	1.64204	0.2823	0.84807	0.20463	2.66343	0.0613	4745	1.73384	0.348664	0.492641	0.288879
196	Hv_Contig_196	hypothetical protein LOC100573291	2.02599	0.16079	-0.35481	0.43365	2.78783	0.08936	4728	5.20825	0.462499	0.589744	0.183953
202	Hv_Contig_202	myotubularin-related protein 13 isoform 1	1.14652	0.16474	1.20992	0.50451	3.61775	0.06839	4694	0.957006	0.530726	0.180337	0.178372
203	Hv_Contig_203	hypothetical protein LOC100167765	3.06169	0.34463	3.73328	0.06083	4.94807	0.04313	4693	0.627814	0.349957	0.270485	0.347318
211	Hv_Contig_211	nardilysin-like	2.15777	0.09936	3.61721	0.01781	3.00261	0.0506	4634	0.363634	0.100944	0.556773	0.111502
216	Hv_Contig_216	Protein VPRBP	4.28494	0.04689	4.88258	0.05155	4.8869	0.02257	4606	0.660834	0.0696855	0.658858	0.0520392
218	Hv_Contig_218	AGAP003540-PA	2.68235	0.17514	3.00822	0.01929	1.98367	0.1664	4596	0.797817	0.176199	1.62302	0.241584
220	Hv_Contig_220	cleavage and polyadenylation specificity factor subunit 1	0.77035	0.06665	2.74745	0.01336	3.17109	0.06018	4587	0.254	0.0679758	0.189367	0.089799
224	Hv_Contig_224	Death-inducer obliterator 1	3.11979	0.16996	4.02454	0.05849	4.05556	0.15138	4570	0.534125	0.179743	0.522763	0.227601
226	Hv_Contig_226	hypothetical protein DAPPUDRAFT_305154	3.69783	0.07209	3.52974	0.00822	2.91961	0.12085	4560	1.12357	0.0725571	1.71501	0.140718
229	Hv_Contig_229	ken and barbie protein	2.25791	0.30761	3.23362	0.15998	4.99374	0.09355	4545	0.50849	0.346724	0.150118	0.321521
231	Hv_Contig_231	NFX1-type zinc finger-containing protein 1-like isoform 2	2.43424	1.65166	1.53213	0.13467	2.78652	0.02486	4533	1.8688	1.65714	0.783345	1.65185
241	Hv_Contig_241	integrin alpha 1	4.11769	0.25364	3.92268	0.06492	3.49019	0.07667	4476	1.14473	0.261816	1.54489	0.264975
244	Hv_Contig_244	Aminopeptidase N precursor, putative	3.84072	0.13943	4.11778	0.0836	4.56157	0.08217	4470	0.825271	0.162572	0.60674	0.161841
247	Hv_Contig_247	GA22134-PA	1.24989	0.46377	1.79825	0.02192	2.36804	0.0807	4464	0.683797	0.464288	0.460684	0.470739
250	Hv_Contig_250	U2 small nuclear ribonucleoprotein	4.52714	0.16651	4.46535	0.05765	4.46732	0.07118	4451	1.04376	0.176208	1.04234	0.181086
252	Hv_Contig_252	Supervillin, putative	4.45898	0.27772	4.40337	0.0296	4.23778	0.02968	4430	1.0393	0.279293	1.1657	0.279301
253	Hv_Contig_253	structural maintenance of chromosomes smc3	3.0503	0.21154	4.07995	0.00057	4.37266	0.10938	4430	0.489829	0.211541	0.39988	0.238145
254	Hv_Contig_254	hypothetical protein LOC100120957 isoform 2	3.64005	0.08544	5.30946	0.01561	5.16551	0.05	4430	0.314382	0.0868543	0.347369	0.0989949
265	Hv_Contig_265	ABC transporter	5.10303	0.09248	3.20364	0.03946	-3.18578	0.41257	4394	3.73055	0.100547	312.738	0.422808
267	Hv_Contig_267	chondroitin 4-sulfotransferase	2.10022	0.47768	2.32549	0.13627	6.84644	0.13518	4389	0.855435	0.496737	0.0372602	0.496439
268	Hv_Contig_268	AGAP002151-PA	0.6597	0.24054	3.50011	0.05801	3.9208	0.0987	4389	0.139621	0.247436	0.104306	0.260002
271	Hv_Contig_271	AGAP009788-PA	2.96773	0.21081	4.78027	0.11955	5.26336	0.10406	4384	0.284689	0.242349	0.203679	0.235094
273	Hv_Contig_273	conserved hypothetical protein	3.10062	0.20732	4.57502	0.02591	7.57987	0.13995	4374	0.359883	0.208933	0.0448344	0.250135
274	Hv_Contig_274	lethal (1) G0155 CG1515-PA	2.8839	0.07258	2.87712	0.05487	3.02664	0.12204	4371	1.00471	0.0909867	0.905797	0.141992
276	Hv_Contig_276	BCL-6 corepressor	2.19415	0.31623	5.21069	0.00067	2.52354	0.07695	4363	0.123575	0.316231	0.795873	0.325458
278	Hv_Contig_278	sister chromatid cohesion protein PDS5 homolog B-A-like isoform 1	2.58281	0.21535	2.76207	0.10002	4.23782	0.04493	4360	0.883156	0.237444	0.317536	0.219987
279	Hv_Contig_279	bicoid stability factor CG10302-PA	4.2432	0.3899	4.51997	0.00637	3.36407	0.20073	4356	0.825437	0.389952	1.83927	0.438537
281	Hv_Contig_281	ribophorin	3.35737	0.21791	4.94034	0.04968	5.12077	0.07676	4352	0.333794	0.223501	0.294553	0.231034
283	Hv_Contig_283	hypothetical protein LOC552030	3.68546	0.25266	3.09114	0.01118	1.77294	0.11264	4350	1.50976	0.252907	3.76466	0.276631
284	Hv_Contig_284	eukaryotic translation initiation factor 3, theta subunit	6.41021	0.22077	5.02036	0.12582	6.08838	0.03426	4345	2.62051	0.254106	1.24992	0.223412
287	Hv_Contig_287	RRP12-like protein-like	3.93971	0.15397	4.00644	0.01684	3.39992	0.08647	4341	0.9548	0.154888	1.45376	0.176589
290	Hv_Contig_290	heat shock protein 70	10.261	0.10229	10.442	0.02919	10.9406	0.07899	4337	0.882104	0.106373	0.624347	0.129239
293	Hv_Contig_293	hypothetical protein VITISV_041073	3.16748	0.36516	3.51791	0.04322	3.58816	0.13905	4335	0.78435	0.367709	0.747072	0.390739
295	Hv_Contig_295	Protein TET2	1.93482	0.18037	2.37777	0.02099	2.5191	0.17888	4322	0.735629	0.181587	0.666982	0.25403
296	Hv_Contig_296	argonaute 2	4.31071	0.56766	3.70667	0.04221	4.58828	0.07331	4309	1.51997	0.569227	0.824979	0.572374
300	Hv_Contig_300	vacuolar protein sorting vps16	2.05638	0.48735	2.59649	0.17724	3.33626	0.06123	4294	0.687718	0.518579	0.41183	0.491181
304	Hv_Contig_304	Bm8 interacting protein precursor	3.61504	0.1039	3.58627	0.14292	3.42139	0.09712	4272	1.02014	0.176696	1.14365	0.142223
306	Hv_Contig_306	hypothetical protein TcasGA2_TC000997	3.16069	0.243	2.31039	0.0793	2.56848	0.18158	4262	1.80288	0.255612	1.50755	0.303348
311	Hv_Contig_311	ring finger protein 5	3.84364	0.27654	3.36207	0.08998	3.69831	0.07999	4247	1.39626	0.290811	1.10598	0.287876
313	Hv_Contig_313	conserved hypothetical protein	2.71181	0.10215	4.39395	0.05518	3.87923	0.05001	4234	0.31162	0.116101	0.445217	0.113735
321	Hv_Contig_321	cullin-4B-like	3.61698	0.15519	4.20479	0.07855	3.9988	0.07017	4196	0.665352	0.173937	0.767469	0.170317
323	Hv_Contig_323	splicing factor proline- and glutamine-rich	4.7118	0.34313	4.93695	0.05645	4.87059	0.09778	4188	0.855506	0.347742	0.895776	0.35679
326	Hv_Contig_326	E3 ubiquitin-protein ligase UBR2	2.81319	0.15401	2.58857	0.25071	3.30154	0.07226	4173	1.16847	0.294236	0.71284	0.170119
327	Hv_Contig_327	ABC transporter family C protein ABCC2	6.36231	0.25365	4.83051	0.00804	-3.63742	0.50405	4172	2.89146	0.253777	1023.81	0.564274
328	Hv_Contig_328	DEAD box ATP-dependent RNA helicase	5.2959	0.09942	5.36296	0.11973	5.21861	0.11494	4168	0.954581	0.155627	1.05503	0.151972
335	Hv_Contig_335	limkain-b1-like	2.31354	0.42699	3.35648	0.08395	3.52869	0.03938	4155	0.485337	0.435164	0.430728	0.428802
337	Hv_Contig_337	hypothetical protein TcasGA2_TC000997	3.83971	0.39455	2.09833	0.0937	2.32776	0.17857	4146	3.34355	0.405524	2.85195	0.433078
339	Hv_Contig_339	hypothetical protein DAPPUDRAFT_41186	0.87542	0.21125	2.21301	0.01244	2.31433	0.07084	4135	0.395681	0.211616	0.368846	0.222811
340	Hv_Contig_340	encore protein	1.03466	0.35352	1.62726	0.05262	3.89766	0.04962	4129	0.663147	0.357415	0.137452	0.356985
341	Hv_Contig_341	AGAP008611-PA	3.93219	0.41415	4.4515	0.00085	5.55246	0.07785	4126	0.697705	0.414151	0.325275	0.421403
345	Hv_Contig_345	phd finger transcription factor	2.99479	0.26226	3.82474	0.00839	2.81745	0.04731	4110	0.562549	0.262394	1.1308	0.266493
348	Hv_Contig_348	hypothetical protein TcasGA2_TC008496	5.65192	0.66623	5.36807	0.09187	3.53162	0.21446	4097	1.21744	0.672534	4.34784	0.699897
349	Hv_Contig_349	hect type E3 ubiquitin ligase	0.82952	0.32514	2.27879	0.08353	2.50539	0.02131	4096	0.366207	0.335698	0.312977	0.325838
364	Hv_Contig_364	AGAP012249-PA	2.83903	0.07012	5.74238	0.03983	4.26244	0.10712	4067	0.133661	0.0806427	0.37283	0.128029
368	Hv_Contig_368	Dynein intermediate chain, cytosolic	2.99652	0.1224	3.8802	0.04384	4.98455	0.10212	4062	0.541983	0.130014	0.252083	0.159406
372	Hv_Contig_372	hypothetical protein TcasGA2_TC009632	2.61737	0.21489	3.10608	0.07869	3.02932	0.11752	4054	0.712662	0.228845	0.751607	0.244926
375	Hv_Contig_375	zinc finger protein, putative	2.83756	0.35504	2.89993	0.00255	3.51222	0.02364	4043	0.95769	0.355049	0.62648	0.355826
377	Hv_Contig_377	G-protein signaling modulator, putative	2.64113	0.44519	2.84097	0.06337	3.66342	0.04794	4040	0.870647	0.449678	0.492334	0.447764
385	Hv_Contig_385	retiin, putative	3.85612	0.286	3.78403	0.03386	2.30254	0.06643	4021	1.05124	0.287997	2.93545	0.293614
397	Hv_Contig_397	hypothetical protein TcasGA2_TC004391	1.76541	0.538	3.69815	0.04226	4.16571	0.08178	3993	0.261931	0.539657	0.189425	0.54418
398	Hv_Contig_398	AGAP003164-PB	0.84963	0.41496	3.15044	0.12009	2.10263	0.16373	3993	0.202949	0.431988	0.419575	0.446093
403	Hv_Contig_403	chlorophyllide A binding protein precursor	7.18667	0.95037	3.35051	0.06639	-4.3177	0.52167	3981	14.2823	0.952686	2905.1	1.08413
408	Hv_Contig_408	a kinase anchor protein	5.16903	0.10763	4.58494	0.02177	3.56828	0.12549	3968	1.49909	0.10981	3.03301	0.165324
412	Hv_Contig_412	BEL12_AG transposon polyprotein	2.28612	0.62604	1.97317	0.16663	2.32804	0.09935	3964	1.24225	0.647836	0.971361	0.633874
413	Hv_Contig_413	coronin-7-like isoform 1	0.17466	0.21623	2.30446	0.0137	4.35039	0.07212	3964	0.22849	0.216664	0.0553325	0.22794
417	Hv_Contig_417	stromal antigen	2.68625	0.20828	2.89407	0.05738	4.87497	0.09655	3960	0.865845	0.216039	0.219346	0.22957
418	Hv_Contig_418	putative sumo ligase	1.80082	0.38705	3.0789	0.05603	3.82748	0.06673	3958	0.412344	0.391084	0.245423	0.39276
419	Hv_Contig_419	endonuclease/reverse transcriptase, partial	3.63884	1.32841	2.99186	0.02884	3.41744	0.19092	3953	1.56589	1.32872	1.16586	1.34206
420	Hv_Contig_420	Centrosome-associated zinc finger protein	2.19012	0.18085	2.43233	0.03108	2.71402	0.19126	3952	0.845449	0.183501	0.695489	0.263224
424	Hv_Contig_424	AGAP001827-PA	3.16722	0.282	3.63258	0.03409	3.67988	0.11482	3944	0.72429	0.284053	0.700929	0.304479
432	Hv_Contig_432	structural maintenance of chromosomes protein 1A	2.34206	0.4055	2.97905	0.03904	4.13661	0.10151	3919	0.643053	0.407375	0.288261	0.418013
435	Hv_Contig_435	circadian clock protein period	5.61791	0.28353	3.89144	0.03972	2.74361	0.15009	3916	3.30917	0.286299	7.33247	0.320806
439	Hv_Contig_439	cap-n-collar	5.1974	0.2824	3.95485	0.16943	3.56815	0.03276	3907	2.36616	0.329327	3.09352	0.284294
442	Hv_Contig_442	ral guanine nucleotide exchange factor, putative	0.52441	0.34759	2.90247	0.16917	2.73706	0.06747	3895	0.192368	0.386571	0.215738	0.354078
445	Hv_Contig_445	hypothetical protein TcasGA2_TC007861	3.12218	0.16049	2.88791	0.01521	2.39327	0.1368	3881	1.17631	0.161209	1.65739	0.210882
448	Hv_Contig_448	chorion b-ZIP transcription factor	8.96767	0.40581	5.99087	0.0879	4.25869	0.22185	3873	7.87238	0.415221	26.1544	0.462492
458	Hv_Contig_458	dynamin-1-like protein-like	3.18478	0.16592	3.5596	0.20698	3.81516	0.12052	3844	0.771202	0.265274	0.646006	0.205072
459	Hv_Contig_459	hypothetical protein TcasGA2_TC002505	1.81082	0.22436	4.76193	0.06582	4.87563	0.04641	3843	0.129309	0.233815	0.119509	0.22911
461	Hv_Contig_461	hypothetical protein TcasGA2_TC012616	1.20726	0.66634	1.93189	0.36328	4.61281	0.07606	3839	0.605152	0.758934	0.0943686	0.670667
468	Hv_Contig_468	PHD finger protein 20	2.5903	0.30921	2.72704	0.06015	2.89818	0.10056	3830	0.909572	0.315006	0.807828	0.325151
476	Hv_Contig_476	ATP-binding cassette sub-family C member 4	4.174	0.1759	2.66506	0.07298	3.06874	0.19812	3802	2.84601	0.190439	2.15138	0.264938
477	Hv_Contig_477	hypothetical protein LOC100678029	5.79288	0.17101	6.26599	0.0278	5.43587	0.09799	3801	0.72041	0.173255	1.28077	0.197095
493	Hv_Contig_493	AGAP008830-PA	4.23579	0.24734	3.40733	0.02974	2.03842	0.0704	3770	1.77579	0.249122	4.58642	0.257164
497	Hv_Contig_497	cactus	4.45267	0.41097	4.57254	0.03375	4.70302	0.09511	3762	0.920271	0.412353	0.840692	0.421832
501	Hv_Contig_501	transcription elongation regulator 1-like	2.89337	0.1353	4.71138	0.00964	4.45458	0.0272	3752	0.283612	0.135643	0.338867	0.138007
504	Hv_Contig_504	inner nuclear membrane protein Man1-like	3.07607	0.26564	4.74893	0.09692	5.12125	0.08507	3746	0.313631	0.282769	0.242292	0.278929
511	Hv_Contig_511	prophenol oxidase activating enzyme 3	3.24106	0.38475	3.87381	0.20392	3.74635	0.13593	3735	0.644946	0.435449	0.704519	0.408056
519	Hv_Contig_519	GH04568p	1.54331	0.61337	3.9905	0.08654	3.44504	0.04415	3726	0.183368	0.619445	0.267622	0.614957
521	Hv_Contig_521	RNA-binding protein 5-B-like	3.20785	0.14447	4.36424	0.07111	2.75792	0.10058	3725	0.448634	0.161022	1.36597	0.176034
522	Hv_Contig_522	ATP-binding cassette sub-family F member 2	6.70161	0.14826	6.10981	0.02342	6.33294	0.09156	3723	1.50713	0.150098	1.29116	0.174253
523	Hv_Contig_523	ATP-binding cassette sub-family C member 4	3.24537	0.34038	1.31919	0.00724	1.43614	0.02533	3721	3.80048	0.340457	3.50455	0.341321
525	Hv_Contig_525	hypothetical protein TcasGA2_TC000967	2.86991	0.09575	2.01118	0.22676	4.19485	0.06805	3714	1.81344	0.246147	0.399166	0.117469
531	Hv_Contig_531	hypothetical protein SINV_11858	1.97096	0.28384	3.84849	0.07637	3.21178	0.15319	3701	0.272149	0.293935	0.423132	0.32254
532	Hv_Contig_532	SEC14-like protein 1	2.63542	0.35297	2.18609	0.23634	3.64058	0.0733	3696	1.36541	0.424787	0.498215	0.360501
535	Hv_Contig_535	target of rapamycin isoform 2	2.09581	0.18943	2.38821	0.07026	2.6592	0.14249	3691	0.816543	0.20204	0.67671	0.237038
541	Hv_Contig_541	hypothetical protein KGM_17468	7.23643	0.73604	2.04672	0.35885	-4.23795	0.85604	3681	36.4971	0.818858	2845.33	1.12896
546	Hv_Contig_546	Muscle-specific protein 300 CG33715-PD	3.36363	0.17351	2.3855	0.38974	2.58506	0.12054	3665	1.96991	0.426618	1.71543	0.211271
550	Hv_Contig_550	Yokozuna	2.03056	0.77503	3.43817	0.08775	1.26382	0.2687	3660	0.376936	0.779982	1.70142	0.820287
552	Hv_Contig_552	Splicing factor 4	2.79519	0.07092	3.27319	0.14343	2.80637	0.07963	3654	0.717972	0.160006	0.992281	0.106633
553	Hv_Contig_553	hypothetical protein LOC100114549	1.84901	0.05249	3.04819	0.1187	3.11129	0.05535	3651	0.435523	0.129788	0.416885	0.0762812
556	Hv_Contig_556	eukaryotic translation initiation factor 5	5.02674	0.24182	6.78047	0.03427	6.25548	0.07237	3648	0.296534	0.244236	0.42669	0.252417
563	Hv_Contig_563	hypothetical protein SINV_80818	2.92131	0.26641	3.00919	0.03125	3.56108	0.20901	3637	0.940904	0.268237	0.641815	0.338614
564	Hv_Contig_564	Apaf-1 protein	0.33561	0.55338	2.11245	0.18657	2.71961	0.13712	3636	0.291822	0.583984	0.191577	0.570115
575	Hv_Contig_575	hypothetical protein TcasGA2_TC003843	1.88506	0.14922	4.81091	0.01831	3.86723	0.01795	3598	0.131593	0.150339	0.253109	0.150296
578	Hv_Contig_578	Serine/threonine-protein phosphatase 1 regulatory subunit 10	3.9058	0.15514	4.28283	0.06214	3.56966	0.18688	3591	0.770021	0.167122	1.26237	0.242884
581	Hv_Contig_581	flavone synthase I	5.66079	0.34618	4.21733	0.04563	4.15	0.03031	3575	2.71972	0.349174	2.84966	0.347504
582	Hv_Contig_582	myotubularin	4.92974	0.38441	4.25112	0.10841	4.7591	0.07854	3572	1.60061	0.399404	1.12556	0.392351
584	Hv_Contig_584	protein kinase C and casein kinase substrate in neurons protein 2-like isoform 2	4.78542	0.12915	4.51906	0.12554	3.46778	0.0553	3570	1.20277	0.180111	2.49258	0.140491
597	Hv_Contig_597	F-box only protein 11-like	3.58011	0.3181	4.58296	0.02695	4.09077	0.02474	3543	0.499013	0.31924	0.701901	0.319061
602	Hv_Contig_602	LD29132p	2.58036	0.17567	4.07588	0.03147	2.85158	0.1332	3538	0.354653	0.178467	0.828619	0.220459
612	Hv_Contig_612	Echinoderm microtubule-associated protein-like 1	3.53532	0.35175	3.35475	0.14921	5.84506	0.03906	3519	1.13333	0.382089	0.201697	0.353912
616	Hv_Contig_616	neuroglian	2.08227	1.13285	6.02823	0.01864	2.16664	0.05791	3516	0.0648855	1.133	0.943196	1.13433
618	Hv_Contig_618	AGAP006424-PA	4.65346	0.4471	5.53076	0.0351	4.86921	0.07202	3513	0.544385	0.448476	0.861098	0.452863
620	Hv_Contig_620	uncharacterized protein K02A2.6-like	0.40778	0.50849	0.1694	0.0718	-0.06206	0.28068	3506	1.17967	0.513534	1.38496	0.580813
626	Hv_Contig_626	P-element somatic inhibitor	4.42936	0.33325	5.82592	0.03339	5.97085	0.04797	3501	0.379834	0.334919	0.34353	0.336685
627	Hv_Contig_627	hypothetical protein SINV_04184	3.05641	0.35152	5.01267	0.08357	3.68075	0.15884	3501	0.257696	0.361317	0.648716	0.385741
628	Hv_Contig_628	BEL12_AG transposon polyprotein	4.94522	0.88281	-2.09623	0.89737	-1.78796	0.22814	3500	131.731	1.25882	106.387	0.911812
631	Hv_Contig_631	exosome complex exonuclease RRP44	3.4535	0.05389	3.16441	0.00225	2.45314	0.09251	3496	1.22187	0.053937	2.0005	0.107062
634	Hv_Contig_634	zinc finger protein	1.93841	0.3638	1.12915	0.24422	2.65908	0.12935	3494	1.75231	0.438171	0.606816	0.386111
638	Hv_Contig_638	light protein	2.1535	0.25298	3.06129	0.02768	4.12407	0.15624	3485	0.533001	0.25449	0.255152	0.297338
640	Hv_Contig_640	retinoblastoma-like protein 1-like isoform 1	3.7291	0.82604	2.64502	0.16882	3.51199	0.09513	3481	2.12002	0.843115	1.1624	0.8315
648	Hv_Contig_648	AGAP008065-PA	7.31407	0.44993	5.2108	0.01315	2.71337	0.15031	3463	4.29682	0.450122	24.2632	0.474373
657	Hv_Contig_657	LIM domain-binding protein 3, putative	1.0094	0.31835	4.48043	0.03393	4.44118	0.13612	3449	0.0901812	0.320153	0.0926683	0.34623
662	Hv_Contig_662	Kinesin-like protein KIF13A	3.88335	0.25285	2.84531	0.01635	3.40123	0.0885	3439	2.05344	0.253378	1.39679	0.267891
663	Hv_Contig_663	protein KIAA0664 homolog	4.5173	0.04403	4.73421	0.04836	2.56648	0.07467	3439	0.860406	0.0654013	3.86594	0.0866848
664	Hv_Contig_664	chondroitin synthase	4.69704	0.12752	3.37443	0.10847	4.08997	0.03764	3436	2.50118	0.167413	1.52316	0.132959
665	Hv_Contig_665	acinus	4.19847	0.09182	5.29656	0.02598	4.5545	0.13321	3431	0.467135	0.0954247	0.781312	0.161789
666	Hv_Contig_666	Membrane alanyl aminopeptidase	9.34914	0.18553	7.36134	0.01733	------		3431	3.96632	0.186338	N/A	N/A
668	Hv_Contig_668	sterol regulatory element-binding protein 1	5.15414	0.45929	4.27602	0.00243	4.87207	0.01288	3424	1.83798	0.459296	1.21594	0.459471
671	Hv_Contig_671	squid protein homologue	5.94686	0.27853	7.00664	0.01467	6.89289	0.11474	3422	0.479705	0.278916	0.519059	0.301238
680	Hv_Contig_680	putative endonuclease/reverse transcriptase	4.31927	0.30483	4.36371	0.02305	3.43283	0.13044	3405	0.969666	0.3057	1.84861	0.331566
683	Hv_Contig_683	conserved hypothetical protein	2.27794	0.1381	3.66668	0.14378	3.82292	0.03761	3403	0.381898	0.19936	0.3427	0.14313
684	Hv_Contig_684	conserved hypothetical protein	3.66134	0.2877	2.35192	0.04007	2.40993	0.05658	3402	2.47842	0.290477	2.38074	0.293211
685	Hv_Contig_685	ruby	2.25928	0.32268	3.14486	0.06509	3.40158	0.09244	3401	0.54127	0.329179	0.453037	0.33566
690	Hv_Contig_690	Vacuolar protein sorting-associated protein 35	2.93774	0.31711	3.58453	0.00634	4.81054	0.10119	3392	0.6387	0.317173	0.273043	0.332864
698	Hv_Contig_698	polycalin	8.63102	1.46697	6.32235	0.0034	1.11131	0.16852	3384	4.95426	1.46697	183.509	1.47662
700	Hv_Contig_700	TAK1-associated binding protein 2 isoform A	3.69403	0.13554	2.93115	0.16396	3.24097	0.1307	3379	1.69687	0.21273	1.36894	0.188291
703	Hv_Contig_703	HERPUD family member 2	4.57123	0.47636	2.86917	0.02571	4.24088	0.12494	3373	3.25365	0.477053	1.25732	0.492472
705	Hv_Contig_705	inter-alpha (globulin) inhibitor H4 (plasma Kallikrein-sensitive glycoprotein)	1.28316	0.72761	5.42547	0.04789	0.84466	0.08779	3368	0.0566292	0.729184	1.35519	0.732887
706	Hv_Contig_706	CG1962 CG1962-PA	3.16499	0.2635	4.93328	0.09481	3.41941	0.11332	3367	0.293556	0.280038	0.838324	0.286834
722	Hv_Contig_722	Phosphoribosylformylglycinamidine synthase, putative	1.35236	0.39716	4.30913	0.01677	3.41836	0.08817	3345	0.128802	0.397514	0.238821	0.406829
726	Hv_Contig_726	Syntenin-1	2.97005	0.36554	3.07082	0.14847	7.07965	0.14484	3335	0.932535	0.394541	0.0579278	0.39319
727	Hv_Contig_727	huntingtin-interacting protein 1 isoform 2	5.24641	0.38019	3.57485	0.06192	1.67979	0.17223	3330	3.18559	0.385199	11.8484	0.417382
728	Hv_Contig_728	AGAP003492-PB	4.20732	0.40039	3.31973	0.09118	2.3457	0.03376	3324	1.85008	0.410641	3.63416	0.401811
737	Hv_Contig_737	RE59077p	3.84543	0.21081	4.51175	0.1008	3.54966	0.02248	3312	0.630112	0.23367	1.22754	0.212005
738	Hv_Contig_738	Vacuolar protein sorting-associated protein 72-like protein	3.04819	0.29086	2.93902	0.1021	2.27591	0.1262	3311	1.07861	0.30826	1.70797	0.317058
741	Hv_Contig_741	GA21085-PA isoform 2	7.46211	0.11707	5.9408	0.04164	4.38202	0.13912	3308	2.87052	0.124255	8.45667	0.181823
742	Hv_Contig_742	endonuclease-reverse transcriptase	3.41827	0.44545	3.43398	0.08953	2.19997	0.19804	3308	0.98917	0.454358	2.32672	0.487489
744	Hv_Contig_744	synaptotagmin, putative	1.30487	0.0801	3.46293	0.23136	4.06074	0.15165	3305	0.224057	0.244834	0.148047	0.171504
745	Hv_Contig_745	methylcrotonoyl-CoA carboxylase subunit alpha, mitochondrial	5.0041	0.20099	3.60486	0.13673	3.26017	0.04866	3305	2.63763	0.243089	3.34946	0.206796
746	Hv_Contig_746	tetratricopeptide repeat domain 21B	3.84329	0.35355	4.18227	0.04716	2.98449	0.11565	3305	0.7906	0.356681	1.81353	0.371985
749	Hv_Contig_749	phosphatidylinositol 4-kinase beta	3.1805	0.26234	2.74266	0.0533	3.48261	0.04134	3304	1.35457	0.2677	0.811065	0.265577
752	Hv_Contig_752	hypothetical protein TcasGA2_TC013103	4.74327	0.29439	4.58877	0.06717	1.88731	0.13025	3303	1.11304	0.301956	7.23985	0.321917
765	Hv_Contig_765	circadian clock protein period	3.16883	0.28031	1.65661	0.07242	1.51196	0.14845	3285	2.85249	0.289514	3.15332	0.317193
780	Hv_Contig_780	grunge, putative	2.11765	0.28599	2.99396	0.025	3.15165	0.11234	3266	0.544759	0.287081	0.488354	0.307263
782	Hv_Contig_782	polyprotein	1.86199	0.33912	2.26388	0.24313	2.02083	0.15176	3264	0.756866	0.41727	0.895745	0.371529
783	Hv_Contig_783	ubiquitin specific protease	3.11009	0.43584	2.4227	0.36015	2.95651	0.13885	3263	1.61037	0.565389	1.11233	0.457423
785	Hv_Contig_785	long-chain fatty acid transport protein 4-like isoform 2	4.73903	0.37989	4.95628	0.19853	4.13693	0.04423	3258	0.860204	0.428638	1.51792	0.382456
786	Hv_Contig_786	midgut aminopeptidase N2	8.52188	0.14502	7.3717	0.0741	-5.18024	1.06638	3257	2.21942	0.162855	13327.5	1.0762
787	Hv_Contig_787	CG3605 CG3605-PA	3.01439	0.08973	5.61031	0.02447	4.6708	0.04769	3256	0.165406	0.0930067	0.317228	0.101616
793	Hv_Contig_793	adducin	4.85399	0.19942	4.56375	0.09799	4.95784	0.08317	3252	1.22284	0.222194	0.930546	0.216068
802	Hv_Contig_802	hypothetical protein TcasGA2_TC012768	0.32349	0.37465	2.26259	0.20335	2.43073	0.06499	3242	0.260779	0.426279	0.232091	0.380245
805	Hv_Contig_805	neutral alpha-glucosidase ab	5.942	0.5777	2.21876	0.03485	------		3239	13.2071	0.57875	N/A	N/A
808	Hv_Contig_808	predicted protein	1.26764	0.14483	3.29791	0.06495	0.49435	0.13568	3236	0.244809	0.158727	1.70916	0.198456
809	Hv_Contig_809	synoviolin	4.96928	0.07623	2.6803	0.09906	3.19924	0.08771	3236	4.8871	0.124996	3.41063	0.116207
810	Hv_Contig_810	Ankyrin repeat and sterile alpha motif domain-containing protein 1B	2.40761	0.59996	2.03874	0.44615	3.86905	0.12989	3234	1.29134	0.747664	0.36313	0.613859
813	Hv_Contig_813	CG6051 CG6051-PB	3.61601	0.20778	3.07859	0.0745	3.48252	0.10829	3233	1.45137	0.220732	1.09694	0.234306
814	Hv_Contig_814	VAMP-associated protein, putative	3.43977	0.28669	3.44559	0.13523	3.2001	0.13854	3232	0.995974	0.316983	1.18072	0.318409
816	Hv_Contig_816	CG2708-PA	3.04685	0.15213	3.5761	0.04607	2.31101	0.16312	3232	0.692915	0.158953	1.66537	0.223051
818	Hv_Contig_818	Cry1A toxin receptor A [Heliothis virescens] (Aminopeptidase N) AF173552_1	11.4917	0.42413	5.38138	0.05806	-4.92075	0.07672	3227	69.085	0.428086	87224.5	0.431013
820	Hv_Contig_820	protein phosphatase 1 catalytic subunit	6.30919	0.42828	5.78462	0.04737	5.82071	0.05383	3223	1.4385	0.430892	1.40297	0.43165
831	Hv_Contig_831	tricarboxylate transport protein	5.82469	0.19373	5.3803	0.02766	3.03234	0.14114	3213	1.36074	0.195695	6.92757	0.239691
835	Hv_Contig_835	hypothetical protein LOC100679080 isoform 1	4.51428	0.35466	5.64175	0.01449	4.93125	0.11677	3208	0.457718	0.354956	0.748996	0.373388
837	Hv_Contig_837	AChain A, Moesin From Spodoptera Frugiperda At 2.1 Angstroms Resolution	5.63039	0.13421	5.38444	0.11541	7.49881	0.08766	3204	1.18587	0.177008	0.273873	0.160302
844	Hv_Contig_844	CG1244 CG1244-PA	3.62236	0.23074	4.06395	0.09794	3.34037	0.1345	3196	0.736323	0.250665	1.21587	0.267079
849	Hv_Contig_849	Amyloid protein-binding protein 2	4.19545	0.45728	4.37281	0.01215	4.35528	0.07054	3185	0.88432	0.457441	0.895131	0.462689
851	Hv_Contig_851	eukaryotic translation initiation factor 3, theta subunit	5.27795	0.33349	5.99165	0.03038	5.87153	0.09859	3183	0.609754	0.334871	0.662696	0.347758
852	Hv_Contig_852	PHD finger protein 14-like	2.13658	0.12314	4.02428	0.02926	3.20495	0.12518	3181	0.270238	0.126569	0.476857	0.175595
854	Hv_Contig_854	hypothetical protein LOC726184	5.88664	0.11218	5.01503	0.0572	5.37736	0.05403	3179	1.8297	0.125921	1.42334	0.124513
856	Hv_Contig_856	luciferin 4-monooxygenase	6.28601	1.10416	5.03041	0.0416	0.63911	0.20207	3174	2.38766	1.10494	50.1056	1.1225
857	Hv_Contig_857	putative endonuclease/reverse transcriptase	2.91066	1.56781	4.42216	0.04699	3.17899	0.05429	3173	0.350746	1.56851	0.83028	1.56875
860	Hv_Contig_860	sarcalumenin	3.62862	0.52753	7.81591	0.01718	-3.21226	1.06534	3172	0.0548909	0.52781	114.633	1.1888
862	Hv_Contig_862	pre-mRNA-processing factor 6-like	2.54501	0.11323	3.33103	0.13821	3.4589	0.08395	3169	0.579942	0.17867	0.530752	0.140956
863	Hv_Contig_863	cAMP-responsive element-binding protein-like 2-like	5.28255	0.3909	2.80458	0.08064	1.99045	0.10287	3168	5.57113	0.399131	9.79537	0.404209
866	Hv_Contig_866	alkaline phosphatase, tissue-nonspecific isozyme-like	7.09076	0.34966	5.47971	0.00961	5.36268	0.07694	3161	3.05474	0.349792	3.31287	0.358025
867	Hv_Contig_867	RNA polymerase-associated protein CTR9 homolog	2.64036	0.16847	2.56716	0.10465	3.12214	0.10574	3160	1.05205	0.198327	0.716094	0.198905
868	Hv_Contig_868	Neutral alpha-glucosidase AB	2.70235	0.16195	4.29611	0.09378	4.85746	0.03114	3158	0.331307	0.187143	0.224516	0.164917
869	Hv_Contig_869	cytohesin-1-like isoform 2	3.04129	0.2414	3.00519	0.17139	3.85294	0.20671	3157	1.02534	0.296055	0.56973	0.31781
874	Hv_Contig_874	golgi phosphoprotein 3 (coat-protein GPP34)	3.95097	0.1755	5.20588	0.02101	4.79359	0.05509	3149	0.41902	0.176753	0.55763	0.183943
877	Hv_Contig_877	PRP39 pre-mRNA processing factor 39 homolog (yeast)	3.4876	0.15204	4.28351	0.10661	4.7657	0.01947	3144	0.57598	0.185693	0.412338	0.153282
879	Hv_Contig_879	relish	3.62885	0.54568	2.27584	0.13366	3.96492	0.08539	3141	2.55445	0.561811	0.792196	0.552321
884	Hv_Contig_884	leucine-rich transmembrane protein	8.052	0.51946	8.11121	0.02349	5.28027	0.1077	3133	0.95979	0.519991	6.82926	0.530507
888	Hv_Contig_888	double-stranded RNA-binding protein zn72d	3.11237	0.39676	4.2707	0.00151	5.83158	0.09928	3127	0.448031	0.396763	0.151857	0.408993
890	Hv_Contig_890	peripheral-type benzodiazepine receptor	3.60093	0.17425	2.37901	0.14426	1.17076	0.03146	3126	2.33257	0.226217	5.38957	0.177067
893	Hv_Contig_893	GF24142	1.97292	0.44923	2.3282	0.14908	3.09028	0.03045	3123	0.781718	0.473321	0.460937	0.450261
899	Hv_Contig_899	transcriptional repressor CTCFL-like	3.31451	0.39218	3.19946	0.12827	3.69018	0.07016	3111	1.08301	0.412624	0.770747	0.398406
901	Hv_Contig_901	rab GTPase-activating protein 1-like	2.17239	0.4827	1.95475	0.04907	3.02261	0.07663	3106	1.16283	0.485188	0.5547	0.488745
902	Hv_Contig_902	protein phosphatase PTC7 homolog	4.52469	0.29268	3.99554	0.07498	3.92098	0.1043	3103	1.44308	0.302132	1.51962	0.310709
908	Hv_Contig_908	probable ATP-dependent RNA helicase DDX17-like	2.72535	0.22453	4.57953	0.05431	4.50704	0.07497	3100	0.27659	0.231005	0.290842	0.236715
910	Hv_Contig_910	hypothetical protein LOC100749060	3.27866	0.28768	1.35881	0.17729	1.0529	0.19623	3100	3.78384	0.337922	4.67757	0.348233
913	Hv_Contig_913	AGAP009034-PA	2.6501	0.32678	3.0098	0.03022	3.00987	0.11249	3098	0.779327	0.328174	0.779289	0.3456
920	Hv_Contig_920	aminopeptidase N5	9.41714	0.2919	6.02462	0.04164	-5.62202	0.66398	3092	10.5015	0.294855	33669.6	0.72531
925	Hv_Contig_925	GH19330	3.89155	0.32412	3.78648	0.02325	2.9168	0.16079	3086	1.07555	0.324953	1.9653	0.361811
926	Hv_Contig_926	transketolase	5.59723	0.36114	7.24141	0.02119	6.5229	0.04059	3085	0.319928	0.361761	0.526436	0.363414
936	Hv_Contig_936	structural maintenance of chromosomes smc4	1.12394	0.31185	3.92731	0.14218	3.87258	0.16127	3074	0.143252	0.342733	0.148791	0.351082
938	Hv_Contig_938	aubergine protein	2.96094	0.38867	4.79443	0.0936	5.80692	0.09687	3073	0.280585	0.399782	0.139083	0.40056
942	Hv_Contig_942	110 kDa aminopeptidase	9.62298	0.15137	7.36874	0.03092	------		3072	4.77083	0.154496	N/A	N/A
943	Hv_Contig_943	hypothetical protein LOC100121415	2.63225	0.15974	3.25666	0.07311	2.83344	0.14131	3072	0.648685	0.175676	0.869833	0.213273
947	Hv_Contig_947	Transmembrane 9 superfamily member 3	4.21716	0.10386	3.79242	0.08265	4.43621	0.12812	3067	1.34233	0.132733	0.859131	0.164929
948	Hv_Contig_948	RING finger protein, putative	3.09009	0.37547	2.3369	0.03778	3.29699	0.09066	3066	1.68552	0.377366	0.866397	0.38626
951	Hv_Contig_951	coracle	3.6249	0.30208	2.23715	0.09809	4.42385	0.15117	3060	2.6167	0.317607	0.574767	0.337794
957	Hv_Contig_957	BEL12_AG transposon polyprotein	5.41494	0.95691	-2.12395	0.49035	-0.74814	0.42874	3057	185.965	1.07523	71.6592	1.04857
964	Hv_Contig_964	cap-n-collar	4.71581	0.15186	3.09309	0.18904	3.47905	0.07794	3051	3.07955	0.242482	2.35669	0.170693
965	Hv_Contig_965	GTP-binding protein 1	3.97314	0.44319	3.90922	0.11856	4.74436	0.06796	3050	1.0453	0.458774	0.585922	0.44837
966	Hv_Contig_966	116 kDa U5 small nuclear ribonucleoprotein component, putative	1.72243	0.2056	3.9372	0.06202	4.70299	0.01912	3048	0.215421	0.214751	0.126696	0.206487
967	Hv_Contig_967	draper CG2086-PB	2.7744	0.46487	2.72169	0.06545	3.25824	0.04536	3046	1.03721	0.469455	0.715072	0.467078
968	Hv_Contig_968	survivin-1	2.70613	0.28628	3.0741	0.05134	4.91862	0.11746	3046	0.774872	0.290847	0.215762	0.30944
975	Hv_Contig_975	hypothetical protein	7.29903	0.38547	5.14212	0.0565	3.53772	0.18612	3039	4.45959	0.389589	13.5602	0.428051
981	Hv_Contig_981	aminopeptidase n-like	5.56444	0.34845	1.71743	7e-05	-4.77896		3037	14.39	0.34845	1299.19	N/A
985	Hv_Contig_985	AGAP012366-PA	4.06272	0.34812	4.66308	0.01251	4.16628	0.19503	3031	0.659589	0.348345	0.930733	0.399029
989	Hv_Contig_989	conserved hypothetical protein	3.13184	0.53645	2.63528	0.05721	3.4661	0.17892	3030	1.41085	0.539492	0.793191	0.565501
991	Hv_Contig_991	contactin	0.53404	0.08376	4.5529	0.00861	2.63826	0.11993	3029	0.0616883	0.0842014	0.232577	0.146284
997	Hv_Contig_997	AF173552_1Cry1A toxin receptor A [Heliothis virescens]	7.83697	1.18833	4.55932	0.10429	-5.87936		3020	9.697	1.1929	13459.5	1.18833
1002	Hv_Contig_1002	aminopeptidase N-6	7.69595	0.16802	3.55174	0.0224	-3.47379	0.75312	3018	17.682	0.169507	2303.7	0.771635
1020	Hv_Contig_1020	translation elongation factor 2	10.6905	0.05498	9.81836	0.01355	10.2683	0.035	3004	1.83044	0.0566251	1.34006	0.0651752
1023	Hv_Contig_1023	Zinc transporter foi	2.54846	1.20451	3.08138	0.05987	3.08036	0.18172	3003	0.691154	1.206	0.691643	1.21814
1024	Hv_Contig_1024	uncharacterized conserved protein	2.44062	0.31072	4.27484	0.01386	3.68727	0.15191	3002	0.280443	0.311029	0.421426	0.345866
1025	Hv_Contig_1025	calcineurin A	3.42019	0.14624	4.35421	0.09868	4.61606	0.20863	3002	0.523398	0.17642	0.436523	0.25478
1026	Hv_Contig_1026	polycalin	11.561	0.5336	7.46887	0.06603	------		3001	17.0552	0.53767	N/A	N/A
1036	Hv_Contig_1036	YAP65-like protein	4.91513	0.14981	5.87802	0.08614	3.15511	0.03665	2990	0.513028	0.17281	3.38703	0.154228
1038	Hv_Contig_1038	hypothetical protein AaeL_AAEL005739	3.55421	0.13855	1.78513	0.24219	-0.54177	0.08194	2988	3.40837	0.27902	17.1007	0.160967
1042	Hv_Contig_1042	Probable nucleolar GTP-binding protein 1	5.3079	0.29208	5.10573	0.06974	5.48762	0.05607	2985	1.15043	0.300291	0.882874	0.297413
1047	Hv_Contig_1047	protein RRP5 homolog	1.99225	0.50789	4.5006	0.05374	2.9468	0.08363	2981	0.175757	0.510725	0.516003	0.514729
1048	Hv_Contig_1048	GA21085-PA isoform 2	5.94838	0.31784	5.40544	0.07508	3.86312	0.26077	2979	1.45694	0.326587	4.24352	0.411124
1050	Hv_Contig_1050	transformation/transcription domain-associated protein isoform 1	1.36714	0.34892	1.35108	0.09377	2.64652	0.08573	2977	1.01119	0.3613	0.411973	0.359298
1055	Hv_Contig_1055	hypothetical protein TcasGA2_TC013259	3.27836	0.028	4.53438	0.09546	3.97131	0.13806	2974	0.418697	0.0994817	0.618588	0.140871
1064	Hv_Contig_1064	titin2	3.4745	0.44499	7.58742	0.04207	-4.04622	0.28998	2967	0.0577947	0.446974	183.638	0.531135
1066	Hv_Contig_1066	furin-like convetase precursor	1.83659	0.1462	1.72652	0.54407	4.34444	0.05246	2962	1.07928	0.563371	0.175817	0.155327
1067	Hv_Contig_1067	ADP-ribosylation factor-like protein	3.21184	0.19951	2.56545	0.11543	4.49173	0.08167	2962	1.56525	0.230496	0.411827	0.215579
1069	Hv_Contig_1069	vasa-like	1.39886	0.44747	5.24102	0.09199	4.12916	0.05983	2960	0.069726	0.456828	0.150695	0.451452
1082	Hv_Contig_1082	GI22182	5.64117	0.31039	4.61235	0.00684	6.08719	0.05173	2943	2.04035	0.310465	0.734065	0.314671
1083	Hv_Contig_1083	hypothetical protein Phum_PHUM215460	4.50436	0.43368	2.93174	0.10908	3.77276	0.11505	2943	2.97444	0.447188	1.66048	0.448681
1086	Hv_Contig_1086	VATA_MANSERecName: Full=V-type proton ATPase catalytic subunit A; Short=V-ATPase subunit A; AltName: Full=V-ATPase 69 kDa subunit; AltName: Full=Vacuolar proton pump subunit alpha	10.0015	0.09253	8.41499	0.05408	7.42687	0.0515	2940	3.00328	0.107175	5.95731	0.105896
1093	Hv_Contig_1093	glycosyltransferase	2.35215	0.1624	3.13564	0.19933	2.29253	0.09511	2932	0.58096	0.257111	1.04219	0.188201
1097	Hv_Contig_1097	hypothetical protein LOC100118905	2.73521	0.14068	4.40671	0.03761	3.75532	0.08283	2929	0.313927	0.145621	0.493079	0.163253
1102	Hv_Contig_1102	ribosomal protein L8	8.3379	0.03629	9.07154	0.02858	10.2323	0.03656	2924	0.601385	0.0461929	0.268989	0.0515131
1103	Hv_Contig_1103	fat body aminopeptidase	5.65248	0.18121	3.67714	0.00863	-5.99005		2924	3.93221	0.181415	3197.06	0.18121
1107	Hv_Contig_1107	protein EFR3 homolog cmp44E isoform 2	1.59848	0.44398	1.5518	0.14632	2.32608	0.13588	2920	1.03289	0.46747	0.603908	0.464308
1109	Hv_Contig_1109	goliath E3 ubiquitin ligase	3.76487	0.55046	3.44625	0.04293	5.66856	0.13777	2918	1.24714	0.552132	0.267259	0.567439
1111	Hv_Contig_1111	oxysterol binding protein	3.10752	0.10777	3.70582	0.03697	3.19757	0.20343	2917	0.660532	0.113935	0.93949	0.230213
1112	Hv_Contig_1112	hypothetical protein EAI_00513	3.15461	0.7093	5.17664	0.07048	3.53855	0.02674	2917	0.246211	0.712793	0.766342	0.709804
1117	Hv_Contig_1117	GA15309-PA	4.68593	0.48616	3.42355	0.19883	0.07766	0.03823	2913	2.39891	0.525247	24.3909	0.487661
1118	Hv_Contig_1118	exuperantia	4.65183	0.16868	4.79132	0.02201	5.08907	0.04136	2911	0.90784	0.17011	0.738546	0.173677
1119	Hv_Contig_1119	Fragile X mental retardation syndrome-related protein 1	3.98551	0.28163	5.53657	0.04181	6.29422	0.08653	2911	0.341259	0.284717	0.201841	0.294623
1124	Hv_Contig_1124	hypothetical protein TcasGA2_TC014081	3.42048	0.26703	2.91268	0.0743	4.18872	0.03648	2907	1.42188	0.277174	0.587133	0.26951
1126	Hv_Contig_1126	AGAP009522-PA	2.45117	0.38385	3.69258	0.05036	4.62946	0.14453	2907	0.422959	0.387139	0.220937	0.410158
1131	Hv_Contig_1131	Phosphatidylcholine:ceramide cholinephosphotransferase 1	4.70903	0.26424	3.54604	0.1103	4.13597	0.11766	2900	2.23921	0.286337	1.48768	0.289252
1132	Hv_Contig_1132	protein TRC8 homolog	3.21577	0.21035	4.13976	0.01	3.37955	0.1125	2897	0.527049	0.210588	0.892683	0.238544
1136	Hv_Contig_1136	activating signal cointegrator 1 complex subunit 3	1.78667	0.22076	1.77102	0.02942	1.78941	0.09225	2895	1.01091	0.222712	0.998103	0.239259
1138	Hv_Contig_1138	hypothetical protein MTR_027s0011	2.12653	0.25055	5.17264	0.01581	-0.2403	0.35133	2895	0.121068	0.251048	5.15807	0.431518
1145	Hv_Contig_1145	CG8939 CG8939-PA	3.78128	0.18622	4.79103	0.03684	3.72383	0.1783	2889	0.496632	0.189829	1.04062	0.257815
1158	Hv_Contig_1158	DEAD box RNA helicase	3.27547	0.25361	4.43489	0.05535	4.62658	0.03962	2879	0.447692	0.25958	0.39199	0.256686
1161	Hv_Contig_1161	Dynamin	4.35973	0.26456	3.14943	0.00131	4.58583	0.0204	2877	2.31386	0.264563	0.854943	0.265345
1167	Hv_Contig_1167	hypothetical protein LOC726184	4.40667	0.4962	4.87026	0.02601	5.73462	0.0867	2872	0.725179	0.496881	0.398334	0.503718
1169	Hv_Contig_1169	eukaryotic initiation factor 4B protein	5.33759	0.15509	6.81339	0.06638	6.43339	0.03959	2869	0.359534	0.168699	0.467877	0.160063
1173	Hv_Contig_1173	hypothetical protein TcasGA2_TC005830	2.89131	0.15719	2.51462	0.17054	2.73446	0.07682	2868	1.29836	0.231932	1.11485	0.174957
1174	Hv_Contig_1174	pre-mRNA-splicing factor ATP-dependent RNA helicase prp16, putative	2.55352	0.04703	3.36367	0.04592	2.87114	0.02799	2867	0.570323	0.0657303	0.802392	0.054729
1183	Hv_Contig_1183	SON protein	3.1466	0.18734	4.13278	0.00767	3.1289	0.11008	2861	0.504813	0.187497	1.01234	0.217288
1185	Hv_Contig_1185	AF078161_1lacunin	3.15192	0.16493	4.73157	0.03109	8.80861	0.01413	2859	0.334563	0.167835	0.0198229	0.165534
1186	Hv_Contig_1186	hypothetical protein	2.46198	0.15236	4.04342	0.00408	3.02917	0.15109	2859	0.334148	0.152415	0.67493	0.214573
1192	Hv_Contig_1192	BmGATA beta isoform 1	2.348	0.11405	3.92892	0.16402	7.28622	0.18901	2853	0.334269	0.199775	0.0326173	0.220754
1196	Hv_Contig_1196	inhibitor of apoptosis protein	5.34823	0.88803	4.30372	0.09849	5.1563	0.0394	2851	2.06267	0.893475	1.14229	0.888904
1198	Hv_Contig_1198	pumilio	2.44182	0.07945	4.58665	0.04708	4.36037	0.04694	2850	0.226121	0.0923517	0.26452	0.0922804
1201	Hv_Contig_1201	hypothetical protein LOC100743357	1.98303	0.20971	3.56017	0.15835	3.1338	0.04238	2846	0.335146	0.262779	0.450385	0.213949
1206	Hv_Contig_1206	Centaurin-delta-1	1.73125	0.34198	1.91197	0.105	2.38776	0.05287	2845	0.882263	0.357736	0.634411	0.346043
1210	Hv_Contig_1210	calnexin, putative	3.38496	0.45886	3.96999	0.14685	3.88467	0.11929	2842	0.666635	0.481786	0.707249	0.474112
1214	Hv_Contig_1214	LIM domain-binding protein 3	0.01604	0.11925	4.303	0.11588	2.90209	0.31874	2838	0.0512267	0.166279	0.135273	0.340317
1219	Hv_Contig_1219	carnitine o-acetyltransferase	4.63054	0.41181	3.11593	0.23813	1.2963	0.23287	2834	2.85722	0.475703	10.0857	0.473092
1222	Hv_Contig_1222	apoptosis inhibitor 5-like	3.46755	0.08088	4.53033	0.11312	4.20498	0.18203	2834	0.478709	0.13906	0.599807	0.19919
1226	Hv_Contig_1226	A disintegrin and metalloproteinase with thrombospondin motifs 1 precursor	0.13309	0.94451	3.82645	0.06267	2.64159	0.03981	2831	0.0773015	0.946587	0.175738	0.945349
1234	Hv_Contig_1234	retrovirus-related Pol polyprotein from transposon TNT 1-94	3.60529	0.82729	2.36961	0.1745	1.68	0.03114	2825	2.35492	0.845493	3.79813	0.827876
1238	Hv_Contig_1238	ORF2-encoded protein, partial	2.2319	0.40961	3.88043	0.00829	2.94611	0.1767	2821	0.318965	0.409694	0.609539	0.446098
1240	Hv_Contig_1240	hypothetical protein TcasGA2_TC001807	1.80831	0.28659	3.84548	0.07172	2.33576	0.19299	2817	0.243641	0.295428	0.69378	0.345513
1243	Hv_Contig_1243	putative RNA-binding protein 15B-like	2.90076	0.30953	4.08166	0.03115	4.04562	0.16972	2815	0.441076	0.311093	0.452234	0.353007
1252	Hv_Contig_1252	inhibitor of apoptosis 2	2.72922	0.3653	3.20876	0.00356	3.31683	0.18056	2808	0.717206	0.365317	0.665444	0.407487
1254	Hv_Contig_1254	hypothetical protein LOC100748428	2.7853	0.50987	1.74943	0.17256	2.50956	0.14306	2807	2.05035	0.538279	1.21061	0.52956
1268	Hv_Contig_1268	high affinity copper transporter	2.84485	0.20235	2.52038	0.09202	2.62149	0.16255	2794	1.2522	0.222291	1.16745	0.259554
1270	Hv_Contig_1270	hypothetical protein TcasGA2_TC011397	3.40268	0.65788	3.47469	0.05742	3.79489	0.07915	2792	0.951312	0.660381	0.761961	0.662624
1272	Hv_Contig_1272	inhibitor of apoptosis protein	6.88129	0.32036	4.15933	0.20198	3.82799	0.04538	2789	6.59769	0.378717	8.30109	0.323558
1277	Hv_Contig_1277	dolichyl-diphosphooligosaccharide--protein glycosyltransferase subunit 2-like	2.53703	0.34587	4.42832	0.08914	5.53816	0.04523	2785	0.269566	0.357172	0.124902	0.348815
1280	Hv_Contig_1280	probable RNA-binding protein 19-like	3.17733	0.0141	4.15849	0.00731	2.87448	0.22007	2784	0.506572	0.0158823	1.23358	0.220521
1286	Hv_Contig_1286	hypothetical protein TcasGA2_TC013109	2.2211	0.1202	2.40794	0.33856	2.26671	0.05782	2781	0.878528	0.359264	0.96888	0.133384
1288	Hv_Contig_1288	furin-like convetase precursor	3.5541	0.24589	3.6726	0.04496	4.67171	0.07516	2779	0.921145	0.249967	0.460857	0.25712
1291	Hv_Contig_1291	cysteine proteinase inhibitor precursor	1.62205	0.1906	3.01303	0.26205	2.94803	0.10504	2778	0.381306	0.324035	0.398878	0.217628
1293	Hv_Contig_1293	AGAP005322-PA	2.81596	0.13704	4.88335	0.02808	4.27575	0.14083	2777	0.238591	0.139887	0.363546	0.196502
1300	Hv_Contig_1300	CG6695 CG6695-PA	2.89052	0.19717	3.90556	0.02087	3.18601	0.0574	2770	0.494815	0.198271	0.814796	0.205355
1310	Hv_Contig_1310	ORF2-encoded protein, partial	1.75935	0.52466	2.28777	0.03457	-0.53606	0.31364	2767	0.693314	0.525798	4.90893	0.611259
1312	Hv_Contig_1312	ATP-binding cassette sub-family C member 4	4.20941	0.42855	2.29319	0.09261	1.7778	0.17798	2764	3.77433	0.438442	5.39495	0.464039
1313	Hv_Contig_1313	muscle-specific protein 300	2.89162	0.16076	4.23789	0.11427	0.7277	0.29533	2763	0.393308	0.197234	4.48131	0.336249
1315	Hv_Contig_1315	hypothetical protein TcasGA2_TC008564	3.41273	0.62534	3.57876	0.21681	3.12848	0.18843	2762	0.891292	0.661859	1.21778	0.653113
1318	Hv_Contig_1318	CG42593	2.57846	0.26165	1.34096	0.20387	2.73286	0.06829	2760	2.3579	0.331698	0.898506	0.270415
1319	Hv_Contig_1319	AGAP008845-PA	2.35016	0.24641	3.94043	0.1252	3.80507	0.10559	2760	0.332109	0.276393	0.364778	0.26808
1327	Hv_Contig_1327	vacuolar proton atpases	9.26615	0.12433	6.90742	0.0252	5.61307	0.06612	2752	5.12919	0.126858	12.5802	0.140818
1333	Hv_Contig_1333	zinc finger protein 91-like isoform 1	4.19866	0.46943	3.69891	0.06427	3.75191	0.06679	2751	1.41397	0.473809	1.36297	0.474158
1334	Hv_Contig_1334	DnaJ (Hsp40) homolog 10	1.13807	0.3479	3.33572	0.05045	2.86234	0.18475	2750	0.217992	0.351539	0.302652	0.393912
1335	Hv_Contig_1335	Cullin-1	3.48593	0.50096	4.60932	0.06574	3.9208	0.0962	2749	0.459014	0.505255	0.73976	0.510113
1338	Hv_Contig_1338	beta-mannosidase precursor, putative	4.5223	1.02944	3.49089	0.07232	1.11086	0.186	2748	2.04402	1.03198	10.6401	1.04611
1339	Hv_Contig_1339	Histone-lysine N-methyltransferase MLL5	2.8583	0.1459	1.58492	0.12224	2.3613	0.19254	2748	2.41727	0.19034	1.41128	0.241575
1347	Hv_Contig_1347	hypothetical protein AaeL_AAEL006663	2.75955	0.11746	2.95855	0.42644	2.00045	0.14103	2739	0.871154	0.442321	1.69243	0.183538
1352	Hv_Contig_1352	hypothetical protein TcasGA2_TC005062	3.49924	0.37192	3.72409	0.13007	3.78097	0.07201	2736	0.855684	0.394008	0.822604	0.378827
1359	Hv_Contig_1359	dorsal	3.16194	0.22779	4.11637	0.06219	4.67666	0.01046	2733	0.516045	0.236127	0.349964	0.22803
1363	Hv_Contig_1363	putative RNA-binding protein 15B-like	1.721	0.24062	1.42629	0.29748	2.00353	0.05012	2730	1.22664	0.382613	0.822148	0.245784
1375	Hv_Contig_1375	hypothetical protein AND_13332	4.42767	0.47807	4.05601	0.12704	0.74274	0.18272	2724	1.29384	0.494662	12.861	0.511798
1380	Hv_Contig_1380	conserved hypothetical protein	1.82253	0.82053	4.90122	0.23472	1.85034	0.16287	2718	0.118365	0.853442	0.980908	0.836538
1381	Hv_Contig_1381	eukaryotic peptide chain release factor GTP-binding subunit (erf2) (tr	3.15377	0.31852	3.59399	0.0403	3.36844	0.125	2717	0.737022	0.321059	0.861743	0.34217
1382	Hv_Contig_1382	periodic tryptophan protein 2 homolog	2.64881	0.14659	3.93801	0.04806	3.47827	0.12452	2717	0.409178	0.154267	0.56274	0.192338
1383	Hv_Contig_1383	Transcription factor AP-1	5.87272	0.39879	7.33431	0.00351	6.71796	0.05336	2716	0.363093	0.398805	0.556618	0.402344
1384	Hv_Contig_1384	ATP-binding cassette transporter subfamily G member Bm3	5.00207	0.21354	4.15352	0.0388	2.65315	0.18238	2716	1.80069	0.217036	5.09443	0.280823
1385	Hv_Contig_1385	ubiquitin-conjugating enzyme E2 H	3.93552	0.41208	3.64838	0.13829	3.87058	0.17889	2716	1.22022	0.434665	1.04604	0.449234
1387	Hv_Contig_1387	hypothetical protein AaeL_AAEL011111	1.75931	0.11239	4.24066	0.105	2.79434	0.11225	2715	0.179077	0.153807	0.488006	0.158844
1389	Hv_Contig_1389	teashirt-like protein	4.60942	0.48869	3.99092	0.06563	-2.52916	0.35142	2714	1.53528	0.493077	140.905	0.601925
1399	Hv_Contig_1399	hypothetical protein TcasGA2_TC006305	0.70495	0.31675	3.01966	0.02269	4.94326	0.07673	2706	0.201003	0.317562	0.0529836	0.325911
1400	Hv_Contig_1400	tubulin-specific chaperone e	5.53532	0.58873	4.00334	0.00296	2.44378	0.03428	2704	2.89182	0.588737	8.52406	0.589727
1403	Hv_Contig_1403	peroxisomal multifunctional enzyme type 2	7.51257	0.68357	5.93685	0.0028	4.40156	0.12977	2702	2.98084	0.683576	8.63987	0.695779
1407	Hv_Contig_1407	XPA-binding protein 2	1.60586	0.09162	3.0137	0.16882	2.09234	0.12988	2696	0.376876	0.192079	0.713764	0.158944
1414	Hv_Contig_1414	Large subunit GTPase 1-like protein	3.39291	0.09439	4.51986	0.10378	3.25192	0.14117	2690	0.457883	0.140285	1.10266	0.169819
1419	Hv_Contig_1419	DnaJ (Hsp40) homolog 9	5.94038	0.19568	4.92922	0.01485	5.10043	0.07732	2688	2.01553	0.196243	1.78999	0.210402
1422	Hv_Contig_1422	hypothetical protein	6.75564	0.04696	7.03356	0.01282	7.02026	0.1122	2686	0.824779	0.0486785	0.832418	0.121631
1434	Hv_Contig_1434	small bristles-like	2.41885	0.16081	2.68533	0.12167	2.70291	0.1919	2679	0.831345	0.201652	0.821277	0.250371
1438	Hv_Contig_1438	testin	4.71381	0.27249	3.79341	0.07258	3.84438	0.14698	2675	1.89264	0.281991	1.82694	0.309603
1439	Hv_Contig_1439	hypothetical protein TcasGA2_TC010913	1.71031	0.16949	3.46579	0.02773	2.48504	0.17457	2675	0.296175	0.171743	0.584498	0.243314
1443	Hv_Contig_1443	hypothetical protein LOC409658	3.36025	0.27045	3.02321	0.04458	3.82324	0.10899	2672	1.26316	0.2741	0.725481	0.291585
1447	Hv_Contig_1447	hypothetical protein SINV_10212	4.48547	0.3896	4.72648	0.01871	3.66396	0.10823	2670	0.846153	0.390049	1.76725	0.404354
1450	Hv_Contig_1450	kinesin heavy chain	3.21201	0.14109	3.67117	0.16558	2.54885	0.09211	2670	0.72741	0.217539	1.58355	0.168495
1454	Hv_Contig_1454	peripheral-type benzodiazepine receptor	2.32603	0.45367	3.6594	0.09751	2.45218	0.21612	2667	0.39684	0.464031	0.916273	0.502518
1468	Hv_Contig_1468	synaptic vesicle protein	5.82555	0.55602	6.55722	0.04844	-4.40545	0.60331	2661	0.602206	0.558126	1201.82	0.820452
1469	Hv_Contig_1469	dolichyl-diphosphooligosaccharide--protein glycosyltransferase subunit 2-like	3.92759	0.32398	5.64655	0.06411	6.64431	0.06606	2660	0.303768	0.330262	0.15212	0.330646
1470	Hv_Contig_1470	Hemocyte protein-glutamine gamma-glutamyltransferase	3.42129	0.12643	5.20834	0.0717	1.09474	0.08513	2660	0.289764	0.145346	5.01604	0.152419
1473	Hv_Contig_1473	FK506-binding protein FKBP59 homologue	2.02298	0.23372	5.38525	0.05087	6.26766	0.12586	2657	0.0972424	0.239192	0.0527502	0.265454
1474	Hv_Contig_1474	hypothetical protein LOC725662	1.18012	0.21388	3.08587	0.00959	1.74826	0.1692	2657	0.266878	0.214095	0.674486	0.272715
1477	Hv_Contig_1477	predicted protein	3.37888	0.58971	3.34383	0.03494	5.52458	0.01666	2654	1.02459	0.590744	0.225985	0.589945
1478	Hv_Contig_1478	hypothetical protein TcasGA2_TC006447	4.51342	0.14936	4.55979	0.21991	4.9404	0.10565	2653	0.96837	0.265836	0.743817	0.182949
1483	Hv_Contig_1483	protein ariadne-1, putative	3.30339	0.52719	3.15909	0.38789	2.85588	0.33977	2652	1.10519	0.654514	1.36368	0.627195
1484	Hv_Contig_1484	Translational activator GCN1	3.12093	0.07777	1.9601	0.19722	3.71449	0.0295	2649	2.23586	0.212	0.662706	0.0831771
1485	Hv_Contig_1485	pdz domain protein arc, putative	0.98192	0.17563	3.28264	0.05675	3.01316	0.16313	2649	0.202962	0.184571	0.244645	0.239703
1490	Hv_Contig_1490	dual specificity mitogen-activated protein kinase kinase 4-like	3.46136	0.03308	2.96769	0.14792	3.21427	0.13384	2644	1.40802	0.151574	1.18681	0.137867
1491	Hv_Contig_1491	5-oxoprolinase-like	4.29327	0.56417	3.21933	0.29753	1.63489	0.06503	2644	2.10517	0.637818	6.31324	0.567906
1492	Hv_Contig_1492	hypothetical protein TcasGA2_TC016163	2.52394	0.06299	3.39522	0.07096	4.59504	0.03679	2643	0.546662	0.0948845	0.237978	0.0729469
1493	Hv_Contig_1493	ubiquitin domain-containing protein 1	1.84796	0.31626	1.10232	0.01944	3.23588	0.02778	2643	1.67672	0.316857	0.382115	0.317478
1500	Hv_Contig_1500	AGAP007135-PA	0.6583	0.3	5.09328	0.00456	-5.7743	0.0951	2638	0.0462315	0.300035	86.3785	0.314713
1524	Hv_Contig_1524	chaperone activity of bc1 complex-like, mitochondrial-like	3.47957	0.08709	3.53802	0.00163	2.53259	0.09027	2622	0.960295	0.0871053	1.92783	0.125433
1528	Hv_Contig_1528	chaperonin	2.6865	0.32315	3.91907	0.04255	5.11662	0.03831	2620	0.425559	0.325939	0.18555	0.325413
1531	Hv_Contig_1531	conserved hypothetical protein	2.24803	0.1116	2.06667	0.07083	3.29688	0.17596	2618	1.13395	0.13218	0.483353	0.208366
1534	Hv_Contig_1534	carboxyl/choline esterase CCE014a	4.88516	0.15309	5.41864	0.05129	5.14568	0.13599	2615	0.690886	0.161453	0.834787	0.204768
1544	Hv_Contig_1544	AN1-type zinc finger protein 6-like isoform 1	5.61351	0.3212	6.2017	0.07925	5.43716	0.01953	2611	0.665177	0.330832	1.13002	0.321793
1546	Hv_Contig_1546	conserved hypothetical protein	2.21332	0.24886	2.29307	0.1427	2.07056	0.0193	2610	0.946222	0.28687	1.10402	0.249607
1550	Hv_Contig_1550	heat shock transcription factor	4.88735	0.17932	2.10924	0.14638	0.3522	0.20827	2607	6.85953	0.23148	23.1855	0.274831
1553	Hv_Contig_1553	Symplekin, putative	3.34199	0.16397	3.98015	0.09391	3.96988	0.0778	2605	0.642532	0.188958	0.647122	0.181491
1558	Hv_Contig_1558	Transmembrane and ubiquitin-like domain-containing protein 2	4.00116	0.48377	3.32859	0.15119	3.23221	0.04406	2603	1.59391	0.506845	1.70403	0.485772
1563	Hv_Contig_1563	conserved hypothetical protein	3.32733	0.04996	3.37549	0.11445	3.53054	0.19452	2600	0.967169	0.124879	0.868616	0.200833
1571	Hv_Contig_1571	putative sugar transporter protein 5	0.74415	0.88357	2.75389	0.04894	1.92264	0.07688	2597	0.248318	0.884924	0.441814	0.886908
1577	Hv_Contig_1577	arsenite-resistance protein	3.58717	0.24097	4.21275	0.14228	4.14721	0.06612	2593	0.648159	0.279839	0.678283	0.249877
1590	Hv_Contig_1590	cAMP responsive element binding protein	3.25824	0.32454	3.4233	0.10905	3.31876	0.07243	2583	0.891891	0.342371	0.958918	0.332524
1591	Hv_Contig_1591	protein Smaug homolog 2	1.98632	0.2109	3.98745	0.07834	3.01526	0.04631	2583	0.249804	0.22498	0.49007	0.215925
1593	Hv_Contig_1593	transmembrane GTPase Marf	3.39222	0.34657	3.39665	0.27793	4.22837	0.06276	2582	0.996934	0.444248	0.560136	0.352207
1596	Hv_Contig_1596	spermatogenesis-related factor 2	0.43967	0.2457	1.63259	0.07096	2.0731	0.02013	2580	0.437417	0.255742	0.322321	0.246523
1599	Hv_Contig_1599	CG9911 CG9911-PA	3.6887	0.19038	4.20002	0.15965	4.32615	0.14158	2578	0.70158	0.248461	0.642848	0.237254
1604	Hv_Contig_1604	AGAP005961-PA	2.1911	0.29336	2.99238	0.15032	1.99114	0.06693	2577	0.57384	0.32963	1.14867	0.300898
1614	Hv_Contig_1614	LD42868p	1.05474	0.18753	1.43808	0.47365	1.84454	0.18766	2569	0.766661	0.509423	0.578424	0.265299
1617	Hv_Contig_1617	methenyltetrahydrofolate synthase domain-containing protein-like	2.96385	0.07129	5.46788	0.03137	3.14867	0.05219	2567	0.176284	0.0778867	0.879759	0.0883519
1618	Hv_Contig_1618	AGAP004692-PA	2.58317	0.49301	1.61364	0.06765	4.18626	0.03018	2566	1.9582	0.49763	0.329171	0.493933
1619	Hv_Contig_1619	hypothetical protein TcasGA2_TC005597	5.00111	0.13284	5.38761	0.15338	3.61259	0.09757	2565	0.764983	0.202909	2.6181	0.164822
1620	Hv_Contig_1620	hypothetical protein DAPPUDRAFT_66917	2.30202	0.41963	3.5926	0.08013	1.61759	0.09313	2565	0.408787	0.427212	1.60707	0.42984
1623	Hv_Contig_1623	abhydrolase domain-containing protein 7	1.94418	0.3254	3.0927	0.14458	0.78739	0.21726	2563	0.451088	0.356074	2.22961	0.391263
1624	Hv_Contig_1624	hypothetical protein AaeL_AAEL011847	2.45979	0.42608	3.02878	0.02058	2.61811	0.12249	2563	0.674089	0.426577	0.896068	0.443337
1625	Hv_Contig_1625	TBC1 domain family member 22B-like	3.51193	0.26758	3.70439	0.10939	3.8992	0.10322	2562	0.875112	0.289077	0.764575	0.286799
1627	Hv_Contig_1627	subolesin-like protein	4.59354	0.2171	4.75142	0.16534	4.98779	0.13064	2562	0.896341	0.272891	0.760885	0.253376
1629	Hv_Contig_1629	hypothetical protein TcasGA2_TC009066	3.4011	0.17338	2.92684	0.05841	5.40036	0.29143	2560	1.38921	0.182955	0.250128	0.339105
1636	Hv_Contig_1636	conserved hypothetical protein	2.55425	0.23484	0.44999	0.04869	2.39385	0.11116	2558	4.29977	0.239834	1.1176	0.25982
1645	Hv_Contig_1645	organic cation transporter	5.73296	2.65035	2.1134	0.08388	-5.22705	0.80221	2553	12.2913	2.65168	1992.01	2.7691
1647	Hv_Contig_1647	chorion b-ZIP transcription factor	5.03264	0.24947	5.91758	0.10165	4.78032	0.11952	2551	0.54151	0.269384	1.19112	0.276623
1650	Hv_Contig_1650	Probable nucleolar GTP-binding protein 1	7.23633	0.06587	5.41495	0.05957	5.107	0.0679	2550	3.53419	0.0888113	4.37514	0.0946006
1651	Hv_Contig_1651	hypothetical protein AND_15065	3.62086	0.1982	4.31087	0.12506	3.66757	0.22601	2548	0.61985	0.234357	0.968142	0.300606
1653	Hv_Contig_1653	ubiquitin-protein ligase	1.50448	0.35707	2.58391	0.04406	5.7266	0.03705	2548	0.473216	0.359778	0.0535815	0.358987
1658	Hv_Contig_1658	CG1244 CG1244-PA	0.16593	0.21117	1.65597	0.04068	0.22602	0.78095	2545	0.356003	0.215053	0.959204	0.808997
1671	Hv_Contig_1671	ubiquitin C variant	8.99259	0.14552	10.4735	0.03366	8.9052	0.06615	2537	0.35827	0.149362	1.06245	0.15985
1678	Hv_Contig_1678	BEL12_AG transposon polyprotein	4.0186	0.43387	4.62292	0.07411	1.54128	0.08444	2535	0.657781	0.440154	5.56862	0.442011
1680	Hv_Contig_1680	fasciclin II transmembrane isoform	1.98886	0.20032	3.85654	0.04938	1.60377	0.18994	2533	0.274014	0.206316	1.30594	0.276053
1685	Hv_Contig_1685	hypothetical protein DAPPUDRAFT_302851	2.66286	0.19096	2.50355	0.18145	3.22821	0.13739	2531	1.11675	0.263419	0.675791	0.235248
1687	Hv_Contig_1687	GI11589	6.20192	0.12568	3.30272	0.02943	-3.39627	1.01629	2529	7.46013	0.12908	775.074	1.02403
1691	Hv_Contig_1691	zinc finger protein	3.76837	0.41602	4.70831	0.03315	3.93155	0.1236	2527	0.521255	0.417339	0.893054	0.433993
1711	Hv_Contig_1711	AChain A, Moesin From Spodoptera Frugiperda At 2.1 Angstroms Resolution	3.50584	0.65354	3.69106	0.50597	4.94375	0.057	2517	0.879515	0.826511	0.369102	0.656021
1712	Hv_Contig_1712	hypothetical protein TcasGA2_TC010477	2.69796	0.45359	4.36052	0.02626	2.32977	0.10459	2517	0.315878	0.45435	1.29073	0.465492
1715	Hv_Contig_1715	serine protease 52	8.53539	1.48612	2.40153	0.06778	-2.93827	0.3275	2515	70.2224	1.48766	2843.91	1.52178
1717	Hv_Contig_1717	acyl-coa dehydrogenase	5.79493	0.15175	3.46025	0.34411	4.33125	0.09356	2513	5.04439	0.376085	2.75811	0.178274
1722	Hv_Contig_1722	GD24367	2.60173	0.41396	4.16755	0.12368	3.13569	0.24402	2511	0.337786	0.432041	0.690656	0.48053
1726	Hv_Contig_1726	DEAD-box RNA-dependent helicase p68	3.62741	0.261	4.39096	0.10133	4.63677	0.06848	2508	0.589045	0.27998	0.496767	0.269834
1727	Hv_Contig_1727	Sel1l protein	3.79903	0.08405	4.52527	0.04567	5.03824	0.01158	2507	0.604477	0.0956564	0.423605	0.084844
1729	Hv_Contig_1729	ribophorin	2.73754	0.29312	5.50177	0.07338	6.00958	0.14066	2505	0.147192	0.302165	0.103518	0.325122
1733	Hv_Contig_1733	defective proventriculus CG5799-PA	0.81867	0.19849	2.2833	0.145	3.41808	0.12446	2504	0.362328	0.245811	0.165006	0.234283
1734	Hv_Contig_1734	hypothetical protein LOC100679618	1.37667	0.22793	2.73915	0.13911	2.8787	0.01214	2503	0.388913	0.267027	0.353056	0.228253
1740	Hv_Contig_1740	roadkill	3.48687	0.18387	4.67223	0.033	4.84343	0.05439	2501	0.439715	0.186808	0.390512	0.191746
1742	Hv_Contig_1742	tripeptidyl-peptidase 2-like isoform 1	2.56743	0.09683	4.0668	0.12508	4.22658	0.04615	2501	0.353708	0.15818	0.316626	0.107265
1749	Hv_Contig_1749	hypothetical protein AaeL_AAEL004526	2.11891	0.14449	3.29039	0.03805	2.27249	0.05315	2499	0.443966	0.149416	0.899017	0.153955
1750	Hv_Contig_1750	predicted protein	1.91018	0.19659	2.04995	0.01859	1.83332	0.25412	2497	0.907664	0.197467	1.05472	0.321286
1754	Hv_Contig_1754	intestinal mucin IIM-15	10.3079	0.78766	8.23497	0.14297	-0.10248	0.14239	2495	4.20752	0.80053	1360.97	0.800427
1755	Hv_Contig_1755	hexokinase-2-like	5.13209	0.18506	4.83064	0.21687	0.92652	0.03616	2494	1.23238	0.285096	18.4503	0.18856
1756	Hv_Contig_1756	T-complex protein 1 subunit gamma	5.34715	0.20488	6.52549	0.00789	6.15611	0.04525	2492	0.44186	0.205032	0.570793	0.209817
1759	Hv_Contig_1759	four and a half LIM domains protein 2	4.91619	0.25277	7.71466	0.06955	3.85804	0.1505	2489	0.14374	0.262164	2.08226	0.294182
1772	Hv_Contig_1772	transcriptional adaptor 3	2.96426	0.25788	3.52172	0.09977	3.93587	0.06023	2484	0.679497	0.276507	0.509937	0.26482
1774	Hv_Contig_1774	AGAP003292-PA	2.26132	0.36441	3.46581	0.11806	3.71583	0.07734	2483	0.433923	0.383057	0.364879	0.372527
1778	Hv_Contig_1778	zinc finger transcription factor KRAB-E2S	3.02101	0.42349	4.31471	0.0629	4.22064	0.0359	2481	0.407904	0.428136	0.435387	0.425009
1780	Hv_Contig_1780	clavesin-1-like	2.57693	1.10227	5.58527	0.09964	4.39915	0.08675	2480	0.124279	1.10676	0.282785	1.10568
1783	Hv_Contig_1783	hypothetical protein LOC100741757	2.49757	0.27541	4.81348	0.59374	2.94961	0.08166	2479	0.200836	0.654506	0.731008	0.287261
1785	Hv_Contig_1785	chaperonin	3.15649	0.36652	5.05996	0.047	5.05279	0.07581	2477	0.2673	0.369521	0.268631	0.374278
1786	Hv_Contig_1786	Mediator of RNA polymerase II transcription subunit 14	2.87104	0.73382	3.05817	0.02439	2.01947	0.13735	2476	0.878351	0.734225	1.80446	0.746563
1791	Hv_Contig_1791	conserved hypothetical protein	1.74869	1.24966	2.19359	0.19776	4.11892	0.1933	2473	0.734635	1.26521	0.193415	1.26452
1798	Hv_Contig_1798	AGAP009737-PA	3.62576	0.27876	5.41415	0.01667	3.50389	0.15377	2472	0.289495	0.279258	1.08814	0.318359
1801	Hv_Contig_1801	ubiquitination factor E4	3.59245	0.47894	4.12004	0.01871	3.90114	0.04021	2471	0.693713	0.479305	0.807375	0.480625
1802	Hv_Contig_1802	hypothetical protein AND_14557	3.50669	0.16817	4.64045	0.02724	4.39989	0.06315	2470	0.455726	0.170362	0.538419	0.179636
1803	Hv_Contig_1803	TIA-1-related RNA binding protein	4.88342	0.25932	6.05311	0.00664	6.21423	0.07557	2468	0.444517	0.259405	0.397545	0.270107
1810	Hv_Contig_1810	hypothetical protein SINV_11192	2.50754	0.24953	3.07027	0.10215	2.69025	0.04468	2467	0.67702	0.269629	0.881046	0.253499
1817	Hv_Contig_1817	chaperonin	4.46053	0.22382	6.11777	0.00035	5.75177	0.02484	2463	0.317045	0.22382	0.4086	0.225194
1818	Hv_Contig_1818	glycosyl-phosphatidyl-inositol-anchored protein	5.19991	0.38899	5.46768	0.04644	5.28067	0.02599	2461	0.830602	0.391752	0.945559	0.389857
1821	Hv_Contig_1821	tousled-like kinase	2.48035	0.19022	3.07163	0.15084	3.72755	0.09638	2461	0.663754	0.242768	0.421265	0.213243
1833	Hv_Contig_1833	conserved hypothetical protein	4.50425	0.21698	1.35931	0.00116	3.009	0.04786	2455	8.84548	0.216983	2.81913	0.222196
1837	Hv_Contig_1837	putative sugar transporter	6.9923	0.16301	6.08232	0.03844	2.32592	0.14419	2452	1.87902	0.167481	25.3934	0.21763
1838	Hv_Contig_1838	neutral ceramidase-like isoform 2	3.49211	0.65393	3.31055	0.22732	4.10936	0.13275	2451	1.13411	0.692314	0.651912	0.667268
1841	Hv_Contig_1841	Myosin-IXa	3.45774	0.24672	3.66143	0.2045	4.2907	0.03241	2450	0.868327	0.320454	0.561376	0.24884
1842	Hv_Contig_1842	hypothetical protein BRAFLDRAFT_278559	0.8482	0.66418	2.75552	0.24635	4.13083	0.07237	2449	0.266587	0.708395	0.102761	0.668111
1846	Hv_Contig_1846	glutaredoxin	3.78535	0.26518	3.6352	0.02628	4.81494	0.13094	2447	1.10968	0.266479	0.489849	0.295746
1849	Hv_Contig_1849	hypothetical protein TcasGA2_TC016329	3.3719	2.47066	1.56184	0.33533	-1.5524	0.2424	2447	3.50657	2.49331	30.3642	2.48252
1853	Hv_Contig_1853	hypothetical protein TcasGA2_TC005830	3.20873	0.10152	3.73188	0.0605	3.82848	0.04064	2445	0.695851	0.11818	0.650784	0.109352
1854	Hv_Contig_1854	CarE	4.03576	0.13298	2.92497	0.23287	-1.32422	0.1745	2445	2.15964	0.268164	41.0691	0.219394
1855	Hv_Contig_1855	AGAP005431-PA	2.05775	0.11829	2.51358	0.00799	3.91828	0.13268	2444	0.729091	0.11856	0.275375	0.177754
1862	Hv_Contig_1862	WD and tetratricopeptide repeats protein 1-like	2.94995	0.62386	3.46138	0.28896	3.66161	0.08079	2441	0.701527	0.687531	0.610617	0.629069
1871	Hv_Contig_1871	tubulin-specific chaperone C, putative	5.20715	0.26124	4.25284	0.02487	2.99836	0.1808	2437	1.93765	0.262421	4.62287	0.317703
1872	Hv_Contig_1872	tropomyosin-2 isoform 4	6.40399	0.84191	4.43644	0.01111	2.79295	0.13681	2436	3.91103	0.841983	12.2189	0.852953
1874	Hv_Contig_1874	abc transporter	4.27741	0.20245	3.97717	0.11206	3.62231	0.0544	2436	1.23135	0.231395	1.57473	0.209631
1875	Hv_Contig_1875	hypothetical protein SINV_12591	2.35686	0.14595	2.16536	0.26779	2.98952	0.09196	2436	1.14195	0.30498	0.644986	0.172505
1893	Hv_Contig_1893	ribosomal protein L4	9.27549	0.1415	8.34305	0.03599	9.54541	0.02402	2430	1.9085	0.146005	0.829366	0.143524
1894	Hv_Contig_1894	echinoderm microtubule-associated protein-like 2-like isoform 1	2.75741	0.40393	3.01391	0.15169	4.65587	0.02312	2430	0.837116	0.431473	0.26823	0.404591
1895	Hv_Contig_1895	GA17412	4.32593	0.17868	4.80456	0.05521	4.13125	0.09312	2429	0.717659	0.187015	1.14447	0.201489
1903	Hv_Contig_1903	thymus-specific serine protease	2.35607	0.10819	3.00219	0.1775	3.35763	0.11996	2426	0.638997	0.207873	0.49946	0.161541
1904	Hv_Contig_1904	GTP-binding protein SAR1b-like isoform 2	5.78344	0.05984	6.2953	0.0097	6.45149	0.04723	2425	0.701318	0.0606211	0.629357	0.0762332
1908	Hv_Contig_1908	chitin-binding protein	5.4995	0.58689	0.2884	0.3892	-4.93814	0.67828	2425	37.0423	0.704213	1386.89	0.896941
1911	Hv_Contig_1911	ubiquitin-protein ligase	1.22981	0.37039	2.75597	0.05583	3.14641	0.0625	2423	0.3472	0.374574	0.264878	0.375626
1920	Hv_Contig_1920	broad-complex isoform Z2	3.60291	0.21982	0.22437	0.10866	3.62132	0.04601	2420	10.4002	0.24521	0.98732	0.224584
1922	Hv_Contig_1922	serine proteinase-like protein 1	1.16884	0.68738	5.28734	0.02173	3.35419	0.12805	2419	0.0575716	0.687723	0.219859	0.699205
1926	Hv_Contig_1926	hypothetical protein AaeL_AAEL010014	6.66245	0.60201	3.54655	0.13032	-5.2673	0.66398	2418	8.66921	0.615954	3901.33	0.896262
1931	Hv_Contig_1931	AGAP004780-PA	2.88928	0.1569	3.45752	0.30731	3.815	0.02883	2416	0.674439	0.345046	0.526418	0.159527
1935	Hv_Contig_1935	unknown	3.67381	3.73729	0.77137	0.17445	-2.93217	0.57059	2415	7.4769	3.74136	97.4088	3.7806
1939	Hv_Contig_1939	alpha/beta hydrolase, putative	2.84116	0.29304	2.88097	0.06126	4.05475	0.03768	2414	0.972783	0.299375	0.431194	0.295453
1940	Hv_Contig_1940	hypothetical protein AaeL_AAEL004980	3.16067	0.37218	1.88038	0.32776	1.8172	0.15354	2414	2.42888	0.495928	2.53761	0.402607
1945	Hv_Contig_1945	AI481105 protein, partial	2.40781	1.5127	2.31855	0.11326	2.86782	0.12949	2412	1.06382	1.51693	0.726981	1.51823
1947	Hv_Contig_1947	Hsc70/Hsp90-organizing protein HOP	4.68593	0.20017	6.58232	0.04382	6.39533	0.12932	2411	0.268615	0.20491	0.305787	0.23831
1948	Hv_Contig_1948	Titin-like protein	2.03833	0.30277	5.17358	0.01056	-5.26312	0.47905	2411	0.113814	0.302954	157.745	0.566709
1949	Hv_Contig_1949	survival motor neuron protein-like	1.3993	0.0685	3.77207	0.08373	2.37743	0.06075	2410	0.193075	0.10818	0.507637	0.0915577
1952	Hv_Contig_1952	ubiquitin specific protease	1.48675	0.49192	2.87623	0.14643	2.38365	0.10263	2410	0.381702	0.513251	0.537039	0.502512
1970	Hv_Contig_1970	leucine-rich repeat-containing protein 47-like	2.53211	0.08701	3.47285	0.06365	3.62705	0.13704	2400	0.520966	0.107806	0.468156	0.162329
1975	Hv_Contig_1975	Suv4-20 CG13363-PA	2.07516	0.31868	2.93639	0.31012	2.00051	0.12549	2398	0.550483	0.44467	1.05311	0.342498
1981	Hv_Contig_1981	FACT complex subunit Ssrp1	2.5736	0.17533	4.32926	0.03185	3.91223	0.11673	2394	0.296138	0.178199	0.395396	0.210634
1991	Hv_Contig_1991	Serine/threonine-protein kinase PAK 3	4.49947	0.17115	2.96899	0.34508	5.2568	0.17577	2390	2.88882	0.385192	0.59159	0.245331
1992	Hv_Contig_1992	hypothetical protein SINV_07059	0.85239	0.59334	3.63587	0.13911	3.02548	0.07002	2390	0.145241	0.609429	0.221735	0.597457
1995	Hv_Contig_1995	gallerin	4.6172	0.51946	4.27279	0.18546	5.83829	0.0951	2389	1.26963	0.551574	0.428959	0.528093
1999	Hv_Contig_1999	GA19837-PA, partial	2.82666	0.25928	3.53341	0.03172	2.83973	0.1362	2388	0.612699	0.261213	0.990981	0.292876
2006	Hv_Contig_2006	labial	7.30051	0.50345	3.95237	0.09243	------		2385	10.1833	0.511864	N/A	N/A
2007	Hv_Contig_2007	Ankyrin repeat and zinc finger domain-containing protein 1	3.01318	0.20078	2.8581	0.03128	2.15796	0.21069	2385	1.11348	0.203202	1.80903	0.291038
2009	Hv_Contig_2009	hypothetical protein BRAFLDRAFT_63199	4.36597	0.34062	1.85456	0.39036	1.09206	0.27184	2384	5.70177	0.518076	9.67264	0.435797
2016	Hv_Contig_2016	Protein split ends	3.00026	0.20726	4.07775	0.05627	2.65992	0.09654	2380	0.473853	0.214763	1.26605	0.228641
2020	Hv_Contig_2020	reserved	0.63178	0.30025	2.42042	0.08264	2.94061	0.07677	2376	0.289445	0.311415	0.201824	0.309909
2021	Hv_Contig_2021	nucleosome assembly protein isoform 1	4.99474	0.32492	6.97217	0.03144	5.41869	0.03574	2374	0.253942	0.326438	0.745381	0.32688
2022	Hv_Contig_2022	engulfment and cell motility protein 1	2.96739	0.31374	1.77297	0.41305	2.87992	0.31207	2374	2.28853	0.518694	1.06251	0.442516
2023	Hv_Contig_2023	sulfate transporter, putative	1.08884	0.23615	2.31548	0.25927	4.09889	0.10767	2374	0.427311	0.350696	0.124132	0.259537
2030	Hv_Contig_2030	nucleosome assembly protein isoform 2	5.4713	0.05952	7.62743	0.03493	5.87829	0.06821	2372	0.224357	0.0690126	0.754195	0.0905275
2041	Hv_Contig_2041	carboxyl/choline esterase CCE016a	7.84901	1.1468	5.89866	0.06871	------		2368	3.86468	1.14886	N/A	N/A
2045	Hv_Contig_2045	bicoid-interacting protein 3	2.12334	0.2962	3.15526	0.08944	3.58967	0.0994	2367	0.489059	0.309409	0.361902	0.312434
2050	Hv_Contig_2050	tyrosine-protein phosphatase non-receptor type 23	2.90023	0.64019	1.74325	0.00871	2.13338	0.16237	2365	2.2299	0.640249	1.70155	0.66046
2056	Hv_Contig_2056	GF16442	3.84068	0.3653	3.46916	0.32486	3.36402	0.10572	2363	1.29372	0.488854	1.39152	0.38029
2059	Hv_Contig_2059	mystery 45A	4.43243	0.13889	4.91218	0.08401	2.984	0.15029	2362	0.717102	0.162321	2.72911	0.20464
2060	Hv_Contig_2060	hypothetical protein TcasGA2_TC009077	3.01029	0.54414	-0.18617	0.36675	1.11562	0.30627	2362	9.16707	0.656197	3.71837	0.624411
2065	Hv_Contig_2065	hypothetical protein AND_08195	5.55965	0.06018	4.80207	0.3084	5.53442	0.16827	2360	1.69065	0.314217	1.01764	0.178708
2068	Hv_Contig_2068	beta-galactosidase	0.55473	0.74375	5.35986	0.05669	5.98053	0.10438	2358	0.0357694	0.745907	0.0232633	0.751039
2070	Hv_Contig_2070	Buzidau CG13761-PB	1.95359	0.15483	2.14448	0.20204	2.1133	0.10072	2358	0.876065	0.254544	0.895205	0.184707
2072	Hv_Contig_2072	Rab5 GDP/GTP exchange factor	4.81688	0.12724	3.57313	0.05459	2.99176	0.06183	2357	2.36813	0.138456	3.54336	0.141467
2079	Hv_Contig_2079	AGAP008556-PA	1.99399	0.46311	3.42284	0.01876	4.01764	0.10407	2353	0.371427	0.46349	0.245935	0.474659
2083	Hv_Contig_2083	microtubule-actin cross-linking factor 1-like	5.51225	0.21053	4.80448	0.11286	5.4964	0.03951	2352	1.63328	0.238873	1.01105	0.214205
2085	Hv_Contig_2085	AGAP004937-PA	3.49101	0.34216	2.98389	0.08758	3.30992	0.13816	2352	1.42121	0.353191	1.13374	0.369001
2087	Hv_Contig_2087	probable ATP-dependent RNA helicase DHX35-like	2.06013	0.34524	2.92165	0.18771	2.84369	0.06857	2350	0.550372	0.39297	0.580932	0.351984
2091	Hv_Contig_2091	peptidylprolyl isomerase B precursor	5.32072	0.0814	5.75425	0.11814	5.25797	0.16093	2349	0.740448	0.143468	1.04445	0.180345
2094	Hv_Contig_2094	l(2)01289 H9 form	2.77651	0.29641	6.62824	0.07283	-4.53966		2349	0.069265	0.305226	159.363	0.29641
2099	Hv_Contig_2099	CG13185, isoform C	2.59485	0.14783	5.2385	0.11127	3.22812	0.19564	2347	0.160023	0.185026	0.644713	0.245212
2103	Hv_Contig_2103	GG11539	3.16698	0.10597	4.66837	0.02775	3.84022	0.18097	2346	0.353213	0.109543	0.627097	0.209714
2104	Hv_Contig_2104	protein suppressor of forked-like	1.34608	0.13917	3.60217	0.23529	3.56287	0.09514	2346	0.209339	0.273367	0.215119	0.168582
2114	Hv_Contig_2114	conserved hypothetical protein	3.9772	0.25904	4.00849	0.1548	3.46522	0.16115	2343	0.978545	0.301769	1.42601	0.305075
2115	Hv_Contig_2115	AGAP003493-PC	4.95642	0.12791	-0.03836	0.3226	0.77967	0.07034	2342	31.8844	0.347033	18.0854	0.145975
2116	Hv_Contig_2116	transport protein Sec61 alpha subunit	5.8339	0.13474	7.30091	0.07044	6.89478	0.03558	2342	0.361731	0.152042	0.47934	0.139359
2120	Hv_Contig_2120	histidine triad protein member	4.42427	0.23772	5.72884	0.04526	4.89026	0.18893	2340	0.404842	0.24199	0.723974	0.303653
2135	Hv_Contig_2135	hypothetical protein LOC100750186	0.32895	0.09426	-0.3901	0.73745	5.94293	0.07499	2335	1.6461	0.74345	0.0204185	0.120451
2140	Hv_Contig_2140	hypothetical protein TcasGA2_TC012601	2.40057	0.0593	3.90869	0.01344	3.39736	0.16476	2334	0.351569	0.060804	0.501114	0.175107
2146	Hv_Contig_2146	hypothetical protein TcasGA2_TC007298	1.88724	0.33844	2.80648	0.0638	3.74952	0.03689	2330	0.528788	0.344401	0.275041	0.340445
2147	Hv_Contig_2147	solute carrier family 41 member 1-like	5.33959	0.65703	2.2549	0.00403	-2.82384	0.32976	2330	8.48368	0.657042	286.706	0.735139
2149	Hv_Contig_2149	protein RMD5 homolog A-like isoform 1	2.71628	0.30752	7.14129	0.07532	5.28082	0.07749	2328	0.0465521	0.31661	0.169043	0.317133
2152	Hv_Contig_2152	sphingosine-1-phosphate phosphohydrolase	2.67081	0.21482	3.10174	0.00178	2.59361	0.06684	2328	0.741783	0.214827	1.05497	0.224978
2156	Hv_Contig_2156	hypothetical protein AaeL_AAEL010074	2.67529	0.13096	2.63797	0.41285	2.25879	0.18781	2326	1.02621	0.433123	1.33469	0.228961
2167	Hv_Contig_2167	aminopeptidase P-like protein	7.87467	0.54638	3.52594	0.03023	-3.47468	0.49657	2321	20.375	0.547216	2609.12	0.738318
2170	Hv_Contig_2170	LIM and SH3 domain protein F42H10.3	3.57785	0.38006	3.08492	0.02205	4.26473	0.12898	2318	1.4073	0.380699	0.621196	0.40135
2171	Hv_Contig_2171	Unc-112-related protein	2.85379	0.25306	3.82338	0.0106	4.70822	0.07415	2318	0.510651	0.253282	0.276542	0.2637
2173	Hv_Contig_2173	midgut aminopeptidase N5 [Helicoverpa armigera]	6.81926	0.71661	4.17378	0.15934	-4.20406	0.41816	2318	6.257	0.734111	2081.37	0.829691
2180	Hv_Contig_2180	hypothetical protein SINV_02914	4.14371	0.28236	5.2681	0.04341	6.54137	0.09807	2316	0.458696	0.285677	0.189772	0.298906
2192	Hv_Contig_2192	organic cation transporter	6.36761	0.47684	4.43254	0.02314	-2.65906	0.22383	2314	3.82397	0.477401	521.553	0.52676
2199	Hv_Contig_2199	conserved hypothetical protein	3.45717	0.26805	2.62475	0.10815	-3.89065	0.95015	2312	1.78067	0.289045	162.897	0.987236
2200	Hv_Contig_2200	spectrin beta chain, brain 1-like	2.11564	0.79311	2.8163	0.15959	3.97726	0.06341	2311	0.615291	0.809007	0.275167	0.795641
2205	Hv_Contig_2205	broad-complex Z2-	1.69837	0.10108	2.23956	0.03524	2.29521	0.16243	2310	0.687204	0.107047	0.661201	0.191313
2216	Hv_Contig_2216	Vacuolar protein sorting-associated protein 11-like protein	1.68004	0.3835	2.43994	0.14255	2.24231	0.16187	2306	0.590537	0.409137	0.677236	0.416262
2221	Hv_Contig_2221	GJ16022	4.98935	0.21295	4.45823	0.09252	3.93321	0.06161	2303	1.44505	0.23218	2.07936	0.221683
2222	Hv_Contig_2222	SD22390p	1.74978	0.75488	4.02431	0.12339	8.05144	0.04542	2303	0.20668	0.764898	0.0126768	0.756245
2230	Hv_Contig_2230	AGAP009160-PA	2.35675	0.23023	1.96839	0.19913	2.59129	0.04811	2300	1.3089	0.304399	0.849956	0.235203
2231	Hv_Contig_2231	hypothetical protein TcasGA2_TC011248	1.46676	1.04989	2.2036	0.08041	4.76553	0.11907	2299	0.600052	1.05296	0.101618	1.05662
2234	Hv_Contig_2234	MTA1-like CG2244-PB	3.0977	0.42948	4.17912	0.09066	5.27855	0.12921	2298	0.472563	0.438945	0.220546	0.448496
2235	Hv_Contig_2235	Titin-like protein	0.58282	0.33529	4.64024	0.15373	-5.43111		2298	0.0600613	0.368853	64.6209	0.33529
2238	Hv_Contig_2238	hypothetical protein AND_08195	7.52138	0.4778	6.44341	0.05889	6.51036	0.0899	2297	2.11106	0.481415	2.01534	0.486184
2242	Hv_Contig_2242	rho GTPase-activating protein 9-like	1.04793	0.73816	2.31633	0.12015	3.86424	0.11431	2295	0.41512	0.747874	0.141973	0.746958
2249	Hv_Contig_2249	double-time	3.80015	0.19956	3.48083	0.03314	3.38541	0.13203	2292	1.24774	0.202293	1.33306	0.239282
2250	Hv_Contig_2250	hypothetical protein LOC410204	2.04558	0.44204	5.25806	0.04475	3.58244	0.2265	2291	0.107882	0.444299	0.344635	0.496691
2254	Hv_Contig_2254	nucleoporin 50kDa	4.04453	0.15208	4.11477	0.02126	3.41487	0.14236	2290	0.95248	0.153559	1.5472	0.208314
2258	Hv_Contig_2258	polypeptide GalNAc transferase 6-like	3.32357	0.10695	1.81765	0.13487	3.47127	0.04006	2289	2.84006	0.172128	0.902688	0.114206
2261	Hv_Contig_2261	GH13370	3.69111	0.3034	4.04212	0.03021	4.23966	0.16613	2287	0.784035	0.3049	0.683707	0.345906
2264	Hv_Contig_2264	cytochrome P450 6AN5	2.38133	0.87986	4.42719	0.0192	1.22715	0.1196	2286	0.242178	0.880069	2.22558	0.887951
2265	Hv_Contig_2265	Mitogen-activated protein kinase kinase kinase 4	3.97461	0.26241	2.48632	0.14087	3.13795	0.1572	2286	2.80556	0.297831	1.78591	0.305894
2271	Hv_Contig_2271	hypothetical protein SINV_13645	3.29823	0.46734	3.18698	0.22475	3.42656	0.10144	2281	1.08016	0.518574	0.91489	0.478222
2272	Hv_Contig_2272	hypothetical protein LOC100642610	1.70615	0.5038	5.32307	0.12103	4.817	0.03648	2281	0.0815077	0.518134	0.115755	0.505119
2275	Hv_Contig_2275	ubiquitin-conjugating enzyme E2-230k, putative	3.06359	0.19723	3.95746	0.01308	3.78621	0.05768	2278	0.538169	0.197663	0.605996	0.205491
2284	Hv_Contig_2284	PCI domain-containing protein 2	1.62537	0.0217	2.18721	0.17219	2.8993	0.09265	2273	0.677438	0.173552	0.413532	0.0951573
2285	Hv_Contig_2285	hypothetical protein SINV_15114	1.73022	0.23529	1.95905	0.40306	2.7675	0.06759	2273	0.853327	0.466711	0.487245	0.244806
2287	Hv_Contig_2287	tubulointerstitial nephritis antigen precursor	4.47063	1.02421	4.69644	0.19126	6.84166	0.10003	2273	0.855115	1.04191	0.193308	1.02908
2298	Hv_Contig_2298	hypothetical protein BRAFLDRAFT_62643	2.67289	0.18917	2.63068	0.04352	2.16333	0.05498	2268	1.02969	0.194112	1.42362	0.196998
2304	Hv_Contig_2304	clavesin-1-like	2.04193	1.06177	4.23388	0.14526	2.91545	0.12896	2267	0.218855	1.07166	0.545814	1.06957
2307	Hv_Contig_2307	small GTP-binding protein Rab10	3.71092	0.13013	5.16901	0.02627	5.93145	0.04124	2266	0.363975	0.132755	0.214563	0.136508
2310	Hv_Contig_2310	Integrator complex subunit 4 (Int4)	3.53408	0.20169	3.10254	0.31279	4.18729	0.03854	2264	1.34867	0.372178	0.635864	0.205339
2315	Hv_Contig_2315	chaperonin subunit 4 delta	5.14013	0.03522	6.02884	0.02043	5.78871	0.08289	2260	0.540097	0.0407165	0.637908	0.0900622
2320	Hv_Contig_2320	protein fem-1 homolog CG6966-like isoform 1	3.35135	0.57256	3.18331	0.16267	5.06657	0.17378	2259	1.12353	0.59522	0.304556	0.598351
2321	Hv_Contig_2321	UDP-glucosyltransferase precursor	2.16412	0.27721	5.50736	0.03514	4.90756	0.17894	2258	0.0985336	0.279428	0.149328	0.329947
2324	Hv_Contig_2324	breast carcinoma amplified sequence	3.8661	0.43019	1.82637	0.32383	2.83337	0.05872	2257	4.11169	0.538451	2.04589	0.434179
2329	Hv_Contig_2329	hypothetical protein DICPUDRAFT_78088	1.82682	0.39064	2.84859	0.0605	1.35445	0.1296	2255	0.492512	0.395297	1.38739	0.411577
2338	Hv_Contig_2338	exocyst complex 84-kDa subunit	2.09314	0.28816	2.32679	0.13784	3.17927	0.13589	2253	0.85048	0.319431	0.471023	0.318594
2352	Hv_Contig_2352	AMP dependent coa ligase	5.65324	0.74503	2.75622	0.08814	2.07661	0.192	2250	7.44886	0.750226	11.9309	0.769372
2354	Hv_Contig_2354	retrotransposon protein, putative, Ty3-gypsy subclass	5.53059	0.22578	3.60415	0.01888	2.57958	0.16793	2249	3.80116	0.226568	7.7329	0.281384
2355	Hv_Contig_2355	GI11680	1.33343	0.3302	2.39898	0.09759	1.95516	0.1594	2249	0.47779	0.344319	0.649891	0.366661
2358	Hv_Contig_2358	sulfhydryl oxidase 1-like	2.28647	0.2515	3.34725	0.01456	4.35773	0.18228	2246	0.479373	0.251921	0.237952	0.310609
2361	Hv_Contig_2361	AGAP007532-PA	2.57213	0.18619	2.33325	0.05035	2.60461	0.02474	2245	1.18008	0.192878	0.977738	0.187826
2362	Hv_Contig_2362	tyrosine-protein phosphatase 10D-like	1.44799	0.20237	2.35016	0.05982	3.63285	0.13061	2245	0.535081	0.211026	0.219934	0.240858
2366	Hv_Contig_2366	putative acylpeptide hydrolase	2.60002	0.18965	4.17045	0.00337	4.27399	0.05371	2243	0.336708	0.18968	0.31339	0.197109
2367	Hv_Contig_2367	splicing factor arginine/serine-rich 6	4.38635	0.24194	4.71713	0.03626	5.03751	0.03611	2242	0.795106	0.244642	0.636768	0.24462
2368	Hv_Contig_2368	RNA binding motif protein X-linked 2	1.98287	0.3968	2.21467	0.47416	2.99009	0.15826	2242	0.851572	0.618286	0.497504	0.427196
2370	Hv_Contig_2370	DEAD box polypeptide 5	8.9424	0.18279	8.21938	0.05333	7.60086	0.07605	2240	1.65063	0.190411	2.53422	0.197979
2373	Hv_Contig_2373	AGAP011207-PA	4.33462	0.79673	5.11373	0.0935	2.64327	0.08586	2240	0.582726	0.802198	3.22959	0.801343
2377	Hv_Contig_2377	tRNA (cytosine-5-)-methyltransferase	2.32017	0.20625	4.74899	0.10788	3.9539	0.07548	2238	0.185717	0.23276	0.322254	0.219628
2385	Hv_Contig_2385	RNA-directed DNA polymerase from mobile element jockey-like	3.78995	0.22915	2.70894	0.15388	2.62577	0.16219	2235	2.11552	0.276023	2.24106	0.280741
2403	Hv_Contig_2403	Supporter of activation of yellow protein	1.9376	0.24551	3.51266	0.01796	2.88618	0.05437	2230	0.335629	0.246166	0.518142	0.251458
2404	Hv_Contig_2404	Down syndrome cell adhesion molecule-like protein CG42256-like	3.08751	0.01454	3.2903	0.08058	1.74404	0.11004	2230	0.868869	0.0818813	2.53761	0.110996
2405	Hv_Contig_2405	conserved hypothetical protein	5.41612	0.62262	4.2331	0.1172	-2.70924	0.49283	2229	2.27052	0.633555	279.24	0.794064
2409	Hv_Contig_2409	Y-box protein	4.58993	0.39071	8.08896	0.00123	5.80001	0.03756	2225	0.0884478	0.390712	0.432245	0.392511
2415	Hv_Contig_2415	triglyceride lipase	3.08362	0.26144	3.13651	0.03417	3.19635	0.05929	2223	0.964003	0.263664	0.924836	0.268079
2420	Hv_Contig_2420	sequestosome-1-like	6.50799	0.63393	5.66557	0.0564	4.66085	0.01691	2220	1.79306	0.636434	3.59786	0.634155
2423	Hv_Contig_2423	ubiquitin conjugating enzyme 4	3.74031	0.13989	3.71341	0.13189	3.09084	0.15718	2219	1.01882	0.192261	1.56859	0.210416
2424	Hv_Contig_2424	hypothetical protein AaeL_AAEL011434	2.10122	0.38911	1.72843	0.01694	2.29622	0.1231	2218	1.29485	0.389479	0.873573	0.408118
2427	Hv_Contig_2427	VATB_HELVIRecName: Full=V-type proton ATPase subunit B; Short=V-ATPase subunit B; AltName: Full=Vacuolar proton pump subunit B	9.49013	0.23497	6.73019	0.25883	5.98058	0.0889	2217	6.77368	0.349577	11.3888	0.251225
2430	Hv_Contig_2430	serine protease HP21	1.01883	0.27191	3.76738	0.10483	4.41023	0.09169	2216	0.1488	0.291418	0.0952987	0.286953
2431	Hv_Contig_2431	CG10576 CG10576-PA	6.25921	0.19262	7.3459	0.0873	6.97766	0.11878	2215	0.47084	0.21148	0.60775	0.226299
2438	Hv_Contig_2438	hypothetical protein TcasGA2_TC009587	5.5099	0.2708	3.82051	0.11981	3.93018	0.08099	2213	3.2252	0.29612	2.98912	0.282652
2441	Hv_Contig_2441	alpha-(1,6)-fucosyltransferase	0.63217	0.18355	2.93228	0.09917	4.14088	0.04033	2212	0.203048	0.208627	0.0878563	0.187928
2446	Hv_Contig_2446	Cog3	2.49555	0.13453	2.93099	0.22656	3.09781	0.10721	2211	0.739468	0.263491	0.658721	0.172024
2447	Hv_Contig_2447	cueball CG12086-PA	6.30942	0.06702	3.32328	0.13976	2.62402	0.0777	2210	7.92351	0.154999	12.8652	0.102611
2450	Hv_Contig_2450	mesoderm induction early response 1	3.5057	0.16287	4.80841	0.02904	4.46324	0.04621	2209	0.405364	0.165439	0.514934	0.169299
2455	Hv_Contig_2455	CG9246 CG9246-PA	3.47563	0.06753	4.84818	0.06136	3.67446	0.11583	2209	0.386208	0.0912434	0.871257	0.134078
2471	Hv_Contig_2471	AGAP006609-PA	3.6952	0.27509	1.84983	0.39816	0.22583	0.12928	2204	3.59345	0.483948	11.076	0.303954
2479	Hv_Contig_2479	F-box only protein 28	2.98329	0.14729	2.26555	0.45869	3.36331	0.10229	2200	1.6446	0.481758	0.768427	0.179325
2480	Hv_Contig_2480	AGAP001234-PA	2.44191	0.16839	3.66212	0.0045	3.10632	0.11786	2200	0.42922	0.16845	0.630947	0.205539
2481	Hv_Contig_2481	muscle LIM protein isoform 1	4.45707	0.369	6.17053	0.00911	-2.3997	0.69581	2199	0.304928	0.369112	115.903	0.787599
2489	Hv_Contig_2489	GI21297	4.31116	0.10294	4.68727	0.0516	3.28414	0.11106	2196	0.770512	0.115149	2.03781	0.15143
2495	Hv_Contig_2495	RNA binding motif protein 34, partial	1.62283	0.4309	4.15375	0.13317	0.9901	0.21192	2194	0.173028	0.451009	1.5505	0.480193
2497	Hv_Contig_2497	egalitarian	2.57432	0.21521	3.20178	0.35794	2.25726	0.13789	2193	0.647315	0.417656	1.24579	0.255595
2507	Hv_Contig_2507	AGAP005324-PB	3.7893	0.21343	4.39103	0.14679	4.58766	0.05579	2189	0.658963	0.259036	0.575002	0.220601
2514	Hv_Contig_2514	putative penguin	2.83851	0.33163	4.4263	0.00828	3.53024	0.1638	2187	0.332681	0.331733	0.619111	0.369877
2517	Hv_Contig_2517	ENSANGP00000028549	0.73274	0.83979	-0.36693	0.04688	-0.21329	0.47614	2186	2.14306	0.841097	1.92656	0.965379
2529	Hv_Contig_2529	hypothetical protein AND_11238	1.40886	0.36727	3.52064	0.18267	4.28218	0.07277	2180	0.231361	0.41019	0.136472	0.37441
2532	Hv_Contig_2532	muscleblind-like protein 2-like	3.35131	0.03647	3.38965	0.02859	3.6329	0.07767	2180	0.973775	0.0463406	0.822684	0.0858061
2550	Hv_Contig_2550	FK506-binding protein FKBP59 homologue	1.99566	0.18064	5.57017	0.00435	6.45542	0.12219	2173	0.0839393	0.180692	0.0454442	0.218085
2552	Hv_Contig_2552	AGAP006995-PA	4.4916	0.19766	2.88028	0.07096	0.89268	0.06555	2173	3.05531	0.210011	12.1167	0.208246
2560	Hv_Contig_2560	Zinc finger protein jing-like protein	1.92534	0.20074	2.61974	0.01325	2.30768	0.06685	2169	0.617966	0.201177	0.767192	0.211579
2561	Hv_Contig_2561	aminopeptidase P-like protein	3.63191	0.09857	4.97064	0.01267	4.0294	0.07236	2169	0.395369	0.099381	0.759178	0.122278
2571	Hv_Contig_2571	RNA-binding protein 28-like	3.08751	0.0976	4.02766	0.072	3.01231	0.18356	2166	0.521179	0.121284	1.05351	0.207894
2576	Hv_Contig_2576	RNA helicase	1.43806	0.4541	2.89941	0.24156	2.58411	0.03366	2163	0.363153	0.514352	0.451861	0.455346
2578	Hv_Contig_2578	CG1973 CG1973-PA	2.55287	0.18767	2.98656	0.15086	2.90689	0.1635	2162	0.740366	0.240788	0.782401	0.248902
2580	Hv_Contig_2580	dynamin-like 120 kDa protein, mitochondrial-like isoform 2	3.15069	0.14897	3.14297	0.06384	3.65705	0.0242	2161	1.00537	0.162073	0.703996	0.150923
2584	Hv_Contig_2584	hypothetical protein AaeL_AAEL012079	1.14169	0.20376	0.0528	0.34383	2.33457	0.09394	2159	2.1271	0.399671	0.437429	0.224372
2588	Hv_Contig_2588	VATB_HELVIRecName: Full=V-type proton ATPase subunit B; Short=V-ATPase subunit B; AltName: Full=Vacuolar proton pump subunit B	8.6806	0.02576	7.88674	0.11914	6.51226	0.04063	2157	1.73371	0.121893	4.49506	0.0481079
2593	Hv_Contig_2593	UBX domain containing 2	3.82882	0.33279	5.06493	0.18504	4.8412	0.02163	2156	0.424516	0.380774	0.495728	0.333492
2597	Hv_Contig_2597	hypothetical protein LOC100742623	2.21818	0.28684	3.30577	0.06358	3.48465	0.11792	2155	0.470547	0.293802	0.415676	0.310133
2598	Hv_Contig_2598	Tropomyosin 2	5.30212	0.28986	9.28832	0.00052	2.89642	0.12149	2154	0.0631007	0.28986	5.29893	0.314291
2600	Hv_Contig_2600	hypothetical protein TcasGA2_TC006590	0.18746	0.65686	0.21711	0.47076	3.13545	0.13357	2154	0.979658	0.808134	0.129589	0.670303
2605	Hv_Contig_2605	hypothetical protein AND_16041	4.38565	0.26152	3.78602	0.04008	6.19298	0.15355	2152	1.51533	0.264573	0.285719	0.303266
2606	Hv_Contig_2606	hypothetical protein TcasGA2_TC002060	2.97266	0.05829	4.61782	0.06194	4.16026	0.0112	2152	0.319711	0.0850546	0.439033	0.0593562
2617	Hv_Contig_2617	hypothetical protein TcasGA2_TC000335	2.17084	0.31258	3.07536	0.09138	3.16033	0.09221	2148	0.53421	0.325663	0.503656	0.325897
2620	Hv_Contig_2620	heterogeneous nuclear ribonucleoprotein A1	3.40193	0.22818	4.70355	0.0429	5.14366	0.14897	2147	0.40567	0.232178	0.299011	0.272504
2625	Hv_Contig_2625	Developmentally-regulated GTP-binding protein 2	3.1851	0.16502	3.98669	0.11337	3.87944	0.03898	2145	0.573717	0.200211	0.617992	0.169561
2626	Hv_Contig_2626	serine proteinase-like protein 1	1.79113	0.60372	4.83869	0.02615	3.61878	0.14068	2144	0.120946	0.604286	0.281723	0.619894
2639	Hv_Contig_2639	mitochondrial import inner membrane translocase subunit tim44	5.17186	0.18562	5.15696	0.01687	3.64632	0.06971	2141	1.01038	0.186385	2.87894	0.198278
2643	Hv_Contig_2643	hypothetical protein TcasGA2_TC002139	2.28682	0.20702	3.4862	0.0319	2.23378	0.11529	2140	0.435462	0.209463	1.03745	0.236958
2652	Hv_Contig_2652	protein disulfide isomerase	3.26177	0.18657	5.02731	0.0206	4.71374	0.16942	2138	0.294117	0.187704	0.365522	0.252015
2653	Hv_Contig_2653	transcription initiation factor TFIID subunit 5	2.75656	0.17442	3.85957	0.04791	3.26736	0.14313	2137	0.465544	0.18088	0.701833	0.225629
2655	Hv_Contig_2655	unclassified glutathione S-transferase	3.42812	0.22344	4.38594	0.00976	4.2743	0.19653	2137	0.514834	0.223653	0.556256	0.297573
2668	Hv_Contig_2668	actin-interacting protein 1-like isoform 1	4.37268	0.19316	4.49622	0.0694	5.36254	0.03819	2134	0.917933	0.205249	0.503527	0.196899
2669	Hv_Contig_2669	DEAD box polypeptide 5	8.01677	0.0937	7.76463	0.16768	6.28002	0.06072	2134	1.19097	0.192084	3.33284	0.111654
2677	Hv_Contig_2677	hypothetical protein LOC724622	3.54202	0.36839	1.76528	0.13149	1.90802	0.17136	2131	3.42651	0.391153	3.10372	0.406295
2679	Hv_Contig_2679	AGAP003785-PC	7.08225	0.19016	3.89525	0.0459	-4.75168	0.57059	2131	9.10715	0.195621	3650.63	0.601443
2681	Hv_Contig_2681	seryl-tRNA synthetase, mitochondrial-like	3.70682	0.18792	4.9296	0.21256	3.44111	0.16408	2130	0.428456	0.283718	1.20223	0.249472
2683	Hv_Contig_2683	YTH domain family, member 3	3.27385	0.34357	4.42185	0.18644	4.1371	0.10746	2130	0.45125	0.390897	0.549713	0.359983
2686	Hv_Contig_2686	ras-related GTP-binding protein Rab11	6.79723	0.1014	6.55491	0.0151	7.16552	0.10145	2130	1.18289	0.102518	0.7747	0.143437
2687	Hv_Contig_2687	Rap guanine nucleotide exchange factor 2	2.34916	0.31612	3.17802	0.05902	3.27211	0.08593	2129	0.562974	0.321582	0.527429	0.327591
2689	Hv_Contig_2689	hypothetical protein AaeL_AAEL009470	2.89907	0.14321	2.94936	0.02093	2.10579	0.1991	2129	0.965742	0.144731	1.73301	0.245255
2694	Hv_Contig_2694	microsomal glutathione transferase	4.09484	0.16342	4.20639	0.03733	4.04075	0.11062	2128	0.925593	0.167629	1.0382	0.19734
2698	Hv_Contig_2698	zinc finger protein 135-like	1.90967	0.11991	1.07622	0.52401	2.1816	0.30402	2127	1.78194	0.537555	0.828211	0.326813
2712	Hv_Contig_2712	sugar transporter	1.55626	0.77262	2.0523	0.34565	2.56101	0.23174	2121	0.70905	0.846413	0.498356	0.806626
2713	Hv_Contig_2713	pleckstrin homology-like domain, family B, member 2	4.86764	0.19324	3.75204	0.03413	0.25216	0.13796	2121	2.16685	0.196231	24.5131	0.237433
2714	Hv_Contig_2714	maltase 1-like isoform 1	3.77736	0.26185	5.8169	0.07656	5.35133	0.03923	2120	0.243241	0.272813	0.335883	0.264772
2715	Hv_Contig_2715	ubiquitin-conjugating enzyme E2 R2-like	3.21524	0.23431	4.22282	0.00037	3.67902	0.09902	2120	0.49738	0.23431	0.725084	0.254374
2716	Hv_Contig_2716	organic cation transporter	3.82704	0.16692	1.48759	0.27179	------		2120	5.0611	0.318955	N/A	N/A
2720	Hv_Contig_2720	synaptotagmin, putative	2.49488	0.27624	4.07248	0.03666	4.97908	0.06213	2119	0.335039	0.278662	0.178723	0.283141
2735	Hv_Contig_2735	CG6621 CG6621-PA	3.64298	0.33789	4.91218	0.0653	4.66922	0.04655	2115	0.41489	0.344142	0.490988	0.341081
2740	Hv_Contig_2740	pancreatic lipase 2	7.98667	0.74947	5.84373	0.10931	-3.33124	0.53122	2114	4.41661	0.757399	2552.88	0.91864
2755	Hv_Contig_2755	sugar transporter protein 3	4.13992	0.59006	3.92804	0.11189	-3.04979	0.66599	2112	1.1582	0.600575	145.988	0.889783
2771	Hv_Contig_2771	glycosyl hydrolase family 31 protein	6.87023	0.46106	3.71261	0.01093	0.24672	0.06092	2105	8.92356	0.46119	98.5996	0.465067
2777	Hv_Contig_2777	CG1486 CG1486-PA	2.45935	0.06989	2.63797	0.02516	5.17163	0.04877	2103	0.883548	0.0742808	0.152589	0.085224
2780	Hv_Contig_2780	lipoma preferred partner/lpp	3.5487	0.29261	2.6027	0.05035	1.09963	0.0926	2102	1.92652	0.29691	5.46064	0.306913
2781	Hv_Contig_2781	smooth CG9218-PG	2.65496	0.09654	4.02298	0.02331	2.76195	0.03021	2102	0.387423	0.0993143	0.928523	0.101156
2783	Hv_Contig_2783	ADP ribosylation factor	2.73024	0.25146	2.06827	0.04057	3.73014	0.20581	2102	1.58224	0.254712	0.500035	0.324946
2786	Hv_Contig_2786	DEAD box ATP-dependent RNA helicase-like protein	5.31648	0.25295	4.20657	0.1753	4.29594	0.1496	2100	2.15832	0.307756	2.02868	0.293877
2789	Hv_Contig_2789	Bifunctional coenzyme A synthase	3.91591	0.20401	3.25519	0.02969	2.13639	0.21146	2100	1.58087	0.206159	3.43312	0.293829
2790	Hv_Contig_2790	nipped-B protein	3.19193	0.16626	2.51751	0.07304	2.77556	0.08834	2099	1.59596	0.181596	1.33457	0.188272
2791	Hv_Contig_2791	formin 3 CG33556-PB	3.89774	0.5419	3.10336	0.16026	-0.36643	0.15567	2099	1.73433	0.565101	19.2151	0.563816
2793	Hv_Contig_2793	Sarcolemmal membrane-associated protein	2.26874	0.26502	2.34877	0.17943	3.00217	0.06175	2098	0.946038	0.320048	0.601472	0.272119
2796	Hv_Contig_2796	abhydrolase domain-containing protein 7	1.6548	0.04872	4.61524	0.08694	1.89202	0.10326	2097	0.128475	0.0996604	0.848379	0.114176
2798	Hv_Contig_2798	hypothetical protein TcasGA2_TC009541	2.8506	0.39288	2.04376	0.03128	3.64331	0.06598	2097	1.74938	0.394123	0.577259	0.398382
2802	Hv_Contig_2802	glucosinolate sulfatase	1.68123	0.25141	2.05418	0.23057	-0.41003	0.37172	2095	0.772202	0.34113	4.2612	0.448757
2810	Hv_Contig_2810	eukaryotic translation initiation factor 3 subunit L	6.55185	0.08786	6.83356	0.02226	6.59446	0.10334	2092	0.822615	0.090636	0.970897	0.135641
2814	Hv_Contig_2814	CCR4-NOT transcription complex subunit 6-like	2.70003	0.35352	1.58761	0.20761	3.76685	0.10591	2091	2.16208	0.409974	0.47737	0.369044
2822	Hv_Contig_2822	U2 snRNP-associated SURP motif-containing protein-like isoform 1	1.88005	0.1155	3.23368	0.15036	3.29436	0.11408	2088	0.391306	0.189601	0.375189	0.162341
2828	Hv_Contig_2828	GI22173	2.16336	0.04743	3.92268	0.23417	2.7251	0.07357	2087	0.295387	0.238925	0.677485	0.0875337
2829	Hv_Contig_2829	cytochrome P450	7.10986	0.50872	4.0789	0.16876	-0.03201	0.29673	2087	8.17353	0.535981	141.227	0.588935
2831	Hv_Contig_2831	E3 ubiquitin-protein ligase HECTD1-like	2.25771	0.21054	3.46591	0.05886	2.8681	0.08511	2086	0.432808	0.218613	0.65502	0.227092
2836	Hv_Contig_2836	hypothetical protein TcasGA2_TC000393	9.29452	0.07872	7.38092	0.02625	1.51552	0.23231	2085	3.76748	0.0829813	219.64	0.245285
2843	Hv_Contig_2843	RNA-binding protein 39	4.05378	0.25879	4.78324	0.11711	4.86468	0.13907	2083	0.60313	0.284055	0.570026	0.29379
2846	Hv_Contig_2846	carboxyl/choline esterase CCE001h	4.30652	1.07923	2.58136	0.14772	-4.38548	0.93646	2083	3.30617	1.0893	413.574	1.42888
2857	Hv_Contig_2857	death associated protein kinase	4.35401	0.41234	3.6107	0.27715	4.67107	0.03641	2080	1.67401	0.496826	0.802704	0.413944
2863	Hv_Contig_2863	phospholipase D3	0.27095	0.7287	3.23193	0.16851	3.69412	0.1324	2078	0.128427	0.74793	0.093223	0.74063
2866	Hv_Contig_2866	CG1972 CG1972-PA	3.80705	0.24534	3.90914	0.15011	3.96712	0.18637	2077	0.931682	0.287619	0.894982	0.3081
2867	Hv_Contig_2867	translation initiation factor eIF-2B subunit epsilon	2.88934	0.23135	3.56943	0.33031	2.84067	0.13906	2077	0.624126	0.403271	1.03431	0.269927
2870	Hv_Contig_2870	conserved hypothetical protein	3.44578	0.32072	2.74537	0.127	2.12927	0.11355	2077	1.62497	0.34495	2.49063	0.340228
2895	Hv_Contig_2895	CG9471 CG9471-PB	1.44365	0.5404	3.88088	0.05447	1.77835	0.15563	2070	0.184638	0.543138	0.792949	0.562364
2897	Hv_Contig_2897	uncharacterized protein LOC100302406	1.79348	0.4821	1.8593	0.29162	0.35044	0.39608	2069	0.955402	0.563438	2.71893	0.623939
2900	Hv_Contig_2900	enoyl-CoA hydratase	2.00228	0.13636	3.65681	0.0007	3.53275	0.067	2068	0.317641	0.136362	0.346165	0.151931
2907	Hv_Contig_2907	G protein pathway suppressor 1	3.46214	0.09729	4.13741	0.09011	3.96397	0.21137	2066	0.626215	0.132609	0.70621	0.232686
2915	Hv_Contig_2915	CG18604 CG18604-PA	3.29212	0.29341	1.64602	0.10137	1.91307	0.25998	2065	3.12986	0.310428	2.60097	0.392019
2924	Hv_Contig_2924	glycosyl hydrolase family 31 protein	8.96276	0.9522	5.56026	0.07367	-3.64825	0.14497	2063	10.5744	0.955046	6255.94	0.963172
2926	Hv_Contig_2926	metalloprotease	2.75185	0.23422	4.35888	0.08695	2.93879	0.22042	2062	0.328273	0.249839	0.878467	0.321627
2933	Hv_Contig_2933	DnaJ homology subfamily A member 5	2.35912	0.05874	4.01049	0.01296	2.01732	0.16573	2060	0.318338	0.0601527	1.26734	0.175832
2939	Hv_Contig_2939	conserved hypothetical protein	3.73971	0.11704	2.91753	0.20336	3.40224	0.07967	2059	1.76808	0.234635	1.26354	0.141583
2944	Hv_Contig_2944	GJ20993	3.60283	0.29207	2.28961	0.23036	3.20828	0.07555	2058	2.48496	0.371982	1.31453	0.301683
2963	Hv_Contig_2963	CG9471 CG9471-PB	2.51775	0.35122	4.34148	0.00674	3.57757	0.081	2052	0.28249	0.351285	0.479692	0.360439
2966	Hv_Contig_2966	AGAP004391-PA	4.26085	0.23766	3.57842	0.14562	2.20205	0.13978	2051	1.60484	0.278725	4.1664	0.275719
2968	Hv_Contig_2968	organic cation transporter	4.9032	0.54216	2.86174	0.11776	1.1184	0.15062	2051	4.11662	0.554802	13.7828	0.562693
2974	Hv_Contig_2974	ovarian zinc finger protein	1.54084	0.16529	1.85625	0.0829	1.60119	0.22496	2049	0.803623	0.184914	0.959031	0.279155
2986	Hv_Contig_2986	predicted protein	3.0284	0.54895	3.87664	0.09137	0.90743	0.11993	2044	0.555462	0.556502	4.34986	0.561898
2991	Hv_Contig_2991	ecto-nucleotidase precursor	7.85929	0.44564	4.35585	0.07084	-3.24388	0.13254	2042	11.3407	0.451235	2199.82	0.464932
2994	Hv_Contig_2994	GI12422	2.78349	0.25279	2.64918	0.13477	2.47847	0.14668	2041	1.09757	0.286471	1.23544	0.292263
3001	Hv_Contig_3001	bap28	2.03661	0.30399	3.19423	0.00618	2.63625	0.15017	2039	0.448251	0.304053	0.659919	0.339059
3004	Hv_Contig_3004	CG12512 CG12512-PA	6.25395	0.59014	2.43279	0.06839	1.33645	0.0646	2039	14.1346	0.59409	30.2214	0.593665
3007	Hv_Contig_3007	organic cation transporter	4.75257	0.30684	2.43046	0.24975	-4.24595	1.26895	2037	5.00063	0.395633	511.475	1.30552
3008	Hv_Contig_3008	tyrosine-protein phosphatase non-receptor type 4-like	1.60503	0.27974	1.57664	0.52212	2.87222	0.10573	2037	1.01987	0.592338	0.415468	0.299054
3009	Hv_Contig_3009	sugar transporter protein 3	4.07616	0.52481	3.49188	0.21377	-1.72981	0.05077	2037	1.49929	0.566677	55.9463	0.52726
3018	Hv_Contig_3018	tuberin	2.28256	0.40162	1.88272	0.05945	3.81485	0.15954	2035	1.31936	0.405996	0.345728	0.432148
3019	Hv_Contig_3019	AChain A, Crystal Structure Of Trichoplusia Ni Secreted Ferritin	6.46832	0.97745	5.65706	0.00694	5.25525	0.14469	2035	1.75474	0.977475	2.3183	0.988101
3022	Hv_Contig_3022	calcium-binding protein p22	4.24931	0.54246	2.62625	0.22878	2.36494	0.27174	2034	3.08028	0.58873	3.69192	0.606717
3024	Hv_Contig_3024	cytochrome P450 6AB13	5.61985	0.09902	3.37466	0.25633	0.26101	0.06914	2034	4.741	0.274791	41.0366	0.12077
3026	Hv_Contig_3026	hypothetical protein TcasGA2_TC004349	0.44342	1.41619	0.70419	0.00058	3.27607	0.14139	2033	0.834642	1.41619	0.140374	1.42323
3031	Hv_Contig_3031	chaperonin	5.33648	0.23309	6.25204	0.05147	5.9763	0.17795	2032	0.530138	0.238705	0.641793	0.293253
3035	Hv_Contig_3035	hypothetical conserved protein	0.46643	1.37143	4.63824	0.08947	1.84553	0.13511	2031	0.055483	1.37435	0.384459	1.37807
3045	Hv_Contig_3045	mps one binder kinase activator-like 1-like	2.16453	0.29553	4.12555	0.08463	3.81558	0.01985	2028	0.256847	0.307409	0.318408	0.296196
3049	Hv_Contig_3049	Pre-mRNA cleavage complex 2 protein Pcf11	2.57286	0.27078	2.09786	0.078	2.75261	0.18906	2027	1.38992	0.28179	0.882856	0.330251
3052	Hv_Contig_3052	organic cation transporter	4.29015	1.28898	-1.64795	0.05035	-5.24937		2026	61.3121	1.28996	744.186	1.28898
3054	Hv_Contig_3054	rho type GEF	3.54433	0.40351	3.64219	0.06912	3.78686	0.15668	2025	0.934418	0.409387	0.845262	0.432861
3056	Hv_Contig_3056	Vanin-like protein 1	2.41409	1.1968	3.31385	0.16938	2.75001	0.18501	2024	0.535976	1.20873	0.792279	1.21102
3057	Hv_Contig_3057	tetratricopeptide repeat protein 4	3.3169	0.22814	3.66289	0.19173	1.59387	0.11718	2024	0.786768	0.298007	3.30129	0.256474
3058	Hv_Contig_3058	hypothetical protein AND_17039	1.61588	0.41839	4.52329	0.19662	2.13716	0.19414	2024	0.133285	0.462287	0.696753	0.461238
3060	Hv_Contig_3060	eukaryotic translation initiation factor 3 subunit D	6.59318	0.09939	7.02902	0.02018	6.87214	0.09536	2023	0.739263	0.101418	0.824185	0.137739
3061	Hv_Contig_3061	chymotrypsinogen	6.26415	0.86512	6.20248	0.00726	0.93421	0.21969	2023	1.04367	0.86515	40.2228	0.892578
3062	Hv_Contig_3062	mitochondrial uncoupling protein, putative	1.93325	0.26206	2.89261	0.04886	2.18359	0.16195	2023	0.514285	0.266576	0.840698	0.308064
3068	Hv_Contig_3068	hypothetical protein AaeL_AAEL002089	2.73646	0.15033	2.8299	0.01903	2.3647	0.0318	2022	0.937285	0.15153	1.29393	0.153657
3087	Hv_Contig_3087	forkhead protein/ forkhead protein domain, putative	3.01042	0.44014	2.1158	0.12223	2.933	0.03963	2017	1.85912	0.456797	1.05513	0.441921
3092	Hv_Contig_3092	Basement membrane-specific heparan sulfate proteoglycan core protein	3.00232	0.2258	3.80436	0.19463	-0.32015	0.33121	2016	0.573538	0.298105	10.0038	0.400856
3098	Hv_Contig_3098	protein ariadne-1, putative	3.08129	0.75629	4.18564	0.01125	4.0589	0.11546	2014	0.465112	0.756374	0.50782	0.765053
3106	Hv_Contig_3106	cytohesin-1-like isoform 1	2.21624	0.42269	3.08383	0.00845	4.12577	0.05432	2013	0.548062	0.422774	0.266179	0.426166
3111	Hv_Contig_3111	predicted protein	3.33083	0.38965	2.4456	0.20064	2.51254	0.1911	2012	1.84706	0.438273	1.76331	0.433989
3126	Hv_Contig_3126	glycerol kinase-like protein	4.72518	0.29086	3.31745	0.02408	1.88876	0.31366	2007	2.65319	0.291855	7.14245	0.427764
3127	Hv_Contig_3127	transport protein Sec61 alpha subunit	4.70255	0.21075	5.79567	0.12982	6.1519	0.09776	2007	0.468747	0.247525	0.366186	0.23232
3130	Hv_Contig_3130	hypothetical protein TcasGA2_TC015016	1.62244	0.15664	1.19278	0.37796	1.39768	0.23529	2006	1.34692	0.409133	1.16858	0.282661
3131	Hv_Contig_3131	unknown	7.41043	0.24727	4.63782	0.04375	-4.0867	0.31853	2006	6.83343	0.251111	2890.55	0.403242
3136	Hv_Contig_3136	cytochrome P450	6.37545	0.35487	3.86476	0.11522	2.26046	0.10076	2004	5.69893	0.373106	17.3275	0.368897
3137	Hv_Contig_3137	GM10617	2.49355	0.29924	2.90626	0.28044	2.79859	0.03672	2003	0.751211	0.410111	0.80942	0.301485
3151	Hv_Contig_3151	serine protease H164	1.19755	1.40917	6.50776	0.00755	-3.7985	1.32021	2000	0.0252039	1.40919	31.9125	1.93099
3153	Hv_Contig_3153	chaperonin	5.56385	0.19017	5.27295	0.10111	6.11034	0.05371	1999	1.2234	0.215378	0.684684	0.197609
3158	Hv_Contig_3158	VA0D_MANSERecName: Full=V-type proton ATPase subunit d; Short=V-ATPase subunit d; AltName: Full=M40; AltName: Full=V-ATPase 40 kDa subunit; AltName: Full=Vacuolar proton pump subunit d	8.49683	0.10663	5.88848	0.09756	5.30876	0.14813	1997	6.09806	0.144527	9.11391	0.182517
3162	Hv_Contig_3162	ecdysone oxidase	0.98805	3.84539	4.45685	0.20411	-5.37197	0.0951	1996	0.0903207	3.8508	82.1404	3.84657
3167	Hv_Contig_3167	hypothetical protein DAPPUDRAFT_55140	3.19651	0.22749	1.68747	0.13262	3.82653	0.05278	1995	2.84621	0.263324	0.646167	0.233532
3171	Hv_Contig_3171	polymerase delta interacting protein 3	2.44953	0.1131	3.12427	0.03762	2.6948	0.23424	1995	0.626445	0.119193	0.843658	0.260115
3176	Hv_Contig_3176	CALNUC	5.20464	0.12422	5.83307	0.04266	5.51777	0.11963	1993	0.64688	0.131341	0.804894	0.172459
3178	Hv_Contig_3178	transcription factor, putative	3.61523	0.37391	3.15015	0.09694	3.1782	0.14757	1993	1.38039	0.386272	1.35381	0.401977
3179	Hv_Contig_3179	high temperature requirement protein A2	2.12501	0.23305	2.88955	0.07244	2.18129	0.16027	1992	0.588641	0.244049	0.961741	0.282841
3182	Hv_Contig_3182	60 kDa SS-A/Ro ribonucleoprotein	1.84626	0.13075	3.98949	0.00844	2.99399	0.05133	1992	0.226372	0.131022	0.451335	0.140465
3183	Hv_Contig_3183	splicing factor proline- and glutamine-rich	3.84523	0.45771	3.51901	0.22198	3.13006	0.05046	1992	1.25372	0.508698	1.64168	0.460483
3196	Hv_Contig_3196	hypothetical protein BRAFLDRAFT_63199	5.33936	0.14622	1.22509	0.26675	-5.36618	0.0951	1988	17.3188	0.304197	1669.89	0.174426
3203	Hv_Contig_3203	serine/threonine-protein kinase rio3 (rio kinase 3)	3.92959	0.39734	3.88369	0.00048	3.27429	0.08011	1986	1.03233	0.39734	1.57494	0.405335
3205	Hv_Contig_3205	DnaJ-like protein subfamily C member 11	2.88707	0.11244	2.35152	0.24525	1.99957	0.14529	1986	1.44949	0.269797	1.84997	0.183717
3207	Hv_Contig_3207	receptor expression enhancing protein isoform 1	5.12134	0.39916	3.84971	0.20214	4.71908	0.1504	1985	2.41434	0.447425	1.32158	0.426555
3212	Hv_Contig_3212	zinc finger protein 540-like	2.49128	0.23358	2.95035	0.03631	2.75006	0.15706	1984	0.727455	0.236385	0.835794	0.281474
3213	Hv_Contig_3213	eukaryotic translation initiation factor 2D-like	2.12572	0.11291	3.54717	0.04324	3.537	0.09222	1984	0.373337	0.120906	0.375978	0.145785
3223	Hv_Contig_3223	eukaryotic translation initiation factor 3 subunit J	5.31056	0.40334	5.21448	0.84463	4.34603	0.09767	1982	1.06887	0.935993	1.95143	0.414997
3226	Hv_Contig_3226	lung seven transmembrane receptor	0.10353	0.24053	-0.62764	0.30673	4.00767	0.06555	1982	1.65998	0.389792	0.0667939	0.249302
3228	Hv_Contig_3228	hypothetical protein TcasGA2_TC014151	1.1967	0.06261	2.42795	0.08127	1.71899	0.2455	1982	0.425948	0.102591	0.696266	0.253358
3233	Hv_Contig_3233	RNA helicase	4.12727	0.10881	3.73847	0.19839	2.22214	0.26957	1981	1.3093	0.22627	3.74543	0.290702
3245	Hv_Contig_3245	Down syndrome cell adhesion molecule	3.06009	0.13158	3.68302	0.0336	1.33459	0.09302	1977	0.649351	0.135802	3.30695	0.16114
3246	Hv_Contig_3246	epoxide hydrolase	2.80445	0.23204	3.58417	0.41774	-0.76197	0.50307	1977	0.58248	0.477859	11.8468	0.554005
3251	Hv_Contig_3251	GD14517	5.23169	0.43713	2.06597	0.16697	-4.64273	0.57059	1976	8.97381	0.467933	938.635	0.718788
3253	Hv_Contig_3253	UPF0453 protein C12orf44-like protein	3.95038	0.30462	4.37961	0.17854	3.8823	0.09904	1976	0.742658	0.353086	1.04832	0.320316
3262	Hv_Contig_3262	putative reverse transcriptase	1.05921	0.18223	-0.38072	0.37522	1.92529	0.12166	1974	2.71308	0.41713	0.548636	0.219109
3265	Hv_Contig_3265	hypothetical protein AaeL_AAEL002924	3.74381	0.05675	3.18943	0.15107	3.41002	0.22149	1973	1.46854	0.161378	1.26032	0.228645
3266	Hv_Contig_3266	pleckstrin homology domain-containing family F member 2-like isoform 3	5.23004	0.33486	4.29291	0.04569	3.80818	0.05518	1972	1.91472	0.337963	2.67931	0.339376
3267	Hv_Contig_3267	hypothetical protein TcasGA2_TC009115	2.1522	0.1932	1.04973	0.23147	2.91628	0.22822	1972	2.14722	0.301504	0.588829	0.299016
3271	Hv_Contig_3271	gossypol-induced cytochrome P450	7.30296	0.18587	6.93886	0.01927	4.72726	0.11276	1971	1.28708	0.186866	5.9616	0.217399
3272	Hv_Contig_3272	ADP-ribosylation factor	7.12261	0.10575	7.39032	0.0079	8.14231	0.11674	1971	0.830637	0.106045	0.493219	0.157516
3279	Hv_Contig_3279	hypothetical protein BRAFLDRAFT_59490	1.01265	0.15946	2.16521	0.17311	2.35492	0.13623	1970	0.449826	0.23536	0.3944	0.209729
3280	Hv_Contig_3280	hypothetical protein TcasGA2_TC007685	2.44745	0.65802	2.07965	0.03054	2.91381	0.06858	1969	1.29038	0.658728	0.723788	0.661584
3287	Hv_Contig_3287	hypothetical protein MTR_027s0011	2.83762	0.07806	2.69742	0.12787	2.07237	0.16939	1967	1.10206	0.149814	1.69966	0.186511
3290	Hv_Contig_3290	AMP dependent coa ligase	5.35997	0.28905	3.34552	0.17287	1.08916	0.1001	1967	4.04027	0.3368	19.3038	0.305892
3292	Hv_Contig_3292	epidermal growth factor receptor kinase substrate 8-like protein 1-like	3.38563	0.35001	2.8877	0.03396	3.18802	0.19785	1966	1.41219	0.351654	1.1468	0.402059
3295	Hv_Contig_3295	Gag-protease-integrase-RT-RNaseH polyprotein	2.19121	0.29401	1.30383	0.08099	3.89745	0.17263	1965	1.84981	0.304961	0.306458	0.340944
3297	Hv_Contig_3297	Organic cation transporter protein	3.71588	0.57438	1.14208	0.17729	------		1965	5.95376	0.601119	N/A	N/A
3301	Hv_Contig_3301	E3 ubiquitin-protein ligase RING1	1.50825	0.11112	3.65925	0.12229	3.15036	0.16809	1963	0.225156	0.165235	0.320388	0.201499
3303	Hv_Contig_3303	hypothetical protein TcasGA2_TC010059	3.19091	0.13727	3.41982	0.08174	3.21235	0.09162	1963	0.853279	0.159764	0.985249	0.165037
3306	Hv_Contig_3306	retrovirus-related Pol polyprotein from transposon TNT 1-94	2.13954	0.38572	1.05558	0.11973	2.29281	0.06171	1962	2.11985	0.403875	0.89921	0.390625
3307	Hv_Contig_3307	rho GTPase-activating protein 26-like	3.0708	0.30546	5.67106	0.07013	3.75744	0.1684	1962	0.164909	0.313407	0.621299	0.348804
3320	Hv_Contig_3320	putative integrase core domain protein	3.01132	0.28592	2.07923	0.17742	2.74212	0.24227	1959	1.90804	0.336494	1.20514	0.37476
3321	Hv_Contig_3321	AGAP003492-PB	4.48369	0.63655	4.26604	0.00507	3.26682	0.07149	1959	1.16284	0.63657	2.32442	0.640552
3322	Hv_Contig_3322	Nesprin-1	1.57637	0.231	0.94694	0.16753	-0.57087	0.21489	1959	1.54695	0.285355	4.4298	0.315498
3323	Hv_Contig_3323	nicalin-1-like	2.81824	0.2486	3.82176	0.16116	4.32273	0.10722	1959	0.498782	0.296268	0.352455	0.270736
3332	Hv_Contig_3332	protease, reverse transcriptase, ribonuclease H, integrase	1.92252	0.5462	2.54124	0.08478	3.66949	0.05202	1958	0.651248	0.552741	0.297927	0.548672
3337	Hv_Contig_3337	50kDa lectin	3.10567	0.23978	3.99071	0.06625	2.1861	0.16976	1957	0.541473	0.248764	1.89155	0.293791
3338	Hv_Contig_3338	myosin-XVIIIa isoform 1	1.94465	0.30946	1.18316	0.08745	2.48523	0.03324	1957	1.69524	0.321579	0.687494	0.31124
3342	Hv_Contig_3342	tak1	3.19525	0.13833	2.47111	0.38332	2.56939	0.15699	1956	1.65192	0.407516	1.54313	0.209239
3344	Hv_Contig_3344	CarE	1.03999	0.7819	6.15415	0.01114	4.67752	0.05265	1956	0.0288725	0.781979	0.0803516	0.783671
3345	Hv_Contig_3345	AGAP004738-PA	2.27732	0.46898	3.2757	0.06472	2.84619	0.13155	1956	0.500562	0.473425	0.674145	0.487081
3346	Hv_Contig_3346	cytochrome P450	7.15361	0.8276	3.19456	0.11097	1.36314	0.23156	1956	15.5522	0.835007	55.3484	0.859385
3347	Hv_Contig_3347	neutral lipase	2.46333	0.40878	1.90504	0.2265	1.63498	0.24141	1955	1.47252	0.467336	1.77565	0.474742
3351	Hv_Contig_3351	transmembrane 9 superfamily protein member 4	2.39068	0.21754	2.96209	0.15952	4.77269	0.14422	1954	0.672959	0.26976	0.191842	0.261004
3355	Hv_Contig_3355	AGAP008575-PA	2.8844	0.4964	2.67165	0.02385	2.6469	0.08293	1953	1.1589	0.496973	1.17895	0.50328
3356	Hv_Contig_3356	hypothetical protein TcasGA2_TC008496	0.57758	0.57905	2.02393	0.1656	4.28959	0.08805	1953	0.366949	0.602264	0.0763086	0.585706
3357	Hv_Contig_3357	kelch domain-containing protein 4-like	1.24843	0.39115	3.32594	0.11891	3.07986	0.06223	1952	0.236923	0.408825	0.280986	0.396069
3358	Hv_Contig_3358	shoc2	2.81472	0.24293	3.64157	0.01005	3.3864	0.14179	1952	0.563759	0.243138	0.672833	0.281282
3359	Hv_Contig_3359	viral IAP-associated factor, putative	4.55869	0.16188	4.12558	0.17084	4.57381	0.12072	1952	1.35014	0.235354	0.989574	0.201937
3360	Hv_Contig_3360	AGAP011085-PA	1.75459	0.44154	2.11465	0.12496	2.78953	0.28095	1952	0.779132	0.458882	0.488036	0.523345
3362	Hv_Contig_3362	sugar transporter protein 3	5.61863	0.26835	4.38302	0.03989	-3.23513	0.39564	1952	2.35481	0.271299	462.644	0.478061
3365	Hv_Contig_3365	peripheral-type benzodiazepine receptor	3.27765	0.57508	2.1757	0.19948	3.33827	0.21554	1950	2.14645	0.608695	0.958852	0.614145
3371	Hv_Contig_3371	DnaJ-5	3.3646	0.09145	5.97251	0.08965	5.73527	0.10151	1949	0.164037	0.128063	0.193356	0.136629
3373	Hv_Contig_3373	CG9007 CG9007-PA	2.89452	0.19799	3.57183	0.08087	2.61055	0.05922	1949	0.62533	0.213869	1.21754	0.206657
3376	Hv_Contig_3376	hypothetical protein TcasGA2_TC000825	6.25708	0.02327	6.1765	0.01578	5.007	0.17527	1948	1.05744	0.0281159	2.37855	0.176808
3377	Hv_Contig_3377	connectin-like	1.06472	0.37455	2.92617	0.40489	1.30939	0.24501	1948	0.2752	0.551565	0.844009	0.447569
3378	Hv_Contig_3378	Titin-like protein	2.96756	0.35428	6.67489	0.04621	-3.42716	0.24677	1948	0.0765566	0.357281	84.14	0.431752
3379	Hv_Contig_3379	ribosomal protein L3	6.05827	1.52355	3.92483	0.00978	1.60073	0.26988	1948	4.38762	1.52358	21.9712	1.54727
3380	Hv_Contig_3380	apolipophorin precursor protein	0.41358	2.51376	6.88355	0.03153	1.56056	0.14923	1947	0.0112809	2.51396	0.45157	2.51819
3381	Hv_Contig_3381	VATL_HELVIRecName: Full=V-type proton ATPase 16 kDa proteolipid subunit; Short=V-ATPase 16 kDa proteolipid subunit; AltName: Full=Vacuolar proton pump 16 kDa proteolipid subunit	10.5525	0.11832	9.32781	0.1291	7.87022	0.10545	1947	2.33705	0.175118	6.41869	0.158491
3385	Hv_Contig_3385	elongation factor 1 alpha	11.9225	0.05226	11.555	0.05667	11.604	0.10389	1947	1.29016	0.0770882	1.24705	0.116294
3387	Hv_Contig_3387	hypothetical protein AaeL_AAEL005736	2.66727	0.34924	3.91136	0.02906	4.00633	0.04922	1946	0.422174	0.350447	0.395278	0.352691
3388	Hv_Contig_3388	hypothetical protein LOC100118326	1.88616	0.28375	3.81653	0.08185	2.80496	0.11035	1946	0.262362	0.295319	0.528949	0.304452
3389	Hv_Contig_3389	Abhydrolase domain-containing protein 4	4.27447	0.31157	4.00046	0.03348	3.41089	0.13841	1946	1.20916	0.313364	1.81955	0.34093
3390	Hv_Contig_3390	sprouty-related protein with EVH-1 domain	0.30533	0.17823	3.07763	0.2366	3.73554	0.03152	1946	0.146371	0.296219	0.0927692	0.180996
3392	Hv_Contig_3392	ovary C/EBPg transcription factor	4.09882	0.5473	2.53691	0.23661	2.02703	0.15427	1945	2.95244	0.596256	4.20408	0.568627
3395	Hv_Contig_3395	heat shock protein 70	0.28373	0.28788	4.53805	0.01057	-0.33561	0.16259	1945	0.0523989	0.288074	1.53617	0.330621
3396	Hv_Contig_3396	GJ10458	0.75743	0.42262	1.45464	0.0115	2.41795	0.10001	1945	0.616764	0.422776	0.316325	0.434292
3403	Hv_Contig_3403	carboxyl/choline esterase CCE015a	4.30347	0.35225	2.25783	0.06809	2.72762	0.18221	1943	4.12856	0.358771	2.98111	0.396586
3408	Hv_Contig_3408	AN1-type zinc finger protein 6-like isoform 1	4.6825	0.68737	3.20685	0.13285	2.60013	0.41325	1941	2.78109	0.70009	4.23502	0.802031
3413	Hv_Contig_3413	organic cation transporter	5.83771	0.42882	1.77825	0.14055	------		1941	16.6732	0.451266	N/A	N/A
3418	Hv_Contig_3418	hypothetical protein AaeL_AAEL009235	3.38446	0.33318	4.36845	0.12023	3.7586	0.17836	1940	0.50558	0.354209	0.771565	0.377917
3420	Hv_Contig_3420	cytochrome P450	3.32684	0.28682	7.9622	0.04961	-0.43453	0.30589	1939	0.0402363	0.291079	13.5608	0.419326
3424	Hv_Contig_3424	RNA-binding protein 39	2.11122	0.40042	2.50077	0.30616	2.30181	0.21806	1939	0.763368	0.504054	0.876247	0.455946
3427	Hv_Contig_3427	Chromosome 10 open reading frame 56, partial	1.28077	1.53041	2.47511	0.20524	2.16628	0.30552	1938	0.436986	1.54411	0.541296	1.56061
3432	Hv_Contig_3432	bobby sox CG1414-PC	3.1744	0.35807	3.87156	0.07943	4.24976	0.05121	1937	0.616785	0.366774	0.474553	0.361713
3446	Hv_Contig_3446	carboxyl/choline esterase CCE016a	9.53508	1.09113	7.35873	0.01099	------		1934	4.52009	1.09119	N/A	N/A
3456	Hv_Contig_3456	cytochrome P450 CYP9A1v2	0.04234	0.40159	3.52779	0.01087	2.34319	0.23676	1931	0.0892843	0.401737	0.202943	0.466186
3460	Hv_Contig_3460	carboxylesterase	9.01938	0.20583	5.84054	0.02047	4.35051	0.05199	1930	9.05579	0.206845	25.4372	0.212294
3463	Hv_Contig_3463	CG3808 CG3808-PA	2.2854	0.10524	3.34374	0.13469	3.32316	0.0313	1929	0.480184	0.170929	0.487083	0.109796
3465	Hv_Contig_3465	conserved hypothetical protein	4.20577	0.72555	3.39941	0.03588	0.6472	0.10676	1929	1.74879	0.726437	11.7825	0.733362
3466	Hv_Contig_3466	WD-repeat protein YNL035C, putative	3.15886	0.21889	3.68053	0.11395	4.02956	0.04088	1929	0.696565	0.246774	0.546881	0.222675
3467	Hv_Contig_3467	unnamed protein product	3.59196	0.23826	4.49484	0.11626	3.67145	0.10207	1929	0.534818	0.265112	0.946392	0.259203
3468	Hv_Contig_3468	cytochrome P450	6.09131	0.14715	0.72381	0.02545	1.4335	0.21254	1929	41.2837	0.149335	25.243	0.258508
3474	Hv_Contig_3474	carbonyl reductase	4.75559	0.27782	3.20252	0.07894	-3.70819	0.58595	1928	2.93441	0.288817	353.063	0.648476
3475	Hv_Contig_3475	predicted protein	1.77651	0.26947	2.168	0.07477	3.17224	0.12267	1928	0.762342	0.279651	0.380052	0.296078
3479	Hv_Contig_3479	hypothetical protein TcasGA2_TC008564	4.10166	0.30211	2.51915	0.01276	2.06026	0.33227	1927	2.9949	0.302379	4.11645	0.449081
3487	Hv_Contig_3487	hypothetical protein TcasGA2_TC030637	4.38774	0.36122	3.32997	0.2108	2.22463	0.12047	1926	2.08171	0.41823	4.47879	0.380779
3489	Hv_Contig_3489	phosphatidylinositol-4-phosphate 3-kinase C2 domain-containing subunit beta-like isoform 2	3.71349	0.44628	1.87439	0.18677	2.55505	0.0851	1925	3.57787	0.483786	2.23216	0.454321
3492	Hv_Contig_3492	Prolyl endopeptidase	1.77595	0.21045	4.44336	0.14872	3.03615	0.03541	1924	0.157409	0.257695	0.417486	0.213408
3507	Hv_Contig_3507	GF18195	1.33204	0.27454	4.92211	0.05159	5.7016	0.1545	1920	0.0830388	0.279345	0.0483762	0.315028
3512	Hv_Contig_3512	carboxylesterase	8.22614	0.2371	5.42375	0.01871	5.07781	0.05205	1919	6.97595	0.237837	8.86629	0.242746
3522	Hv_Contig_3522	hypothetical protein TcasGA2_TC004721	3.21494	0.34921	6.50828	0.00975	-4.15911	1.22825	1918	0.102001	0.349346	165.886	1.27693
3530	Hv_Contig_3530	ubiquinol-cytochrome c reductase core protein II	7.3826	0.08642	5.99544	0.02728	5.84685	0.07508	1915	2.61563	0.0906235	2.89939	0.114479
3544	Hv_Contig_3544	polo kinase kinase	2.83463	0.22893	2.67016	0.08672	3.76249	0.06783	1912	1.12075	0.244805	0.525637	0.238767
3551	Hv_Contig_3551	UDP-glucosyltransferase	3.99988	0.49892	6.18695	0.07522	-2.76386	0.49799	1911	0.219597	0.504558	108.665	0.704922
3555	Hv_Contig_3555	hypothetical protein TcasGA2_TC030780	5.39534	0.27515	5.17686	0.06228	2.58711	0.06021	1910	1.16351	0.28211	7.00425	0.281661
3560	Hv_Contig_3560	polyubiquitin-C-like	6.8083	0.47843	7.21742	0.0092	7.30771	0.14929	1909	0.753083	0.478518	0.707396	0.501181
3564	Hv_Contig_3564	ubiquitin conjugating enzyme isoform 1	4.26193	0.07981	5.84582	0.1192	5.00136	0.12497	1909	0.333581	0.143451	0.598976	0.148281
3566	Hv_Contig_3566	neither inactivation nor afterpotential B	4.95565	0.72256	3.03531	0.1361	-1.33053	0.41967	1909	3.78512	0.735266	78.0421	0.835593
3573	Hv_Contig_3573	GH23114	2.98408	0.27381	2.23006	0.91121	1.41592	0.26066	1907	1.68649	0.95146	2.96526	0.378042
3574	Hv_Contig_3574	GA10060-PA	2.73152	0.41575	1.21445	0.01974	2.4363	0.30231	1907	2.86209	0.416218	1.22707	0.514042
3575	Hv_Contig_3575	Protein diaphanous	3.14129	0.29695	1.39782	0.042	2.88209	0.02363	1907	3.3484	0.299905	1.19681	0.297889
3583	Hv_Contig_3583	vacuolar protein sorting-associated protein 45-like	2.59435	0.1456	2.34682	0.08436	2.58863	0.12417	1906	1.18717	0.168273	1.00397	0.191357
3585	Hv_Contig_3585	facilitated trehalose transporter Tret1-like	6.16225	0.42773	3.18747	0.03967	-1.31944	0.4725	1906	7.86137	0.429566	178.736	0.637345
3586	Hv_Contig_3586	spliceosome associated protein	3.94039	0.22156	4.24845	0.08161	4.64146	0.08545	1905	0.807727	0.236112	0.615116	0.237467
3591	Hv_Contig_3591	activating transcription factor of chaperone	9.35974	0.21359	9.42932	0.0398	8.78307	0.02524	1904	0.952915	0.217266	1.4914	0.215076
3592	Hv_Contig_3592	carnitine o-acetyltransferase	4.64867	0.23085	3.97008	0.27014	0.6916	0.21617	1904	1.60057	0.355341	15.5309	0.316261
3595	Hv_Contig_3595	hypothetical protein LOC100646430	3.25308	1.01213	4.12807	0.01901	3.9883	0.0584	1903	0.545258	1.01231	0.600726	1.01381
3598	Hv_Contig_3598	polyubiquitin-C-like	8.06523	0.36464	8.01487	0.02694	7.15337	0.14877	1902	1.03552	0.365634	1.88147	0.393821
3604	Hv_Contig_3604	microfibrillar-associated protein 1	2.32799	0.20477	4.33771	0.02684	3.34183	0.16019	1901	0.248321	0.206522	0.495226	0.259984
3606	Hv_Contig_3606	ubiquitin-protein ligase E3C-like	1.7909	0.28954	3.37911	0.14202	2.78634	0.05208	1901	0.332584	0.322495	0.501583	0.294187
3607	Hv_Contig_3607	chlorophyllide A binding protein precursor	6.02173	1.04006	-0.39511	0.27799	------		1901	85.44	1.07657	N/A	N/A
3608	Hv_Contig_3608	cytochrome P450 monooxygenase CYP321A1	7.81866	0.41407	4.33561	0.15962	-0.42969	0.88974	1901	11.1816	0.443771	304.089	0.981372
3609	Hv_Contig_3609	cytochrome P450	6.13233	0.47203	2.73774	0.34032	2.45096	0.08834	1900	10.5166	0.581919	12.8293	0.480225
3610	Hv_Contig_3610	ORF2-encoded protein, partial	1.20071	0.14903	3.28419	0.39855	0.881	0.21723	1900	0.235945	0.425502	1.24808	0.263437
3611	Hv_Contig_3611	Putative ubiquitin carboxyl-terminal hydrolase FAF-X	2.66632	0.38045	1.67337	0.07756	2.4585	0.06799	1900	1.99025	0.388275	1.15494	0.386477
3616	Hv_Contig_3616	f-actin-capping protein subunit alpha-like isoform 2	3.77376	0.29247	4.48227	0.01222	6.27863	0.06383	1898	0.611952	0.292725	0.176181	0.299354
3623	Hv_Contig_3623	Upf3 regulator of nonsense transcripts-like protein B	2.35326	0.2286	4.72902	0.05126	2.82706	0.08665	1896	0.192675	0.234277	0.720065	0.244471
3631	Hv_Contig_3631	hypothetical protein LOC100571647	2.55559	0.06085	5.38691	0.05698	3.93099	0.16496	1894	0.140504	0.0833633	0.385446	0.175825
3632	Hv_Contig_3632	golgi SNAP receptor complex member 2	2.45767	0.23893	1.87637	0.01354	2.15311	0.07342	1894	1.4962	0.239313	1.23504	0.249956
3640	Hv_Contig_3640	quaking related	3.86321	0.17514	5.58824	0.06108	5.86924	0.05769	1892	0.302492	0.185485	0.248957	0.184397
3641	Hv_Contig_3641	transformation/transcription domain-associated protein-like	1.55645	0.23985	-0.88827	0.42912	1.69934	0.24248	1892	5.4442	0.491601	0.905703	0.341064
3642	Hv_Contig_3642	HM00021	1.4292	0.21195	3.12485	0.0191	3.31258	0.20714	1892	0.308716	0.212809	0.271048	0.296361
3644	Hv_Contig_3644	GH22764	3.18948	0.61187	1.80832	0.05035	1.76308	0.10639	1892	2.60478	0.613938	2.68775	0.621051
3649	Hv_Contig_3649	hydroxybutyrate dehydrogenase	6.76729	0.17694	5.05401	0.00801	-2.92021	0.58616	1891	3.27905	0.177121	824.571	0.612284
3651	Hv_Contig_3651	Abl interactor 2	3.33298	0.45965	3.89742	0.12496	4.44213	0.16547	1891	0.676218	0.476333	0.463567	0.488527
3654	Hv_Contig_3654	glutathione peroxidase	0.95403	0.43034	1.4992	0.26897	1.18227	0.10412	1890	0.685311	0.507481	0.853676	0.442757
3655	Hv_Contig_3655	acyl-CoA-binding domain-containing protein 6-like	2.04738	0.52816	3.44682	0.10451	4.04237	0.14634	1890	0.379076	0.538401	0.25087	0.548059
3656	Hv_Contig_3656	GJ12043	2.60335	0.06212	4.03942	0.04502	2.67791	0.11906	1890	0.369573	0.0767183	0.949632	0.134291
3660	Hv_Contig_3660	eukaryotic translation initiation factor 3 subunit J	2.83572	0.03807	3.35892	1.40878	2.75149	0.31812	1890	0.695827	1.40929	1.06012	0.32039
3664	Hv_Contig_3664	AGAP005012-PA	2.31227	0.56858	1.84538	0.05035	3.26275	0.159	1889	1.38213	0.570805	0.51746	0.590393
3667	Hv_Contig_3667	NADH dehydrogenase subunit 1	11.3793	0.3832	9.94737	0.08515	6.43457	0.1006	1889	2.69807	0.392547	30.7973	0.396185
3668	Hv_Contig_3668	hypothetical protein AaeL_AAEL009470	3.21863	0.21185	3.54855	0.03625	2.84817	0.15002	1888	0.795581	0.214929	1.29276	0.259589
3669	Hv_Contig_3669	sulfatase	4.48817	0.16212	5.80689	0.07219	6.1805	0.03038	1888	0.40089	0.177466	0.309427	0.164942
3670	Hv_Contig_3670	mothers against decapentaplegic homolog 6	3.00653	0.23517	3.7672	0.10619	0.20877	0.39148	1888	0.590222	0.258033	6.9536	0.456685
3674	Hv_Contig_3674	vacuolar ATPase subunit C	8.98648	0.11093	7.06303	0.05216	6.08032	0.03268	1886	3.79329	0.122581	7.4962	0.115644
3682	Hv_Contig_3682	VATL_HELVIRecName: Full=V-type proton ATPase 16 kDa proteolipid subunit; Short=V-ATPase 16 kDa proteolipid subunit; AltName: Full=Vacuolar proton pump 16 kDa proteolipid subunit	9.19575	0.16191	6.86274	0.47004	6.96879	0.14249	1885	5.03855	0.497144	4.68146	0.215681
3683	Hv_Contig_3683	organic cation transporter	5.62354	0.22728	3.93967	0.14444	------		1885	3.21289	0.269294	N/A	N/A
3697	Hv_Contig_3697	carboxyl/choline esterase CCE001f	8.31226	0.57057	5.16573	0.03985	-5.35437		1882	8.85523	0.57196	13003.7	0.57057
3699	Hv_Contig_3699	polycalin	7.27912	0.1248	4.46788	0.07029	-5.78636	0.80221	1881	7.01888	0.143233	8572.38	0.81186
3711	Hv_Contig_3711	CG5044, isoform A	4.55061	0.15097	2.32938	0.01952	2.36878	0.21776	1879	4.66291	0.152227	4.53729	0.264974
3713	Hv_Contig_3713	WD-repeat protein, putative	1.31767	0.26814	1.98641	0.33743	3.25325	0.1818	1878	0.629056	0.430997	0.261416	0.32396
3714	Hv_Contig_3714	conserved hypothetical protein	7.6204	0.25814	4.22781	0.02056	4.10357	0.14344	1878	10.502	0.258957	11.4465	0.295316
3719	Hv_Contig_3719	hypothetical protein LOC100116220	2.97354	0.19478	3.33404	0.11497	2.1853	0.11457	1877	0.778895	0.22618	1.72697	0.225977
3728	Hv_Contig_3728	BACH1, putative	2.31447	0.55179	2.9694	0.16257	4.59962	0.15073	1875	0.635106	0.57524	0.205164	0.572007
3731	Hv_Contig_3731	survivin-1	3.27146	0.3301	3.21261	0.02188	4.23958	0.12883	1874	1.04164	0.330824	0.511172	0.354349
3732	Hv_Contig_3732	AMP dependent coa ligase	6.00944	0.87062	1.70925	0.33796	-1.92518	0.82237	1874	19.7009	0.933914	244.658	1.19761
3736	Hv_Contig_3736	GL10231	2.68786	0.2546	3.53642	0.13149	2.09316	0.2152	1873	0.555339	0.28655	1.51016	0.333365
3743	Hv_Contig_3743	polyhomeotic	1.18825	0.43841	1.7769	0.22267	2.33322	0.09099	1871	0.664965	0.491717	0.452199	0.447753
3748	Hv_Contig_3748	carboxypeptidase	6.30048	0.97672	5.21353	0.04103	-3.54736	0.70513	1869	2.12424	0.977581	921.5	1.20465
3749	Hv_Contig_3749	cysteinyl-tRNA synthetase	4.43818	0.31641	3.02504	0.01623	2.09449	0.2932	1869	2.66316	0.316826	5.07599	0.431372
3766	Hv_Contig_3766	insect intestinal mucin IIM86	10.3866	0.50178	7.32912	0.03385	-6.34128		1865	8.32529	0.50292	108542	0.50178
3768	Hv_Contig_3768	serine/threonine kinase LKB1	1.65549	0.35346	3.05824	0.36235	3.3488	0.11716	1865	0.378208	0.506193	0.309217	0.372371
3769	Hv_Contig_3769	conserved hypothetical protein	7.11633	0.28198	5.53364	0.06095	5.75579	0.1913	1865	2.99528	0.288492	2.56781	0.340747
3776	Hv_Contig_3776	chlorophyllide A binding protein precursor	7.55386	0.89861	2.2232	0.10106	-4.55855	0.67828	1864	40.2428	0.904275	4427.91	1.12586
3780	Hv_Contig_3780	CG13185 CG13185-PB	2.14792	0.41341	4.4535	0.01859	3.22931	0.05148	1863	0.202279	0.413828	0.472573	0.416603
3783	Hv_Contig_3783	Nesprin-1	3.38872	0.21698	6.26391	0.02399	2.08356	0.03168	1863	0.136296	0.218302	2.47111	0.219281
3797	Hv_Contig_3797	DnaJ (Hsp40) homolog 9	3.79589	0.28206	4.60321	0.06986	4.76772	0.1361	1860	0.571442	0.290583	0.509859	0.313179
3802	Hv_Contig_3802	Psq-DNA binding domain protein	1.39156	0.25472	3.03783	0.02871	2.50393	0.14304	1859	0.319465	0.256333	0.462534	0.292135
3804	Hv_Contig_3804	carboxyl/choline esterase CCE006b	7.08887	0.45208	4.23569	0.07808	-5.26623	0.09846	1858	7.22591	0.458773	5239.09	0.462678
3817	Hv_Contig_3817	protein inscuteable homolog	2.17735	0.57624	2.58642	0.03841	2.57643	0.2042	1855	0.753109	0.577519	0.758342	0.611351
3823	Hv_Contig_3823	beta-tubulin cofactor E	5.05855	0.30762	4.29368	0.09163	3.31436	0.10503	1854	1.69922	0.320977	3.35007	0.325056
3824	Hv_Contig_3824	organic cation transporter	4.37403	1.19966	1.50896	0.11186	-2.05883	0.42321	1854	7.28571	1.20486	86.394	1.27212
3828	Hv_Contig_3828	Arc2-PA	3.51373	1.59625	2.02862	0.29999	0.61897	0.12413	1854	2.79939	1.62419	7.4372	1.60107
3830	Hv_Contig_3830	UTP11-like U3 small nucleolar ribonucleoprotein	2.22521	0.06591	3.78073	0.2637	2.24874	0.13337	1853	0.340206	0.271812	0.983823	0.148767
3836	Hv_Contig_3836	Ethanolaminephosphotransferase 1	2.2203	0.40931	-0.07522	0.28646	1.32677	0.04042	1852	4.90931	0.499594	1.85772	0.411301
3842	Hv_Contig_3842	GA10060-PA	4.09394	0.38781	2.7611	0.07509	3.14229	0.11206	1850	2.51898	0.395013	1.93408	0.403676
3845	Hv_Contig_3845	ADP-dependent glucokinase	3.31157	0.00517	4.96856	0.02709	4.53671	0.17	1849	0.3171	0.0275789	0.427756	0.170079
3846	Hv_Contig_3846	hypothetical protein TcasGA2_TC030780	1.324	1.01353	2.94081	0.39382	3.83501	0.143	1849	0.326056	1.08735	0.175433	1.02357
3849	Hv_Contig_3849	hypothetical protein	5.45997	0.1077	3.83702	0.06907	3.48312	0.17797	1849	3.08004	0.127945	3.93633	0.208021
3850	Hv_Contig_3850	cytochrome P450	6.76493	0.33325	3.77563	0.01452	-5.32885		1849	7.94089	0.333566	4371.1	0.33325
3855	Hv_Contig_3855	Putative ATPase N2B	4.22649	0.06945	2.94051	0.60147	1.68001	0.14786	1848	2.43848	0.605466	5.84207	0.163358
3860	Hv_Contig_3860	Lysosomal Pro-X carboxypeptidase, putative	0.43154	0.86256	4.12487	0.15094	5.76657	0.16528	1847	0.0773031	0.875667	0.024774	0.878252
3862	Hv_Contig_3862	huntingtin interacting protein	5.18421	0.38101	2.68817	0.14398	0.47313	0.20746	1847	5.64135	0.407307	26.1925	0.43383
3863	Hv_Contig_3863	H+ transporting ATP synthase beta subunit isoform 2	9.51706	0.13055	9.47847	0.01101	7.82274	0.07149	1846	1.02711	0.131013	3.23624	0.148843
3864	Hv_Contig_3864	AGAP002280-PA	3.72088	0.20362	3.05384	0.01577	1.82428	0.21479	1846	1.58781	0.20423	3.72335	0.295966
3878	Hv_Contig_3878	hypothetical protein DAPPUDRAFT_45672	1.20014	0.07957	3.93076	0.03862	3.41596	0.09962	1844	0.150661	0.0884471	0.215264	0.127497
3880	Hv_Contig_3880	E3 ubiquitin-protein ligase Bre1	2.25177	0.15586	2.39281	0.08154	2.91988	0.06442	1843	0.906865	0.175901	0.629331	0.168648
3882	Hv_Contig_3882	protein phosphatase 1 catalytic subunit	4.42956	0.14677	4.20457	0.1036	5.22022	0.03834	1842	1.16877	0.179651	0.57808	0.151695
3884	Hv_Contig_3884	speckle-type POZ protein-like	3.22343	0.05564	2.52982	0.24313	2.7911	0.20872	1842	1.61733	0.249415	1.34941	0.216009
3885	Hv_Contig_3885	Solute carrier family 2, facilitated glucose transporter member 8	1.84957	0.21028	4.58376	0.0768	3.81165	0.18219	1842	0.150289	0.223866	0.256658	0.278228
3886	Hv_Contig_3886	NADPH:adrenodoxin oxidoreductase, mitochondrial-like	3.98992	0.22904	2.8557	0.03798	1.50221	0.21116	1842	2.195	0.232168	5.60887	0.311525
3891	Hv_Contig_3891	transducin-like enhancer of split 4 (E(sp1) homolog, Drosophila), isoform CRA_a	1.78462	0.20522	3.31588	0.21932	3.92387	0.04801	1841	0.345975	0.300361	0.226998	0.210761
3892	Hv_Contig_3892	kakapo	3.27067	0.4911	-0.05038	0.05035	1.41377	0.41982	1841	9.99392	0.493674	3.62228	0.646087
3898	Hv_Contig_3898	GA15161-PA	3.04903	0.08703	2.59707	0.06806	2.62121	0.24254	1840	1.3679	0.110483	1.3452	0.257682
3899	Hv_Contig_3899	hypothetical protein LOC100637207	3.09879	0.18196	2.85164	0.19486	2.83866	0.08398	1840	1.18686	0.266608	1.19759	0.200405
3910	Hv_Contig_3910	fatty-acid amide hydrolase 2-like	3.81597	0.45646	5.69079	0.01354	-0.50198	0.36837	1837	0.272661	0.456661	19.9449	0.58656
3913	Hv_Contig_3913	UDP-glucosyltransferase	4.51497	0.29097	2.50482	0.06106	-6.01251	1.26023	1836	4.02824	0.297308	1476	1.29338
3917	Hv_Contig_3917	GH18045	0.27756	0.29672	0.67776	1.24658	-0.31221	0.09999	1836	0.757753	1.28141	1.50501	0.313115
3918	Hv_Contig_3918	RNA-directed DNA polymerase from mobile element jockey	3.26843	0.17466	3.69119	0.07036	3.60871	0.20519	1835	0.745996	0.188299	0.789888	0.269461
3921	Hv_Contig_3921	Bromodomain-containing protein 7	1.54921	0.24182	4.20639	0.0747	4.02156	0.02319	1834	0.158529	0.253095	0.180197	0.242929
3930	Hv_Contig_3930	acid phosphatase-1	2.22952	0.2671	3.53393	0.08605	3.41681	0.20802	1831	0.404887	0.280619	0.439127	0.338548
3937	Hv_Contig_3937	phosphomannomutase	5.24505	0.18491	4.41518	0.1521	2.58141	0.2157	1830	1.77753	0.239429	6.3363	0.284109
3943	Hv_Contig_3943	organic cation transporter	6.0991	0.19766	3.86375	0.05157	-0.36012	0.34079	1829	4.70877	0.204277	87.9871	0.393964
3944	Hv_Contig_3944	tyrosine-protein kinase pr2	0.24615	0.32079	1.72832	0.02314	4.13004	0.07118	1829	0.35795	0.321624	0.067738	0.328592
3949	Hv_Contig_3949	Protein CREG1 precursor (Cellular repressor of E1A-stimulated genes 1)	3.57818	0.87015	3.28351	0.16373	3.76981	0.17079	1828	1.2266	0.88542	0.875616	0.886753
3953	Hv_Contig_3953	putative polyprotein	2.56836	0.52978	0.11778	0.77601	1.66915	0.0884	1828	5.46636	0.939605	1.86504	0.537105
3962	Hv_Contig_3962	UBX domain-containing protein 1	2.2571	0.13812	2.23725	0.0806	2.42064	0.17172	1826	1.01385	0.159917	0.892832	0.220374
3966	Hv_Contig_3966	cytochrome P450	5.57059	0.46874	2.17053	0.21163	2.79202	0.22898	1826	10.5565	0.5143	6.86172	0.521679
3984	Hv_Contig_3984	hypothetical protein AND_05812	5.23274	0.77279	4.4547	0.05475	-2.07646	0.45945	1822	1.7148	0.774727	158.595	0.899054
3988	Hv_Contig_3988	hypothetical protein TcasGA2_TC000324	4.2771	0.18788	4.23116	0.1299	3.26272	0.16783	1821	1.03236	0.228414	2.02003	0.251924
3989	Hv_Contig_3989	cell differentiation protein RCD1 homolog	2.95998	0.13763	3.71131	0.17729	4.53985	0.11883	1821	0.594056	0.224441	0.334512	0.181831
3992	Hv_Contig_3992	chymotrypsin-like protease C1	10.6938	0.78376	6.61809	0.11031	-3.48179	1.47046	1821	16.8621	0.791485	18504.5	1.66629
3995	Hv_Contig_3995	leptin receptor-like protein	3.9136	0.37377	3.71042	0.21867	2.9998	0.1172	1820	1.15123	0.433036	1.884	0.391714
4000	Hv_Contig_4000	vitellogenin, putative	3.07937	0.39499	2.10712	0.12317	1.75227	0.13469	1819	1.9619	0.413749	2.50898	0.417323
4006	Hv_Contig_4006	UDP-glucosyltransferase precursor	5.71394	0.19472	3.20829	0.18496	-6.30446		1818	5.67905	0.268563	4148.57	0.19472
4007	Hv_Contig_4007	UDP-glucosyltransferase precursor	1.69345	1.10382	5.00815	0.06162	3.13429	0.20522	1818	0.100502	1.10554	0.368353	1.12273
4008	Hv_Contig_4008	AGAP002628-PA	3.27823	0.40291	5.52374	0.04838	1.82169	0.23288	1818	0.210879	0.405804	2.74449	0.46537
4009	Hv_Contig_4009	myosin-XVIIIa	2.24724	0.5537	4.11262	0.0768	3.53782	0.06161	1818	0.274451	0.559001	0.408787	0.557117
4013	Hv_Contig_4013	hypothetical protein AaeL_AAEL005736	4.05368	0.33028	5.09226	0.13187	5.96418	0.11795	1817	0.486806	0.355633	0.266	0.350709
4014	Hv_Contig_4014	GJ21245	3.32087	0.20383	2.92361	0.15803	1.45859	0.21958	1817	1.317	0.257915	3.63582	0.299603
4016	Hv_Contig_4016	hypothetical protein AaeL_AAEL009893	1.70119	0.17856	3.31556	0.12325	3.11225	0.05073	1817	0.326608	0.216966	0.376035	0.185627
4025	Hv_Contig_4025	CG8128 CG8128-PA	3.81925	0.2552	2.55032	0.14741	1.93294	0.11167	1815	2.40983	0.294715	3.69688	0.278563
4033	Hv_Contig_4033	farnesyltransferase beta subunit	3.39565	0.1398	5.20273	0.16386	2.67709	0.21992	1814	0.285769	0.215393	1.64554	0.260593
4034	Hv_Contig_4034	SD09360p	1.57082	0.30033	1.56577	0.70017	2.96027	0.1731	1814	1.00351	0.761864	0.38171	0.346644
4037	Hv_Contig_4037	luciferin 4-monooxygenase-like	8.04689	0.22031	5.8754	0.00398	-4.65688	1.32021	1813	4.50488	0.220346	6671.38	1.33847
4040	Hv_Contig_4040	receptor expression enhancing protein isoform 1	7.37156	0.53134	6.82432	0.02564	6.23916	0.1032	1812	1.46129	0.531958	2.19223	0.541269
4045	Hv_Contig_4045	S33901reverse transcriptase - silkworm transposon Pao	1.54321	0.69415	1.48954	0.04688	1.80039	0.15742	1811	1.0379	0.695731	0.836722	0.711776
4046	Hv_Contig_4046	prostaglandin E synthase 2	4.53711	0.11787	3.91853	0.0796	2.93993	0.15807	1811	1.53536	0.14223	3.02551	0.197179
4056	Hv_Contig_4056	serine protease 10	5.93172	0.17259	5.61191	0.06415	4.10188	0.17405	1809	1.24817	0.184126	3.55498	0.245114
4060	Hv_Contig_4060	GH19864	2.32727	0.16558	2.17489	0.03257	3.7867	0.10288	1808	1.1114	0.168753	0.363637	0.194939
4067	Hv_Contig_4067	5' nucleotidase	7.8258	0.76177	3.70379	0.17575	-2.30884	0.16588	1807	17.412	0.781781	1124.17	0.779622
4069	Hv_Contig_4069	N-acetyltransferase UNQ2771/PRO7155-like protein	1.93137	0.20261	1.17726	0.04589	2.60716	0.08674	1806	1.68659	0.207742	0.625989	0.220397
4070	Hv_Contig_4070	TTC27 protein	2.69925	0.09443	2.22061	0.00782	2.26255	0.2435	1806	1.39343	0.0947532	1.3535	0.261169
4079	Hv_Contig_4079	AGAP007140-PA	7.86981	0.44715	5.71749	0.0299	1.50618	0.05867	1804	4.44542	0.448149	82.3462	0.450983
4089	Hv_Contig_4089	GD21332	1.45717	0.283	1.648	0.10169	1.46251	0.06223	1802	0.876102	0.300716	0.996305	0.289761
4090	Hv_Contig_4090	AGAP008133-PA	3.73492	0.38232	3.62478	0.01335	2.41274	0.07718	1802	1.07933	0.382553	2.50044	0.390032
4092	Hv_Contig_4092	DENN domain-containing protein 1A-like	1.00874	0.21903	1.11533	0.50323	1.75873	0.28739	1802	0.928781	0.54883	0.594608	0.361341
4093	Hv_Contig_4093	hypothetical protein LOC551319	2.71269	0.51323	5.11141	0.15352	5.77863	0.0472	1802	0.189633	0.535699	0.119415	0.515396
4095	Hv_Contig_4095	transmembrane BAX inhibitor motif-containing protein 5	6.33748	0.11844	6.15448	0.13974	5.21458	0.06505	1801	1.13524	0.183181	2.17784	0.135128
4109	Hv_Contig_4109	hypothetical protein TRIADDRAFT_19714	4.44676	0.1766	4.57	0.06695	1.62413	0.22876	1798	0.918123	0.188865	7.07451	0.288996
4110	Hv_Contig_4110	smad nuclear interacting protein	1.98488	0.13265	3.39207	0.07186	3.20227	0.13043	1798	0.377045	0.150864	0.43006	0.186032
4112	Hv_Contig_4112	ATP synthase	9.53457	0.18431	9.23256	0.0138	8.24739	0.03227	1797	1.23286	0.184826	2.44051	0.187114
4115	Hv_Contig_4115	Max-like protein X	5.33244	0.14434	1.84051	0.12276	2.19027	0.22807	1797	11.2506	0.189484	8.82851	0.269907
4118	Hv_Contig_4118	mitochondrial processing peptidase alpha subunit	4.69976	0.10205	4.96966	0.20532	4.15578	0.07664	1796	0.829377	0.229283	1.45799	0.127624
4120	Hv_Contig_4120	transformer 2 isoform C	3.17855	0.06237	4.48855	0.0405	5.46454	0.03887	1796	0.403321	0.0743658	0.205045	0.0734908
4121	Hv_Contig_4121	CG13605 CG13605-PA	3.33479	0.17874	2.3051	0.06105	3.01085	0.14679	1796	2.04159	0.188879	1.25174	0.23129
4126	Hv_Contig_4126	AGAP002523-PA	1.78699	0.23563	-0.01986	0.59092	1.85047	0.12146	1795	3.49878	0.636167	0.956953	0.265092
4138	Hv_Contig_4138	ADP-ribosylation factor-like protein 1-like	3.7337	0.09309	4.65552	0.11567	5.16424	0.13045	1792	0.527843	0.148477	0.370992	0.160259
4148	Hv_Contig_4148	alpha1,3-fucosyltransferase B homologue	3.6809	0.16851	1.4115	0.05348	3.16233	0.17526	1790	4.82123	0.176793	1.43253	0.243129
4154	Hv_Contig_4154	hypothetical protein LOC100161216 isoform 3	1.23922	0.32721	5.06996	0.23679	1.72619	0.0825	1789	0.0702801	0.403901	0.713522	0.33745
4164	Hv_Contig_4164	AMP dependent coa ligase	3.69472	1.4411	1.75545	0.49165	2.71676	0.15862	1787	3.83512	1.52266	1.96968	1.4498
4168	Hv_Contig_4168	carboxyl/choline esterase CCE006c	6.14666	0.10911	3.98433	0.06201	-3.57939	0.10699	1787	4.47637	0.1255	846.901	0.152813
4172	Hv_Contig_4172	peptide-N(4)-(N-acetyl-beta-glucosaminyl)asparagine amidase	2.18578	0.07121	2.65187	0.15319	3.2149	0.11407	1785	0.723924	0.168932	0.490009	0.134472
4176	Hv_Contig_4176	AF400197_1ribosomal protein L35A	4.71712	0.77357	5.54178	0.04365	5.8567	0.05442	1785	0.564615	0.774801	0.453892	0.775482
4177	Hv_Contig_4177	AGAP007689-PA	2.33022	0.16777	3.21462	0.10012	3.17369	0.08217	1784	0.541713	0.195373	0.557302	0.186812
4195	Hv_Contig_4195	antennal-enriched UDP-glycosyltransferase precursor	7.91685	0.17626	2.35398	0.05121	-3.53926	0.83745	1781	47.2706	0.183548	2809.52	0.855798
4200	Hv_Contig_4200	apoptosis-linked protein 2	2.83205	0.31756	3.09045	0.37522	4.57898	0.1291	1780	0.836015	0.491563	0.297935	0.342799
4218	Hv_Contig_4218	alpha-tocopherol transfer protein-like	1.2086	0.44264	3.78877	0.18176	-1.57062	1.01853	1778	0.167221	0.478505	6.86481	1.11056
4240	Hv_Contig_4240	chlorophyllide A binding protein precursor	4.98429	0.67501	2.02071	0.54387	-3.33035		1775	7.80057	0.866852	318.388	0.67501
4245	Hv_Contig_4245	zinc finger protein 658B-like	2.72871	0.32076	1.80054	0.28992	2.11746	0.20259	1774	1.90286	0.432366	1.52758	0.379381
4253	Hv_Contig_4253	GH22890	2.82897	0.53794	4.82136	0.0701	4.03869	0.14881	1772	0.251322	0.542488	0.432353	0.558143
4258	Hv_Contig_4258	facilitated trehalose transporter Tret1-like	0.97413	0.68292	1.35255	0.12325	4.71221	0.16973	1771	0.76928	0.693953	0.0749421	0.703696
4262	Hv_Contig_4262	aminopeptidase -like	6.22723	0.31769	3.11762	0.018	-3.61347	1.0422	1771	8.631	0.3182	916.95	1.08954
4265	Hv_Contig_4265	luciferin 4-monooxygenase	5.46941	0.82372	1.92103	0.02343	-3.42726	0.72616	1770	11.6995	0.824053	476.612	1.0981
4269	Hv_Contig_4269	AGAP002884-PA	7.16661	0.59813	6.73181	0.14949	6.12479	0.06192	1769	1.35172	0.616528	2.05882	0.601327
4279	Hv_Contig_4279	Trans-1,2-dihydrobenzene-1,2-diol dehydrogenase	6.39383	0.39493	5.90836	0.00833	0.91379	0.36236	1767	1.40004	0.395018	44.633	0.53598
4283	Hv_Contig_4283	bromodomain adjacent to zinc finger domain protein 1A-like isoform 1	1.77725	0.306	1.69865	0.13661	2.21075	0.11693	1766	1.05599	0.335109	0.740463	0.32758
4285	Hv_Contig_4285	microsomal cytochrome P450	6.63131	1.75379	3.83865	0.18533	-0.67898	0.2952	1765	6.92906	1.76356	158.714	1.77846
4286	Hv_Contig_4286	hypothetical protein AaeL_AAEL007296	0.73004	0.35362	3.71424	0.15785	2.24697	0.26827	1765	0.126376	0.387252	0.349429	0.443865
4287	Hv_Contig_4287	trypsin-like proteinase T2b precursor	5.26134	1.84094	5.07842	0.02021	-3.28483	0.24677	1765	1.13518	1.84105	373.812	1.85741
4292	Hv_Contig_4292	AGAP010235-PA	2.48158	0.13743	3.85095	0.14488	2.76402	0.07141	1763	0.38706	0.199693	0.822199	0.154875
4293	Hv_Contig_4293	mutant cadherin	3.69913	0.26511	3.97972	0.04801	4.08401	0.08549	1763	0.823254	0.269422	0.765843	0.278553
4298	Hv_Contig_4298	uncharacterized protein K02A2.6-like, partial	1.9422	1.35602	2.34298	0.1117	1.69652	0.0973	1762	0.757449	1.36061	1.18565	1.35951
4300	Hv_Contig_4300	GE10354	7.28863	1.30914	5.79536	0.06921	5.91042	0.06378	1762	2.81526	1.31097	2.59946	1.31069
4301	Hv_Contig_4301	conserved hypothetical protein	2.74346	0.46742	3.00111	0.03441	2.50246	0.20949	1761	0.836449	0.468685	1.18181	0.512218
4306	Hv_Contig_4306	peripheral-type benzodiazepine receptor	5.73415	0.35616	3.81068	0.12346	2.01257	0.12006	1760	3.79334	0.376951	13.1919	0.375851
4307	Hv_Contig_4307	hypothetical protein LOC411463	2.33535	0.79502	3.75661	0.01647	3.88357	0.04198	1759	0.373386	0.795191	0.341932	0.796128
4313	Hv_Contig_4313	peptidyl-prolyl cis-trans isomerase H, putative	1.21154	0.03644	2.43387	0.02359	1.10446	0.24579	1758	0.42859	0.0434092	1.07705	0.248477
4316	Hv_Contig_4316	Bm1-cadherin	3.19945	0.10163	3.46414	0.12789	-0.42885	0.20055	1758	0.832378	0.163354	12.3659	0.224831
4320	Hv_Contig_4320	coagulation factor VIII-associated protein	1.80726	0.17486	2.54789	0.33463	2.10704	0.1022	1757	0.598478	0.377562	0.812376	0.202536
4322	Hv_Contig_4322	hypothetical protein AaeL_AAEL013321	1.99175	0.12781	2.97578	0.07332	2.76993	0.14175	1757	0.505566	0.147347	0.583102	0.190862
4323	Hv_Contig_4323	hypothetical protein TcasGA2_TC004695	3.1014	0.14985	4.00722	0.02832	3.19919	0.15813	1757	0.533729	0.152503	0.934463	0.217853
4330	Hv_Contig_4330	GI17911	2.98768	0.37286	4.67648	0.0498	4.21468	0.07845	1755	0.310185	0.376171	0.427205	0.381024
4332	Hv_Contig_4332	RNA-binding protein 45	2.13689	0.45759	4.3889	0.0638	2.66248	0.14636	1755	0.209931	0.462016	0.694675	0.480427
4333	Hv_Contig_4333	conserved hypothetical protein	1.74546	0.39903	3.03047	0.21115	3.09592	0.17944	1755	0.410368	0.451452	0.392167	0.43752
4335	Hv_Contig_4335	sex-determining protein fem-1	3.72344	0.43799	3.87006	0.07814	2.98803	0.07241	1754	0.903364	0.444906	1.66487	0.443935
4336	Hv_Contig_4336	cdk10/11-like protein	3.22111	0.21086	4.6908	0.04256	2.54097	0.24804	1754	0.36106	0.215112	1.6023	0.325555
4337	Hv_Contig_4337	scaffold protein salvador (shar-pei)	2.20533	0.34063	1.68371	0.15665	1.82125	0.2592	1754	1.43557	0.374924	1.30503	0.428034
4342	Hv_Contig_4342	hemolymph proteinase 18	0.37467	0.94688	6.79575	0.01786	2.80819	0.16128	1753	0.0116698	0.947048	0.185113	0.960517
4353	Hv_Contig_4353	AGAP008392-PA	2.28065	0.21936	2.94289	0.19256	2.93616	0.15691	1752	0.631896	0.291887	0.634851	0.269703
4378	Hv_Contig_4378	GL10513	2.3709	0.07857	3.02401	0.19286	3.61856	0.15493	1746	0.635908	0.20825	0.421131	0.173714
4383	Hv_Contig_4383	hypothetical protein AaeL_AAEL005215	3.14253	0.29897	3.63362	0.12452	2.33294	0.12941	1745	0.711487	0.323865	1.75271	0.325776
4385	Hv_Contig_4385	phenol UDP-glucosyltransferase precursor	5.52068	0.64123	4.37985	0.12652	4.35616	0.15569	1744	2.20508	0.653593	2.24159	0.65986
4389	Hv_Contig_4389	conserved hypothetical protein	3.33031	0.1946	4.82643	0.07035	3.3549	0.18698	1743	0.354506	0.206926	0.9831	0.269872
4409	Hv_Contig_4409	GI13274	2.68155	0.12428	4.45403	0.01577	2.5055	0.25785	1740	0.292705	0.125277	1.12979	0.286238
4418	Hv_Contig_4418	4-nitrophenylphosphatase	3.17969	0.12788	1.87729	0.53422	1.08193	0.17007	1738	2.46639	0.549313	4.28044	0.212784
4420	Hv_Contig_4420	Copia protein (Gag-int-pol protein)	2.50425	0.28456	1.61963	0.38838	2.10459	0.14622	1738	1.84628	0.48147	1.3192	0.319929
4434	Hv_Contig_4434	UDP-glucosyltransferase	1.37919	1.58126	3.44606	0.06779	1.84339	0.18613	1735	0.238677	1.58271	0.724873	1.59218
4435	Hv_Contig_4435	mitochondrial import inner membrane translocase subunit tim44	3.23261	0.21044	2.76915	0.64865	1.18206	0.28276	1734	1.37884	0.681932	4.14264	0.352474
4437	Hv_Contig_4437	RNA-binding protein 45	2.06562	0.30405	3.86124	0.01507	2.92154	0.09183	1734	0.288048	0.304423	0.552513	0.317615
4439	Hv_Contig_4439	UDP-glucose pyrophosphatase	1.67111	0.25755	1.63386	0.52647	1.70925	0.26056	1734	1.02616	0.586091	0.97391	0.366365
4448	Hv_Contig_4448	zinc finger protein	4.1798	0.23711	4.30592	0.06979	4.72864	0.13265	1732	0.916292	0.247168	0.68357	0.271693
4449	Hv_Contig_4449	hypothetical protein TcasGA2_TC015605	3.06144	0.40652	2.29059	0.06718	4.08448	0.03	1732	1.70627	0.412034	0.492078	0.407625
4452	Hv_Contig_4452	synaptobrevin	2.45999	0.59095	1.24375	0.00947	3.53058	0.14467	1731	2.3234	0.591026	0.476124	0.608401
4459	Hv_Contig_4459	protein phosphatase 2c	2.94732	0.2849	4.97986	0.08121	3.63407	0.05362	1730	0.244424	0.296248	0.621252	0.289902
4460	Hv_Contig_4460	AGAP011455-PA	2.7662	0.06323	2.37556	0.08291	1.71696	0.30468	1730	1.31097	0.104269	2.06944	0.311172
4461	Hv_Contig_4461	organic cation transporter	5.4005	0.46626	4.72199	0.02216	-2.94934	0.53795	1729	1.60049	0.466786	326.251	0.711891
4470	Hv_Contig_4470	pdz domain containing guanine nucleotide exchange factor, pdz-gef, putative	2.31986	0.17161	2.44569	0.08669	3.61656	0.13644	1728	0.916477	0.192263	0.407056	0.219239
4476	Hv_Contig_4476	endonuclease-reverse transcriptase HmRTE-e01	3.11404	0.09536	4.42689	0.06296	4.63002	0.1172	1726	0.402525	0.114269	0.349659	0.151094
4486	Hv_Contig_4486	UDP-glucosyltransferase precursor	6.83334	0.40049	3.88708	0.10753	-4.11425	1.07049	1726	7.70748	0.414675	1974.94	1.14295
4500	Hv_Contig_4500	endonuclease-reverse transcriptase	2.68888	0.7234	2.69836	0.14103	2.42659	0.14847	1723	0.993451	0.737019	1.19938	0.738479
4507	Hv_Contig_4507	transcription factor E74	1.70818	0.3122	3.78717	0.00226	1.47413	0.17783	1722	0.23668	0.312208	1.17613	0.359294
4523	Hv_Contig_4523	putative mitogen-activated protein kinase (MAPKK)	3.33767	0.21638	4.17375	0.12729	4.4187	0.06966	1718	0.560164	0.251044	0.472691	0.227317
4524	Hv_Contig_4524	serine/threonine protein kinase	0.34967	0.618	1.30578	0.06877	2.61116	0.02954	1718	0.515445	0.621815	0.208556	0.618706
4527	Hv_Contig_4527	60S ribosomal export protein NMD3	4.05948	0.04852	4.51561	0.12965	3.60611	0.13994	1717	0.728939	0.138432	1.36923	0.148113
4528	Hv_Contig_4528	four and a half LIM domains protein 2	0.92655	0.50573	2.95712	0.12253	3.40369	0.04654	1717	0.244758	0.520362	0.1796	0.507867
4529	Hv_Contig_4529	hypothetical protein BRAFLDRAFT_274539	1.84522	0.34085	2.83084	0.14254	2.84162	0.13517	1717	0.505009	0.369454	0.501249	0.366674
4533	Hv_Contig_4533	hypothetical protein TcasGA2_TC012341	3.68185	0.43447	4.38976	0.0372	4.20115	0.06792	1716	0.612206	0.43606	0.69771	0.439747
4544	Hv_Contig_4544	luciferin 4-monooxygenase-like	5.81469	0.68927	4.79546	0.01726	-6.04738	0.05436	1715	2.02684	0.689486	3722.54	0.69141
4550	Hv_Contig_4550	SR-protein	4.85257	0.10278	6.12448	0.00055	6.11419	0.14422	1713	0.414111	0.102781	0.417075	0.177096
4551	Hv_Contig_4551	GJ22587	3.14153	0.23711	3.56994	0.01336	3.23461	0.19321	1713	0.74308	0.237486	0.937519	0.305861
4564	Hv_Contig_4564	hypothetical protein DAPPUDRAFT_301637	3.94305	1.14232	2.52094	0.26736	-5.04401	0.05436	1711	2.67977	1.17319	507.428	1.14361
4568	Hv_Contig_4568	TRAS3	3.60437	0.37969	2.87928	0.01196	2.58337	0.13966	1711	1.653	0.379878	2.02933	0.404561
4569	Hv_Contig_4569	Growth hormone-regulated TBC protein 1-A	4.37403	0.16995	3.79388	0.04688	2.8388	0.20343	1711	1.495	0.176297	2.89835	0.265079
4575	Hv_Contig_4575	unnamed protein product	1.05654	0.38624	2.33303	0.22237	1.73229	0.32561	1710	0.412799	0.445679	0.626007	0.505176
4586	Hv_Contig_4586	hypothetical protein AaeL_AAEL003791	2.97482	0.22765	4.60897	0.08622	4.00251	0.02507	1709	0.32216	0.243431	0.490495	0.229026
4588	Hv_Contig_4588	hypothetical protein DAPPUDRAFT_310328	3.02551	0.1561	1.13949	0.21748	1.31241	0.20579	1709	3.69614	0.267703	3.27865	0.258296
4596	Hv_Contig_4596	zinc finger protein 121 (clone ZHC32)	3.31956	0.3506	3.09767	0.00603	1.39412	0.20975	1708	1.16626	0.350652	3.79853	0.408553
4600	Hv_Contig_4600	luciferin 4-monooxygenase	5.10677	0.16508	1.85137	0.14668	------		1708	9.54933	0.220831	N/A	N/A
4605	Hv_Contig_4605	AGAP003501-PA	11.4977	0.54474	7.82078	0.02637	-6.73044	2.33658	1706	12.7897	0.545378	307053	2.39924
4609	Hv_Contig_4609	epithelial splicing regulatory protein 2-like	1.8813	0.12987	4.04853	0.10715	3.689	0.08949	1706	0.222638	0.168367	0.285646	0.157717
4612	Hv_Contig_4612	WD repeat-containing protein 75	2.5362	0.12053	4.48792	0.10026	3.8489	0.07682	1706	0.258508	0.156779	0.402567	0.142929
4620	Hv_Contig_4620	TPR-repeat protein	2.49533	0.08074	3.8296	0.07756	3.34956	0.08454	1705	0.396593	0.111958	0.55316	0.116901
4633	Hv_Contig_4633	hypothetical protein TcasGA2_TC010361	3.14643	0.23212	1.48005	0.22367	2.55615	0.22363	1703	3.17417	0.322348	1.50554	0.32232
4636	Hv_Contig_4636	putative integrase core domain protein	0.78352	0.40546	-0.09663	0.0824	1.32598	0.26838	1702	1.84057	0.413748	0.686599	0.486236
4637	Hv_Contig_4637	hypothetical protein BRAFLDRAFT_57705	3.66302	0.892	2.62154	0.1069	1.22213	0.33441	1702	2.05834	0.898383	5.42977	0.952625
4639	Hv_Contig_4639	hypothetical protein TcasGA2_TC001701	1.8811	0.1811	1.59708	0.24219	0.72848	0.25348	1702	1.21758	0.302412	2.22317	0.311527
4640	Hv_Contig_4640	Bm1-cadherin	3.22726	0.12728	1.8129	0.05035	-0.84746	0.15112	1702	2.66541	0.136877	16.8505	0.197579
4647	Hv_Contig_4647	nuclear transcription factor Y subunit beta isoform 1	4.46808	0.22668	4.21691	0.09221	4.44054	0.07699	1700	1.19017	0.244717	1.01927	0.239398
4648	Hv_Contig_4648	elongation factor	5.75742	0.35828	5.97692	0.05189	5.13354	0.17309	1700	0.858863	0.362018	1.54101	0.3979
4651	Hv_Contig_4651	CG5044, isoform A	3.47378	0.31019	2.16126	0.15247	3.07251	0.06507	1699	2.48375	0.345637	1.32067	0.316942
4652	Hv_Contig_4652	osbpl1a, putative	0.50823	0.09085	2.43331	0.12908	1.59171	0.19139	1699	0.263326	0.157846	0.471889	0.211858
4657	Hv_Contig_4657	Protein kinase C and casein kinase substrate in neurons protein 2	2.88214	0.45362	3.83686	0.2371	0.93709	0.41486	1697	0.515942	0.511847	3.85051	0.614719
4679	Hv_Contig_4679	hypothetical protein AND_04199	3.79852	0.72802	3.43056	0.03123	------		1695	1.29053	0.72869	N/A	N/A
4690	Hv_Contig_4690	serine-threonine kinase-like protein	0.07087	0.15661	1.26367	0.16792	3.23083	0.06505	1692	0.437453	0.229617	0.111881	0.169582
4691	Hv_Contig_4691	GRAM domain-containing protein 3-like	1.02041	0.12965	1.03807	0.35985	2.45757	0.1326	1692	0.987834	0.382493	0.369294	0.18545
4698	Hv_Contig_4698	Rab32	4.88236	0.22821	6.24469	0.03608	2.18115	0.24355	1690	0.388954	0.231045	6.50347	0.333761
4699	Hv_Contig_4699	TRAF3	1.6539	0.6404	1.3744	0.08042	-0.16083	0.32056	1690	1.21377	0.64543	3.51794	0.71615
4701	Hv_Contig_4701	DnaJ (Hsp40) homolog, subfamily C, member 13	1.39759	0.2387	0.19862	0.05035	2.55396	0.05683	1690	2.29576	0.243952	0.44864	0.245372
4702	Hv_Contig_4702	glutathione S-transferase sigma 2	4.49679	0.8374	4.44495	0.00461	4.77024	0.16519	1689	1.03659	0.837413	0.827339	0.853538
4712	Hv_Contig_4712	cytochrome P450 CYP4L4	1.59658	1.55118	4.881	0.12325	1.95933	0.09839	1687	0.102634	1.55607	0.777681	1.5543
4713	Hv_Contig_4713	sugar transporter protein 3	3.84552	1.11343	3.2463	0.16738	5.32389	0.08687	1686	1.5149	1.12594	0.358894	1.11681
4716	Hv_Contig_4716	RNA 3 terminal phosphate cyclase	1.69559	0.68396	2.76523	0.26231	2.63653	0.1381	1686	0.476438	0.732535	0.520893	0.697763
4730	Hv_Contig_4730	E3 ubiquitin-protein ligase MARCH2	4.06813	0.6526	1.6941	0.56306	2.31347	0.11127	1684	5.18387	0.86193	3.37447	0.662018
4731	Hv_Contig_4731	uridine diphosphate glucosyltransferase	5.12805	0.17096	3.9142	0.21849	-4.91068	1.69406	1684	2.31956	0.277426	1051.86	1.70266
4732	Hv_Contig_4732	CG11851 CG11851-PA	1.90285	0.23348	2.35513	0.12167	2.86579	0.05104	1684	0.730887	0.26328	0.51301	0.238994
4737	Hv_Contig_4737	bone marrow stromal cell-derived ubiquitin-like protein	2.77741	0.30434	3.40582	0.01423	3.43771	0.20461	1683	0.646889	0.304672	0.632747	0.366726
4742	Hv_Contig_4742	AGAP009119-PA	4.23859	0.16424	5.97641	0.06717	5.40122	0.04427	1681	0.299822	0.177445	0.446697	0.170102
4743	Hv_Contig_4743	protease	6.42991	0.59958	5.88725	0.16014	0.10995	0.18523	1681	1.45666	0.620597	79.8909	0.62754
4755	Hv_Contig_4755	ecdysteroid-phosphate phosphatase	1.58659	0.4001	2.79272	0.20127	1.88373	0.17916	1680	0.43343	0.447872	0.813864	0.438381
4769	Hv_Contig_4769	ubiquitin-conjugating enzyme E2 G2-like	4.20809	0.20455	3.94846	0.11591	3.1278	0.23763	1679	1.19717	0.235108	2.11446	0.313542
4774	Hv_Contig_4774	UDP-glucosyltransferase precursor	3.64725	0.3896	4.58502	0.05195	4.71779	0.14977	1678	0.522039	0.393048	0.476141	0.417396
4778	Hv_Contig_4778	AGAP001153-PA	4.35867	0.23078	5.40993	0.03056	4.68866	0.0864	1677	0.482547	0.232795	0.795542	0.246423
4782	Hv_Contig_4782	ubiquitin conjugating enzyme E2	5.15773	0.43407	5.98819	0.10458	5.61866	0.00199	1676	0.56235	0.44649	0.726518	0.434075
4787	Hv_Contig_4787	CG10990 CG10990-PB	4.56056	0.27331	1.52097	0.14679	3.87979	0.07553	1675	8.22257	0.310235	1.603	0.283554
4792	Hv_Contig_4792	AChain A, Crystal Structure Analysis Of The Clock Protein Ea4 (Glycosylation Form)	1.92207	0.91959	5.64473	0.1174	-1.3582	0.43453	1674	0.0757474	0.927054	9.71538	1.01709
4793	Hv_Contig_4793	death-associated LIM-only protein	3.43624	0.22596	2.76518	0.16327	4.44939	0.04958	1674	1.59224	0.278774	0.495463	0.231335
4796	Hv_Contig_4796	hypothetical protein SINV_07490	1.8676	0.195	3.4085	0.08745	3.57319	0.14114	1674	0.343671	0.213711	0.306596	0.240719
4816	Hv_Contig_4816	Talin-1	2.34891	0.26266	2.74794	0.15319	3.04032	0.12903	1670	0.758368	0.304068	0.619248	0.292641
4823	Hv_Contig_4823	organic cation transporter	0.8325	1.09689	4.71098	0.0843	-0.17063	0.26477	1669	0.0679925	1.10012	2.00434	1.12839
4827	Hv_Contig_4827	hypothetical protein EAG_00896	1.00136	0.29498	2.45096	0.24132	2.46808	0.10235	1668	0.366123	0.381115	0.361804	0.312232
4832	Hv_Contig_4832	u4/U6 small nuclear ribonucleoprotein Prp31-like	3.22479	0.34878	3.85854	0.06757	3.89223	0.05591	1667	0.644499	0.355265	0.629623	0.353233
4834	Hv_Contig_4834	snare protein sec22	4.55214	0.08742	4.56427	0.01283	4.57441	0.0898	1667	0.991627	0.0883565	0.984682	0.125325
4838	Hv_Contig_4838	uncharacterized protein CG7816-like	4.3196	0.56292	3.73755	0.0398	3.68091	0.07636	1667	1.49697	0.564325	1.55691	0.568076
4844	Hv_Contig_4844	calcium-binding protein E63-1	3.82774	0.49216	4.81851	0.08058	-4.86529	1.85715	1666	0.503209	0.498713	413.869	1.92126
4847	Hv_Contig_4847	hypothetical protein SINV_00560	1.88581	0.45667	4.00766	0.20801	3.53045	0.26097	1666	0.229752	0.501812	0.319826	0.525978
4848	Hv_Contig_4848	short-chain dehydrogenase	3.97891	0.36771	2.80495	0.07869	2.36936	0.12811	1665	2.2563	0.376036	3.05157	0.389388
4859	Hv_Contig_4859	retrovirus-related Pol polyprotein from transposon TNT 1-94	1.67341	0.24263	-0.31111	0.15557	3.19984	0.16445	1663	3.95731	0.288221	0.347135	0.293109
4863	Hv_Contig_4863	protein phosphatase 1 catalytic subunit	3.55175	0.09738	3.37018	0.03935	4.5968	0.12892	1662	1.13412	0.10503	0.484628	0.161565
4865	Hv_Contig_4865	eukaryotic translation initiation factor 3 subunit E	6.71226	0.06929	6.24009	0.13156	6.36174	0.16478	1662	1.38719	0.148691	1.27502	0.178756
4873	Hv_Contig_4873	GA11944-PA	0.63884	0.95179	4.63801	0.00653	-3.30877	0.64942	1661	0.062536	0.951812	15.4294	1.15224
4879	Hv_Contig_4879	hypothetical protein TcasGA2_TC012280	1.56207	0.1048	2.35211	0.04688	1.99859	0.26265	1660	0.578328	0.114808	0.738915	0.282786
4881	Hv_Contig_4881	peptidyl-prolyl cis-trans isomerase-like 2-like	2.83598	0.10366	3.15518	0.0615	2.97803	0.07938	1660	0.801514	0.120531	0.906231	0.130563
4884	Hv_Contig_4884	71 kDa protein	2.53956	0.38584	3.18302	0.3057	2.90892	0.27562	1659	0.640176	0.492265	0.774126	0.474172
4886	Hv_Contig_4886	kinesin-associated protein	2.95404	0.34675	2.86597	0.18657	2.49366	0.15377	1659	1.06295	0.393756	1.3759	0.379316
4888	Hv_Contig_4888	AGAP010062-PA	2.71199	0.49475	2.80127	0.1974	2.3348	0.07632	1659	0.939992	0.532677	1.29881	0.500602
4893	Hv_Contig_4893	ras-related protein 2	5.25472	0.27728	5.8206	0.10665	5.81861	0.1218	1658	0.675543	0.297083	0.676476	0.302852
4899	Hv_Contig_4899	hypothetical protein TcasGA2_TC001734	1.11274	0.16417	1.10726	0.31891	4.27343	0.12629	1658	1.00381	0.358686	0.111825	0.207125
4905	Hv_Contig_4905	GA20768-PA	0.9482	0.31949	1.14078	0.04813	0.42175	0.44536	1657	0.875039	0.323095	1.44038	0.548105
4907	Hv_Contig_4907	hypothetical protein TcasGA2_TC014704	0.42743	0.22722	1.30169	0.23147	2.95072	0.06838	1656	0.545534	0.324357	0.173946	0.237286
4913	Hv_Contig_4913	hypothetical protein DAPPUDRAFT_306599	3.14248	0.04761	3.98108	0.20131	3.67094	0.20414	1655	0.559186	0.206863	0.693294	0.209618
4923	Hv_Contig_4923	AGAP006647-PA	4.17244	0.37948	2.81881	0.13306	-3.70265	0.35927	1654	2.55554	0.402132	234.768	0.522571
4925	Hv_Contig_4925	hypothetical protein TcasGA2_TC009438	1.26999	0.19166	2.15607	0.24691	2.18219	0.2243	1654	0.541082	0.312567	0.531374	0.295032
4927	Hv_Contig_4927	conserved hypothetical protein	2.58026	0.28494	2.35663	0.08587	2.63759	0.16539	1653	1.16767	0.297598	0.961041	0.329461
4928	Hv_Contig_4928	hypothetical protein AaeL_AAEL009401	1.51804	0.22051	1.94926	0.07618	1.10733	0.22789	1653	0.741634	0.233298	1.32934	0.31711
4929	Hv_Contig_4929	hypothetical protein LOC100121403	2.47838	0.15715	3.53367	0.07744	2.516	0.19114	1653	0.4812	0.175194	0.974261	0.247448
4930	Hv_Contig_4930	GD13231	1.49169	0.16596	-0.40096	0.47076	2.15007	0.0562	1653	3.71317	0.499157	0.633589	0.175217
4938	Hv_Contig_4938	carboxyl/choline esterase CCE016b	4.11754	0.57097	3.03619	0.17066	0.33034	0.48302	1651	2.11602	0.595929	13.8058	0.747874
4941	Hv_Contig_4941	WS beta-transducin repeats protein	2.41264	0.17639	4.17853	0.08344	3.66164	0.08198	1651	0.294045	0.19513	0.42074	0.19451
4946	Hv_Contig_4946	conserved hypothetical protein	5.23329	0.14775	5.69277	0.02528	3.93266	0.1117	1650	0.727248	0.149897	2.46336	0.185221
4947	Hv_Contig_4947	serine/threonine-protein kinase RIO2-like isoform 1	6.106	0.13648	6.1249	0.06706	5.22478	0.12783	1650	0.986985	0.152065	1.84193	0.186995
4955	Hv_Contig_4955	carboxylesterase	1.56341	0.84289	0.35223	0.47017	-1.95328	0.62499	1649	2.31527	0.965155	11.4454	1.04932
4959	Hv_Contig_4959	conserved hypothetical protein	2.13167	0.19725	3.48072	0.30594	1.63389	0.36576	1648	0.39255	0.364015	1.41204	0.415557
4976	Hv_Contig_4976	hypothetical protein AND_03302	2.48601	0.15264	1.55612	0.21127	2.09388	0.13915	1646	1.90513	0.260641	1.31233	0.206547
4988	Hv_Contig_4988	carboxyl/choline esterase CCE016a	7.43284	0.4222	6.40179	0.04705	-4.71157	0.47905	1645	2.04351	0.424814	4527.22	0.638547
4990	Hv_Contig_4990	AMP dependent coa ligase	3.76361	0.90431	1.25496	0.03938	1.224	0.16898	1644	5.69087	0.905167	5.81432	0.919962
4991	Hv_Contig_4991	syntaxin-1A, putative	3.52954	0.04144	2.71893	0.22689	4.4841	0.06717	1644	1.75395	0.230643	0.515999	0.0789245
4993	Hv_Contig_4993	zinc carboxypeptidase A 1-like	6.52089	0.18278	3.30236	0.06142	------		1644	9.30838	0.192824	N/A	N/A
4994	Hv_Contig_4994	Protein roadkill (Hh-induced MATH and BTB domain-containing protein)	3.7095	0.26044	3.18128	0.09326	3.70022	0.22833	1644	1.44215	0.276634	1.00645	0.346358
5003	Hv_Contig_5003	survivin-1	3.05164	0.26646	0.38664	0.21214	2.91167	0.08008	1643	6.34227	0.340594	1.10188	0.278233
5021	Hv_Contig_5021	copia protein-like	0.76264	0.47692	4.33552	0.07026	2.84785	0.19023	1641	0.0840342	0.482068	0.235662	0.513459
5041	Hv_Contig_5041	Zinc transporter ZIP3	2.7101	0.74758	3.79826	0.06482	1.8903	0.29827	1638	0.470361	0.750385	1.76516	0.804886
5052	Hv_Contig_5052	chymotrypsinogen	11.7451	0.21892	10.7675	0.18678	6.38429	0.17433	1636	1.96916	0.287772	41.0921	0.279852
5054	Hv_Contig_5054	hypothetical protein LOC100749904 isoform 1	1.37325	0.23087	0.53883	0.31526	1.76097	0.18614	1636	1.78314	0.390755	0.764337	0.296562
5056	Hv_Contig_5056	mannose-6-phosphate isomerase-like	1.51118	0.21288	2.70349	0.13436	4.22975	0.14699	1636	0.437602	0.251735	0.151925	0.258697
5057	Hv_Contig_5057	hypothetical protein SINV_09396	4.56642	0.14999	5.24707	0.06105	5.51958	0.13942	1636	0.623884	0.161939	0.5165	0.20478
5059	Hv_Contig_5059	CG11964 CG11964-PA	2.48703	0.02318	3.26815	0.04443	2.9534	0.19996	1635	0.581915	0.0501132	0.723783	0.201299
5065	Hv_Contig_5065	128up	3.14989	0.19199	3.84842	0.15655	3.4174	0.23115	1634	0.6162	0.247726	0.830752	0.300484
5068	Hv_Contig_5068	putative zinc finger protein 91-like protein	1.59635	0.1582	1.6388	0.04688	1.98808	0.11184	1633	0.971005	0.165	0.762215	0.193741
5069	Hv_Contig_5069	valacyclovir hydrolase	4.72393	0.31894	2.76115	0.03546	1.16554	0.07476	1633	3.89812	0.320905	11.781	0.327585
5070	Hv_Contig_5070	DEAD box ATP-dependent RNA helicase	3.77837	0.05627	4.8799	0.04692	4.3702	0.15373	1633	0.466022	0.0732653	0.663501	0.163705
5076	Hv_Contig_5076	conserved hypothetical protein	4.51574	0.46165	4.49149	0.07512	2.5946	0.08536	1632	1.01695	0.467722	3.78722	0.469475
5086	Hv_Contig_5086	conserved hypothetical protein	3.1236	0.25818	4.65022	0.04671	4.11483	0.12001	1630	0.34709	0.262371	0.503049	0.284709
5107	Hv_Contig_5107	SCLXB_HELVIRecName: Full=Scolexin B; Flags: Precursor	3.6794	0.35501	6.03943	0.00288	5.43168	0.07008	1627	0.194787	0.355022	0.296832	0.361861
5112	Hv_Contig_5112	choline/ethanolamine kinase	1.60161	0.69263	1.77812	0.35181	0.75107	0.27375	1626	0.884841	0.776857	1.80318	0.744765
5115	Hv_Contig_5115	eukaryotic translation initiation factor 3 subunit J	5.24675	0.61012	6.34068	0.08436	5.49479	0.28068	1626	0.468483	0.615925	0.84204	0.671586
5126	Hv_Contig_5126	trypsin-like protein precursor	4.7342	0.77962	2.11611	0.31705	0.81636	0.16741	1625	6.13937	0.841622	15.1143	0.797392
5135	Hv_Contig_5135	cytochrome P450	4.50328	0.50683	1.79375	0.02493	1.26276	0.11826	1623	6.54109	0.507443	9.45135	0.520444
5138	Hv_Contig_5138	restnol dehydrogenase, putative	2.3211	0.18471	3.18682	0.13355	1.7503	0.18131	1622	0.548772	0.227933	1.48535	0.258826
5140	Hv_Contig_5140	hypothetical protein TcasGA2_TC013041	2.25753	0.44505	4.02429	0.00869	3.26513	0.08693	1622	0.293868	0.445135	0.497373	0.45346
5145	Hv_Contig_5145	hypothetical protein AaeL_AAEL013650	2.38357	0.63171	-0.26156	0.31351	2.93491	0.15241	1621	6.25552	0.705228	0.682386	0.649836
5147	Hv_Contig_5147	chorion b-ZIP transcription factor	4.381	0.23281	6.3727	0.04559	5.01503	0.04899	1621	0.251442	0.237232	0.644374	0.237909
5148	Hv_Contig_5148	hypothetical protein AND_22274	1.59359	0.54941	5.15952	0.03466	-0.16289	0.33365	1621	0.08444	0.550502	3.37873	0.642786
5154	Hv_Contig_5154	hypothetical protein TcasGA2_TC008668	3.22129	0.26063	1.71931	0.1122	3.75073	0.12069	1619	2.83231	0.283755	0.692824	0.287218
5159	Hv_Contig_5159	pol polyprotein	3.79525	0.15759	3.62213	0.00211	-1.53315	0.71855	1618	1.12749	0.157604	40.1798	0.735628
5161	Hv_Contig_5161	GTPase	3.96904	0.2912	6.0959	0.00414	4.95994	0.18271	1617	0.228956	0.291229	0.503164	0.343774
5164	Hv_Contig_5164	Myeloid differentiation primary response protein MyD88	4.28237	0.31058	3.80105	0.01566	4.02006	0.13873	1617	1.39602	0.310975	1.1994	0.340156
5166	Hv_Contig_5166	neurobeachin-like	3.20555	0.27613	1.51622	0.58116	1.19087	0.17308	1617	3.22507	0.643424	4.04091	0.32589
5178	Hv_Contig_5178	GE18040	1.10149	0.04367	2.7429	0.04107	2.11775	0.23511	1616	0.320543	0.0599484	0.494396	0.239131
5182	Hv_Contig_5182	AGAP010191-PA	2.95396	0.208	3.98554	0.12271	5.1189	0.10265	1615	0.489174	0.241499	0.222991	0.23195
5183	Hv_Contig_5183	hypothetical protein TcasGA2_TC001491	1.84156	0.66737	2.89277	0.21937	2.98641	0.05874	1615	0.482563	0.7025	0.452237	0.66995
5189	Hv_Contig_5189	hypothetical protein BRAFLDRAFT_116066	1.9137	0.07713	1.59687	0.31348	1.3792	0.29136	1614	1.24559	0.322829	1.44844	0.301396
5192	Hv_Contig_5192	mitochondrial carnitine/acylcarnitine translocase	4.63176	0.13994	4.61919	0.13767	3.24576	0.15567	1613	1.00875	0.196306	2.61353	0.209324
5194	Hv_Contig_5194	sugar transporter protein 3	3.44964	0.64597	2.15439	0.06439	-0.04548	0.28791	1613	2.4542	0.649171	11.2755	0.707227
5200	Hv_Contig_5200	putative phosphatidate phosphatase-like isoform 2	1.97587	0.34266	2.82535	0.03078	1.99139	0.10344	1612	0.554985	0.34404	0.9893	0.357933
5201	Hv_Contig_5201	cytochrome P450 monooxygenase CYP4M6	7.04582	0.22185	6.16481	0.01798	-2.68559	0.75876	1612	1.84166	0.222577	850.054	0.790528
5206	Hv_Contig_5206	AGAP010235-PA	2.32413	0.09095	2.81086	0.00324	2.05734	0.21239	1611	0.713641	0.0910077	1.20313	0.231044
5209	Hv_Contig_5209	dermal papilla derived protein 13	3.2236	0.5063	0.7299	0.02688	-0.88615	0.90759	1610	5.63221	0.507013	17.2647	1.03926
5219	Hv_Contig_5219	Nuclear inhibitor of protein phosphatase 1	1.15615	0.15847	2.3796	0.28291	2.11442	0.01304	1609	0.428257	0.32427	0.514674	0.159006
5221	Hv_Contig_5221	brg-1 associated factor	3.00975	0.20272	4.54039	0.20043	6.60427	0.1303	1608	0.346124	0.285075	0.0827831	0.240984
5224	Hv_Contig_5224	multi-sex-combs	3.15417	0.37974	3.49621	0.35586	3.19501	0.10771	1608	0.788925	0.520422	0.972089	0.39472
5225	Hv_Contig_5225	ORF2-encoded protein	1.6343	0.33661	2.34355	0.03015	3.27681	0.13643	1608	0.611638	0.337958	0.320299	0.363207
5237	Hv_Contig_5237	carboxypeptidase A	7.949	0.86534	3.4874	0.11442	------		1606	22.0331	0.872872	N/A	N/A
5238	Hv_Contig_5238	AGAP001240-PA	6.29274	0.39999	4.50688	0.10453	-3.48197	0.60924	1606	3.44824	0.413423	875.953	0.728811
5248	Hv_Contig_5248	ribosomal protein L11	9.08683	0.08961	8.93225	0.01086	9.47146	0.14036	1605	1.1131	0.0902657	0.765975	0.166526
5249	Hv_Contig_5249	ganglioside-induced differentiation-associated-protein	3.98102	0.48279	2.00497	0.14612	-0.9016	0.50535	1605	3.93414	0.504418	29.4995	0.698903
5250	Hv_Contig_5250	GF17340	2.19114	0.20495	3.32345	0.08312	2.36465	0.22391	1603	0.456185	0.221164	0.886683	0.303546
5252	Hv_Contig_5252	hypothetical protein TcasGA2_TC010123	3.01915	0.28082	4.19253	0.11626	4.78877	0.05469	1603	0.443381	0.303935	0.293286	0.286096
5254	Hv_Contig_5254	hopscotch	1.48885	0.41603	0.89883	0.00481	2.45946	0.15555	1603	1.50527	0.416058	0.51029	0.444158
5273	Hv_Contig_5273	AGAP005282-PA	3.65512	0.1832	2.42118	0.08885	3.26134	0.17063	1599	2.35208	0.203609	1.31383	0.250353
5274	Hv_Contig_5274	disheveled-associated activator of morphogenesis 2-like	0.6771	0.1412	1.79355	0.17542	1.82926	0.02206	1599	0.461227	0.225188	0.449951	0.142913
5288	Hv_Contig_5288	CG7830 CG7830-PA	4.35099	0.10991	5.60305	0.11194	6.10646	0.09603	1597	0.419848	0.156878	0.296177	0.145952
5294	Hv_Contig_5294	hypothetical protein Phum_PHUM335270	3.23977	0.14438	2.59095	0.27469	2.43698	0.24906	1596	1.56789	0.310323	1.74447	0.287883
5298	Hv_Contig_5298	GF14871	0.41106	0.0159	0.53243	0.40567	2.56714	0.17074	1596	0.919314	0.405981	0.224365	0.171479
5306	Hv_Contig_5306	putative chymotrypsin-like proteinase	10.6438	0.42558	7.28935	0.01873	1.38919	0.25153	1595	10.2281	0.425992	610.831	0.494354
5316	Hv_Contig_5316	Switch-associated protein 70 (SWAP-70)	0.52561	0.63221	2.49466	0.0578	2.14594	0.14412	1593	0.255421	0.634847	0.325261	0.648429
5323	Hv_Contig_5323	proteasome alpha 3 subunit	4.14841	0.12392	5.97335	0.04227	5.99209	0.1528	1592	0.282253	0.130931	0.27861	0.196733
5325	Hv_Contig_5325	hypothetical protein PTSG_04470	1.71085	0.21188	4.396	0.1069	3.25721	0.15191	1592	0.155485	0.23732	0.342373	0.26071
5330	Hv_Contig_5330	Inositol 1,4,5-triphosphate kinase 1 CG4026-PA	2.38533	0.25938	4.56267	0.02175	4.8366	0.06421	1592	0.221083	0.26029	0.18285	0.267209
5333	Hv_Contig_5333	elongation factor 1 alpha	7.59004	0.50134	8.02444	1.01424	5.73251	0.33351	1592	0.740001	1.13138	3.62387	0.602138
5346	Hv_Contig_5346	AChain A, Moesin From Spodoptera Frugiperda At 2.1 Angstroms Resolution	6.31856	0.15512	6.81919	0.03757	7.82722	0.02272	1590	0.706798	0.159605	0.351437	0.156775
5350	Hv_Contig_5350	mutant cadherin	5.16874	0.29015	2.68686	0.08231	1.95411	0.15541	1589	5.58625	0.301599	9.28325	0.329149
5353	Hv_Contig_5353	hypothetical protein TcasGA2_TC000228	2.52072	0.25656	2.90302	0.0958	0.49875	0.2928	1589	0.767213	0.273863	4.06138	0.3893
5354	Hv_Contig_5354	hypothetical protein TcasGA2_TC005709	1.01411	0.57334	4.03109	0.19411	4.38203	0.17011	1589	0.123537	0.605308	0.0968624	0.598044
5361	Hv_Contig_5361	Organic cation transporter 1	2.60819	0.09288	1.40284	0.02816	2.51156	0.19106	1588	2.30593	0.097055	1.06927	0.21244
5363	Hv_Contig_5363	xaa-pro aminopeptidase 1	3.8951	0.57249	0.73235	0.06892	-3.95202		1588	8.955	0.576624	230.26	0.57249
5363	Hv_Contig_5363	xaa-pro aminopeptidase 1	3.8951	0.57249	0.73235	0.06892	-3.95202		1588	8.955	0.576624	230.26	0.57249
5374	Hv_Contig_5374	hypothetical protein SINV_13333	3.57542	0.59598	7.01173	0.02601	1.11327	0.40249	1585	0.0923778	0.596547	5.51037	0.719159
5385	Hv_Contig_5385	protein lin-10-like	1.3489	0.30442	1.80198	0.12383	3.23554	0.09555	1584	0.730482	0.328642	0.270436	0.319063
5388	Hv_Contig_5388	protein phosphatase type 2c	3.45951	0.19352	3.14147	0.03225	2.47471	0.1406	1583	1.24664	0.196189	1.97904	0.239204
5396	Hv_Contig_5396	AGAP005378-PB	1.21477	0.53117	2.87383	0.21464	-4.67009		1582	0.316645	0.572898	59.0907	0.53117
5400	Hv_Contig_5400	CG1078 CG1078-PA	3.44462	0.18073	5.49916	0.0713	5.24294	0.031	1581	0.240725	0.194286	0.287509	0.183369
5401	Hv_Contig_5401	DnaJ (Hsp40) homolog 6	3.50143	0.28312	2.71436	0.0318	2.59507	0.07867	1581	1.72557	0.2849	1.87431	0.293847
5402	Hv_Contig_5402	cyclophilin A	9.04075	0.1912	8.85026	0.0199	9.51261	0.09868	1581	1.14115	0.192233	0.721034	0.215163
5403	Hv_Contig_5403	CG2260 CG2260-PA	2.09063	0.10876	4.28511	0.04605	2.76451	0.11028	1580	0.218472	0.118107	0.626819	0.154888
5408	Hv_Contig_5408	CG6870 CG6870-PA	0.57529	0.78426	2.68439	0.11192	0.12894	0.28369	1579	0.231792	0.792206	1.36259	0.833993
5413	Hv_Contig_5413	peritrophin 1	9.7202	0.8635	4.83296	0.1888	-3.60893		1579	29.5941	0.883899	10291.2	0.8635
5431	Hv_Contig_5431	GH21309	4.941	0.31305	3.81682	0.08524	3.09027	0.06538	1575	2.17978	0.324447	3.60683	0.319804
5432	Hv_Contig_5432	F-box/LRR-repeat protein 7	2.81836	0.2004	3.38859	0.13929	4.0375	0.02066	1575	0.673509	0.244053	0.429539	0.201462
5435	Hv_Contig_5435	alpha/beta hydrolase, putative	1.42858	0.35957	2.65024	0.60742	3.52604	0.04957	1575	0.428789	0.705868	0.233669	0.362971
5437	Hv_Contig_5437	snare protein sec22	0.65962	0.70742	0.63586	0.74013	-0.1109	0.14165	1575	1.01661	1.02383	1.70588	0.721462
5445	Hv_Contig_5445	histone acetyltransferase type B catalytic subunit-like	1.42921	0.23811	3.62763	0.04284	3.41772	0.19139	1574	0.217876	0.241933	0.251999	0.305494
5450	Hv_Contig_5450	putative proteasome 26S non ATPase subunit 4	4.19516	0.25755	5.78204	0.00224	5.09648	0.14384	1573	0.332891	0.25756	0.535397	0.294995
5452	Hv_Contig_5452	hypothetical protein AaeL_AAEL006632	1.45801	0.20475	1.5804	0.20717	2.67386	0.09031	1573	0.918665	0.291276	0.430519	0.223782
5453	Hv_Contig_5453	ubiquitin domain-containing protein UBFD1-like	2.96303	0.1909	4.97488	0.09804	3.89999	0.12706	1573	0.247955	0.214603	0.522332	0.229319
5456	Hv_Contig_5456	chlorophyllide A binding protein precursor	6.39408	0.99174	-0.69787	0.87761	------		1573	136.424	1.32429	N/A	N/A
5461	Hv_Contig_5461	GA21225-PA	4.06461	0.06209	5.02004	0.01567	3.91709	0.07948	1572	0.515688	0.0640368	1.10766	0.100858
5462	Hv_Contig_5462	Sugar transporter ERD6-like 6	5.5076	1.38243	4.28872	0.03061	------		1572	2.32766	1.38277	N/A	N/A
5468	Hv_Contig_5468	Cleavage and polyadenylation specificity factor subunit 6	2.53309	0.17987	5.05211	0.04556	5.20879	0.17053	1571	0.174461	0.18555	0.156507	0.247858
5474	Hv_Contig_5474	DnaJ (Hsp40) homolog 13	3.3966	0.32882	2.25498	0.10351	1.76222	0.14181	1570	2.20629	0.344727	3.10454	0.358096
5477	Hv_Contig_5477	DNA-binding protein Ets97D	2.19117	0.43187	2.63834	0.10095	2.27115	0.1044	1570	0.73348	0.443512	0.946071	0.44431
5486	Hv_Contig_5486	GF18249	3.0915	0.09361	3.71066	0.10488	3.0526	0.14605	1569	0.65105	0.14058	1.02733	0.173475
5487	Hv_Contig_5487	Phosphoribosylformylglycinamidine synthase	0.24182	0.50217	2.44773	0.12738	1.7376	0.06509	1569	0.216748	0.518074	0.354589	0.506371
5488	Hv_Contig_5488	mitochondrial import inner membrane translocase subunit TIM50-C precursor	2.84161	0.30742	4.78159	0.12518	3.27888	0.14163	1569	0.26062	0.331929	0.738531	0.338476
5495	Hv_Contig_5495	AGAP004933-PA	3.38925	0.24225	4.57659	0.06357	4.66639	0.13238	1568	0.439112	0.250452	0.412613	0.276061
5512	Hv_Contig_5512	hypothetical protein TcasGA2_TC012878	6.74848	0.28433	6.6548	0.09158	7.54306	0.05571	1565	1.06709	0.298715	0.576511	0.289736
5516	Hv_Contig_5516	hypothetical protein SINV_07726	2.71775	0.11447	3.75013	0.00188	3.77756	0.21375	1565	0.488903	0.114485	0.479695	0.242472
5517	Hv_Contig_5517	AGAP010575-PA	2.01491	0.3937	3.37412	0.04107	3.05123	0.14888	1565	0.389796	0.395836	0.48757	0.42091
5518	Hv_Contig_5518	copper transporter	5.63276	0.94799	1.87995	0.2494	-0.7438	0.23633	1565	13.4806	0.980248	83.0875	0.977004
5522	Hv_Contig_5522	AGAP012425-PA	4.33902	0.24852	1.41739	0.61418	------		1565	7.57702	0.662555	N/A	N/A
5525	Hv_Contig_5525	NF-kappa-B-repressing factor-like	1.43172	0.06469	4.83554	0.02717	2.41791	0.16603	1564	0.0944818	0.0701641	0.504809	0.178187
5532	Hv_Contig_5532	insect intestinal mucin 3	4.85525	1.04075	0.8494	0.12496	------		1564	16.065	1.04822	N/A	N/A
5538	Hv_Contig_5538	probable palmitoyltransferase ZDHHC24-like	1.17269	0.25712	1.33352	0.25927	0.99387	0.31261	1563	0.89451	0.365146	1.13196	0.404766
5540	Hv_Contig_5540	zinc transporter	5.23975	0.09318	5.47592	0.02272	5.23582	0.16801	1562	0.848996	0.0959099	1.00273	0.192119
5543	Hv_Contig_5543	gastrulation defective protein 1 homolog	1.78069	0.38389	2.66493	0.1326	2.47854	0.15095	1561	0.541773	0.406146	0.61649	0.412501
5545	Hv_Contig_5545	acyl-CoA-binding domain-containing protein 6-like	4.43506	0.25026	5.36078	0.15661	5.37523	0.17739	1560	0.526418	0.295223	0.521171	0.306753
5548	Hv_Contig_5548	Cleavage stimulation factor 50 kDa subunit	0.56471	0.67343	3.2941	0.21824	3.70076	0.06425	1560	0.15079	0.70791	0.113751	0.676488
5556	Hv_Contig_5556	GA17982-PA	0.64747	0.37875	2.06059	0.33293	5.11052	0.19722	1559	0.375499	0.504276	0.0453407	0.427021
5569	Hv_Contig_5569	SH3 domain-containing protein 19	4.16544	0.55824	3.59589	0.04152	3.77455	0.0827	1556	1.48406	0.559782	1.3112	0.564333
5574	Hv_Contig_5574	RL9_SPOFRRecName: Full=60S ribosomal protein L9	5.59324	0.74155	8.0668	0.12715	8.13002	0.14032	1556	0.180046	0.752372	0.172327	0.754709
5575	Hv_Contig_5575	ubiquitin-conjugating enzyme rad6	2.38247	0.4387	4.65675	0.10412	2.79968	0.19021	1555	0.206716	0.450887	0.748871	0.478161
5577	Hv_Contig_5577	conserved hypothetical protein	0.60731	0.74438	5.73793	0.06823	5.00559	0.04164	1555	0.028545	0.7475	0.0474226	0.745544
5582	Hv_Contig_5582	CG3823 CG3823-PA	2.3755	0.72918	2.94001	0.04586	2.65595	0.21662	1554	0.676185	0.730621	0.823334	0.760676
5585	Hv_Contig_5585	F-box only protein 9-like	2.88534	0.27125	1.71012	0.16939	0.86856	0.33515	1554	2.25827	0.319796	4.0468	0.431164
5586	Hv_Contig_5586	neutral lipase	0.54817	0.48906	2.03169	0.03731	2.87717	0.10162	1554	0.357615	0.490481	0.199022	0.499506
5591	Hv_Contig_5591	lipid storage droplet protein 2	8.09654	0.48948	6.76255	0.04957	5.20695	0.0709	1553	2.52099	0.491984	7.4106	0.494588
5599	Hv_Contig_5599	wd-repeat protein	3.2412	0.04941	4.79567	0.0108	3.67802	0.07315	1553	0.340454	0.0505766	0.738761	0.0882738
5635	Hv_Contig_5635	hemocytin	0.86471	0.17591	1.44544	0.31923	5.26851	0.04571	1546	0.668625	0.364489	0.0472415	0.181752
5636	Hv_Contig_5636	probable ATP-dependent RNA helicase CG8611-like	2.37633	0.10643	3.99474	0.03028	3.16868	0.10152	1546	0.325694	0.110654	0.577403	0.147084
5641	Hv_Contig_5641	acylglycerol kinase, mitochondrial-like	3.04653	0.26577	3.64748	0.05044	2.31308	0.17944	1546	0.65932	0.270514	1.66261	0.320675
5648	Hv_Contig_5648	Solute carrier family 41 member 1	2.67327	0.42611	2.73326	0.11127	2.34832	0.17797	1545	0.959271	0.440398	1.25262	0.461782
5651	Hv_Contig_5651	hypothetical protein TcasGA2_TC004631	1.1057	0.13641	1.29472	0.18076	2.82646	0.01652	1545	0.877201	0.226455	0.303389	0.137407
5652	Hv_Contig_5652	hypothetical protein TcasGA2_TC010705	0.56545	0.29087	1.8478	0.09776	2.94177	0.03607	1545	0.411125	0.306859	0.1926	0.293098
5657	Hv_Contig_5657	similar toCG33505	3.0879	0.07206	4.05744	0.0925	2.48233	0.22452	1544	0.510669	0.117256	1.52158	0.2358
5659	Hv_Contig_5659	striatin, putative	3.44619	0.16092	3.33099	0.07143	5.25698	0.14797	1543	1.08313	0.176061	0.285035	0.21861
5660	Hv_Contig_5660	arginine n-methyltransferase	2.15259	0.06616	2.90844	0.12296	3.04386	0.14471	1543	0.592197	0.139629	0.539139	0.159117
5670	Hv_Contig_5670	CpG-binding protein	1.508	0.17373	3.2911	0.14862	3.02794	0.06988	1542	0.290558	0.228626	0.3487	0.187257
5671	Hv_Contig_5671	Probable E3 ubiquitin-protein ligase RNF144A	2.59926	0.38285	2.23867	0.15695	2.51287	0.11412	1542	1.28395	0.413772	1.06171	0.399497
5674	Hv_Contig_5674	short-chain dehydrogenase	0.5876	0.71033	3.18942	0.16286	-1.21777	0.26593	1541	0.164731	0.728761	3.49519	0.758477
5682	Hv_Contig_5682	U3 small nucleolar RNA-associated protein, putative	2.4246	0.13691	3.64759	0.12722	2.65544	0.28355	1540	0.428394	0.186894	0.852139	0.314873
5690	Hv_Contig_5690	hypothetical protein TcasGA2_TC001856	0.42785	1.47403	0.18387	0.42548	3.19131	0.07753	1539	1.18426	1.53421	0.14727	1.47607
5700	Hv_Contig_5700	profilin	5.82947	0.14306	5.84109	0.1163	7.26186	0.19812	1538	0.991978	0.184369	0.370517	0.244372
5702	Hv_Contig_5702	Y-box protein	9.47906	0.22777	10.7073	0.03172	9.45574	0.04434	1537	0.42685	0.229968	1.0163	0.232046
5704	Hv_Contig_5704	Zinc finger homeobox protein 3 (Zinc finger homeodomain protein 3) (ZFH-3) (Alpha-fetoprotein enhancer-binding protein) (AT motif-binding factor) (AT-binding transcription factor 1)	2.52335	0.53467	0.57624	1.19077	0.16037	0.54	1537	3.85601	1.3053	5.14432	0.759916
5709	Hv_Contig_5709	la protein homolog	4.36358	0.2719	7.08745	0.04798	5.6391	0.15488	1536	0.151368	0.276101	0.413076	0.312918
5710	Hv_Contig_5710	proteasome subunit beta 1	4.71016	0.17105	7.06989	0.09581	6.44402	0.13116	1536	0.194828	0.196055	0.300646	0.215548
5712	Hv_Contig_5712	hypothetical protein LOC100642277	3.88042	0.34981	3.66442	0.22407	-4.27933	0.57059	1536	1.16151	0.415421	285.976	0.669283
5716	Hv_Contig_5716	hypothetical protein TcasGA2_TC013522	2.48474	0.26758	3.41776	0.0604	2.87159	0.083	1535	0.523761	0.274312	0.764798	0.280157
5718	Hv_Contig_5718	fasciclin II GPI-linked isoform	2.21602	0.21887	4.44106	0.07713	2.13552	0.10495	1535	0.213893	0.232063	1.05738	0.242731
5728	Hv_Contig_5728	gastrula zinc finger protein XlCGF57.1-like	2.58739	0.41456	2.84769	0.21452	2.19789	0.21926	1533	0.834914	0.466775	1.30994	0.468972
5731	Hv_Contig_5731	eukaryotic translation initiation factor 3 subunit I	4.49624	0.72504	5.37765	0.18644	5.4405	0.12168	1533	0.542837	0.748627	0.519696	0.73518
5734	Hv_Contig_5734	GA21647-PA	4.4372	0.03308	5.4471	0.05491	4.67753	0.10007	1532	0.496581	0.0641046	0.846552	0.105396
5735	Hv_Contig_5735	Mod(mdg4)-heS00531	1.58185	0.23491	2.30243	0.29445	1.63681	0.26478	1532	0.606853	0.376674	0.962621	0.353965
5741	Hv_Contig_5741	Glycerol kinase-2	2.72763	0.13118	3.29142	0.18216	2.17822	0.18052	1532	0.676523	0.224478	1.46349	0.223149
5750	Hv_Contig_5750	chitin-binding protein	5.1566	0.67756	-2.45131	1.17109	-2.92209		1531	195.078	1.35297	270.351	0.67756
5754	Hv_Contig_5754	hypothetical protein AND_01908	1.18327	0.70272	4.58596	0.05101	4.16309	0.14897	1530	0.0945558	0.704569	0.126761	0.718337
5756	Hv_Contig_5756	AF317884_1type 2 phosphatidic acid phosphatase	2.50157	0.3673	2.59601	0.14541	2.35064	0.04561	1530	0.936636	0.395036	1.11028	0.370121
5759	Hv_Contig_5759	hypothetical protein TcasGA2_TC009208	4.08184	0.5116	3.25206	0.31736	3.37757	0.12681	1529	1.77741	0.60204	1.62932	0.527082
5768	Hv_Contig_5768	tRNA-dihydrouridine synthase 1-like	3.81349	0.16347	3.2742	0.00541	2.47632	0.18349	1528	1.45326	0.163559	2.52655	0.245746
5791	Hv_Contig_5791	microspherule protein 1-like	4.32434	0.35672	4.37099	0.03386	3.92675	0.0994	1524	0.968182	0.358323	1.31731	0.37031
5798	Hv_Contig_5798	syntaxin, putative	3.20723	0.32117	3.70933	0.02956	3.85338	0.03758	1523	0.706078	0.322527	0.638983	0.323361
5801	Hv_Contig_5801	dolichyl-diphosphooligosaccharide protein glycotransferase precursor	4.5858	0.11418	6.17748	0.02813	7.23866	0.12537	1522	0.331785	0.117594	0.159005	0.169572
5805	Hv_Contig_5805	cytochrome P450 monooxygenase CYP4M7	3.84075	0.79225	3.71607	0.22897	-1.58081	0.46711	1522	1.09027	0.824674	42.86	0.919702
5806	Hv_Contig_5806	cyclic AMP-regulated protein	1.80642	0.51811	5.19477	0.16255	6.35587	0.09483	1522	0.0955004	0.543011	0.042705	0.526717
5808	Hv_Contig_5808	death-associated LIM-only protein	7.51801	0.29391	3.52596	0.1066	5.1	0.15737	1522	15.9121	0.312645	5.34433	0.333389
5810	Hv_Contig_5810	serine protease 24	7.01798	0.91442	5.04188	0.0305	-1.84678	0.16328	1522	3.93428	0.914929	466.185	0.928883
5814	Hv_Contig_5814	elongation factor Tu GTP-binding domain-containing protein 1	2.49741	0.10759	2.06376	0.13091	2.26389	0.06361	1521	1.35065	0.169449	1.1757	0.124987
5815	Hv_Contig_5815	ribosomal protein L21	7.17495	0.37953	8.12619	0.10597	8.20451	0.1455	1521	0.517188	0.394047	0.48986	0.406464
5829	Hv_Contig_5829	troponin I transcript variant A	6.26205	0.21615	9.62817	0.0711	-2.53747	2.15929	1517	0.0969833	0.227543	445.574	2.17008
5843	Hv_Contig_5843	GK20868	2.10544	0.2494	2.30396	0.1494	2.10505	0.26527	1515	0.871444	0.290724	1.00027	0.3641
5852	Hv_Contig_5852	WD repeat-containing protein 68	2.43388	0.17928	2.30939	0.05945	3.26831	0.08457	1514	1.09012	0.18888	0.560805	0.198226
5865	Hv_Contig_5865	prolylcarboxypeptidase	1.75125	0.67549	6.15636	0.00843	7.23795	0.09383	1511	0.0471987	0.675543	0.0223017	0.681976
5868	Hv_Contig_5868	GA15455-PA	1.87442	0.31275	1.26101	0.30187	3.6044	0.06027	1511	1.52987	0.43467	0.301456	0.318504
5871	Hv_Contig_5871	Peroxisomal N(1)-acetyl-spermine/spermidine oxidase	4.04888	0.29297	3.1239	0.10802	0.5041	0.04643	1511	1.89866	0.312249	11.6704	0.296626
5875	Hv_Contig_5875	hypothetical protein SINV_11916	1.43929	0.37468	2.65545	0.18889	2.5406	0.12551	1510	0.430427	0.4196	0.466093	0.395143
5876	Hv_Contig_5876	death-associated LIM-only protein	6.29213	0.97593	5.21052	0.19828	5.89373	0.03124	1510	2.1164	0.995869	1.31805	0.97643
5884	Hv_Contig_5884	GK11922	1.73426	0.21664	2.87845	0.26127	3.39794	0.06986	1509	0.452444	0.339404	0.315633	0.227625
5887	Hv_Contig_5887	microsomal glutathione transferase	4.74511	0.36506	3.66524	0.14869	1.38482	0.07749	1508	2.11385	0.39418	10.2695	0.373194
5892	Hv_Contig_5892	conserved hypothetical protein	2.29486	0.28266	1.37845	0.12911	1.77653	0.16315	1507	1.88741	0.310751	1.4323	0.326366
5896	Hv_Contig_5896	facilitated trehalose transporter Tret1-like	3.51301	1.68962	-0.81732	0.52054	------		1507	20.1168	1.76799	N/A	N/A
5904	Hv_Contig_5904	chymotrypsin-like protease C8	7.19413	0.97873	6.685	0.04818	------		1506	1.42319	0.979915	N/A	N/A
5920	Hv_Contig_5920	hypothetical protein LOC411326	3.52902	0.08129	2.9717	0.05035	3.7302	0.24059	1504	1.47153	0.09562	0.869839	0.253952
5921	Hv_Contig_5921	notch-like protein	1.31512	0.42121	6.25048	0.04027	0.24933	0.06644	1504	0.032682	0.423131	2.09332	0.426418
5922	Hv_Contig_5922	AChain A, Crystal Structure Of Trichoplusia Ni Secreted Ferritin	8.20727	0.85514	6.58384	0.07759	6.48863	0.12061	1504	3.08107	0.858653	3.29126	0.863604
5927	Hv_Contig_5927	symplekin-like	2.29566	0.25026	3.57835	0.16508	4.16623	0.05451	1503	0.411028	0.299802	0.273465	0.256128
5929	Hv_Contig_5929	TPA_inf: alternative splicing factor ASF/SF2	4.09364	0.34615	5.63916	0.02845	6.02229	0.05681	1502	0.342572	0.347317	0.262675	0.350781
5942	Hv_Contig_5942	Conserved oligomeric Golgi complex subunit 7	1.83014	0.1889	3.59119	0.02255	2.7911	0.08497	1501	0.295033	0.190241	0.513715	0.207131
5949	Hv_Contig_5949	ubiquitin-conjugating enzyme rad6	3.44725	0.36286	4.76924	0.02529	4.34875	0.16363	1500	0.399983	0.36374	0.53533	0.398048
5952	Hv_Contig_5952	ankyrin repeat-containing protein, putative	1.7449	0.25751	2.35932	0.20603	1.62774	0.45998	1500	0.653192	0.329787	1.0846	0.527156
5954	Hv_Contig_5954	hypothetical protein AND_09270	2.53764	0.22231	2.64349	0.01517	1.42506	0.14688	1500	0.929257	0.222827	2.16232	0.26645
5963	Hv_Contig_5963	tan protein	1.22768	1.07878	4.68531	0.00082	-2.14118	0.77704	1499	0.0910227	1.07878	10.3307	1.3295
5966	Hv_Contig_5966	luciferin 4-monooxygenase-like	6.59713	0.2208	3.20384	0.29929	------		1499	10.5071	0.371924	N/A	N/A
5971	Hv_Contig_5971	DNA polymerase epsilon CG6768-PA	0.54905	0.52183	2.06971	0.402	3.8246	0.03845	1498	0.348526	0.658719	0.103267	0.523245
5973	Hv_Contig_5973	pyridoxal-5'-phosphate-dependent protein subunit beta	4.70021	0.83105	4.66519	0.05805	3.48796	0.17618	1498	1.02457	0.833075	2.31699	0.84952
5992	Hv_Contig_5992	carboxypeptidase A	8.09888	0.57468	3.93497	0.0143	------		1495	17.9251	0.574858	N/A	N/A
5995	Hv_Contig_5995	zinc carboxypeptidase A 1	8.76969	0.67005	4.83672	0.21824	------		1495	15.2736	0.704695	N/A	N/A
6000	Hv_Contig_6000	serine protease 30	8.1356	0.74789	4.77947	0.09662	------		1494	10.2399	0.754105	N/A	N/A
6004	Hv_Contig_6004	GK20823	3.69524	0.31765	5.31534	0.03061	3.29979	0.1634	1493	0.325313	0.319121	1.31535	0.357213
6011	Hv_Contig_6011	Vacuolar protein sorting-associated protein 18-like protein	2.04493	0.28454	1.48863	0.37935	2.5174	0.29506	1493	1.47049	0.474204	0.72073	0.409907
6019	Hv_Contig_6019	RNA-binding protein 27-like isoform 2	2.35852	0.20375	2.55937	0.34924	2.2542	0.18846	1492	0.870038	0.40433	1.07499	0.277545
6023	Hv_Contig_6023	hypothetical protein TcasGA2_TC012119	3.11995	0.18035	0.94643	1.28139	0.52583	0.16086	1491	4.51123	1.29402	6.03821	0.241665
6028	Hv_Contig_6028	hypothetical protein TcasGA2_TC006425	2.41021	0.45503	2.15023	0.04925	2.06629	0.03289	1491	1.19746	0.457688	1.2692	0.456217
6042	Hv_Contig_6042	zinc finger MYM-type protein 4-like	2.0945	0.20003	4.36521	0.02485	3.62822	0.02914	1489	0.207228	0.201568	0.345386	0.202141
6052	Hv_Contig_6052	PAF acetylhydrolase 45 kDa subunit, putative	3.18503	0.06806	4.26454	0.00423	2.84901	0.25196	1488	0.47319	0.0681913	1.26227	0.26099
6062	Hv_Contig_6062	hypothetical protein TcasGA2_TC009077	4.12098	0.41588	0.94098	0.5751	5.08073	0.07052	1487	9.06307	0.709716	0.514146	0.421817
6067	Hv_Contig_6067	cytochrome P450 6AN5	4.59221	0.75294	2.75251	0.04739	-1.67299	0.53487	1486	3.57936	0.75443	76.9154	0.923582
6077	Hv_Contig_6077	CG6621 CG6621-PA	3.25384	0.26809	3.90447	0.05777	3.91699	0.12375	1484	0.637002	0.274244	0.631498	0.295273
6084	Hv_Contig_6084	gag-pol polyprotein precursor	2.79699	0.58927	0.84492	0.0115	0.03343	0.13354	1484	3.86929	0.589382	6.7907	0.604212
6090	Hv_Contig_6090	thymosin isoform 1	6.58949	0.73052	8.11565	0.02706	7.23218	0.19454	1484	0.3472	0.731021	0.640518	0.75598
6104	Hv_Contig_6104	Beta-parvin	3.70469	0.3495	5.02113	0.03185	5.66712	0.18036	1482	0.401525	0.350948	0.256596	0.393294
6109	Hv_Contig_6109	LD24726p	0.97089	0.43427	3.33555	0.29005	-1.43924	0.22168	1482	0.194163	0.522225	5.31522	0.487578
6119	Hv_Contig_6119	aquaporin	3.50748	0.57627	5.19641	0.12299	6.4843	0.07573	1481	0.310157	0.589248	0.127025	0.581225
6120	Hv_Contig_6120	mutant cadherin	3.15098	0.18255	3.76347	0.08478	3.89395	0.09144	1481	0.654067	0.201276	0.597508	0.204171
6122	Hv_Contig_6122	Protein purity of essence	2.32646	0.24424	-0.90341	0.95023	2.14252	0.10718	1481	9.38183	0.981117	1.13598	0.266722
6126	Hv_Contig_6126	uncharacterized protein CG7065 homolog	3.12498	0.20213	4.31369	0.05815	3.51172	0.15511	1480	0.438695	0.210328	0.764856	0.254785
6135	Hv_Contig_6135	GH19024	1.02066	2.09887	5.54224	0.0539	3.8803	0.15735	1479	0.043538	2.09956	0.137773	2.10476
6137	Hv_Contig_6137	cation efflux protein/ zinc transporter	3.81288	0.15626	4.39728	0.03427	4.19036	0.04941	1479	0.666927	0.159974	0.769781	0.163886
6138	Hv_Contig_6138	glycosyl-phosphatidyl-inositol-anchored protein	1.24858	0.39419	3.45817	0.22423	3.12104	0.07278	1479	0.216196	0.453503	0.273107	0.400852
6144	Hv_Contig_6144	COP9 signalosome complex subunit 3	2.95462	0.0749	4.09315	0.09985	3.87232	0.20956	1478	0.454222	0.12482	0.529352	0.222543
6150	Hv_Contig_6150	AChain A, Structural Basis Of The Resistance Of An Insect Carboxypeptidase To Plant Protease Inhibitors	4.75136	0.08482	0.56556	1.2948	-3.79438		1478	18.1992	1.29758	373.701	0.08482
6171	Hv_Contig_6171	RNA-binding protein 12	1.53642	0.11634	3.00699	0.1078	2.79135	0.11922	1475	0.36084	0.158606	0.419014	0.166579
6205	Hv_Contig_6205	hypothetical protein FOXB_09170	5.21556	0.20529	7.77501	0.28814	7.29902	0.0277	1470	0.16964	0.353792	0.235948	0.20715
6206	Hv_Contig_6206	mannose-1-phosphate guanyltransferase	1.38238	0.52034	2.54561	0.29947	3.46606	0.11579	1470	0.446512	0.600363	0.235912	0.533068
6209	Hv_Contig_6209	zinc transporter 1-like isoform 1	8.65105	1.26557	6.62207	0.00358	0.67613	0.12504	1469	4.08116	1.26558	251.588	1.27173
6220	Hv_Contig_6220	AGAP011516-PA	10.3216	0.08597	11.1756	0.00168	7.8728	0.09127	1468	0.553268	0.0859864	5.45981	0.125384
6224	Hv_Contig_6224	GA15427-PA	3.83855	0.56996	3.28282	0.05321	3.40357	0.14502	1468	1.46991	0.572438	1.35189	0.58812
6235	Hv_Contig_6235	Der1-like domain family, member 2	4.17886	0.09665	3.74832	0.13402	3.49354	0.08242	1466	1.34774	0.165235	1.60806	0.127021
6242	Hv_Contig_6242	glyoxylate reductase/hydroxypyruvate reductase-like	6.48787	0.14514	6.39849	0.02091	4.15759	0.05089	1465	1.06391	0.146638	5.02903	0.153803
6245	Hv_Contig_6245	Arc2-PA	0.67723	0.223	-0.62772	0.82081	3.07526	0.19965	1465	2.47075	0.850563	0.189723	0.299314
6248	Hv_Contig_6248	zinc finger protein ush-like	1.75659	0.06203	-0.10312	0.11403	2.77676	0.17269	1465	3.62935	0.12981	0.493058	0.183493
6257	Hv_Contig_6257	protoporphyrinogen oxidase	1.72854	0.309	3.23875	0.10248	1.65642	0.47067	1464	0.35106	0.325551	1.05126	0.563038
6258	Hv_Contig_6258	hypothetical protein	1.2764	0.31041	3.38056	0.06853	2.71492	0.05008	1464	0.232587	0.317885	0.368946	0.314424
6261	Hv_Contig_6261	GF23899	3.11025	0.18426	5.04611	0.02803	4.86882	0.08203	1464	0.261365	0.18638	0.295541	0.201694
6263	Hv_Contig_6263	ovary C/EBPg transcription factor	3.18885	0.63999	1.3325	0.30423	0.58999	0.24443	1464	3.6209	0.708621	6.05808	0.685079
6269	Hv_Contig_6269	transposase	2.67279	2.90622	1.05147	0.37522	1.34169	0.24958	1463	3.07656	2.93034	2.51594	2.91692
6270	Hv_Contig_6270	uncharacterized protein LOC100144290	3.54089	0.5844	4.21151	0.17194	4.48288	0.10508	1463	0.628237	0.609169	0.520514	0.593772
6280	Hv_Contig_6280	Probable phosphoenolpyruvate synthase	4.57163	0.18943	3.8295	0.15867	-4.87377	0.10699	1461	1.67264	0.247103	697.186	0.217556
6292	Hv_Contig_6292	thioredoxin	4.39264	0.29687	5.50581	0.00761	4.75637	0.14559	1459	0.462277	0.296968	0.777153	0.330648
6295	Hv_Contig_6295	hypothetical protein TcasGA2_TC009936	2.21741	0.20054	4.42412	0.12315	3.19939	0.10615	1459	0.216628	0.235334	0.506284	0.226901
6298	Hv_Contig_6298	zinc finger DNA binding protein	1.91414	0.22165	1.93407	0.02078	2.56456	0.08878	1459	0.986281	0.222622	0.637095	0.238769
6303	Hv_Contig_6303	muscle LIM protein isoform 1	2.9306	0.33757	4.58953	0.23545	3.80924	0.23924	1458	0.316674	0.41157	0.54388	0.41375
6309	Hv_Contig_6309	hypothetical protein LOC100164223	1.92849	0.30754	2.0523	0.08587	1.68161	0.28497	1458	0.917761	0.319303	1.18664	0.419272
6338	Hv_Contig_6338	serine protease 24	8.54285	0.96768	5.93825	0.10139	-1.76149	0.35894	1453	6.08223	0.972977	1264.49	1.03211
6342	Hv_Contig_6342	conserved hypothetical protein	2.61967	0.21911	3.28974	0.1664	3.04274	0.19693	1452	0.628476	0.275133	0.745836	0.294602
6366	Hv_Contig_6366	zinc finger protein 106-like	2.0546	0.14956	4.1069	0.08337	3.49898	0.1533	1449	0.241099	0.171227	0.36745	0.214171
6368	Hv_Contig_6368	hypothetical protein LOC100572183	2.76661	0.4385	4.3371	0.14078	2.64081	0.12109	1449	0.336694	0.460545	1.09111	0.454912
6371	Hv_Contig_6371	Muscle M-line assembly protein unc-89	2.09102	0.37028	2.7263	0.10425	-3.33355	0.54083	1449	0.643816	0.384676	42.9495	0.655442
6384	Hv_Contig_6384	DnaJ (Hsp40) homolog 7	3.95493	0.25483	3.94744	0.36992	3.13474	0.3245	1447	1.00521	0.449198	1.76564	0.4126
6390	Hv_Contig_6390	ribosomal biogenesis protein RLP24	3.29679	0.04312	3.45202	0.09541	1.7072	0.58124	1447	0.897989	0.104701	3.00964	0.582837
6396	Hv_Contig_6396	Chromosome 10 open reading frame 56, partial	1.24046	1.60643	1.95398	0.45652	2.1812	0.15063	1446	0.60983	1.67004	0.520966	1.61348
6397	Hv_Contig_6397	hypothetical protein FOXB_09170	3.34389	0.13187	4.0927	0.47463	5.97584	0.0626	1446	0.595094	0.492609	0.161326	0.145974
6407	Hv_Contig_6407	RNase H and integrase-like protein	3.19549	1.14573	2.56288	0.23694	1.41713	0.02692	1445	1.55037	1.16997	3.43036	1.14605
6411	Hv_Contig_6411	Mod(mdg4)-heS00531	4.16698	0.39756	7.5153	0.20992	5.60111	0.21108	1445	0.0981873	0.449578	0.37007	0.450121
6413	Hv_Contig_6413	polycomb protein suz12-B	0.70896	0.06089	2.64328	0.09563	2.65705	0.0906	1445	0.261645	0.11337	0.259159	0.10916
6424	Hv_Contig_6424	hypothetical protein AND_05882	2.06354	0.23469	0.00257	0.27799	2.01662	0.19212	1443	4.17267	0.36381	1.03306	0.303298
6435	Hv_Contig_6435	Dystroglycan	2.72415	0.27124	3.99886	0.0117	6.81091	0.04515	1442	0.413308	0.271492	0.0588522	0.274972
6443	Hv_Contig_6443	protease, reverse transcriptase, ribonuclease H, integrase	1.97042	3.14439	0.15729	0.25506	0.43972	0.4626	1442	3.51404	3.15472	2.88926	3.17824
6453	Hv_Contig_6453	hypothetical protein TcasGA2_TC002723	0.6752	0.22781	4.57561	0.09356	1.80196	0.12554	1440	0.0669668	0.246274	0.457943	0.260111
6468	Hv_Contig_6468	conserved hypothetical protein	2.22663	0.38575	2.26744	0.57568	2.23153	0.16393	1438	0.972109	0.692972	0.996609	0.419137
6472	Hv_Contig_6472	Transmembrane protein 15	2.5589	0.31198	2.9732	0.03733	2.05817	0.13936	1438	0.750383	0.314205	1.41493	0.341691
6483	Hv_Contig_6483	cytochrome P450 354A5	2.10014	0.32463	2.25451	0.0698	2.67169	0.14286	1437	0.898525	0.332049	0.672893	0.354674
6502	Hv_Contig_6502	hypothetical protein TcasGA2_TC010684	3.47806	0.54985	2.00196	0.09666	-1.13546	0.42107	1435	2.78196	0.558281	24.4798	0.692557
6503	Hv_Contig_6503	hemolymph proteinase 6	1.67145	0.16811	4.27982	0.127	3.80094	0.09026	1434	0.163984	0.210689	0.228539	0.190808
6510	Hv_Contig_6510	kidney mitochondrial carrier protein 1-like isoform 1	2.46674	0.28301	4.26152	0.03653	2.34456	0.1712	1433	0.288216	0.285358	1.08838	0.330763
6517	Hv_Contig_6517	carboxypeptidase	8.65076	0.62746	4.83413	0.15991	------		1433	14.0903	0.647516	N/A	N/A
6535	Hv_Contig_6535	phosphoinositide-binding protein, putative	4.03171	0.37579	2.99419	0.18052	4.61253	0.07533	1431	2.0527	0.4169	0.668584	0.383266
6538	Hv_Contig_6538	aldo-keto reductase	2.5104	1.54838	4.71546	0.08521	1.41399	0.34792	1431	0.216876	1.55072	2.13822	1.58699
6540	Hv_Contig_6540	hypothetical protein AaeL_AAEL000262	2.19535	0.19862	-0.47172	0.60206	1.03178	0.30161	1431	6.35138	0.633976	2.24011	0.361135
6544	Hv_Contig_6544	conserved hypothetical protein	1.30922	0.28699	1.34616	0.0957	2.73112	0.14775	1430	0.97472	0.302526	0.37322	0.32279
6548	Hv_Contig_6548	ribosomal protein L3	9.74555	0.56749	8.58603	0.0086	8.98309	0.03064	1429	2.23383	0.567555	1.69638	0.568317
6551	Hv_Contig_6551	Retinol dehydrogenase 13	3.50472	0.11124	4.11411	0.09055	2.38953	0.14025	1429	0.655474	0.143435	2.16624	0.179009
6552	Hv_Contig_6552	U3 small nucleolar RNA-associated protein 18 homolog	2.88731	0.19848	2.88399	0.22208	2.33442	0.10393	1429	1.0023	0.297849	1.46702	0.224044
6559	Hv_Contig_6559	e3 ubiquitin-protein ligase MYLIP-like	1.96028	1.69241	0.30466	0.66268	-1.57544	0.87233	1428	3.15059	1.81752	11.5973	1.904
6564	Hv_Contig_6564	retrovirus-related Pol polyprotein from transposon TNT 1-94	1.64929	0.41611	0.8776	0.24562	-0.31579	0.39599	1428	1.70727	0.483194	3.90434	0.574418
6568	Hv_Contig_6568	sparc	0.38767	2.35871	6.15428	0.03317	11.5601	0.23096	1427	0.0183687	2.35894	0.00043329	2.36999
6569	Hv_Contig_6569	restnol dehydrogenase, putative	2.29927	0.34089	4.06634	0.15251	2.96132	0.131	1427	0.293805	0.373451	0.63198	0.365194
6571	Hv_Contig_6571	hypothetical protein AaeL_AAEL004196	0.89565	0.34499	1.42234	0.2929	2.03488	0.05808	1427	0.694145	0.452558	0.454002	0.349845
6575	Hv_Contig_6575	copper transporter	4.13814	0.46092	4.5133	0.03516	6.60678	0.03616	1426	0.77102	0.462259	0.180661	0.462336
6578	Hv_Contig_6578	DEAD box polypeptide 5	3.46331	0.2924	4.97526	0.02406	2.67537	0.18039	1426	0.350637	0.293388	1.72661	0.343567
6581	Hv_Contig_6581	focal adhesion protein PINCH-1	3.24902	0.35887	4.15342	0.27472	5.539	0.07624	1425	0.534255	0.45195	0.204478	0.366879
6584	Hv_Contig_6584	putative serine/threonine-protein kinase (LMTK1)	1.58308	0.26206	2.67041	0.40632	2.88675	0.0888	1425	0.470632	0.483499	0.405094	0.276696
6599	Hv_Contig_6599	zinc finger protein	3.15487	0.12947	3.91905	0.01842	2.7317	0.23825	1424	0.588788	0.130774	1.34087	0.271156
6600	Hv_Contig_6600	endonuclease-reverse transcriptase	1.45354	1.65641	3.17984	0.07733	2.09032	0.07058	1424	0.302226	1.65821	0.643147	1.65791
6601	Hv_Contig_6601	protein-O-fucosyltransferase 2	0.05647	0.28972	0.80423	0.215	1.99484	0.19156	1424	0.595527	0.360781	0.260911	0.347322
6605	Hv_Contig_6605	TRAF3	3.95099	0.15308	1.09616	0.25172	-2.36857	0.72558	1424	7.23418	0.294612	79.8688	0.741552
6606	Hv_Contig_6606	chitin-binding protein	3.86401	0.17269	-0.5734	1.18692	------		1424	21.6667	1.19942	N/A	N/A
6609	Hv_Contig_6609	sparc	0.56937	0.7184	5.81243	0.32308	10.0263	0.08372	1423	0.0264047	0.787705	0.00142289	0.723262
6612	Hv_Contig_6612	mitochondrial ribosomal protein S5	4.33462	0.07866	5.0213	0.00754	3.69295	0.1939	1423	0.621282	0.0790205	1.56013	0.209248
6623	Hv_Contig_6623	scaffold protein salvador (shar-pei)	1.4842	0.60648	1.25897	0.24768	1.46914	0.10717	1421	1.16896	0.655106	1.01049	0.615876
6627	Hv_Contig_6627	conserved hypothetical protein	1.96471	0.18041	4.51706	0.14344	-1.51218	0.28706	1421	0.170477	0.230484	11.1339	0.339045
6629	Hv_Contig_6629	connector enhancer of ksr CG6556-PA	1.74993	0.46836	2.2125	0.38522	3.46122	0.11328	1420	0.725692	0.606429	0.305387	0.481865
6633	Hv_Contig_6633	DNA polymerase delta small subunit	1.22813	0.19042	3.4254	0.04688	2.42362	0.19316	1420	0.21805	0.196106	0.436638	0.271239
6639	Hv_Contig_6639	importin-11-like	2.57807	0.05085	3.10106	0.08324	3.55574	0.06737	1419	0.695928	0.0975429	0.507799	0.0844064
6646	Hv_Contig_6646	pla2g4b	2.48708	0.37285	2.7797	0.13564	0.84654	0.34657	1418	0.816418	0.396756	3.11783	0.509046
6649	Hv_Contig_6649	3-phosphoinositide-dependent protein kinase 1	1.86474	0.34391	1.12203	0.96912	1.89891	0.22295	1418	1.67332	1.02833	0.976593	0.409855
6660	Hv_Contig_6660	AChain A, Crystal Structure Of Trichoplusia Ni Secreted Ferritin	6.57232	0.96991	6.4276	0.01945	5.74724	0.17971	1417	1.10552	0.970105	1.77163	0.986418
6665	Hv_Contig_6665	carboxypeptidase	8.85199	0.29924	6.03093	0.0571	-2.99327	0.85961	1416	7.06681	0.304639	3679.41	0.910205
6674	Hv_Contig_6674	hypothetical protein CLUG_04491	2.00317	0.28488	4.32473	0.10268	2.05457	0.14497	1415	0.200051	0.30282	0.964999	0.319645
6680	Hv_Contig_6680	RNA binding motif protein 34, partial	3.13658	0.13282	5.60708	0.06439	3.75621	0.0945	1414	0.180429	0.147605	0.650838	0.163007
6683	Hv_Contig_6683	ARP1 actin-related protein 1-like protein A	3.16111	0.07573	3.63	0.14996	4.27793	0.12512	1414	0.72252	0.167997	0.461109	0.146253
6684	Hv_Contig_6684	g2/M phase-specific E3 ubiquitin-protein ligase-like	2.10922	0.45641	2.48562	0.03018	2.10619	0.19222	1414	0.770357	0.457407	1.0021	0.495236
6686	Hv_Contig_6686	hypothetical protein AaeL_AAEL002698	2.81697	0.18988	3.5857	0.15464	2.88345	0.12139	1414	0.586934	0.244884	0.954965	0.225366
6687	Hv_Contig_6687	capicua protein	2.51887	0.39242	1.86453	0.14149	2.16937	0.06208	1414	1.5739	0.417149	1.27412	0.3973
6697	Hv_Contig_6697	AGAP008881-PA	5.6744	0.14026	3.13436	0.05235	0.63224	0.11164	1413	5.81605	0.149711	32.9489	0.179266
6706	Hv_Contig_6706	N-terminal asparagine amidohydrolase isoform 1	3.11083	0.28174	4.65247	0.07212	3.13938	0.0783	1411	0.343495	0.290824	0.980405	0.292418
6715	Hv_Contig_6715	HD domain-containing protein 2-like	2.64143	0.17404	3.13503	0.36707	2.80175	0.23039	1411	0.710251	0.406239	0.894827	0.288738
6716	Hv_Contig_6716	endonuclease-reverse transcriptase	2.01899	1.23984	2.19409	0.05175	0.07971	0.19091	1411	0.885706	1.24092	3.83514	1.25445
6723	Hv_Contig_6723	ras-related GTP-binding protein	4.48824	0.23838	3.76695	0.15331	4.70447	0.18588	1411	1.64866	0.283424	0.860812	0.302285
6725	Hv_Contig_6725	uncharacterized protein LOC100502416	1.84957	0.20438	3.0019	0.04435	1.68904	0.29426	1410	0.449898	0.209137	1.1177	0.358274
6734	Hv_Contig_6734	Bromo adjacent-like proteiny domain-containing 1 protein	3.41983	0.34613	2.96752	0.24454	4.22686	0.04909	1409	1.36823	0.423799	0.571557	0.349594
6736	Hv_Contig_6736	hypothetical protein TcasGA2_TC000228	5.08137	0.32803	3.76568	0.05189	1.06249	0.11392	1409	2.48921	0.332109	16.2108	0.347248
6740	Hv_Contig_6740	Spore germination protein yaaH, putative	2.766	0.15501	4.16169	0.01507	3.69059	0.12181	1408	0.380063	0.155741	0.52683	0.197144
6755	Hv_Contig_6755	metallo-beta-lactamase, putative	5.11103	0.06145	4.22166	0.0649	2.04338	0.16616	1406	1.85237	0.0893762	8.38407	0.177159
6767	Hv_Contig_6767	zinc binding dehydrogenase	3.4122	0.07275	3.81981	0.27427	2.88989	0.09191	1405	0.753871	0.283754	1.43625	0.117218
6768	Hv_Contig_6768	hypothetical protein AaeL_AAEL002186	2.18809	0.12313	2.36804	0.38976	1.88213	0.11362	1405	0.882734	0.408747	1.23624	0.167543
6769	Hv_Contig_6769	cytochrome oxidase biogenesis protein (oxa1 mitochondrial)	3.92855	0.21494	4.9942	0.06373	3.73489	0.16707	1405	0.477757	0.224189	1.14366	0.272234
6771	Hv_Contig_6771	Protein-associating with the carboxyl-terminal domain of ezrin	3.21742	0.24214	1.85575	0.14758	2.89105	0.1531	1405	2.56982	0.283569	1.25385	0.286481
6775	Hv_Contig_6775	cytochrome P450 333A3	3.25876	0.36897	1.11694	0.07576	-0.7263	0.40055	1404	4.41318	0.376668	15.8352	0.544591
6777	Hv_Contig_6777	MChain M, Crystal Structure Of Trichoplusia Ni Secreted Ferritin	9.05409	0.81832	8.27804	0.08392	7.6391	0.06381	1404	1.71244	0.822612	2.66658	0.820804
6780	Hv_Contig_6780	conserved hypothetical protein	1.98773	0.44413	2.58038	0.0697	2.18264	0.02751	1404	0.663124	0.449566	0.873627	0.444981
6792	Hv_Contig_6792	FAST kinase domain-containing protein 5-like	1.50717	0.25649	2.93414	0.18863	1.82346	0.18602	1403	0.371911	0.318384	0.803133	0.316845
6798	Hv_Contig_6798	GK13793	1.32519	0.53362	3.40865	0.10982	4.81218	0.02016	1402	0.235948	0.544803	0.089189	0.534001
6815	Hv_Contig_6815	Rab5 GDP/GTP exchange factor	3.76658	0.47939	0.83591	0.82705	1.14127	0.17272	1401	7.62464	0.955943	6.17017	0.509556
6816	Hv_Contig_6816	myosin-Va	3.31838	0.57827	1.45818	0.12442	1.53697	0.2905	1401	3.63058	0.591504	3.43762	0.647137
6826	Hv_Contig_6826	thymosin isoform 1	1.76884	0.79228	2.5361	0.63484	3.70876	0.02804	1399	0.587532	1.01525	0.260631	0.792776
6838	Hv_Contig_6838	predicted protein	3.45206	0.09184	5.98788	0.13644	6.31899	0.09925	1398	0.172442	0.16447	0.137078	0.135223
6839	Hv_Contig_6839	AGAP004107-PB	2.8145	0.36326	1.07048	0.34036	2.60155	0.10743	1398	3.34967	0.497798	1.15906	0.378813
6846	Hv_Contig_6846	hypothetical protein AaeL_AAEL008577	3.02712	0.34482	3.74431	0.06325	3.21078	0.09281	1397	0.608281	0.350573	0.880466	0.357092
6849	Hv_Contig_6849	reverse transcriptase	2.58053	0.38509	3.37863	0.09028	2.24563	0.04153	1397	0.575106	0.395531	1.26129	0.387323
6880	Hv_Contig_6880	CG2926 CG2926-PA	2.88273	0.28267	2.71112	0.00383	3.68875	0.13385	1394	1.12631	0.282696	0.571958	0.312759
6882	Hv_Contig_6882	GE11338	4.92642	0.12705	3.63655	0.24089	3.1674	0.12525	1394	2.44506	0.272341	3.38468	0.178408
6883	Hv_Contig_6883	hypothetical protein TcasGA2_TC013103	4.29338	0.34496	2.44106	0.37233	1.30821	0.35327	1394	3.6108	0.50757	7.91819	0.493758
6892	Hv_Contig_6892	cyclic AMP-regulated protein	2.10814	0.61749	2.89045	0.60792	4.41239	0.18993	1393	0.581435	0.866522	0.202466	0.64604
6893	Hv_Contig_6893	hypothetical protein LOC100707168	2.89802	0.2178	2.70817	0.01546	2.9181	0.16814	1393	1.14065	0.218348	0.986178	0.275151
6906	Hv_Contig_6906	transcription factor AP-4	1.09824	0.37	1.848	0.01549	2.28175	0.30431	1391	0.594702	0.370324	0.440279	0.479066
6909	Hv_Contig_6909	Cysteine and histidine-rich protein 1-like protein	3.72293	0.10112	1.30509	0.05517	1.30642	0.11726	1391	5.3437	0.115191	5.33878	0.154839
6910	Hv_Contig_6910	protein N-terminal asparagine amidohydrolase, putative	1.60508	0.05215	1.95011	0.16182	0.92812	0.14129	1391	0.787292	0.170016	1.59877	0.150607
6912	Hv_Contig_6912	mitochondrial ribosomal protein, L37, putative	4.60649	0.05923	4.78759	0.02577	3.6057	0.22686	1391	0.88203	0.0645932	2.0011	0.234465
6913	Hv_Contig_6913	nucleoporin Nup43	1.97788	0.09735	3.60349	0.12496	3.1984	0.19412	1391	0.324073	0.158405	0.429128	0.217163
6920	Hv_Contig_6920	RING finger protein 181	1.92825	0.04989	2.57759	0.0146	1.46557	0.30558	1390	0.637572	0.0519824	1.3781	0.309626
6925	Hv_Contig_6925	nucleoplasmin-like protein	4.49065	0.1766	6.94615	0.15923	6.81787	0.25156	1389	0.182314	0.237785	0.199268	0.30736
6928	Hv_Contig_6928	intestinal mucin IIM-15	9.67627	0.84033	6.19468	0.12099	-4.70478		1389	11.1703	0.848995	21336.7	0.84033
6960	Hv_Contig_6960	GK14239	7.15145	0.13176	6.85806	0.11181	6.15677	0.12615	1386	1.22552	0.172807	1.99264	0.182413
6976	Hv_Contig_6976	kinesin-like protein a	2.67194	0.46721	3.15237	0.03334	3.7419	0.03644	1384	0.716764	0.468398	0.476332	0.468629
6978	Hv_Contig_6978	sulfatase-modifying factor 1	0.92024	0.07169	2.7206	0.14069	2.95569	0.2003	1384	0.287103	0.157902	0.243932	0.212743
6984	Hv_Contig_6984	aldo-keto reductase family 4 member C9-like	0.69237	0.28051	2.50272	0.07138	3.30799	0.23437	1383	0.285122	0.289449	0.163162	0.365534
7006	Hv_Contig_7006	AGAP008596-PA	7.35475	0.47558	5.42845	0.10927	2.60956	0.23124	1381	3.80079	0.487972	26.8191	0.528818
7013	Hv_Contig_7013	myosin light chain 2	5.50549	0.63336	5.33316	0.32035	-0.11195	0.83504	1380	1.12688	0.709767	49.0928	1.04806
7016	Hv_Contig_7016	hypothetical protein LOC100570299	2.28127	0.62474	2.96747	0.26858	0.71046	0.14759	1380	0.621489	0.680026	2.97071	0.641937
7038	Hv_Contig_7038	AChain A, Crystal Structure Of The Carboxypeptidase A From Helicoverpa Armigera	8.67449	0.58446	4.87892	0.0147	------		1378	13.8861	0.584645	N/A	N/A
7041	Hv_Contig_7041	zinc finger protein 76-like	6.711	0.17309	5.96227	0.01568	2.56906	0.23833	1377	1.68031	0.173799	17.6542	0.294553
7067	Hv_Contig_7067	protease	10.7251	0.47516	8.98493	0.00624	-5.76704		1375	3.34086	0.475201	92181.5	0.47516
7071	Hv_Contig_7071	AGAP007571-PA	2.27757	0.10417	3.43578	0.02817	2.52558	0.17307	1374	0.448068	0.107912	0.842057	0.202002
7072	Hv_Contig_7072	mutant cadherin	0.81044	0.13284	2.96721	0.00432	2.24529	0.10693	1374	0.224258	0.13291	0.369885	0.17053
7079	Hv_Contig_7079	mutant cadherin	2.51988	0.11559	1.7831	0.2419	4.00634	0.14566	1373	1.66645	0.268098	0.356887	0.185951
7083	Hv_Contig_7083	AGAP011327-PA	2.88714	0.2009	3.88075	0.10439	2.3049	0.13008	1373	0.50222	0.226402	1.49717	0.239336
7092	Hv_Contig_7092	endonuclease-reverse transcriptase HmRTE-e01	1.25634	0.13282	3.85148	0.13044	2.14411	0.17644	1372	0.165495	0.186161	0.540449	0.220844
7096	Hv_Contig_7096	protein RSM22 homolog, mitochondrial-like	1.16932	0.51426	2.657	0.12851	1.89044	0.09172	1372	0.356586	0.530074	0.606626	0.522375
7103	Hv_Contig_7103	carboxyl/choline esterase CCE001f	5.94582	0.77429	3.33077	0.23825	------		1372	6.12644	0.810116	N/A	N/A
7115	Hv_Contig_7115	retrovirus-related Pol polyprotein from transposon TNT 1-94	2.03768	0.29539	2.0842	0.16382	2.81599	0.10193	1370	0.968269	0.337775	0.583049	0.312482
7117	Hv_Contig_7117	hypothetical protein AaeL_AAEL012367	3.7324	0.32478	3.63009	0.08473	3.37923	0.17902	1370	1.07349	0.33565	1.27736	0.370851
7122	Hv_Contig_7122	farnesoic acid methyltransferase	2.84248	0.12088	2.37445	0.14315	2.79738	0.29655	1370	1.38322	0.18736	1.03175	0.32024
7125	Hv_Contig_7125	hypothetical protein TcasGA2_TC005347	1.31258	0.32572	3.14916	0.34774	2.65301	0.10559	1370	0.279985	0.476463	0.394903	0.342407
7127	Hv_Contig_7127	carboxypeptidase precursor	10.3925	1.02685	6.88485	0.05447	------		1370	11.3737	1.02829	N/A	N/A
7133	Hv_Contig_7133	heat shock protein 20.4	0.50643	0.48863	0.29621	0.47699	0.47039	0.29847	1369	1.15686	0.682846	1.0253	0.572576
7144	Hv_Contig_7144	carboxypeptidase B precursor	11.0588	0.66393	6.18604	0.1922	------		1368	29.2996	0.69119	N/A	N/A
7158	Hv_Contig_7158	chymotrypsin-like protease C9	11.2888	0.39296	7.85915	0.03513	-5.11116	0.57059	1367	10.7753	0.394527	86472.9	0.692813
7159	Hv_Contig_7159	carnitine o-acyltransferase	2.61207	0.47074	3.4249	0.08625	2.7241	0.05711	1366	0.569264	0.478576	0.925285	0.474192
7166	Hv_Contig_7166	COP9 signalosome complex subunit 4	3.18156	0.0689	4.57115	0.07396	4.58446	0.11238	1365	0.381673	0.101081	0.378168	0.13182
7172	Hv_Contig_7172	serine protease precursor	0.78925	0.79045	4.6647	0.03165	11.0099	0.03117	1365	0.0681355	0.791083	0.000838094	0.791064
7173	Hv_Contig_7173	mutant cadherin	3.02109	0.19877	2.1652	0.21176	4.0071	0.09192	1365	1.80987	0.290434	0.504872	0.218995
7178	Hv_Contig_7178	retrovirus-related Pol polyprotein from transposon TNT 1-94	3.12072	0.90592	2.3699	0.03285	1.6984	0.25449	1364	1.68275	0.906515	2.68016	0.940987
7180	Hv_Contig_7180	unknown conserved protein	3.30012	0.1382	4.63994	0.19516	4.59442	0.15522	1364	0.39507	0.239137	0.407734	0.207828
7184	Hv_Contig_7184	hypothetical protein AaeL_AAEL008275	6.62736	0.08895	4.60014	0.01163	-1.20325	0.42796	1364	4.07619	0.0897071	227.64	0.437106
7188	Hv_Contig_7188	hypothetical protein AaeL_AAEL004438	3.8724	0.27876	3.57321	0.07265	4.25129	0.11425	1363	1.23045	0.288071	0.769029	0.301264
7190	Hv_Contig_7190	WD repeat domain phosphoinositide-interacting protein 4	3.46521	0.20681	2.82757	0.18657	2.67878	0.02509	1363	1.55578	0.27853	1.7248	0.208326
7192	Hv_Contig_7192	hypothetical protein AaeL_AAEL011724	1.70555	0.16988	3.25009	0.11475	2.27362	0.11066	1363	0.342805	0.205004	0.674519	0.202743
7196	Hv_Contig_7196	Zinc finger homeobox protein 3 (Zinc finger homeodomain protein 3) (ZFH-3) (Alpha-fetoprotein enhancer-binding protein) (AT motif-binding factor) (AT-binding transcription factor 1)	1.57659	0.32507	-0.92889	1.37294	-0.5202	0.46663	1362	5.67838	1.4109	4.27757	0.568695
7205	Hv_Contig_7205	Tropomyosin 2	6.57575	0.53381	8.72865	0.7483	-0.89826	0.03271	1362	0.22486	0.919188	177.787	0.534811
7212	Hv_Contig_7212	reverse transcriptase	3.69333	0.44489	3.57559	0.21284	4.39404	0.08565	1360	1.08503	0.493181	0.615269	0.45306
7224	Hv_Contig_7224	enoyl-CoA hydratase	7.60236	0.30944	6.73827	0.00888	6.14355	0.12308	1359	1.82019	0.309567	2.74882	0.333019
7225	Hv_Contig_7225	2-oxoglutarate/malate carrier protein	2.48796	0.42328	3.73353	0.2382	4.05242	0.07966	1359	0.421741	0.485701	0.338104	0.430711
7230	Hv_Contig_7230	Hemocyte protein-glutamine gamma-glutamyltransferase	0.54578	0.34421	3.43161	0.20594	-1.05987	0.19142	1358	0.135294	0.401113	3.04333	0.393855
7237	Hv_Contig_7237	ribosomal protein L3	8.54345	0.99773	8.99443	0.03621	10.0728	0.14356	1357	0.731546	0.998387	0.346436	1.00801
7247	Hv_Contig_7247	DnaJ (Hsp40) homolog 4	3.84591	0.38952	4.15882	0.16474	4.46865	0.07282	1356	0.805016	0.422924	0.649436	0.396268
7261	Hv_Contig_7261	hypothetical protein TcasGA2_TC010879	3.85113	0.11192	4.25151	0.06041	2.66252	0.06169	1354	0.757659	0.127183	2.27933	0.127796
7263	Hv_Contig_7263	uncharacterized oxidoreductase yrbE-like	7.91212	0.99038	7.00322	0.02652	1.71586	0.15176	1354	1.87761	0.990735	73.3264	1.00194
7272	Hv_Contig_7272	ran gtpase-activating protein	1.65211	0.31127	3.19053	0.10195	3.47132	0.09589	1353	0.344262	0.327541	0.283376	0.325705
7275	Hv_Contig_7275	fatty acid-binding protein 3	5.03814	0.36882	3.28044	0.23767	------		1353	3.38159	0.438766	N/A	N/A
7280	Hv_Contig_7280	Tropomyosin 2	3.58576	0.8118	9.86414	0.3216	-0.88763	0.03271	1352	0.0128831	0.873181	22.2139	0.812459
7291	Hv_Contig_7291	eukaryotic translation initiation factor 5	2.23449	0.18794	2.28463	0.64301	3.4857	0.05377	1352	0.965843	0.669913	0.420096	0.195481
7300	Hv_Contig_7300	uridine diphosphate glucosyltransferase	4.01578	0.19213	3.34371	0.09353	-3.61474		1351	1.59336	0.213686	198.16	0.19213
7306	Hv_Contig_7306	GK25402	1.60445	0.20783	3.21074	0.14024	2.46836	0.0296	1350	0.328442	0.25072	0.549461	0.209927
7312	Hv_Contig_7312	DnaJ (Hsp40) homolog 3	4.77643	0.27836	5.92585	0.03394	5.6288	0.12643	1349	0.450806	0.280421	0.553874	0.305727
7316	Hv_Contig_7316	zinc finger protein 691-like	4.32908	0.43168	4.49914	0.05168	4.09617	0.13785	1349	0.888806	0.434763	1.1752	0.453156
7341	Hv_Contig_7341	RNA helicase	1.8469	0.57327	2.06564	0.20575	2.82138	0.10811	1346	0.859316	0.609074	0.508923	0.583375
7343	Hv_Contig_7343	EF-hand domain family, member D1	2.84056	0.37649	4.36963	0.15079	5.04616	0.1181	1346	0.346501	0.405564	0.216794	0.394579
7346	Hv_Contig_7346	CHORD CG6198-PA	4.36147	0.39	4.36303	0.02702	4.18746	0.13971	1346	0.998919	0.390935	1.12819	0.414269
7351	Hv_Contig_7351	serine protease 47	8.43407	1.01449	6.1138	0.04096	------		1346	4.99426	1.01532	N/A	N/A
7367	Hv_Contig_7367	fumarylacetoacetase	4.66829	0.1952	3.62999	0.02	3.14653	0.15841	1345	2.05381	0.196222	2.87141	0.25139
7384	Hv_Contig_7384	E3 ubiquitin-protein ligase UBR2-like	2.68378	0.256	0.99687	0.88786	2.74819	0.10364	1343	3.21966	0.92403	0.956336	0.276183
7386	Hv_Contig_7386	hypothetical protein LOC100573291	2.58214	0.42772	2.69893	0.04747	-0.65394	0.39589	1343	0.922237	0.430346	9.4223	0.582815
7388	Hv_Contig_7388	thioredoxin	2.37618	0.40229	2.65236	0.15938	2.95677	0.01444	1343	0.825775	0.432711	0.66869	0.402549
7399	Hv_Contig_7399	AGAP009224-PA	1.02296	0.73163	0.32374	0.24313	1.44428	0.06169	1342	1.62363	0.77097	0.746741	0.734226
7405	Hv_Contig_7405	rho GTPase-activating protein 12-like	2.39124	0.23164	2.62535	0.62739	4.45488	0.1423	1341	0.850209	0.668786	0.239212	0.271857
7420	Hv_Contig_7420	RING finger protein nhl-1	0.95741	1.20285	-0.15933	1.433	-3.11821	0.53054	1340	2.16856	1.87092	16.861	1.31466
7421	Hv_Contig_7421	RL10A_SPOFRRecName: Full=60S ribosomal protein L10a	2.02126	0.2384	5.58626	0.18594	2.94823	0.27869	1340	0.0844944	0.302338	0.525962	0.366746
7426	Hv_Contig_7426	chymotrypsin-like protease	9.57265	1.36547	7.27074	0.07257	-1.30839	0.43408	1339	4.9311	1.3674	1885.9	1.43281
7431	Hv_Contig_7431	par-6 gamma	2.40028	0.15999	2.58594	0.07367	2.56283	0.16954	1339	0.879247	0.176137	0.893444	0.233111
7432	Hv_Contig_7432	GK24692	3.21427	0.15003	2.88047	0.07311	1.93683	0.09221	1339	1.26033	0.166895	2.42408	0.176101
7455	Hv_Contig_7455	jmjC domain-containing protein 4-like	2.64696	0.22913	0.84138	0.62796	1.07565	0.17048	1337	3.4957	0.668457	2.97174	0.285594
7462	Hv_Contig_7462	Vacuolar protein sorting-associated protein 18-like protein	1.40376	0.25493	0.96368	0.32701	2.81293	0.05845	1336	1.35668	0.414638	0.376528	0.261545
7466	Hv_Contig_7466	adenosine deaminase	0.91282	0.59902	1.59199	0.11322	3.14637	0.15323	1336	0.624524	0.609626	0.212635	0.618308
7467	Hv_Contig_7467	nucleoplasmin-like protein	5.90436	0.2496	8.08668	0.1569	8.4485	0.11875	1335	0.220321	0.294818	0.17145	0.276409
7468	Hv_Contig_7468	Ankyrin repeat domain protein	3.95955	0.43542	-1.25368	0.34383	-1.24972	0.26199	1335	37.097	0.554806	36.9953	0.508163
7469	Hv_Contig_7469	AGAP004519-PA	3.87291	0.24491	2.23121	0.08142	-4.41032	0.66398	1335	3.12033	0.258089	311.531	0.707708
7482	Hv_Contig_7482	protease, reverse transcriptase, ribonuclease H, integrase	1.7079	0.78258	3.55995	0.06486	2.03374	0.21765	1334	0.276998	0.785263	0.797834	0.812283
7487	Hv_Contig_7487	hypothetical protein TcasGA2_TC004980	3.53354	0.45883	2.99333	0.13564	2.99887	0.16721	1334	1.45418	0.478459	1.44861	0.488348
7488	Hv_Contig_7488	hypothetical protein TcasGA2_TC007082	2.42876	0.47536	3.56896	0.11283	3.6845	0.08069	1334	0.453697	0.488567	0.418779	0.48216
7508	Hv_Contig_7508	putative gram negative bacteria-binding protein precursor	7.84383	1.48032	7.29221	0.1434	2.53311	0.09516	1332	1.46573	1.48725	39.6904	1.48338
7509	Hv_Contig_7509	wd-repeat protein	2.67563	0.12909	3.16915	0.07255	4.7298	0.12263	1332	0.71029	0.14808	0.240787	0.178052
7519	Hv_Contig_7519	zinc finger protein 271-like	0.57676	0.25447	1.46273	0.11938	1.04563	0.16633	1331	0.541124	0.281081	0.72253	0.304008
7521	Hv_Contig_7521	hypothetical protein LOC100678538	3.27854	0.03082	2.24357	0.05035	1.91855	0.07566	1331	2.04907	0.0590338	2.56683	0.0816964
7527	Hv_Contig_7527	hypothetical protein SINV_00122	1.88602	0.11262	2.75314	0.10551	2.57444	0.25881	1330	0.54824	0.154323	0.620533	0.282251
7530	Hv_Contig_7530	carboxypeptidase precursor	6.93951	0.94037	4.9432	0.07114	------		1330	3.98978	0.943057	N/A	N/A
7539	Hv_Contig_7539	histone H1	1.60429	0.71222	2.73785	0.01445	1.95564	0.16206	1329	0.45579	0.712367	0.78385	0.730425
7544	Hv_Contig_7544	arginine kinase	1.6099	1.7753	9.09775	0.05044	-0.4063	0.60002	1329	0.00557099	1.77602	4.04517	1.87396
7552	Hv_Contig_7552	DnaJ (Hsp40) homolog 8 precursor	2.47205	0.19177	4.1259	0.00058	2.76655	0.13305	1328	0.317791	0.191771	0.815355	0.233405
7562	Hv_Contig_7562	hypothetical protein DAPPUDRAFT_30835	2.96419	0.38377	4.04511	0.29636	2.98034	0.09076	1327	0.472727	0.48488	0.988868	0.394356
7572	Hv_Contig_7572	prostaglandin reductase 1-like	5.33464	0.08956	3.88168	0.01712	0.83986	0.3909	1326	2.73769	0.0911816	22.5457	0.401028
7576	Hv_Contig_7576	TATA-binding protein-associated factor 172	2.57099	0.43276	0.31108	0.01599	2.80944	0.09454	1325	4.78962	0.433055	0.847656	0.442966
7578	Hv_Contig_7578	GF23651	2.192	0.21172	2.86228	0.09665	2.57954	0.15874	1325	0.628385	0.232737	0.764432	0.26462
7606	Hv_Contig_7606	zinc finger protein	1.05425	0.26373	2.11729	0.20584	2.26913	0.22913	1322	0.478622	0.33455	0.430809	0.349362
7607	Hv_Contig_7607	mitochondrial import inner membrane translocase	4.02227	0.11793	5.6891	0.05494	3.93658	0.08671	1322	0.314945	0.1301	1.0612	0.146377
7615	Hv_Contig_7615	GH19762	5.46159	0.14119	4.93027	0.0227	4.78139	0.21696	1321	1.44525	0.143003	1.60236	0.258856
7621	Hv_Contig_7621	astacin	10.5159	0.78529	5.04493	0.1211	------		1321	44.3518	0.794573	N/A	N/A
7624	Hv_Contig_7624	GM21221	1.8163	0.0966	2.69029	0.27349	3.4813	0.12994	1320	0.545636	0.290049	0.315344	0.161913
7627	Hv_Contig_7627	carboxypeptidase B precursor	2.07777	0.5593	0.72867	0.36065	-4.63127		1320	2.54753	0.665496	104.622	0.5593
7631	Hv_Contig_7631	tropomyosin-2 isoform 4	5.32154	0.40658	6.60672	0.08148	3.5653	0.22978	1320	0.41032	0.414664	3.37817	0.467018
7635	Hv_Contig_7635	glutathione S-transferase theta 1	1.90436	0.4828	1.12061	0.25428	1.52938	0.31185	1319	1.7216	0.545669	1.29682	0.574758
7636	Hv_Contig_7636	unnamed protein product	3.31272	0.37294	4.57788	0.01245	3.88939	0.16134	1319	0.416053	0.373148	0.67051	0.406343
7638	Hv_Contig_7638	GF21235	2.76955	0.13725	3.78432	0.11385	3.14868	0.16377	1319	0.494907	0.178324	0.768901	0.213678
7645	Hv_Contig_7645	RNase H and integrase-like protein	3.62399	1.71167	2.32917	0.45552	1.23682	0.33395	1319	2.45346	1.77125	5.2313	1.74394
7648	Hv_Contig_7648	cleavage stimulation factor 64-kDa subunit	1.77337	0.3201	3.64476	0.05035	4.23528	0.02265	1318	0.27331	0.324036	0.181506	0.3209
7650	Hv_Contig_7650	GF18195	1.36226	1.11766	6.17874	0.10237	7.53278	0.0705	1318	0.0354891	1.12234	0.0138832	1.11988
7651	Hv_Contig_7651	AGAP001425-PA	0.79247	2.3905	4.47578	0.01936	1.22671	0.10718	1318	0.0778419	2.39058	0.740084	2.3929
7655	Hv_Contig_7655	carboxypeptidase 6	6.91165	0.25837	4.35932	0.31225	------		1318	5.86581	0.405284	N/A	N/A
7662	Hv_Contig_7662	conserved hypothetical protein	2.20256	0.64835	3.14396	0.17999	2.89726	0.20804	1317	0.520727	0.67287	0.617838	0.68091
7670	Hv_Contig_7670	DNA-binding protein smubp-2	2.7038	0.12665	3.60989	0.01959	2.25909	0.06736	1317	0.533629	0.128156	1.36104	0.143449
7678	Hv_Contig_7678	icarus CG9031-PA	2.88494	0.2871	4.43653	0.02463	5.32413	0.09241	1316	0.341134	0.288155	0.184387	0.301606
7686	Hv_Contig_7686	ubiquitin conjugating enzyme isoform 1	1.5825	0.44827	3.83307	0.35017	1.88277	0.38956	1316	0.210141	0.568828	0.8121	0.593888
7697	Hv_Contig_7697	hypothetical protein TcasGA2_TC012552	4.04455	0.32082	4.56573	0.06606	2.87008	0.17878	1315	0.696802	0.327551	2.2571	0.367271
7703	Hv_Contig_7703	apolipoprotein D	1.72857	0.77927	6.54446	0.03163	6.84792	0.07395	1314	0.0355036	0.779912	0.0287688	0.782771
7706	Hv_Contig_7706	WD-repeat protein, putative	2.54357	0.32613	4.7009	0.00693	3.50294	0.12985	1314	0.224171	0.326204	0.514281	0.35103
7707	Hv_Contig_7707	polyadenylate-binding protein-interacting protein 2B-like isoform 1	3.3419	0.16477	5.09	0.10192	3.82163	0.07235	1314	0.297694	0.193744	0.717112	0.179955
7708	Hv_Contig_7708	histone H3 methyltransferase, putative	3.25104	0.28861	2.62476	0.34725	3.20477	0.01323	1314	1.54358	0.451529	1.03259	0.288913
7709	Hv_Contig_7709	zinc finger protein	2.74601	0.45817	3.98771	0.03224	2.93814	0.0253	1314	0.422874	0.459303	0.875312	0.458868
7715	Hv_Contig_7715	putative ATP synthase beta subunit	7.6494	0.03112	7.5008	0.06697	5.98709	0.14474	1313	1.10849	0.0738474	3.16523	0.148048
7729	Hv_Contig_7729	hypothetical protein TcasGA2_TC008496	2.8211	0.50689	3.73983	0.08197	3.53432	0.16978	1312	0.528974	0.513475	0.609957	0.534568
7741	Hv_Contig_7741	chymotrypsin-like protease C9	8.41962	1.09199	7.38212	0.00996	-5.72709	0.14946	1311	2.05267	1.09204	18137.8	1.10217
7744	Hv_Contig_7744	retrotransposon protein, putative, Ty3-gypsy subclass	2.74158	0.59521	2.8339	0.03364	0.43124	0.13174	1310	0.938013	0.59616	4.96	0.609615
7748	Hv_Contig_7748	CG14722 CG14722-PA	1.99066	0.11518	3.67738	0.41494	3.13814	0.08198	1310	0.310632	0.430629	0.451413	0.141376
7750	Hv_Contig_7750	conserved hypothetical protein	2.60247	0.39804	4.92436	0.0725	2.18786	0.24088	1310	0.200005	0.404589	1.33294	0.465252
7754	Hv_Contig_7754	conserved hypothetical protein	7.04649	0.06362	3.93384	0.02797	4.17268	0.21418	1309	8.6497	0.0694969	7.32998	0.223429
7758	Hv_Contig_7758	zinc finger protein 271-like	5.02207	0.48903	4.97062	0.09052	4.99389	0.14802	1309	1.03631	0.497337	1.01972	0.510941
7761	Hv_Contig_7761	lethal(2)denticleless	0.10171	0.79991	3.03713	0.00432	2.97146	0.12524	1309	0.130723	0.799922	0.13681	0.809655
7781	Hv_Contig_7781	U2 small nuclear ribonucleoprotein A'	2.59274	0.11147	3.78774	0.29637	3.56597	0.13916	1307	0.436786	0.31664	0.509364	0.1783
7786	Hv_Contig_7786	reverse transcriptase	0.95583	0.29857	2.00525	0.04388	2.71926	0.20633	1307	0.483162	0.301777	0.294547	0.362927
7794	Hv_Contig_7794	F-box only protein 28-like	1.78649	0.94973	2.1849	0.36328	2.61715	0.13896	1306	0.758694	1.01684	0.562272	0.959842
7818	Hv_Contig_7818	hypothetical protein TcasGA2_TC014011	3.06157	0.52127	1.41361	0.00289	0.7557	0.38326	1304	3.1339	0.521278	4.94466	0.647001
7821	Hv_Contig_7821	vacuolar protein sorting-associated protein 28 homolog	4.3582	0.22453	3.48792	0.06612	5.00059	0.13006	1303	1.82802	0.234063	0.640651	0.259479
7857	Hv_Contig_7857	transcription factor hamlet-like	4.4022	0.20849	1.25606	0.32128	2.40838	0.13346	1299	8.85284	0.383	3.9829	0.247547
7859	Hv_Contig_7859	Basement membrane-specific heparan sulfate proteoglycan core protein	2.79076	0.82215	4.9586	0.10156	0.78123	0.23436	1299	0.222544	0.828399	4.02651	0.854901
7868	Hv_Contig_7868	epidermal growth factor receptor kinase substrate 8-like protein 1-like isoform 1	3.29069	0.36775	4.20295	0.05583	3.92911	0.31612	1298	0.531352	0.371964	0.642416	0.484945
7872	Hv_Contig_7872	CG8064 CG8064-PA	2.80608	0.01402	4.36322	0.03495	3.7455	0.04446	1298	0.339824	0.0376572	0.521442	0.0466182
7875	Hv_Contig_7875	chitin-binding protein	5.30993	0.29922	-0.69438	0.65128	-3.6839		1298	64.1915	0.716727	509.815	0.29922
7898	Hv_Contig_7898	metalloprotease	2.5505	0.13928	3.74051	0.17707	2.11225	0.2501	1295	0.4383	0.225284	1.35496	0.286267
7900	Hv_Contig_7900	WD repeat-containing protein 48	2.01537	0.1643	2.33747	0.07554	2.88971	0.20522	1295	0.799905	0.180834	0.545503	0.262887
7906	Hv_Contig_7906	bhlhzip transcription factor max/bigmax	1.1414	0.31046	3.52599	0.24397	2.19384	0.13228	1294	0.191499	0.39485	0.482152	0.337466
7913	Hv_Contig_7913	Zinc finger protein 26	0.72052	0.18702	0.45229	0.13564	1.49593	0.11536	1294	1.20433	0.23103	0.584223	0.219737
7919	Hv_Contig_7919	hypothetical protein TcasGA2_TC010879	0.27977	0.31919	3.07836	0.08735	0.90475	0.32514	1293	0.143728	0.330926	0.648429	0.45563
7926	Hv_Contig_7926	hypothetical protein TcasGA2_TC009230	1.98342	0.62066	2.84213	0.21035	2.3909	0.09708	1292	0.551445	0.655337	0.753939	0.628206
7930	Hv_Contig_7930	crooked neck protein	2.41837	0.09307	3.49517	0.17122	2.59682	0.1505	1291	0.474079	0.19488	0.883652	0.176953
7931	Hv_Contig_7931	ankyrin repeat and protein kinase domain-containing protein 1-like	5.37966	0.26554	3.57802	0.04586	1.31305	0.2081	1291	3.48616	0.269471	16.756	0.337368
7932	Hv_Contig_7932	Mdm2, transformed 3T3 cell double minute 2, p53 binding protein	3.67955	0.388	4.24291	0.01974	4.6548	0.0491	1291	0.676724	0.388502	0.508652	0.391094
7935	Hv_Contig_7935	NADH dehydrogenase subunit 5	7.41415	0.76043	5.96976	0.05194	4.32932	0.58028	1291	2.72148	0.762202	8.4845	0.956545
7936	Hv_Contig_7936	chymotrypsin-like protease C9	7.67071	0.45191	5.64871	0.13279	-5.69531	0.10699	1291	4.06146	0.471016	10557.8	0.464402
7939	Hv_Contig_7939	RH24252p	3.1838	0.21571	4.52647	0.12196	3.60768	0.06047	1290	0.39429	0.2478	0.745417	0.224026
7940	Hv_Contig_7940	Tetratricopeptide repeat protein 7B	1.9524	0.26319	1.28824	0.00198	2.33902	0.16257	1290	1.58465	0.263197	0.76492	0.309351
7941	Hv_Contig_7941	AGAP008041-PA	2.74027	0.0422	2.66989	0.3902	2.94705	0.1336	1290	1.04999	0.392475	0.866469	0.140106
7942	Hv_Contig_7942	hypothetical protein LOC409282	1.46487	0.35126	2.26705	0.18302	2.65675	0.19008	1290	0.573482	0.396081	0.437732	0.399392
7947	Hv_Contig_7947	GL15959	2.45134	0.27097	3.75363	0.09249	2.42836	0.07623	1289	0.405482	0.28632	1.01606	0.281488
7949	Hv_Contig_7949	hypothetical protein TcasGA2_TC016101	1.91797	1.90317	-1.54603	1.35927	-0.34118	0.42515	1289	11.0349	2.33873	4.78709	1.95008
7950	Hv_Contig_7950	RhoGAP15B CG4937-PB	1.53162	0.23464	0.59554	0.14322	2.16627	0.14554	1289	1.91332	0.274896	0.644097	0.276112
7956	Hv_Contig_7956	synaptic vesicle glycoprotein 2C-like	4.56092	0.84101	3.52178	0.07776	-2.24831	0.39869	1289	2.055	0.844597	112.146	0.930726
7967	Hv_Contig_7967	chymotrypsin-like protease C6	10.079	0.36195	6.27698	0.22198	-2.11692	0.57474	1288	13.9485	0.424597	4691.85	0.679216
7981	Hv_Contig_7981	CG8814 CG8814-PA	4.92488	0.14583	3.3467	0.38951	3.02438	0.02809	1286	2.98593	0.415914	3.73343	0.148511
7988	Hv_Contig_7988	General transcription factor IIE subunit 1	2.61188	0.11924	2.42613	0.16324	2.97852	0.10863	1285	1.13741	0.202152	0.775587	0.161303
7996	Hv_Contig_7996	inhibitor of growth protein 1-like	1.91399	0.08445	3.79597	0.17109	2.70696	0.14366	1284	0.271311	0.190797	0.577155	0.166643
8002	Hv_Contig_8002	Bromodomain adjacent to zinc finger domain protein 1A	1.34274	0.30495	1.83646	0.37796	2.69299	0.21771	1284	0.710192	0.485642	0.392224	0.374689
8015	Hv_Contig_8015	ribosomal protein L4	3.98324	0.196	4.33388	0.09609	3.89188	0.10154	1283	0.784236	0.218287	1.06537	0.220741
8037	Hv_Contig_8037	hypothetical protein TcasGA2_TC004950	4.08484	0.30552	3.6643	0.0199	2.67197	0.30404	1281	1.33843	0.306167	2.66266	0.431025
8051	Hv_Contig_8051	Nuclear distribution protein nudF, putative	3.29247	0.31389	3.35395	4e-05	3.09833	0.1876	1280	0.958281	0.31389	1.14404	0.365678
8052	Hv_Contig_8052	mushroom bodies tiny CG18582-PA	2.03378	0.22318	2.56618	0.18076	1.9153	0.26301	1280	0.691404	0.287199	1.08559	0.34494
8056	Hv_Contig_8056	GA18194-PA	2.91928	0.32257	3.01707	0.18797	2.78243	0.15839	1279	0.934463	0.373342	1.0995	0.359359
8079	Hv_Contig_8079	hypothetical protein SINV_13491	2.92284	0.1748	2.87954	0.39953	3.43088	0.17895	1277	1.03047	0.436095	0.703177	0.250156
8081	Hv_Contig_8081	Ras-related GTP binding A	3.19906	0.24668	2.38992	0.2929	3.41372	0.05819	1277	1.75217	0.382938	0.861749	0.25345
8082	Hv_Contig_8082	Small G protein signaling modulator 3-like protein	2.47339	0.22942	1.8987	0.15418	2.05626	0.0501	1277	1.48936	0.276415	1.33527	0.234827
8094	Hv_Contig_8094	Bromodomain-containing protein, putative	3.48206	0.27274	4.84861	0.01896	3.52617	0.06725	1276	0.387818	0.273398	0.969888	0.280909
8096	Hv_Contig_8096	TTC27 protein	2.36952	0.09435	3.83605	0.05662	2.81125	0.07423	1276	0.361852	0.110035	0.736251	0.12005
8099	Hv_Contig_8099	broadZ1	2.89903	0.27112	3.38736	0.24762	1.81681	0.06915	1276	0.71285	0.367181	2.11729	0.2798
8101	Hv_Contig_8101	glutathione S-transferase o1 protein	2.03551	0.39737	1.71817	0.37992	0.93837	0.17801	1276	1.24603	0.549766	2.1393	0.43542
8102	Hv_Contig_8102	GI15327	1.37343	0.67347	2.33737	0.11573	-4.68805	0.14946	1276	0.512655	0.683341	66.7863	0.689855
8108	Hv_Contig_8108	MMS19 nucleotide excision repair protein homolog	1.63414	0.19644	1.80131	0.08745	1.05696	0.16275	1275	0.890588	0.215026	1.49193	0.2551
8117	Hv_Contig_8117	Mo-molybdopterin cofactor sulfurase	4.25004	0.44543	4.29036	0.04897	2.96672	0.23094	1274	0.972439	0.448114	2.43398	0.501738
8122	Hv_Contig_8122	hypothetical protein LOC100742256	3.45349	0.45761	2.75519	0.05364	3.30599	0.1289	1274	1.62259	0.460743	1.10765	0.475418
8158	Hv_Contig_8158	hypothetical protein AaeL_AAEL005528	2.54007	0.2078	4.20994	0.10294	4.76577	0.14585	1271	0.314282	0.2319	0.213795	0.253876
8165	Hv_Contig_8165	zinc finger BED domain-containing protein 1-like	4.28167	0.14592	2.37369	0.18632	-1.21258	1.09977	1270	3.75283	0.23666	45.0748	1.10941
8168	Hv_Contig_8168	serine protease 47	6.63437	1.35692	6.41316	0.04371	------		1270	1.16571	1.35762	N/A	N/A
8185	Hv_Contig_8185	hypothetical protein LOC100578801	0.93416	0.52904	1.43502	0.38547	1.83895	0.05714	1268	0.706685	0.654577	0.53411	0.532117
8186	Hv_Contig_8186	zinc finger protein RTS2, putative	3.1743	0.34437	3.59464	0.10999	3.34141	0.12184	1268	0.747248	0.361509	0.890625	0.365288
8192	Hv_Contig_8192	nuclear pore complex protein nup98, putative	3.05818	0.43881	1.0253	0.17803	2.35717	0.29047	1268	4.09221	0.473549	1.62564	0.526239
8200	Hv_Contig_8200	hypothetical protein TcasGA2_TC002657	3.56891	1.34169	1.04807	0.58577	1.78661	0.27375	1267	5.73916	1.46399	3.43974	1.36933
8201	Hv_Contig_8201	BWK-1-like protein	3.83152	0.29596	4.71534	0.00082	4.96339	0.07901	1267	0.541931	0.295961	0.456324	0.306325
8202	Hv_Contig_8202	kinase D-interacting substrate of 220 kDa-like	3.21046	0.19749	2.86246	0.04806	3.00095	0.11405	1267	1.27279	0.203254	1.1563	0.228056
8219	Hv_Contig_8219	predicted protein	2.55377	0.16788	4.80563	0.08491	3.97954	0.12618	1266	0.209953	0.188131	0.372221	0.210012
8244	Hv_Contig_8244	epidermal retinal dehydrogenase	2.90036	0.47201	1.87325	0.07082	2.47773	0.2974	1264	2.03794	0.477293	1.34037	0.557889
8245	Hv_Contig_8245	GI18935	2.1391	0.08493	2.73912	0.15721	1.99376	0.1259	1264	0.659745	0.178684	1.10599	0.151868
8248	Hv_Contig_8248	xenotropic and polytropic murine leukemia virus receptor xpr1	3.77414	0.35751	3.33357	0.17965	1.78109	0.18599	1264	1.35714	0.400109	3.98078	0.402996
8262	Hv_Contig_8262	hypothetical protein TcasGA2_TC012769	7.15713	0.12979	5.12482	0.04249	1.38182	0.3299	1263	4.09059	0.136568	54.7698	0.354513
8273	Hv_Contig_8273	hypothetical protein TcasGA2_TC009077	2.69104	0.55913	0.76469	0.33189	4.85986	0.10727	1262	3.80092	0.650213	0.222392	0.569327
8275	Hv_Contig_8275	COP9 signalosome complex subunit 4	2.169	0.14421	3.53656	0.07446	2.98236	0.1219	1262	0.387546	0.162299	0.569055	0.188828
8277	Hv_Contig_8277	zinc-containing alcohol dehydrogenase	8.10131	0.72531	5.4749	0.14787	-0.38814	0.1085	1261	6.17488	0.74023	359.401	0.73338
8283	Hv_Contig_8283	dimeric dihydrodiol dehydrogenase	1.93653	0.97108	2.70409	0.11	-2.69242	0.47616	1261	0.58741	0.97729	24.743	1.08154
8289	Hv_Contig_8289	GJ20116	0.83491	0.09285	4.59652	0.13047	1.75251	0.24998	1260	0.0737297	0.160136	0.529389	0.266667
8299	Hv_Contig_8299	survivin-1	3.27231	0.27851	2.2431	0.11544	3.6977	0.07938	1259	2.04091	0.301487	0.744637	0.289601
8301	Hv_Contig_8301	aminoadipate-semialdehyde dehydrogenase	0.73544	0.12493	3.11201	0.08587	2.27769	0.09068	1259	0.192567	0.151595	0.34335	0.154371
8319	Hv_Contig_8319	signal sequence receptor beta subunit precursor	4.24214	0.35737	6.63048	0.05304	6.83975	0.06029	1257	0.191002	0.361285	0.165212	0.36242
8321	Hv_Contig_8321	E2F family member 8	1.70344	0.05888	2.28059	0.16521	2.45147	0.30917	1257	0.670287	0.175389	0.595416	0.314727
8323	Hv_Contig_8323	Uncharacterized protein KIAA0892	2.27353	0.50699	2.8015	0.15625	3.69566	0.09055	1257	0.69353	0.530521	0.373161	0.515013
8333	Hv_Contig_8333	conserved hypothetical protein	3.11669	0.22662	6.20994	0.05246	4.84317	0.08219	1256	0.117176	0.232613	0.302188	0.241064
8336	Hv_Contig_8336	AGAP004797-PA	2.55555	0.07803	3.26663	0.22463	2.78523	0.1035	1256	0.610863	0.237797	0.852824	0.129618
8337	Hv_Contig_8337	insect intestinal mucin 3	7.61633	0.42967	4.00942	0.13657	------		1256	12.1839	0.450852	N/A	N/A
8352	Hv_Contig_8352	ALY	2.3442	0.25452	2.18278	0.00139	2.56737	0.14334	1255	1.11839	0.254524	0.856681	0.292107
8356	Hv_Contig_8356	Cysteine and histidine-rich protein 1-like protein	3.13436	0.57328	2.83597	0.46271	3.69136	0.31019	1254	1.22977	0.736716	0.679714	0.651819
8359	Hv_Contig_8359	polyhomeotic	1.64105	0.39383	2.61289	0.17286	2.44985	0.162	1254	0.509855	0.430096	0.570856	0.425847
8362	Hv_Contig_8362	hypothetical protein	4.33285	0.18276	2.29207	0.05035	-3.55727		1254	4.11468	0.189569	237.226	0.18276
8365	Hv_Contig_8365	ribosomal protein S9	5.60979	0.25241	3.52678	0.00332	4.92994	0.01389	1254	4.2369	0.252432	1.60197	0.252792
8373	Hv_Contig_8373	microsomal cytochrome P450	7.14199	1.28805	4.72765	0.13639	1.10393	0.3022	1253	5.33076	1.29525	65.7109	1.32303
8374	Hv_Contig_8374	protein HGV2-like	1.45033	0.19887	4.3313	0.04204	3.06686	0.16494	1253	0.135751	0.203265	0.326119	0.258369
8386	Hv_Contig_8386	CG9004 CG9004-PA	1.90288	0.18716	3.76675	0.11806	2.93338	0.12526	1252	0.274738	0.221285	0.48954	0.225209
8387	Hv_Contig_8387	serine protease 36	11.4202	0.58626	7.49437	0.04536	-3.07569	0.14946	1252	15.1984	0.588012	23104.9	0.605012
8390	Hv_Contig_8390	ZZ-type zinc finger-containing protein 3-like	1.90323	0.30198	3.74682	0.06997	2.55674	0.31009	1252	0.278628	0.30998	0.635732	0.432837
8401	Hv_Contig_8401	60S acidic ribosomal protein P0	10.4177	0.10082	10.4839	0.06835	10.8886	0.0201	1251	0.955151	0.121805	0.721504	0.102804
8405	Hv_Contig_8405	glycosyl hydrolase	1.6263	0.1527	2.11224	0.04107	1.97916	0.17335	1251	0.714032	0.158127	0.78303	0.231014
8416	Hv_Contig_8416	Mitochondrial fission 1 protein	5.09906	0.20773	3.82873	0.02993	4.50058	0.06011	1250	2.41217	0.209875	1.51412	0.216252
8420	Hv_Contig_8420	hypothetical protein LOC100118078	3.7072	0.12723	4.32295	0.15575	0.02026	0.17025	1250	0.652591	0.201111	12.8789	0.212538
8430	Hv_Contig_8430	reverse transcriptase-like protein	4.93499	0.5136	4.59252	0.09959	4.65254	0.16056	1249	1.26793	0.523166	1.21626	0.538112
8436	Hv_Contig_8436	cytochrome p450 CYP4S1	1.95199	0.78707	1.63468	0.74999	-1.87063	0.62713	1249	1.24601	1.08718	14.1489	1.00637
8452	Hv_Contig_8452	NADH dehydrogenase subunit 4	7.30823	0.82854	6.4963	0.04884	3.07014	0.04981	1247	1.75556	0.829978	18.8709	0.830036
8462	Hv_Contig_8462	AGAP006456-PA	6.36107	0.16172	5.81479	0.13346	5.10716	0.1621	1246	1.46032	0.209678	2.38487	0.228975
8463	Hv_Contig_8463	hypothetical protein DAPPUDRAFT_299956	1.47517	0.18732	1.47612	0.19293	2.32742	0.08322	1246	0.999342	0.268907	0.55392	0.204974
8464	Hv_Contig_8464	KRR1 small subunit processome component homolog	4.14261	0.10919	4.22243	0.02052	3.15634	0.17051	1246	0.946176	0.111101	1.98106	0.202475
8465	Hv_Contig_8465	TSSC1	2.38348	0.20024	3.17049	0.05248	3.60561	0.13827	1246	0.579544	0.207003	0.428649	0.243341
8469	Hv_Contig_8469	Dystroglycan	3.14811	0.4723	4.32492	0.02852	7.37588	0.0389	1246	0.442328	0.47316	0.0533721	0.473899
8472	Hv_Contig_8472	conserved hypothetical protein	2.25373	0.20629	3.89307	0.11274	2.67279	0.06798	1245	0.321003	0.235087	0.747912	0.217202
8483	Hv_Contig_8483	retrotransposon protein, putative, unclassified	1.70905	0.53305	-0.99086	0.47076	2.99401	0.17818	1244	6.49761	0.711166	0.410382	0.562041
8498	Hv_Contig_8498	carbohydrate kinase, putative	3.21834	0.06622	4.03731	0.07076	3.0791	0.12178	1243	0.566846	0.0969127	1.10132	0.13862
8507	Hv_Contig_8507	maggie CG14981-PA	5.9356	0.24504	7.10444	0.01331	5.39012	0.16715	1242	0.444779	0.245401	1.45951	0.296621
8510	Hv_Contig_8510	Trim9 CG31721-PA	2.91381	0.24786	1.83723	0.16175	2.19025	0.11989	1242	2.10903	0.295969	1.65125	0.275333
8514	Hv_Contig_8514	N-acetylneuraminate lyase	5.55175	1.63413	5.44664	0.02295	3.54542	0.09314	1241	1.07558	1.63429	4.01759	1.63678
8520	Hv_Contig_8520	hypothetical protein TcasGA2_TC004700	0.65281	0.38777	1.91286	0.5072	3.62245	0.13312	1241	0.417529	0.638449	0.127658	0.409984
8539	Hv_Contig_8539	f-box/lrr protein, putative	2.43661	0.17082	0.17475	1.17109	-0.91573	0.4247	1240	4.79609	1.18348	10.213	0.457766
[truncated: 3,023 more rows]

## Sheet: Table S4E
	Table S16. Sequence contigs selected in biological process GO terms enriched in midgut (P<0.01, with Benjamini-Hochberg FDR correction for multiple testing). The sequnce name, annotations, expression values, fold differences, and standard deviations are shown. N/A; not calculable due to no expression detected in whole body or hemocyte.
[truncated: 3,313 more rows]
